# Supplementary material for: Comparative transcriptome-wide identification and differential expression of genes and lncRNAs in rice near-isogenic line (KW-Bph36-NIL) in response to BPH feeding
Source: Front Plant Sci. 2023 Feb 17;13:1095602. doi: 10.3389/fpls.2022.1095602 (PMC9981640; doi:10.3389/fpls.2022.1095602)
Supplement: Supplementary Table 1 — List of oligos used in the study. [file Table_1.xlsx]

## Sheet: Sheet1
Gene ID	Forward primer (5’-3’)	Reverse primer (5’-3’)
OS10G0150300	TAAATTTCTGCTCTGCGTTAGC	CAACAAACAAGCAAACGAATCC
OS02G0816200	GACTTCATCGAGGACCCCAG	AGAGGTTGGAGACGAGGGT
OS06G0547933	GCTTCACCTTTAATCTGGCAAA	TCTTGGTATGCCCTTTTCTTCT
OS03G0821150	CCTTGTTGACATGTACGCTAAG	TTCTTTGCCTCTCCATAGTGAG
OS03G0760500	GATGCTCGCGACCTTCAATG	TCGAACAGCCTCCGATTCAG
OS03G0807500	GATGCTCGCGACCTTCAATG	TCGAACAGCCTCCGATTCAG
