# Supplementary material for: Comparative transcriptome-wide identification and differential expression of genes and lncRNAs in rice near-isogenic line (KW-Bph36-NIL) in response to BPH feeding
Source: Front Plant Sci. 2023 Feb 17;13:1095602. doi: 10.3389/fpls.2022.1095602 (PMC9981640; doi:10.3389/fpls.2022.1095602)
Supplement: Supplementary Table 2 — Raw reads. [file Table_2.xlsx]

## Sheet: Sheet1
#Sample	Reads
Raw Reads Number	9.20076e+07
Raw Bases Number	13801138775
Clean Reads Number	7.85267e+07
Clean Reads Rate(%)	85.315
Clean Bases Number	11779010725
Low-quality Reads Number	9.36162e+06
Low-quality Reads Rate(%)	10.1658
Raw Q30 Bases Rate(%)	92.3787
Clean Q30 Bases Rate(%)	95.6825
rRNA Mapping Reads Number	4.11923e+06
