# Supplementary material for: Comparative transcriptome-wide identification and differential expression of genes and lncRNAs in rice near-isogenic line (KW-Bph36-NIL) in response to BPH feeding
Source: Front Plant Sci. 2023 Feb 17;13:1095602. doi: 10.3389/fpls.2022.1095602 (PMC9981640; doi:10.3389/fpls.2022.1095602)
Supplement: Supplementary Table 3 — All DEGs identified by the RNA-seq dataset. [file Table_3.xlsx]

## Sheet: Sheet1
name	KW0-1	KW0-2	KW0-3	KW24-1	KW24-2	KW24-3	KW48-1	KW48-2	KW48-3	KW6-1	KW6-2	KW6-3	NIL0-1	NIL0-2	NIL0-3	NIL24-1	NIL24-2	NIL24-3	NIL48-1	NIL48-2	NIL48-3	NIL6-1	NIL6-2	NIL6-3	GeneName	Biotype	Position	NR:Seq-id	NR:Score	NR:Evalue	NR:Description	NT:Seq-id	NT:Score	NT:Evalue	NT:Description	Uniprot:UniProtKB-AC	Uniprot:Score	Uniprot:Evalue	Uniprot:Description	COG:gene	COG:Score	COG:Eval	COG:num	Pfam:pfam_ID	Pfam:pfam_Name	Pfam:pfam_Description	GO:biological_process	GO:cellular_component	GO:molecular_function
OS03G0356582	0.979394	1.28021	0.499691	0.796249	0.36668	0.962451	0.0748857	0.862547	1.07654	1.01053	1.38176	0.736158	2.02241	0.605346	2.24432	4.37016	1.15871	0.921465	3.32286	3.54246	3.6215	2.09461	1.59362	4.37098	OS03G0356582	protein_coding	chr3:13712274-13716745:+	gi|108708236|gb|ABF96031.1|	3494	0	Phosphatidylinositol-4-phosphate 5-kinase 4, putative, expressed [Oryza sativa Japonica Group]	gi|37990452|dbj|AK120829.1|	2842	0	Oryza sativa Japonica Group cDNA clone:J023019H02, full insert sequence	Q9SFB8	62.4	1e-08	Phosphatidylinositol 4-phosphate 5-kinase 6	YDR208w	222	4e-60	COG5253	pfam01504	PIP5K	Phosphatidylinositol-4-phosphate 5-Kinase. This family contains a region from the common kinase core found in the type I phosphatidylinositol-4-phosphate 5-kinase (PIP5K) family as described in. The family consists of various type I, II and III PIP5K enzymes. PIP5K catalyses the formation of phosphoinositol-4,5-bisphosphate via the phosphorylation of phosphatidylinositol-4-phosphate a precursor i…	GO:0072583|clathrin-mediated endocytosis;	GO:0016324|apical plasma membrane;GO:0090406|pollen tube;	GO:0016308|1-phosphatidylinositol-4-phosphate 5-kinase activity;GO:0005524|ATP binding;
OS06G0334400	77.4593	86.9131	50.798	101.397	99.5693	93.2828	54.9287	98.8122	95.4957	109.384	110.471	90.6474	41.0089	55.5197	71.3296	59.8682	65.109	57.5155	50.3931	48.1335	41.8816	70.9195	75.1288	50.4267	CDKF-1	protein_coding	chr6:13302562-13306574:-	gi|1002280277|ref|XP_015644444.1|	2146	0	PREDICTED: cyclin-dependent kinase F-1 [Oryza sativa Japonica Group]	gi|1002280276|ref|XM_015788958.1|	1694	0	PREDICTED: Oryza sativa Japonica Group cyclin-dependent kinase F-1 (LOC4340934), mRNA	Q5Z754	686	0	Cyclin-dependent kinase F-1	.	.	.	.	pfam00069	Pkinase	Protein kinase domain.	GO:0010078|maintenance of root meristem identity;	GO:0005829|cytosol;GO:0005634|nucleus;	GO:0005524|ATP binding;GO:0004693|cyclin-dependent protein serine/threonine kinase activity;GO:0008353|RNA polymerase II carboxy-terminal domain kinase activity;
OS07G0523500	1.94309	0.434923	0.317097	0.0858345	0.74743	1.12919	0.209887	0.479947	0.135778	26.9438	0.809468	0	0.642632	0.931083	0.262096	2.45257	0.198833	1.93698	0.484756	0.742176	18.5733	2.39343	1.45162	2.06011	OS07G0523500	protein_coding	chr7:20293075-20294037:+	gi|944259212|gb|KQL23469.1|	452	2e-53	hypothetical protein SETIT_031424mg [Setaria italica]	gi|32968942|dbj|AK058924.1|	673	0	Oryza sativa Japonica Group cDNA clone:001-009-C01, full insert sequence	O23290	74.3	2e-16	60S ribosomal protein L36a	SPAC15E1.03	122	3e-34	COG1631	pfam00935	Ribosomal_L44	Ribosomal protein L44.	GO:0006412|translation;	GO:0022625|cytosolic large ribosomal subunit;	GO:0003735|structural constituent of ribosome;
EPlOSAG00000021051	8.79597	7.46504	2.51201	3.17319	2.96052	8.44837	1.10846	3.9429	5.73663	3.54266	3.01765	7.38161	6.26566	19.6691	2.21471	5.45375	3.15025	5.84554	6.05119	5.74877	4.63086	4.29294	10.615	2.61119	EPlOSAG00000021051	ncRNA	chr6:24229918-24229981:+	.	.	.	.	gi|937920774|dbj|AP014962.1|	64	8e-25	Oryza sativa Japonica Group DNA, chromosome 6, cultivar: Nipponbare, complete sequence	.	.	.	.	.	.	.	.	pfam13612	DDE_Tnp_1_3	Transposase DDE domain. Transposase proteins are necessary for efficient DNA transposition. This domain is a member of the DDE superfamily, which contains three carboxylate residues that are believed to be responsible for coordinating metal ions needed for catalysis. The catalytic activity of this enzyme involves DNA cleavage at a specific site followed by a strand transfer reaction.	.	.	.
EPlOSAG00000000432	0	0	0	0	0	0.521404	0	0	0	0.619482	0	1.65957	114.494	184.352	54.0244	34.3318	39.6622	33.1184	0	0	1.76677	49.0443	60.6349	50.2263	EPlOSAG00000000432	ncRNA	chr12:19291513-19291573:-	.	.	.	.	gi|937940524|dbj|AP014968.1|	61	4e-23	Oryza sativa Japonica Group DNA, chromosome 12, cultivar: Nipponbare, complete sequence	.	.	.	.	.	.	.	.	pfam07980	SusD	SusD family. This family includes several hypothetical proteins. It also contains RagB, a protein involved in signalling and SusD, an outer membrane protein involved in nutrient binding.	.	.	.
EPlOSAG00000000431	0.638257	0	0	1.18417	0.644467	2.59638	3.61948	0	0	0.771192	0.656903	2.06599	1.36395	0	0	0	0.68577	0	0	0	0	0.623011	0	2.27369	EPlOSAG00000000431	ncRNA	chr2:1790881-1790929:+	.	.	.	.	gi|937901440|dbj|AP014958.1|	49	1e-16	Oryza sativa Japonica Group DNA, chromosome 2, cultivar: Nipponbare, complete sequence	.	.	.	.	.	.	.	.	.	.	.	.	.	.
EPlOSAG00000000436	0.539217	0	0	0	0	0	0.611567	0	0.527506	0	0	0	1.15231	0	1.83286	0	7.53164	1.29005	0	0	0	0.526337	3.25363	0.960439	EPlOSAG00000000436	ncRNA	chr6:646715-646772:-	.	.	.	.	gi|937920774|dbj|AP014962.1|	58	2e-21	Oryza sativa Japonica Group DNA, chromosome 6, cultivar: Nipponbare, complete sequence	.	.	.	.	.	.	.	.	pfam14776	UNC-79	Cation-channel complex subunit UNC-79. This family is a component of a cation-channel complex.	.	.	.
EPlOSAG00000000434	0	0	0	0	0	0	0	0	0	0	0	0	3.71298	0	0	0	0	0	0	0	0	0	0	0	EPlOSAG00000000434	ncRNA	chr2:20372348-20372401:-	.	.	.	.	gi|937901440|dbj|AP014958.1|	54	2e-19	Oryza sativa Japonica Group DNA, chromosome 2, cultivar: Nipponbare, complete sequence	.	.	.	.	.	.	.	.	pfam09531	Ndc1_Nup	Nucleoporin protein Ndc1-Nup. Ndc1 is a nucleoporin protein that is a component of the Nuclear Pore Complex, and, in fungi, also of the Spindle Pole Body. It consists of six transmembrane segments, three lumenal loops, both concentrated at the N-terminus and cytoplasmic domains largely at the C-terminus, all of which are well conserved.	.	.	.
OS11G0521500	162.809	148.066	88.3142	119.637	98.862	137.739	103.296	135.821	116.121	147.746	149.852	161.31	267.373	280.434	290.324	362.49	320.139	178.883	208.602	259.768	211.434	335.979	279.423	392.74	OS11G0521500	protein_coding	chr11:18751189-18753276:-	gi|1002304278|ref|XP_015615503.1|	652	1e-82	PREDICTED: acyl carrier protein 1, chloroplastic isoform X1 [Oryza sativa Japonica Group]	gi|37989835|dbj|AK120212.1|	865	0	Oryza sativa Japonica Group cDNA clone:J013039D22, full insert sequence	P93092	123	5e-33	Acyl carrier protein 1, chloroplastic	asr3342	70.1	2e-14	COG0236	pfam00550	PP-binding	Phosphopantetheine attachment site. A 4'-phosphopantetheine prosthetic group is attached through a serine. This prosthetic group acts as a a 'swinging arm' for the attachment of activated fatty acid and amino-acid groups. This domain forms a four helix bundle. This family includes members not included in Prosite. The inclusion of these members is supported by sequence analysis and functional evid…	GO:0006633|fatty acid biosynthetic process;	GO:0009507|chloroplast;	GO:0031177|phosphopantetheine binding;
OS02G0649700	66.4853	61.4999	42.763	67.3186	67.3387	69.9433	48.8406	71.8159	73.6129	71.0185	67.3333	64.312	57.8541	55.6506	55.1861	51.0704	51.8156	60.9786	54.2052	54.6267	45.8448	48.2613	58.2233	48.1209	FTSH7	protein_coding	chr2:26156276-26162430:+	gi|1002242361|ref|XP_015625409.1|	3269	0	PREDICTED: ATP-dependent zinc metalloprotease FTSH 7, chloroplastic [Oryza sativa Japonica Group]	gi|1002242360|ref|XM_015769923.1|	3057	0	PREDICTED: Oryza sativa Japonica Group ATP-dependent zinc metalloprotease FTSH 7, chloroplastic (LOC4330159), mRNA	Q6H6R9	561	0	ATP-dependent zinc metalloprotease FTSH 7, chloroplastic	all4936	430	3e-136	COG0465	pfam00004	AAA	ATPase family associated with various cellular activities (AAA). AAA family proteins often perform chaperone-like functions that assist in the assembly, operation, or disassembly of protein complexes.	GO:0006508|proteolysis;	GO:0009941|chloroplast envelope;GO:0009535|chloroplast thylakoid membrane;GO:0016021|integral component of membrane;GO:0005739|mitochondrion;	GO:0005524|ATP binding;GO:0004176|ATP-dependent peptidase activity;GO:0004222|metalloendopeptidase activity;GO:0008237|metallopeptidase activity;GO:0008270|zinc ion binding;
OS02G0710950	0.044662	0.0524826	0.114794	0.041431	0.0450966	0	0.0633182	0.0257404	0.0655381	0.107928	0.0919336	0	1.65832	1.33328	1.11329	0.498451	1.71553	0.988379	0.031907	0.0238825	0.11543	0.784714	0.98364	0.576744	OS02G0710950	protein_coding	chr2:29452070-29457464:-	gi|1002244395|ref|XP_015626404.1|	1943	0	PREDICTED: heat shock 70 kDa protein 17 [Oryza sativa Japonica Group]	gi|1002244394|ref|XM_015770918.1|	2644	0	PREDICTED: Oryza sativa Japonica Group heat shock 70 kDa protein 17 (LOC4330492), mRNA	F4JMJ1	476	0	Heat shock 70 kDa protein 17	SPAC22A12.15c	135	8e-41	COG0443	pfam00012	HSP70	Hsp70 protein. Hsp70 chaperones help to fold many proteins. Hsp70 assisted folding involves repeated cycles of substrate binding and release. Hsp70 activity is ATP dependent. Hsp70 proteins are made up of two regions: the amino terminus is the ATPase domain and the carboxyl terminus is the substrate binding region.	.	GO:0009507|chloroplast;GO:0005783|endoplasmic reticulum;GO:0005788|endoplasmic reticulum lumen;GO:0005794|Golgi apparatus;GO:0005774|vacuolar membrane;	GO:0005524|ATP binding;
OS08G0135800	15.1752	13.4805	11.2453	13.3361	15.379	13.1293	12.2702	14.1763	15.2807	13.584	14.0095	14.1246	11.6042	11.6159	12.6043	10.9665	11.7733	12.0023	11.6753	11.808	11.4932	11.3537	12.2593	10.4579	OS08G0135800	protein_coding	chr8:2019190-2026643:+	gi|1002292050|ref|XP_015650360.1|	4661	0	PREDICTED: zinc finger CCCH domain-containing protein 55 [Oryza sativa Japonica Group]	gi|32985664|dbj|AK100455.1|	3680	0	Oryza sativa Japonica Group cDNA clone:J023091E18, full insert sequence	Q6YYC0	1321	0	Zinc finger CCCH domain-containing protein 55	.	.	.	.	pfam09606	Med15	ARC105 or Med15 subunit of Mediator complex non-fungal. The approx. 70 residue Med15 domain of the ARC-Mediator co-activator is a three-helix bundle with marked similarity to the KIX domain. The sterol regulatory element binding protein (SREBP) family of transcription activators use the ARC105 subunit to activate target genes in the regulation of cholesterol and fatty acid homeostasis. In additio…	.	.	GO:0003677|DNA binding;GO:0046872|metal ion binding;
OS08G0120900	0	0	0	0.0359728	0	0	0	0	0	0	0	0	0	0	0	0	0	0	0.018469	0.0207361	0	0.0189259	0	0	OS08G0120900	protein_coding	chr8:1148943-1150555:+	gi|1002290743|ref|XP_015649707.1|	2154	0	PREDICTED: UPF0481 protein At3g47200 [Oryza sativa Japonica Group]	gi|937928473|dbj|AP014964.1|	1613	0	Oryza sativa Japonica Group DNA, chromosome 8, cultivar: Nipponbare, complete sequence	P0C897	73.2	2e-12	Putative UPF0481 protein At3g02645	.	.	.	.	pfam03140	DUF247	Plant protein of unknown function. The function of the plant proteins constituting this family is unknown.	.	GO:0016021|integral component of membrane;	.
OS04G0677700	24.6406	27.6766	17.8431	23.1076	11.7077	18.6812	9.95255	21.457	18.3939	18.1237	17.4248	22.8624	45.6184	25.6977	33.0094	60.0559	29.1651	23.3314	42.5403	52.0793	63.2202	40.475	28.7902	52.4128	OS04G0677700	protein_coding	chr4:34614351-34622669:-	gi|937916721|dbj|BAS91640.1|	4543	0	Os04g0677700 [Oryza sativa Japonica Group]	gi|1002264700|ref|XM_015781199.1|	1916	0	PREDICTED: Oryza sativa Japonica Group katanin p80 WD40 repeat-containing subunit B1 homolog (LOC4337408), mRNA	Q8H0T9	182	2e-46	Katanin p80 WD40 repeat-containing subunit B1 homolog	.	.	.	.	pfam13925	Katanin_con80	con80 domain of Katanin. The con80 domain of katanin is the C-terminal region of the protein that binds to the N-terminal domain of katanin-p60, the catalytic ATPase. The complex associates with a specific subregion of the mitotic spindle leading to increased microtubule disassembly and targeting of p60 to the spindle poles. The assembly and function of the mitotic spindle requires the activity o…	GO:0051013|microtubule severing;	GO:0080008|Cul4-RING E3 ubiquitin ligase complex;GO:0008352|katanin complex;GO:0005874|microtubule;	.
OS07G0664400	0.0262371	0.154157	7.59784	0.194712	0.185447	0.186778	0.297574	0.0302428	0.359342	0.0317017	0.135018	0.0849275	0.112137	0	0.297277	0.268417	0.0281902	0	0.24992	0.869856	1.17537	0	0.0316629	0.350496	OS07G0664400	protein_coding	chr7:28053814-28056606:+	gi|1002283828|ref|XP_015646236.1|	1533	0	PREDICTED: momilactone A synthase-like [Oryza sativa Japonica Group]	gi|1002283827|ref|XM_015790750.1|	1192	0	PREDICTED: Oryza sativa Japonica Group momilactone A synthase-like (LOC4344205), mRNA	Q94KL7	238	5e-74	Secoisolariciresinol dehydrogenase (Fragment)	CC0094	170	4e-48	COG1028	pfam00106	adh_short	short chain dehydrogenase. This family contains a wide variety of dehydrogenases.	.	.	GO:0016491|oxidoreductase activity;
OS05G0495100	18.5453	19.9686	16.7755	21.8886	18.7258	18.7761	15.4231	19.8975	19.1145	22.658	17.9581	18.8264	15.5916	14.1073	14.7511	13.6097	15.1001	15.0537	14.5896	15.5394	15.8164	14.6476	17.2849	14.6361	OS05G0495100	protein_coding	chr5:24312890-24316931:+	gi|1002268737|ref|XP_015638708.1|	1502	0	PREDICTED: zinc finger protein 830 [Oryza sativa Japonica Group]	gi|1002268736|ref|XM_015783222.1|	1511	0	PREDICTED: Oryza sativa Japonica Group zinc finger protein 830 (LOC4339195), mRNA	Q6DJ13	67.4	8e-11	Zinc finger protein 830	.	.	.	.	pfam12874	zf-met	Zinc-finger of C2H2 type. This is a zinc-finger domain with the CxxCx(12)Hx(6)H motif, found in multiple copies in a wide range of proteins from plants to metazoans. Some member proteins, particularly those from plants, are annotated as being RNA-binding.	GO:0051301|cell division;GO:0007067|mitotic nuclear division;GO:0007275|multicellular organismal development;	GO:0005694|chromosome;GO:0016607|nuclear speck;GO:0005634|nucleus;	GO:0003676|nucleic acid binding;GO:0008270|zinc ion binding;
OS07G0161000	52.2169	48.1581	57.9442	59.0547	60.5917	54.9819	55.5374	48.5674	52.3328	56.7833	53.8996	51.7406	36.2362	36.9859	42.3588	35.9967	46.5395	47.2627	44.4873	37.6951	42.2213	46.5911	46.0883	37.3637	OS07G0161000	protein_coding	chr7:3270392-3275905:-	gi|1002286287|ref|XP_015647444.1|	2748	0	PREDICTED: outer envelope protein 61 [Oryza sativa Japonica Group]	gi|32975895|dbj|AK065877.1|	2252	0	Oryza sativa Japonica Group cDNA clone:J013050G10, full insert sequence	B7ZWR6	218	2e-63	Outer envelope protein 61	YBR155w	57.8	6e-08	COG0457	pfam13414	TPR_11	TPR repeat.	GO:0061077|chaperone-mediated protein folding;GO:0046967|cytosol to ER transport;GO:0015031|protein transport;	GO:0009707|chloroplast outer membrane;GO:0005829|cytosol;GO:0005789|endoplasmic reticulum membrane;GO:0016021|integral component of membrane;	GO:0005528|FK506 binding;GO:0003755|peptidyl-prolyl cis-trans isomerase activity;
OS11G0202100	0	0	0.0480192	0	0	0	0	0.0323023	0	0	0	0	0.0898302	0.150397	0.349274	0.0521266	0.481759	0.134091	0	0	0	0.0547089	0.135276	0.0998306	OS11G0202100	protein_coding	chr11:5154791-5156057:+	gi|218188012|gb|EEC70439.1|	1643	0	hypothetical protein OsI_01456 [Oryza sativa Indica Group]	gi|937937345|dbj|AP014967.1|	934	0	Oryza sativa Japonica Group DNA, chromosome 11, cultivar: Nipponbare, complete sequence	Q9LZ15	66.6	1e-10	Putative F-box/LRR-repeat protein At5g02700	.	.	.	.	pfam00646	F-box	F-box domain. This domain is approximately 50 amino acids long, and is usually found in the N-terminal half of a variety of proteins. Two motifs that are commonly found associated with the F-box domain are the leucine rich repeats (LRRs; pfam00560 and pfam07723) and the WD repeat (pfam00400). The F-box domain has a role in mediating protein-protein interactions in a variety of contexts, such as p…	GO:0009793|embryo development ending in seed dormancy;GO:0016458|gene silencing;GO:0016575|histone deacetylation;GO:0016441|posttranscriptional gene silencing;GO:0006355|regulation of transcription, DNA-templated;GO:0009737|response to abscisic acid;GO:0009651|response to salt stress;GO:0010431|seed maturation;GO:0006351|transcription, DNA-templated;GO:0010228|vegetative to reproductive phase tra…	GO:0009941|chloroplast envelope;GO:0005730|nucleolus;GO:0005634|nucleus;	GO:0004407|histone deacetylase activity;GO:0032041|NAD-dependent histone deacetylase activity (H3-K14 specific);
OS03G0288101	16.9477	12.7636	10.0543	17.4234	13.2314	19.7527	7.33197	18.3603	15.0983	15.6924	17.4428	16.5895	11.1701	11.799	10.2941	12.8913	8.88564	9.54445	12.5098	10.3706	8.93088	10.8865	12.0536	10.4253	OS03G0288101	protein_coding	chr3:9960775-9962217:+	gi|937908727|dbj|BAS83647.1|	281	4e-28	Os03g0288101, partial [Oryza sativa Japonica Group]	gi|1002247254|ref|XR_001544003.1|	1074	0	PREDICTED: Oryza sativa Japonica Group uncharacterized LOC9266572 (LOC9266572), transcript variant X2, ncRNA	.	.	.	.	.	.	.	.	pfam07795	DUF1635	Protein of unknown function (DUF1635). The members of this family include sequences that are parts of hypothetical proteins expressed by plant species. The region in question is about 170 amino acids long.	.	.	.
OS11G0481200	14.8882	16.78	14.7612	17.0829	15.0646	13.1095	14.4432	14.1031	14.4275	14.2555	11.9983	16.3839	14.3906	11.2021	15.1891	19.7685	15.7618	14.9347	19.8603	16.6402	18.352	17.9448	12.3547	15.9278	OS11G0481200	protein_coding	chr11:16866331-16872004:-	gi|108864386|gb|ABA93716.2|	2478	0	Plant protein family protein, expressed [Oryza sativa Japonica Group]	gi|32978281|dbj|AK068263.1|	2004	0	Oryza sativa Japonica Group cDNA clone:J013149N04, full insert sequence	Q8W486	704	0	Uncharacterized protein At1g04910	.	.	.	.	pfam10250	O-FucT	GDP-fucose protein O-fucosyltransferase. This is a family of conserved proteins representing the enzyme responsible for adding O-fucose to EGF (epidermal growth factor-like) repeats. Six highly conserved cysteines are present in O-FucT-1 as well as a DXD-like motif (ERD), conserved in mammals, Drosophila, and C. elegans. Both features are characteristic of several glycosyltransferase families. Th…	.	GO:0005737|cytoplasm;GO:0005768|endosome;GO:0005794|Golgi apparatus;GO:0000139|Golgi membrane;GO:0016021|integral component of membrane;GO:0005802|trans-Golgi network;	GO:0016757|transferase activity, transferring glycosyl groups;
OS07G0123533	0	0	0	0	0	0	0	0	0	0	0	0	0.0420338	0	0.0222864	0	0	0	0	0	0	0.0383994	0	0.0350349	OS07G0123533	protein_coding	chr7:1213858-1216621:+	gi|1002282806|ref|XP_015645696.1|	1598	0	PREDICTED: BTB/POZ domain-containing protein At3g50780 [Oryza sativa Japonica Group]	gi|1002282811|ref|XM_015790213.1|	1562	0	PREDICTED: Oryza sativa Japonica Group BTB/POZ domain-containing protein At3g50780 (LOC4342298), transcript variant X4, mRNA	Q9SVM0	174	2e-142	BTB/POZ domain-containing protein At3g50780	.	.	.	.	pfam00651	BTB	BTB/POZ domain. The BTB (for BR-C, ttk and bab) or POZ (for Pox virus and Zinc finger) domain is present near the N-terminus of a fraction of zinc finger (pfam00096) proteins and in proteins that contain the pfam01344 motif such as Kelch and a family of pox virus proteins. The BTB/POZ domain mediates homomeric dimerization and in some instances heteromeric dimerization. The structure of the dimer…	GO:0016567|protein ubiquitination;	.	.
OS04G0550400	55.2542	52.3922	51.6977	65.2604	63.2516	59.9491	58.5369	60.3717	67.5703	59.5938	62.072	59.5622	47.0769	44.4666	47.4654	46.2738	48.3476	47.8166	45.3983	46.3805	46.6061	47.8208	52.1865	44.9356	OS04G0550400	protein_coding	chr4:27551423-27559580:-	gi|1002264090|ref|XP_015636384.1|	4152	0	PREDICTED: E3 ubiquitin-protein ligase BRE1-like 1 [Oryza sativa Japonica Group]	gi|32977493|dbj|AK067475.1|	3022	0	Oryza sativa Japonica Group cDNA clone:J013104C20, full insert sequence	Q7XU27	1603	0	E3 ubiquitin-protein ligase BRE1-like 1	.	.	.	.	pfam05701	WEMBL	Weak chloroplast movement under blue light. WEMBL consists of several plant proteins required for the chloroplast avoidance response under high intensity blue light. This avoidance response consists in the relocation of chloroplasts on the anticlinal side of exposed cells. Acts in association with PMI2 to maintain the velocity of chloroplast photo-relocation movement via the regulation of cp-acti…	GO:0016569|covalent chromatin modification;GO:0016567|protein ubiquitination;	GO:0005634|nucleus;	GO:0016874|ligase activity;GO:0008270|zinc ion binding;
OS05G0489500	0	0.0497307	0.0362581	0	0	0.0430387	0	0.195125	0.041401	0.204538	0	0	0	0.227122	0.0959009	0.0393595	0.0454705	0.0506245	0.241871	0	0.0729179	0.0413093	0.204288	0.0376898	OS05G0489500	protein_coding	chr5:24054716-24055546:-	gi|1002268783|ref|XP_015638731.1|	896	9e-120	PREDICTED: uncharacterized protein LOC107277267 [Oryza sativa Japonica Group]	gi|1002268782|ref|XM_015783245.1|	739	0	PREDICTED: Oryza sativa Japonica Group uncharacterized LOC107277267 (LOC107277267), mRNA	.	.	.	.	.	.	.	.	pfam06839	zf-GRF	GRF zinc finger. This presumed zinc binding domain is found in a variety of DNA-binding proteins. It seems likely that this domain is involved in nucleic acid binding. It is named GRF after three conserved residues in the centre of the alignment of the domain. This zinc finger may be related to pfam01396.	.	.	.
OS11G0137300	15.1329	13.4394	12.8866	12.6683	13.3724	12.7129	11.2342	14.0603	14.2928	13.2204	13.7343	14.2994	9.21168	7.40775	8.82248	8.78571	10.3272	10.62	10.1427	11.4368	10.4138	8.63007	10.1162	9.11544	OS11G0137300	protein_coding	chr11:1723822-1735147:-	gi|1002307358|ref|XP_015617073.1|	5567	0	PREDICTED: proteasome-associated protein ECM29 homolog [Oryza sativa Japonica Group]	gi|1002307357|ref|XM_015761587.1|	3410	0	PREDICTED: Oryza sativa Japonica Group proteasome-associated protein ECM29 homolog (LOC4349719), mRNA	Q5VYK3	236	5e-62	Proteasome-associated protein ECM29 homolog	.	.	.	.	pfam13001	Ecm29	Proteasome stabilizer. The proteasome consists of two subunits, and the capacity of the proteasome to degrade protein depends crucially on the interaction between these two subunits. This interaction is affected by a wide range of factors including metabolites, such as ATP, and proteasome-associated proteins such as Ecm29. Ecm29 stabilizes the interaction between the two subunits.	GO:0030433|ER-associated ubiquitin-dependent protein catabolic process;GO:0043248|proteasome assembly;	GO:0005813|centrosome;GO:0016023|cytoplasmic membrane-bounded vesicle;GO:0005769|early endosome;GO:0030139|endocytic vesicle;GO:0005783|endoplasmic reticulum;GO:0005793|endoplasmic reticulum-Golgi intermediate compartment;GO:0030134|ER to Golgi transport vesicle;GO:0005770|late endosome;GO:0016020|membrane;GO:0005771|multivesicular body;GO:0005634|nucleus;GO:0000502|proteasome complex;	.
OS05G0511000	26.9082	24.9725	28.1584	35.3971	42.8292	33.7525	59.4271	27.0494	37.2026	30.8493	33.0073	32.0967	15.4214	16.5361	17.4984	15.3835	19.5977	19.2203	20.1198	19.3691	19.9016	16.1246	16.2234	14.2137	OS05G0511000	protein_coding	chr5:25312775-25316314:+	gi|1002266021|ref|XP_015637339.1|	1370	0	PREDICTED: transmembrane protein 56 [Oryza sativa Japonica Group]	gi|32977030|dbj|AK067012.1|	1454	0	Oryza sativa Japonica Group cDNA clone:J013092A14, full insert sequence	Q8CGF5	102	3e-23	Transmembrane protein 56	.	.	.	.	pfam03798	TRAM_LAG1_CLN8	TLC domain.	.	GO:0016021|integral component of membrane;	.
OS11G0245466	0	0	0	0	0	0	0	0	0	0	0	0	0	0	0	0.0762429	0	0	0	0	0	0	0	0	OS11G0245466	protein_coding	chr11:7810223-7810985:-	gi|937938495|dbj|BAT13408.1|	345	4e-38	Os11g0245466, partial [Oryza sativa Japonica Group]	gi|937937345|dbj|AP014967.1|	763	0	Oryza sativa Japonica Group DNA, chromosome 11, cultivar: Nipponbare, complete sequence	.	.	.	.	.	.	.	.	pfam14583	Pectate_lyase22	Oligogalacturonate lyase. This is a family of oligogalacturonate lyases, referred to more generally as pectate lyase family 22. These proteins fold into 7-bladed beta-propellers.	.	.	.
OS03G0202300	5.19873	4.56369	3.96111	2.42085	2.75952	2.67485	1.86443	4.31077	2.77409	3.84836	3.38378	3.19265	3.97401	3.33591	3.21293	3.09595	3.3117	4.20326	3.073	2.59316	4.23089	3.55018	2.75255	2.87311	OS03G0202300	protein_coding	chr3:5352944-5357283:-	gi|1002249226|ref|XP_015628791.1|	1977	0	PREDICTED: dual-specificity RNA methyltransferase RlmN [Oryza sativa Japonica Group]	gi|32981340|dbj|AK071317.1|	1519	0	Oryza sativa Japonica Group cDNA clone:J023084C07, full insert sequence	A9A3L9	233	8e-70	Ribosomal RNA large subunit methyltransferase N	SA1061	204	3e-59	COG0820	pfam04055	Radical_SAM	Radical SAM superfamily. Radical SAM proteins catalyse diverse reactions, including unusual methylations, isomerization, sulphur insertion, ring formation, anaerobic oxidation and protein radical formation.	GO:0070475|rRNA base methylation;GO:0030488|tRNA methylation;	GO:0005737|cytoplasm;	GO:0051539|4 iron, 4 sulfur cluster binding;GO:0046872|metal ion binding;GO:0070040|rRNA (adenine-C2-)-methyltransferase activity;GO:0019843|rRNA binding;
OS12G0621500	0.0342829	0	0.0146861	0.00795069	0.00865412	0.00871626	0	0	0.00838459	0.0103558	0	0	0	0	0	0.00797113	0	0	0.00816401	0	0	0	0	0	OS12G0621500	protein_coding	chr12:26507440-26513551:+	gi|1002311449|ref|XP_015619075.1|	4937	0	PREDICTED: probable serine/threonine protein kinase IRE isoform X2 [Oryza sativa Japonica Group]	gi|1002311448|ref|XM_015763589.1|	3649	0	PREDICTED: Oryza sativa Japonica Group probable serine/threonine protein kinase IRE (LOC4352821), transcript variant X4, mRNA	Q9LE81	959	0	Probable serine/threonine protein kinase IRE	.	.	.	.	pfam00069	Pkinase	Protein kinase domain.	GO:0035556|intracellular signal transduction;GO:0018105|peptidyl-serine phosphorylation;GO:0040008|regulation of growth;GO:0009826|unidimensional cell growth;	GO:0005622|intracellular;	GO:0005524|ATP binding;GO:0016301|kinase activity;GO:0046872|metal ion binding;GO:0004674|protein serine/threonine kinase activity;
OS01G0818000	40.6515	33.4071	31.1019	32.7957	32.4409	25.7422	36.0088	34.0657	45.6412	21.7922	20.3059	22.6182	47.4467	31.1252	36.0802	21.0841	38.582	58.2406	33.1981	31.7228	42.1191	23.7686	25.6247	29.313	OS01G0818000	protein_coding	chr1:34834574-34839504:+	gi|1002233777|ref|XP_015621088.1|	2170	0	PREDICTED: uncharacterized protein LOC4327495 [Oryza sativa Japonica Group]	gi|32979872|dbj|AK069848.1|	1953	0	Oryza sativa Japonica Group cDNA clone:J023034N13, full insert sequence	Q9LZN2	526	2e-180	Protein PIN-LIKES 6	SPAC5D6.04	77.4	3e-14	COG0679	pfam03547	Mem_trans	Membrane transport protein. This family includes auxin efflux carrier proteins and other transporter proteins from all domains of life.	GO:0009734|auxin-activated signaling pathway;GO:0009733|response to auxin;GO:0055085|transmembrane transport;	GO:0005789|endoplasmic reticulum membrane;GO:0016021|integral component of membrane;	.
OS04G0284100	15.7336	15.1934	14.4336	15.6876	15.1518	14.6511	13.5474	16.0137	18.0305	16.9156	16.3915	15.8675	10.3842	8.24282	12.0301	12.7615	10.0049	10.0891	13.9471	11.9046	12.5772	12.8295	11.0049	11.0763	OS04G0284100	protein_coding	chr4:12220887-12228769:-	gi|222628537|gb|EEE60669.1|	1270	0	hypothetical protein OsJ_14128 [Oryza sativa Japonica Group]	gi|32985657|dbj|AK100448.1|	1461	0	Oryza sativa Japonica Group cDNA clone:J023090M19, full insert sequence	.	.	.	.	.	.	.	.	pfam09496	CENP-O	Cenp-O kinetochore centromere component. This eukaryotic protein is a component of the inner kinetochore subcomplex of the centromere. It has been shown to be involved in chromosome segregation via regulation of the spindle in both yeast and human.	.	.	.
OS01G0965101	4.11223	3.94214	2.13245	3.21241	2.07612	3.63179	2.7002	4.61532	3.28186	3.79192	1.67067	3.26936	3.12199	2.1779	2.57489	3.92519	1.74409	4.40135	3.81401	5.90248	2.51718	1.79574	1.43655	3.56592	OS01G0965101	ncRNA	chr1:42553462-42553750:+	gi|1002228825|ref|XP_015640429.1|	431	3e-47	PREDICTED: DNA-directed RNA polymerase V subunit 1-like, partial [Oryza sativa Japonica Group]	gi|1002228824|ref|XM_015784943.1|	289	5e-149	PREDICTED: Oryza sativa Japonica Group DNA-directed RNA polymerase V subunit 1-like (LOC107276722), partial mRNA	Q5D869	86.3	6e-19	DNA-directed RNA polymerase V subunit 1	SPBC651.08c	47.4	3e-06	COG0086	pfam04998	RNA_pol_Rpb1_5	RNA polymerase Rpb1, domain 5. RNA polymerases catalyse the DNA dependent polymerization of RNA. Prokaryotes contain a single RNA polymerase compared to three in eukaryotes (not including mitochondrial. and chloroplast polymerases). This domain, domain 5, represents the discontinuous cleft domain that is required to from the central cleft or channel where the DNA is bound.	GO:0050832|defense response to fungus;GO:0006306|DNA methylation;GO:0035194|posttranscriptional gene silencing by RNA;GO:0030422|production of siRNA involved in RNA interference;GO:0006355|regulation of transcription, DNA-templated;GO:0006383|transcription from RNA polymerase III promoter;	GO:0005666|DNA-directed RNA polymerase III complex;GO:0000419|DNA-directed RNA polymerase V complex;GO:0016604|nuclear body;GO:0005730|nucleolus;GO:0005634|nucleus;	GO:0003677|DNA binding;GO:0003899|DNA-directed RNA polymerase activity;GO:0046872|metal ion binding;
OS03G0321800	2.42439	3.01985	2.64486	3.43347	2.82333	3.58327	1.94311	3.39069	3.20975	3.41756	4.17532	2.82512	2.95312	2.06009	4.12039	3.93835	3.8031	2.88078	3.44861	2.2644	2.49242	4.32276	4.44713	2.38943	OS03G0321800	protein_coding	chr3:11651053-11653964:-	gi|1002254765|ref|XP_015631649.1|	1258	1e-167	PREDICTED: octanoyltransferase [Oryza sativa Japonica Group]	gi|32996656|dbj|AK111447.1|	1888	0	Oryza sativa Japonica Group cDNA clone:002-183-B06, full insert sequence	Q9SXP7	325	3e-105	Octanoyltransferase	Cgl2159	138	5e-36	COG0321	pfam03099	BPL_LplA_LipB	Biotin/lipoate A/B protein ligase family. This family includes biotin protein ligase, lipoate-protein ligase A and B. Biotin is covalently attached at the active site of certain enzymes that transfer carbon dioxide from bicarbonate to organic acids to form cellular metabolites. Biotin protein ligase (BPL) is the enzyme responsible for attaching biotin to a specific lysine at the active site of bi…	GO:0009107|lipoate biosynthetic process;GO:0009249|protein lipoylation;	GO:0005739|mitochondrion;	GO:0033819|lipoyl(octanoyl) transferase activity;GO:0016415|octanoyltransferase activity;
OS04G0439200	0.0388504	0.0152178	0	0	0.0130761	0	0.0440632	0	0.0126689	0	0.0133285	0	0.0138372	0	0	0.0240883	0	0	0.0123356	0	0.0111566	0.0126408	0.0156282	0.0345997	OS04G0439200	protein_coding	chr4:21853482-21856316:+	gi|1002260610|ref|XP_015634636.1|	3615	0	PREDICTED: uncharacterized protein LOC4335923 [Oryza sativa Japonica Group]	gi|1002260609|ref|XM_015779150.1|	2415	0	PREDICTED: Oryza sativa Japonica Group uncharacterized LOC4335923 (LOC4335923), mRNA	.	.	.	.	.	.	.	.	pfam05794	Tcp11	T-complex protein 11. This family consists of several eukaryotic T-complex protein 11 (Tcp11) related sequences. Tcp11 is only expressed in fertile adult mammalian testes and is thought to be important in sperm function and fertility. The family also contains the yeast Sok1 protein which is known to suppress cyclic AMP-dependent protein kinase mutants.	.	.	.
EPlOSAG00000013732	0.434369	0	0	0.402945	0	0	0	0	0	0	0	0	0	0	0	0	0.466704	0.519604	0	0	0	0	0	0	EPlOSAG00000013732	ncRNA	chr10:10843015-10843086:-	.	.	.	.	gi|937934639|dbj|AP014966.1|	72	4e-29	Oryza sativa Japonica Group DNA, chromosome 10, cultivar: Nipponbare, complete sequence	.	.	.	.	.	.	.	.	pfam09732	CactinC_cactus	Cactus-binding C-terminus of cactin protein. CactinC_cactus is the C-terminal 200 residues of the cactin protein which are necessary for the association of cactin with IkappaB-cactus as one of the intracellular members of the Rel complex. The Rel (NF-kappaB) pathway is conserved in invertebrates and vertebrates. In mammals, it controls the activities of the immune and inflammatory response genes …	.	.	.
OS05G0302700	79.5514	67.6048	69.8073	53.6109	59.8134	56.8949	53.7299	43.6619	55.9868	57.7741	67.3515	69.9798	76.0351	69.5128	85.1768	101.579	100.075	85.3164	88.3007	62.0215	71.1279	99.8317	97.1411	81.2699	OS05G0302700	protein_coding	chr5:13610642-13614124:-	gi|1002271415|ref|XP_015640040.1|	1799	0	PREDICTED: ADP,ATP carrier protein 1, mitochondrial [Oryza sativa Japonica Group]	gi|1002271414|ref|XM_015784554.1|	1558	0	PREDICTED: Oryza sativa Japonica Group ADP,ATP carrier protein 1, mitochondrial (LOC4338353), mRNA	P31691	513	4e-178	ADP,ATP carrier protein, mitochondrial	.	.	.	.	pfam00153	Mito_carr	Mitochondrial carrier protein.	GO:0009409|response to cold;GO:0009651|response to salt stress;GO:0006412|translation;GO:0055085|transmembrane transport;	GO:0016021|integral component of membrane;GO:0005743|mitochondrial inner membrane;	GO:0003735|structural constituent of ribosome;GO:0005215|transporter activity;
EPlOSAG00000013738	0	0	0	0	0	0	0	0	0	0	0	0	0	0	0	0	0	1.87057	0	0	0	0	0	0	EPlOSAG00000013738	ncRNA	chr3:25966235-25966274:-	.	.	.	.	gi|937906879|dbj|AP014959.1|	40	7e-12	Oryza sativa Japonica Group DNA, chromosome 3, cultivar: Nipponbare, complete sequence	.	.	.	.	.	.	.	.	.	.	.	.	.	.
OS07G0406300	29.6182	25.7097	48.7001	29.6267	31.959	27.1963	28.0078	28.5167	29.8147	29.6922	32.4207	29.3254	31.1161	28.9099	26.6149	27.4482	33.7321	31.1432	26.8358	24.7514	27.5139	29.3076	32.8722	29.1133	OS07G0406300	protein_coding	chr7:12544349-12550057:-	gi|1002285581|ref|XP_015647088.1|	2974	0	PREDICTED: glucose-6-phosphate 1-dehydrogenase 2, chloroplastic [Oryza sativa Japonica Group]	gi|1002285580|ref|XM_015791602.1|	2074	0	PREDICTED: Oryza sativa Japonica Group glucose-6-phosphate 1-dehydrogenase 2, chloroplastic (LOC4342988), mRNA	Q9FY99	566	0	Glucose-6-phosphate 1-dehydrogenase 2, chloroplastic	YNL241c	443	7e-147	COG0364	pfam02781	G6PD_C	Glucose-6-phosphate dehydrogenase, C-terminal domain.	GO:0006006|glucose metabolic process;GO:0009051|pentose-phosphate shunt, oxidative branch;	GO:0009507|chloroplast;GO:0009570|chloroplast stroma;	GO:0004345|glucose-6-phosphate dehydrogenase activity;GO:0050661|NADP binding;
OS02G0611800	56.7717	67.8051	115.705	95.1852	73.7761	76.9934	148.601	92.2452	94.5497	75.9292	84.8599	85.0889	75.1879	60.496	102.073	84.7683	96.598	87.4242	94.2497	121.88	128.797	91.298	75.6602	113.229	HCT2	protein_coding	chr2:24080704-24084615:+	gi|1002244013|ref|XP_015626217.1|	2183	0	PREDICTED: shikimate O-hydroxycinnamoyltransferase [Oryza sativa Japonica Group]	gi|1002244012|ref|XM_015770731.1|	1716	0	PREDICTED: Oryza sativa Japonica Group shikimate O-hydroxycinnamoyltransferase (LOC4329959), mRNA	Q6K638	845	0	Hydroxycinnamoyltransferase 2	.	.	.	.	pfam02458	Transferase	Transferase family. This family includes a number of transferase enzymes. These include anthranilate N-hydroxycinnamoyl/benzoyltransferase that catalyses the first committed reaction of phytoalexin biosynthesis. Deacetylvindoline 4-O-acetyltransferase EC:2.3.1.107 catalyses the last step in vindoline biosynthesis is also a member of this family. The motif HXXXD is probably part of the active site…	.	.	GO:0016747|transferase activity, transferring acyl groups other than amino-acyl groups;
OS09G0260900	1.68352	1.06525	0.654613	0.612677	0.405361	0.882392	0.675636	1.28375	0.582769	0.907548	0.759723	0.936183	0.456628	0.625503	0.264115	0.469723	0.459168	0.635143	0.382404	0.318546	0.156192	0.063204	0.546987	0.576661	OS09G0260900	protein_coding	chr9:4491795-4494209:-	gi|77555443|gb|ABA98239.1|	380	3e-99	retrotransposon protein, putative, LINE subclass [Oryza sativa Japonica Group]	gi|937931852|dbj|AP014965.1|	2415	0	Oryza sativa Japonica Group DNA, chromosome 9, cultivar: Nipponbare, complete sequence	.	.	.	.	.	.	.	.	pfam14650	FAM75	FAM75 family.	.	.	.
OS09G0464400	3.86023	4.45706	2.70159	3.78916	2.6854	3.33234	2.95272	5.26448	3.49097	4.8405	3.73046	3.63235	2.56592	1.86693	2.37762	3.61105	3.3036	3.11427	3.7198	2.76028	3.58662	3.61467	2.83032	2.60838	OS09G0464400	protein_coding	chr9:17600530-17608513:-	gi|937933595|dbj|BAT08510.1|	4106	0	Os09g0464400 [Oryza sativa Japonica Group]	gi|1002294212|ref|XM_015795947.1|	1257	0	PREDICTED: Oryza sativa Japonica Group ubiquitin carboxyl-terminal hydrolase 16 (LOC4347307), mRNA	Q9FKP5	402	8e-125	Ubiquitin carboxyl-terminal hydrolase 17	.	.	.	.	pfam00443	UCH	Ubiquitin carboxyl-terminal hydrolase.	GO:0016579|protein deubiquitination;GO:0006511|ubiquitin-dependent protein catabolic process;	.	GO:0046872|metal ion binding;GO:0036459|ubiquitinyl hydrolase activity;
OS01G0187900	7.55657	6.77532	19.1043	9.84627	21.1702	13.3486	36.9323	3.7006	5.19181	9.10405	8.69892	10.9104	8.44756	6.15347	8.85885	4.83424	19.7111	9.48349	5.38808	4.39114	8.22218	7.56793	8.2495	4.0651	OS01G0187900	protein_coding	chr1:4714730-4718746:-	gi|1002235140|ref|XP_015621787.1|	1645	0	PREDICTED: transcription factor MYB1R1 [Oryza sativa Japonica Group]	gi|1002235139|ref|XM_015766301.1|	1432	0	PREDICTED: Oryza sativa Japonica Group transcription factor MYB1R1 (LOC4326766), mRNA	Q8S9H7	120	2e-29	Transcription factor DIVARICATA	.	.	.	.	pfam00249	Myb_DNA-binding	Myb-like DNA-binding domain. This family contains the DNA binding domains from Myb proteins, as well as the SANT domain family.	GO:0048262|determination of dorsal/ventral asymmetry;GO:0009908|flower development;GO:0006355|regulation of transcription, DNA-templated;GO:0006351|transcription, DNA-templated;	GO:0005634|nucleus;	GO:0003677|DNA binding;
OS03G0114100	1.56933	1.18551	4.80192	0.675908	1.01867	0.455995	0.381407	3.16563	0.986948	0.270885	1.32676	1.3909	4.5514	1.65437	3.87376	1.45955	1.74638	3.28524	3.31005	2.27778	6.03566	2.07894	1.62332	4.09306	OS03G0114100	protein_coding	chr3:793552-794489:+	gi|937907034|dbj|BAS81954.1|	236	6e-23	Os03g0114100 [Oryza sativa Japonica Group]	gi|32993474|dbj|AK108265.1|	558	0	Oryza sativa Japonica Group cDNA clone:002-141-B09, full insert sequence	.	.	.	.	.	.	.	.	pfam06864	PAP_PilO	Pilin accessory protein (PilO). This family consists of several enterobacterial PilO proteins. The function of PilO is unknown although it has been suggested that it is a cytoplasmic protein in the absence of other Pil proteins, but PilO protein is translocated to the outer membrane in the presence of other Pil proteins. Alternatively, PilO protein may form a complex with other Pil protein(s). Pi…	.	.	.
OS06G0164500	6.5164	5.82845	4.80065	2.77222	3.68805	3.41905	9.8151	4.11446	4.38527	4.28787	2.79805	4.88142	9.13586	7.51787	8.4885	7.91343	6.75622	6.77726	5.37691	7.96789	8.24207	6.52281	6.4114	9.48139	OS06G0164500	protein_coding	chr6:3277665-3279171:+	gi|1002273177|ref|XP_015640901.1|	1300	5e-173	PREDICTED: uncharacterized protein LOC4340230 [Oryza sativa Japonica Group]	gi|1002273176|ref|XM_015785415.1|	1507	0	PREDICTED: Oryza sativa Japonica Group uncharacterized LOC4340230 (LOC4340230), mRNA	.	.	.	.	.	.	.	.	pfam13359	DDE_Tnp_4	DDE superfamily endonuclease. This family of proteins are related to pfam00665 and are probably endonucleases of the DDE superfamily. Transposase proteins are necessary for efficient DNA transposition. This domain is a member of the DDE superfamily, which contain three carboxylate residues that are believed to be responsible for coordinating metal ions needed for catalysis. The catalytic activity…	.	.	.
OS05G0556700	2.38958	3.20915	3.80211	1.07181	0.609836	1.17502	0.833908	0.877777	2.10648	1.52296	0.918892	1.75664	2.5252	2.29005	2.79675	3.00391	4.40136	4.68036	2.57634	2.44326	2.5337	2.71698	3.67597	2.29183	OS05G0556700	protein_coding	chr5:27686725-27688323:+	gi|1002266337|ref|XP_015637497.1|	1735	0	PREDICTED: T-complex protein 1 subunit beta [Oryza sativa Japonica Group]	gi|1002266336|ref|XM_015782011.1|	1191	0	PREDICTED: Oryza sativa Japonica Group T-complex protein 1 subunit beta (LOC4339570), mRNA	Q940P8	582	0	T-complex protein 1 subunit beta	SPAC1D4.04	438	7e-149	COG0459	pfam00118	Cpn60_TCP1	TCP-1/cpn60 chaperonin family. This family includes members from the HSP60 chaperone family and the TCP-1 (T-complex protein) family.	GO:0006457|protein folding;	GO:0046658|anchored component of plasma membrane;GO:0005618|cell wall;GO:0005829|cytosol;	GO:0005524|ATP binding;
EPlOSAG00000045632	473.289	434.641	543.04	569.41	439.157	489.807	556.656	395.582	413.242	545.161	541.192	431.03	299.861	355.828	405.381	442.117	503.145	489.342	490.153	567.268	464.141	456.285	430.26	386.596	EPlOSAG00000045632	ncRNA	chr12:8543694-8543768:+	gi|46389893|dbj|BAD15494.1|	108	3e-06	hypothetical protein [Oryza sativa Japonica Group]	gi|937940524|dbj|AP014968.1|	75	8e-31	Oryza sativa Japonica Group DNA, chromosome 12, cultivar: Nipponbare, complete sequence	.	.	.	.	.	.	.	.	pfam04627	ATP-synt_Eps	Mitochondrial ATP synthase epsilon chain. This family constitutes the mitochondrial ATP synthase epsilon subunit. This is not to be confused with the bacterial epsilon subunit, which is homologous to the mitochondrial delta subunit (pfam00401 and pfam02823) The epsilon subunit is located in the extrinsic membrane section F1, which is the catalytic site of ATP synthesis. The epsilon subunit was no…	.	.	.
OS09G0531850	0	0	0	0	0	0	0	0	0	0	0	0	0	0.19737	0	0.0820884	0.0632224	0	0	0	0	0.17231	0	0.052404	OS09G0531850	protein_coding	chr9:20857472-20858715:+	gi|222641969|gb|EEE70101.1|	1909	0	hypothetical protein OsJ_30109 [Oryza sativa Japonica Group]	gi|37989028|dbj|AK119405.1|	1036	0	Oryza sativa Japonica Group cDNA clone:001-132-E10, full insert sequence	Q9LE59	649	0	Polygalacturonate 4-alpha-galacturonosyltransferase	.	.	.	.	pfam01501	Glyco_transf_8	Glycosyl transferase family 8. This family includes enzymes that transfer sugar residues to donor molecules. Members of this family are involved in lipopolysaccharide biosynthesis and glycogen synthesis. This family includes Lipopolysaccharide galactosyltransferase, lipopolysaccharide glucosyltransferase 1, and glycogenin glucosyltransferase.	GO:0010289|homogalacturonan biosynthetic process;	GO:0005768|endosome;GO:0005794|Golgi apparatus;GO:0000139|Golgi membrane;GO:0016021|integral component of membrane;GO:0005802|trans-Golgi network;	GO:0047262|polygalacturonate 4-alpha-galacturonosyltransferase activity;
OS03G0644600	0	0	0	0	0	0.0361428	0.0403078	0.245791	0.0347675	0	0.14631	0	0.227842	0	0.080535	0.958538	0.0763698	0	0.710909	1.25428	0.0612345	0.312214	0.34311	1.23438	OS03G0644600	protein_coding	chr3:24865500-24866379:-	gi|53749406|gb|AAU90264.1|	713	8e-90	hypothetical protein [Oryza sativa Japonica Group]	gi|937906879|dbj|AP014959.1|	880	0	Oryza sativa Japonica Group DNA, chromosome 3, cultivar: Nipponbare, complete sequence	.	.	.	.	.	.	.	.	pfam05553	DUF761	Cotton fibre expressed protein. This family consists of several plant proteins of unknown function. Three of the sequences (from Gossypium hirsutum) in this family are described as cotton fibre expressed proteins. The remaining sequences, found in Arabidopsis thaliana, are uncharacterized.	.	.	.
OS07G0191000	9.74738	9.77263	11.0342	5.00208	4.75359	5.77901	4.44562	3.9683	5.72142	5.11196	6.61695	7.65293	9.21844	7.65201	11.0677	13.7139	11.4757	9.42729	12.5049	10.1141	10.595	11.3162	10.9873	9.41969	OS07G0191000	protein_coding	chr7:4890273-4893660:+	gi|1002285366|ref|XP_015646976.1|	1794	0	PREDICTED: bifunctional phosphatase IMPL2, chloroplastic [Oryza sativa Japonica Group]	gi|1002285365|ref|XM_015791490.1|	1508	0	PREDICTED: Oryza sativa Japonica Group bifunctional phosphatase IMPL2, chloroplastic (LOC4342620), transcript variant X1, mRNA	Q6NPM8	420	2e-142	Bifunctional phosphatase IMPL2, chloroplastic	.	.	.	.	pfam00459	Inositol_P	Inositol monophosphatase family.	GO:0000105|histidine biosynthetic process;GO:0006021|inositol biosynthetic process;GO:0006020|inositol metabolic process;GO:0046855|inositol phosphate dephosphorylation;GO:0046854|phosphatidylinositol phosphorylation;GO:0007165|signal transduction;	GO:0009507|chloroplast;	GO:0004401|histidinol-phosphatase activity;GO:0008934|inositol monophosphate 1-phosphatase activity;GO:0052832|inositol monophosphate 3-phosphatase activity;GO:0052833|inositol monophosphate 4-phosphatase activity;GO:0052834|inositol monophosphate phosphatase activity;GO:0000287|magnesium ion binding;
EPlOSAG00000048315	1.57952	0.371222	0	1.46526	2.23285	0.963807	0	0.364135	0.618088	0	1.62567	1.36341	0	0	2.1476	0.587609	0	1.13368	0.601828	0	2.99369	0	0.381234	1.68805	EPlOSAG00000048315	ncRNA	chr3:22165301-22165399:-	.	.	.	.	gi|937906879|dbj|AP014959.1|	99	6e-44	Oryza sativa Japonica Group DNA, chromosome 3, cultivar: Nipponbare, complete sequence	.	.	.	.	.	.	.	.	pfam04130	Spc97_Spc98	Spc97 / Spc98 family. The spindle pole body (SPB) functions as the microtubule-organizing centre in yeast. Members of this family are spindle pole body (SBP) components such as Spc97 and Spc98 that form a complex with gamma-tubulin. This family of proteins includes the grip motif 1 and grip moti 2. Members of this family all form components of the gamma-tubulin complex, GCP.	.	.	.
EPlOSAG00000051980	0	0	0	0	0	0	0	0	0	0	0	0	0	0	0	0	0	0.519604	0	0	0	0	0	0	EPlOSAG00000051980	ncRNA	chr11:2870786-2870857:-	gi|641838970|gb|KDO57906.1|	121	5e-08	hypothetical protein CISIN_1g034550mg [Citrus sinensis]	gi|985460927|ref|XR_001508925.1|	72	4e-29	PREDICTED: Citrus sinensis uncharacterized LOC107178084 (LOC107178084), ncRNA	.	.	.	.	.	.	.	.	pfam03414	Glyco_transf_6	Glycosyltransferase family 6.	.	.	.
OS01G0125850	0.0655308	0.0962571	0.154396	0.0911851	0.198505	0.0499827	0.0557426	0.151071	0.144242	0.277128	0.185474	0.123736	1.50542	1.56062	1.2808	0.731357	1.88344	0.548728	0.124842	0.0876044	0.0564551	1.07142	1.32463	0.758692	OS01G0125850	protein_coding	chr1:1413847-1418662:-	gi|1002235377|ref|XP_015621882.1|	3165	0	PREDICTED: 66 kDa stress protein [Oryza sativa Japonica Group]	gi|1002235376|ref|XM_015766396.1|	1829	0	PREDICTED: Oryza sativa Japonica Group 66 kDa stress protein (LOC4326007), mRNA	Q9LV35	852	0	Actin-interacting protein 1-2	.	.	.	.	pfam00400	WD40	WD domain, G-beta repeat.	.	GO:0080008|Cul4-RING E3 ubiquitin ligase complex;GO:0005829|cytosol;	.
OS08G0119100	0	0	0	0	0.0224921	0	0	0	0	0	0	0	0	0	0	0.082868	0	0.0266463	0	0	0	0	0	0	OS08G0119100	protein_coding	chr8:1056181-1059731:+	gi|937928661|dbj|BAT03577.1|	1460	0	Os08g0119100 [Oryza sativa Japonica Group]	gi|937928473|dbj|AP014964.1|	627	0	Oryza sativa Japonica Group DNA, chromosome 8, cultivar: Nipponbare, complete sequence	.	.	.	.	alr1346	90.1	4e-19	COG4371	pfam07466	DUF1517	Protein of unknown function (DUF1517). This family consists of several hypothetical glycine rich plant and bacterial proteins of around 300 residues in length. The function of this family is unknown.	.	.	.
OS03G0647950	0.172788	0	0	0	0	0	0	0	0.169035	0.208776	0	0.186434	0.0923117	0.463656	0	0.883849	0	0.206693	0	0.184792	0.297715	0.758972	0	0.307765	OS03G0647950	ncRNA	chr3:25096446-25096807:+	gi|1002255556|ref|XP_015632060.1|	419	5e-49	PREDICTED: uncharacterized protein LOC4333576 [Oryza sativa Japonica Group]	gi|937906879|dbj|AP014959.1|	362	0	Oryza sativa Japonica Group DNA, chromosome 3, cultivar: Nipponbare, complete sequence	.	.	.	.	.	.	.	.	pfam14642	FAM47	FAM47 family. The function of this Chordate family of proteins is not known.	.	.	.
OS06G0330400	0	0	0	0.0352088	0	0	0	0	0	0	0	0	0	0	0	0	0	0	0	0	0	0	0	0	OS06G0330400	protein_coding	chr6:13070021-13070937:-	gi|1002275940|ref|XP_015642301.1|	1221	3e-167	PREDICTED: sphinganine C4-monooxygenase 1 [Oryza sativa Japonica Group]	gi|1002275939|ref|XM_015786815.1|	822	0	PREDICTED: Oryza sativa Japonica Group sphinganine C4-monooxygenase 1 (LOC4340921), mRNA	Q9AST3	298	3e-99	Sphinganine C4-monooxygenase 2	SPBC887.15c	191	2e-57	COG3000	pfam04116	FA_hydroxylase	Fatty acid hydroxylase superfamily. This superfamily includes fatty acid and carotene hydroxylases and sterol desaturases. Beta-carotene hydroxylase is involved in zeaxanthin synthesis by hydroxylating beta-carotene, but the enzyme may be involved in other pathways. This family includes C-5 sterol desaturase and C-4 sterol methyl oxidase. Members of this family are involved in cholesterol biosynt…	GO:0006633|fatty acid biosynthetic process;GO:0009640|photomorphogenesis;GO:0046520|sphingoid biosynthetic process;	GO:0005783|endoplasmic reticulum;GO:0005789|endoplasmic reticulum membrane;GO:0005794|Golgi apparatus;GO:0016021|integral component of membrane;	GO:0005506|iron ion binding;GO:0016491|oxidoreductase activity;
OS06G0705700	6.49631	7.96757	4.36441	1.30077	1.64884	1.57043	1.30852	1.94364	1.42385	2.40199	2.06429	3.1025	9.80506	10.645	8.46668	4.85328	5.33982	6.6882	3.2969	4.40397	6.51407	6.44509	5.09797	6.97109	OS06G0705700	protein_coding	chr6:29824393-29826498:+	gi|1002273747|ref|XP_015641191.1|	2822	0	PREDICTED: protein NRT1/ PTR FAMILY 8.3 [Oryza sativa Japonica Group]	gi|1002273746|ref|XM_015785705.1|	1762	0	PREDICTED: Oryza sativa Japonica Group protein NRT1/ PTR FAMILY 8.3 (LOC4342006), mRNA	P46032	512	9e-174	Protein NRT1/ PTR FAMILY 8.3	ECU11g1050	79.3	7e-15	COG3104	pfam00854	PTR2	POT family. The POT (proton-dependent oligopeptide transport) family all appear to be proton dependent transporters.	GO:0042938|dipeptide transport;GO:0015833|peptide transport;GO:0015031|protein transport;GO:0042939|tripeptide transport;	GO:0005794|Golgi apparatus;GO:0016021|integral component of membrane;GO:0000325|plant-type vacuole;GO:0009705|plant-type vacuole membrane;GO:0005774|vacuolar membrane;GO:0005773|vacuole;	GO:0042936|dipeptide transporter activity;GO:0015334|high-affinity oligopeptide transporter activity;GO:0015197|peptide transporter activity;GO:0042937|tripeptide transporter activity;
OS07G0113700	61.1469	60.2434	48.1989	70.6559	60.7451	66.4916	38.8505	65.5907	61.3261	68.4873	64.4999	67.3795	52.5305	55.0071	54.9301	50.0136	54.2798	55.6206	53.7898	55.1438	49.8965	56.3094	59.2073	49.7981	OS07G0113700	protein_coding	chr7:753673-763372:-	gi|1002286254|ref|XP_015647426.1|	5004	0	PREDICTED: suppressor of RPS4-RLD 1 [Oryza sativa Japonica Group]	gi|1002286253|ref|XM_015791940.1|	3390	0	PREDICTED: Oryza sativa Japonica Group suppressor of RPS4-RLD 1 (LOC4342244), transcript variant X1, mRNA	F4JS25	143	2e-33	Suppressor of RPS4-RLD 1	all0889	112	1e-24	COG0457	pfam13414	TPR_11	TPR repeat.	GO:0042742|defense response to bacterium;GO:0009816|defense response to bacterium, incompatible interaction;GO:0031348|negative regulation of defense response;GO:0045892|negative regulation of transcription, DNA-templated;	GO:0005737|cytoplasm;GO:0005783|endoplasmic reticulum;GO:0016021|integral component of membrane;GO:0043231|intracellular membrane-bounded organelle;GO:0005634|nucleus;GO:0048471|perinuclear region of cytoplasm;	GO:0032947|protein complex scaffold;
OS05G0510400	3.89394	4.67908	3.87085	7.11032	3.89633	3.7187	6.70936	5.08622	4.78106	4.83242	3.67297	4.29631	3.38113	2.35867	3.21687	4.3818	3.53216	5.23634	4.92322	3.85425	3.86201	3.80951	3.19291	3.25653	OS05G0510400	protein_coding	chr5:25283108-25286665:+	gi|125552947|gb|EAY98656.1|	1675	0	hypothetical protein OsI_20579 [Oryza sativa Indica Group]	gi|937916895|dbj|AP014961.1|	3533	0	Oryza sativa Japonica Group DNA, chromosome 5, cultivar: Nipponbare, complete sequence	Q9FNK5	382	1e-119	F-box protein At5g46170	.	.	.	.	pfam12937	F-box-like	F-box-like. This is an F-box-like family.	GO:0009736|cytokinin-activated signaling pathway;GO:0010286|heat acclimation;GO:0009914|hormone transport;	GO:0009506|plasmodesma;	.
OS08G0126500	0.0435579	0.0255926	0.279889	0.282847	0.0439818	0.0885951	0.296414	0.050208	0	0.15789	0.0448304	0.187992	0.0465416	0	0.0246765	0.0810214	0.304203	0.234473	0.0414909	0	0	0	0.131414	0.116376	OS08G0126500	protein_coding	chr8:1531999-1533434:-	gi|1002290506|ref|XP_015649591.1|	1835	0	PREDICTED: uncharacterized protein LOC4344565 [Oryza sativa Japonica Group]	gi|937928473|dbj|AP014964.1|	1436	0	Oryza sativa Japonica Group DNA, chromosome 8, cultivar: Nipponbare, complete sequence	.	.	.	.	.	.	.	.	pfam03478	DUF295	Protein of unknown function (DUF295). This family of proteins are found in plants. The function of the proteins is unknown.	.	.	.
OS10G0330000	752.594	793.654	284.01	616.225	654.261	872.595	114.085	584.683	875.665	841.89	873.337	736.973	504.733	494.062	869.373	744.487	529.927	337.153	345.235	531.63	371.737	733.884	802.31	547.721	OS10G0330000	protein_coding	chr10:9315531-9316279:+	gi|125531489|gb|EAY78054.1|	460	4e-54	hypothetical protein OsI_33098 [Oryza sativa Indica Group]	gi|1002298767|ref|XM_015757320.1|	749	0	PREDICTED: Oryza sativa Japonica Group uncharacterized LOC4348334 (LOC4348334), mRNA	Q9ZQ80	57.4	8e-09	Nodulin-related protein 1	.	.	.	.	pfam03729	DUF308	Short repeat of unknown function (DUF308). Family of short repeats that occurs in a limited number of membrane proteins. It may divide further in short repeats of around 7-10 residues of the pattern G-#-X(2)-#(2)-X (#=hydrophobic).	GO:0009738|abscisic acid-activated signaling pathway;GO:0006952|defense response;GO:1900426|positive regulation of defense response to bacterium;GO:0009617|response to bacterium;GO:0009409|response to cold;GO:0009408|response to heat;GO:0009651|response to salt stress;	.	.
OS01G0960900	0.074999	0.352527	0.16064	0.626159	0.60583	0.724589	0.467841	0.821269	0.586962	0.13593	0.61752	0.525994	0.44075	0.150938	1.14719	0.62777	0.684947	0.62801	0.78584	1.48388	0.646119	1.06151	0.452543	1.40266	OS01G0960900	protein_coding	chr1:42364072-42364905:-	gi|937900355|dbj|BAS76335.1|	1154	6e-157	Os01g0960900 [Oryza sativa Japonica Group]	gi|1002228096|ref|XM_015779852.1|	834	0	PREDICTED: Oryza sativa Japonica Group protein NRT1/ PTR FAMILY 2.3-like (LOC107277144), mRNA	Q9M1E2	224	4e-67	Protein NRT1/ PTR FAMILY 2.7	.	.	.	.	pfam00854	PTR2	POT family. The POT (proton-dependent oligopeptide transport) family all appear to be proton dependent transporters.	GO:0042128|nitrate assimilation;GO:0015706|nitrate transport;GO:0010447|response to acidic pH;	GO:0016021|integral component of membrane;GO:0005886|plasma membrane;	GO:0010542|nitrate efflux transmembrane transporter activity;
EPlOSAG00000001788	2.14209	0.503438	0.734102	0	1.29776	0	0.485902	0	0	0	0.440935	0	0	0	0	0	0.460311	1.02497	0	0	0.369085	0	0	0.381544	EPlOSAG00000001788	ncRNA	chr6:26710609-26710681:+	.	.	.	.	gi|937920774|dbj|AP014962.1|	73	1e-29	Oryza sativa Japonica Group DNA, chromosome 6, cultivar: Nipponbare, complete sequence	.	.	.	.	.	.	.	.	pfam00311	PEPcase	Phosphoenolpyruvate carboxylase.	.	.	.
EPlOSAG00000019354	1.30311	0.382822	0.279112	0	0	0.331309	0.369488	0	0	0	0.335294	1.40602	0.348092	0.437092	0.369119	0	0.350028	0	0	0	0.280658	0	0.393147	0	EPlOSAG00000019354	ncRNA	chr2:25394923-25395018:+	.	.	.	.	gi|937901440|dbj|AP014958.1|	96	3e-42	Oryza sativa Japonica Group DNA, chromosome 2, cultivar: Nipponbare, complete sequence	.	.	.	.	.	.	.	.	pfam09905	DUF2132	Uncharacterized conserved protein (DUF2132). This domain, found in various hypothetical prokaryotic proteins, has no known function.	.	.	.
EPlOSAG00000001782	0	0	0.227074	0	0	0	0.300601	0.611006	0	0.640482	0.545563	0	1.98236	0.3556	0.3003	0	0.569538	1.26819	0.252462	0.283452	0.456664	0	0	0.23604	EPlOSAG00000001782	ncRNA	chr5:24740518-24740635:-	gi|937902276|dbj|BAS77330.1|	114	8e-07	Os02g0184100 [Oryza sativa Japonica Group]	gi|937916895|dbj|AP014961.1|	118	2e-54	Oryza sativa Japonica Group DNA, chromosome 5, cultivar: Nipponbare, complete sequence	.	.	.	.	.	.	.	.	pfam05857	TraX	TraX protein. This family consists of several bacterial TraX proteins. TraX is responsible for the amino-terminal acetylation of F-pilin subunits.	.	.	.
EPlOSAG00000002877	1.26789	2.48317	2.53464	0.392055	0.853484	2.14903	0	0.974307	0.413451	1.02131	0.434976	0	5.41895	1.70111	0.957713	1.96532	0	1.51668	2.41544	1.80797	2.18458	1.65014	1.02006	2.25833	EPlOSAG00000002877	ncRNA	chr10:10823353-10823426:+	gi|7488849|pir||T06502	114	5e-07	hypothetical protein 91 - garden pea chloroplast	gi|937934639|dbj|AP014966.1|	74	3e-30	Oryza sativa Japonica Group DNA, chromosome 10, cultivar: Nipponbare, complete sequence	P92540	46.6	1e-07	Uncharacterized mitochondrial protein AtMg01060	.	.	.	.	pfam09173	eIF2_C	Initiation factor eIF2 gamma, C terminal. Members of this family, which are found in the initiation factors eIF2 and EF-Tu, adopt a structure consisting of a beta barrel with Greek key topology. They are required for formation of the ternary complex with GTP and initiator tRNA.	.	GO:0005739|mitochondrion;	.
OS07G0684800	20.7738	18.4089	68.508	77.9996	153.504	65.5231	435.234	48.2191	115.861	33.1538	47.6667	80.7861	13.9389	10.8787	21.8378	15.0643	51.4548	19.0351	15.6821	14.8046	22.0682	22.6686	50.4603	15.8458	OS07G0684800	protein_coding	chr7:29040452-29042297:-	gi|1002287105|ref|XP_015647863.1|	1410	0	PREDICTED: NAC domain-containing protein 92 [Oryza sativa Japonica Group]	gi|1002287104|ref|XM_015792377.1|	1643	0	PREDICTED: Oryza sativa Japonica Group NAC domain-containing protein 92 (LOC4344324), mRNA	Q9FLR3	243	1e-73	NAC domain-containing protein 79	.	.	.	.	pfam02365	NAM	No apical meristem (NAM) protein. This is a family of no apical meristem (NAM) proteins these are plant development proteins. Mutations in NAM result in the failure to develop a shoot apical meristem in petunia embryos. NAM is indicated as having a role in determining positions of meristems and primordial. One member of this family NAP (NAC-like, activated by AP3/PI) is encoded by the target gene…	GO:0006351|transcription, DNA-templated;	GO:0005634|nucleus;	GO:0003677|DNA binding;GO:0003700|transcription factor activity, sequence-specific DNA binding;
OS02G0317700	13.7054	13.4668	12.7166	12.9438	15.8557	12.7667	19.8273	15.1256	15.7042	13.0366	12.6202	12.2707	9.472	8.82253	10.5563	10.36	11.5142	11.8775	8.5691	10.5566	9.42069	10.674	12.1408	9.07649	OS02G0317700	protein_coding	chr2:12620374-12625515:+	gi|46389935|dbj|BAD15719.1|	1196	3e-162	unknown protein [Oryza sativa Japonica Group]	gi|32996611|dbj|AK111402.1|	1689	0	Oryza sativa Japonica Group cDNA clone:002-182-E04, full insert sequence	.	.	.	.	.	.	.	.	pfam04809	HupH_C	HupH hydrogenase expression protein, C-terminal conserved region. This family represents a C-terminal conserved region found in these bacterial proteins necessary for hydrogenase synthesis. Their precise function is unknown.	.	.	.
OS06G0209400	0.560142	0.438817	0	3.29092	1.88531	1.51908	6.98829	0.64566	1.27861	0.789609	1.44126	0.40292	0	1.25256	0.634664	0.781433	1.60491	1.34011	0.444634	0.898586	0.965129	0.182254	0.675978	0.581998	OS06G0209400	protein_coding	chr6:5586606-5586940:-	gi|1002276939|ref|XP_015642807.1|	244	2e-24	PREDICTED: uncharacterized protein LOC4340451 [Oryza sativa Japonica Group]	gi|1002276938|ref|XM_015787321.1|	335	2e-174	PREDICTED: Oryza sativa Japonica Group uncharacterized LOC4340451 (LOC4340451), mRNA	.	.	.	.	.	.	.	.	.	.	.	.	.	.
OS03G0242900	4.71081	5.59978	2.98965	8.92212	3.22616	3.98125	4.74924	5.5683	5.05656	5.40211	3.4792	4.18865	3.90329	4.22827	6.85727	4.46239	6.22142	6.44396	3.90559	6.35593	5.69301	4.44927	4.1848	3.43789	OS03G0242900	protein_coding	chr3:7559117-7561984:-	gi|1002254708|ref|XP_015631621.1|	3528	0	PREDICTED: subtilisin-like protease SBT1.6 [Oryza sativa Japonica Group]	gi|937906879|dbj|AP014959.1|	2868	0	Oryza sativa Japonica Group DNA, chromosome 3, cultivar: Nipponbare, complete sequence	O49607	902	0	Subtilisin-like protease SBT1.6	BS_vpr	92.4	3e-18	COG1404	pfam00082	Peptidase_S8	Subtilase family. Subtilases are a family of serine proteases. They appear to have independently and convergently evolved an Asp/Ser/His catalytic triad, like that found in the trypsin serine proteases (see pfam00089). Structure is an alpha/beta fold containing a 7-stranded parallel beta sheet, order 2314567.	GO:0009827|plant-type cell wall modification;	GO:0005618|cell wall;GO:0016020|membrane;	GO:0004252|serine-type endopeptidase activity;GO:0008236|serine-type peptidase activity;
OS02G0251900	0.27782	0.0466383	0.0680069	0.184087	0.0801495	0.565075	0.495152	0.777715	0.698879	0.527503	0.571872	0.385407	0.466479	0.0532498	0.0449688	0.036912	0.511717	0.379812	0.264636	1.31582	1.88055	0.154962	0.383169	0.176731	OS02G0251900	protein_coding	chr2:8541338-8542125:-	gi|1002240981|ref|XP_015624781.1|	401	1e-45	PREDICTED: uncharacterized protein LOC4328899 [Oryza sativa Japonica Group]	gi|937901440|dbj|AP014958.1|	788	0	Oryza sativa Japonica Group DNA, chromosome 2, cultivar: Nipponbare, complete sequence	.	.	.	.	.	.	.	.	pfam05678	VQ	VQ motif. This short motif is found in a variety of plant proteins. These proteins vary greatly in length and are mostly composed of low complexity regions. They all conserve a short motif FXhVQChTG, where X is any amino acid and h is a hydrophobic amino acid. The function of this motif is uncertain, however one protein in this family has been found to bind the SigA sigma factor. It would seem pl…	.	.	.
OS09G0515300	1.80214	2.13976	2.46074	2.31609	3.99949	1.89001	2.29943	1.90417	1.81809	1.72384	2.9947	1.86344	1.04302	1.88899	1.25491	0.977703	2.1985	2.15576	1.2517	1.0239	1.14824	1.35597	1.97093	0.618578	OS09G0515300	protein_coding	chr9:20070639-20073650:-	gi|218202455|gb|EEC84882.1|	600	2e-105	hypothetical protein OsI_32036 [Oryza sativa Indica Group]	gi|32987366|dbj|AK102157.1|	1666	0	Oryza sativa Japonica Group cDNA clone:J033086F18, full insert sequence	.	.	.	.	.	.	.	.	pfam14953	DUF4504	Domain of unknown function (DUF4504). This family of proteins is found in eukaryotes. Proteins in this family are typically between 253 and 329 amino acids in length. There are two conserved sequence motifs: LLGYP and SFS.	.	.	.
OS02G0255200	8.83418	8.57368	10.5422	5.6707	7.56619	6.41728	6.75423	6.09157	8.98956	7.24318	8.44282	7.74464	9.27075	6.82591	11.5735	11.8474	12.3733	15.7572	9.5044	10.3337	9.78516	11.7799	11.3274	11.2043	OS02G0255200	protein_coding	chr2:8766855-8769279:-	gi|1002242521|ref|XP_015625482.1|	665	7e-86	PREDICTED: 40S ribosomal protein S15a-5 [Oryza sativa Japonica Group]	gi|1002242520|ref|XM_015769996.1|	674	0	PREDICTED: Oryza sativa Japonica Group 40S ribosomal protein S15a-5 (LOC4328914), mRNA	O82205	68.2	7e-14	40S ribosomal protein S15a-2	ECU09g1350	47.4	5e-07	COG0096	pfam00410	Ribosomal_S8	Ribosomal protein S8.	GO:0006412|translation;	GO:0022626|cytosolic ribosome;GO:0022627|cytosolic small ribosomal subunit;GO:0005739|mitochondrion;GO:0005773|vacuole;	GO:0003735|structural constituent of ribosome;
OS12G0166100	0.500393	1.21803	0.826809	1.45889	1.04661	0.908732	0.567534	1.48317	1.39865	1.07967	0.735731	1.15695	4.69745	7.67284	5.26469	3.02501	4.18594	3.71977	0.714972	0.879188	1.07773	4.39597	5.08979	4.39278	OS12G0166100	protein_coding	chr12:3328239-3329113:+	gi|255670081|dbj|BAH95534.1|	222	2e-19	Os12g0166100 [Oryza sativa Japonica Group]	gi|937940524|dbj|AP014968.1|	875	0	Oryza sativa Japonica Group DNA, chromosome 12, cultivar: Nipponbare, complete sequence	.	.	.	.	.	.	.	.	pfam05420	BCSC_C	Cellulose synthase operon protein C C-terminus (BCSC_C). This family contains the C-terminal regions of several bacterial cellulose synthase operon C (BCSC) proteins. BCSC is involved in cellulose synthesis although the exact function of this protein is unknown.	.	.	.
EPlOSAG00000020220	0	0	0	0	0	0	0	0	0	0	0	0	0	0	0	0	0	0	3.66652	1.02915	0	0	0.580648	0	EPlOSAG00000020220	ncRNA	chr9:9759549-9759613:-	.	.	.	.	gi|937931852|dbj|AP014965.1|	65	2e-25	Oryza sativa Japonica Group DNA, chromosome 9, cultivar: Nipponbare, complete sequence	.	.	.	.	.	.	.	.	pfam03773	DUF318	Predicted permease. This family of integral membrane proteins are predicted to be permeases of unknown specificity.	.	.	.
EPlOSAG00000020225	0	0	0.412227	0.446339	0.971658	0	0.545706	0.554606	0	0.58136	0.495204	0.519146	0	0	0	0	0	0	0	0	0	0	0	0	EPlOSAG00000020225	ncRNA	chr4:21154098-21154162:-	.	.	.	.	gi|937912581|dbj|AP014960.1|	65	2e-25	Oryza sativa Japonica Group DNA, chromosome 4, cultivar: Nipponbare, complete sequence	.	.	.	.	.	.	.	.	pfam03773	DUF318	Predicted permease. This family of integral membrane proteins are predicted to be permeases of unknown specificity.	.	.	.
EPlOSAG00000020226	0	0	0.412227	0	0	0	0	0	0	0.58136	0	0	0	0	0	0	0	0	0	0	0	0	0	0	EPlOSAG00000020226	ncRNA	chr4:17304271-17304335:-	.	.	.	.	gi|937912581|dbj|AP014960.1|	65	2e-25	Oryza sativa Japonica Group DNA, chromosome 4, cultivar: Nipponbare, complete sequence	.	.	.	.	.	.	.	.	pfam03773	DUF318	Predicted permease. This family of integral membrane proteins are predicted to be permeases of unknown specificity.	.	.	.
EPlOSAG00000020228	0	0	0	0	0	0	0	0	0	0	0	0	0	0	0	0	0	0	0.458315	0	0	0	0	0	EPlOSAG00000020228	ncRNA	chr12:8336708-8336772:-	.	.	.	.	gi|937940524|dbj|AP014968.1|	65	2e-25	Oryza sativa Japonica Group DNA, chromosome 12, cultivar: Nipponbare, complete sequence	.	.	.	.	.	.	.	.	.	.	.	.	.	.
OS03G0165800	0.025911	0	0	0	0.0261631	0.026351	0	0	0.0253483	0	0	0	0	0.139058	0.0587165	0.0240983	0.0278399	0	0	0	0	0.12646	0.0312694	0.023076	OS03G0165800	protein_coding	chr3:3551775-3554415:+	gi|1002251548|ref|XP_015630002.1|	1101	1e-147	PREDICTED: putative vesicle-associated membrane protein 726 [Oryza sativa Japonica Group]	gi|32979189|dbj|AK069165.1|	1207	0	Oryza sativa Japonica Group cDNA clone:J023008N15, full insert sequence	O48850	320	9e-106	Vesicle-associated membrane protein 725	SPAC6G9.11	71.2	5e-14	COG5143	pfam00957	Synaptobrevin	Synaptobrevin.	GO:0006887|exocytosis;GO:0015031|protein transport;GO:0006906|vesicle fusion;	GO:0031901|early endosome membrane;GO:0005768|endosome;GO:0016021|integral component of membrane;GO:0005886|plasma membrane;GO:0031201|SNARE complex;	GO:0005484|SNAP receptor activity;GO:0000149|SNARE binding;
OS11G0540100	4.31887	4.91471	3.45567	7.40268	3.59649	3.71066	1.02753	7.2671	3.19309	5.65327	2.3758	6.0392	4.70753	7.3931	4.62629	8.58749	2.10684	4.81005	8.88986	3.71638	2.99369	6.74756	6.17054	5.30528	OS11G0540100	protein_coding	chr11:19723041-19734418:-	gi|108864456|gb|ABG22506.1|	3350	0	metallopeptidase family M24 containing protein, expressed [Oryza sativa Japonica Group]	gi|32988122|dbj|AK102913.1|	2516	0	Oryza sativa Japonica Group cDNA clone:J033113M01, full insert sequence	C0SCV1	513	6e-170	Probable Xaa-Pro aminopeptidase P	YLL029w	382	2e-118	COG0006	pfam00557	Peptidase_M24	Metallopeptidase family M24. This family contains metallopeptidases. It also contains non-peptidase homologues such as the N terminal domain of Spt16 which is a histone H3-H4 binding module.	.	.	GO:0046872|metal ion binding;GO:0070006|metalloaminopeptidase activity;
OS02G0684900	0	0	0.0345739	0.168457	0	0.123119	0	0	0.0394779	0.195037	0.0415332	0.152395	0	0.0812145	0.137169	0	0.130075	0.0482729	0.0768787	0	0.0347654	0.236342	0.0243498	0	OS02G0684900	protein_coding	chr2:28018649-28020515:+	gi|113537295|dbj|BAF09678.1|	2232	0	Os02g0684900, partial [Oryza sativa Japonica Group]	gi|1002245172|ref|XM_015771286.1|	1550	0	PREDICTED: Oryza sativa Japonica Group uncharacterized LOC4330348 (LOC4330348), mRNA	Q7XPT0	61.2	2e-09	Putative protein Brevis radix-like 3	.	.	.	.	pfam08381	BRX	Transcription factor regulating root and shoot growth via Pin3. The BREVIS RADIX (BRX) domain was characterized as being a transcription factor in plants regulating the extent of cell proliferation and elongation in the growth zone of the root. BRX is rate limiting for auxin-responsive gene-expression by mediating cross-talk with the brassino-steroid pathway. BRX has a ubiquitous, although quanti…	.	GO:0005634|nucleus;	.
OS01G0890300	0	0	0	0	0	0	0	0	0	0	0.0248558	0	0	0	0	0	0	0	0	0	0	0	0	0	OS01G0890300	protein_coding	chr1:38712011-38716756:-	gi|1002229782|ref|XP_015645595.1|	1215	8e-164	PREDICTED: uncharacterized protein LOC4324910 [Oryza sativa Japonica Group]	gi|1002229781|ref|XM_015790109.1|	1295	0	PREDICTED: Oryza sativa Japonica Group uncharacterized LOC4324910 (LOC4324910), mRNA	.	.	.	.	.	.	.	.	pfam01363	FYVE	FYVE zinc finger. The FYVE zinc finger is named after four proteins that it has been found in: Fab1, YOTB/ZK632.12, Vac1, and EEA1. The FYVE finger has been shown to bind two Zn++ ions. The FYVE finger has eight potential zinc coordinating cysteine positions. Many members of this family also include two histidines in a motif R+HHC+XCG, where + represents a charged residue and X any residue. We ha…	.	.	.
OS09G0488600	0.245729	0.078752	0.0382782	0.165783	0.0676691	0.0227183	0	0.180247	0.152977	0.188942	0.0919664	0.0482065	0	0.059944	0.025311	0.103881	0.0720058	0.347392	0.0425578	0.0955639	0.230941	0.109027	0.080876	0.119369	OS09G0488600	protein_coding	chr9:18845059-18847236:+	gi|1002295235|ref|XP_015611046.1|	1945	0	PREDICTED: uncharacterized protein LOC9272371 [Oryza sativa Japonica Group]	gi|1002295234|ref|XM_015755560.1|	1400	0	PREDICTED: Oryza sativa Japonica Group uncharacterized LOC9272371 (LOC9272371), mRNA	.	.	.	.	.	.	.	.	pfam12329	TMF_DNA_bd	TATA element modulatory factor 1 DNA binding. This is the middle region of a family of TATA element modulatory factor 1 proteins conserved in eukaryotes that contains at its N-terminal section a number of leucine zippers that could potentially form coiled coil structures. The whole proteins bind to the TATA element of some RNA polymerase II promoters and repress their activity. by competing with …	.	.	.
OS10G0464800	0.3731	0.283692	0.39487	0.264671	0.421052	0.223197	0.647188	0.265627	0.289851	0.503846	0.621177	0.402566	0.328306	0.1914	0.236236	0.0204117	0.341922	0.183776	0.198603	0.715891	0.954828	0.257074	0.331071	0.195458	OS10G0464800	protein_coding	chr10:17152945-17157443:-	gi|937936286|dbj|BAT11200.1|	3904	0	Os10g0464800 [Oryza sativa Japonica Group]	gi|937934639|dbj|AP014966.1|	1813	0	Oryza sativa Japonica Group DNA, chromosome 10, cultivar: Nipponbare, complete sequence	Q61704	68.2	3e-10	Inter-alpha-trypsin inhibitor heavy chain H3	alr4359	82.8	8e-16	COG2304	pfam00092	VWA	von Willebrand factor type A domain.	GO:0030212|hyaluronan metabolic process;	GO:0070062|extracellular exosome;	GO:0004867|serine-type endopeptidase inhibitor activity;
OS06G0142650	2.50467	2.06824	2.97719	2.11415	3.44041	2.52426	3.6341	1.71664	1.32448	2.59012	2.97265	3.14072	2.29048	0.787144	2.7612	0.923386	3.97608	2.34834	1.56905	1.73753	1.96339	2.75321	3.48556	1.58757	OS06G0142650	protein_coding	chr6:2241753-2243138:-	gi|125596015|gb|EAZ35795.1|	1726	0	hypothetical protein OsJ_20087 [Oryza sativa Japonica Group]	gi|1002276300|ref|XM_015787007.1|	1386	0	PREDICTED: Oryza sativa Japonica Group probable receptor-like protein kinase At5g20050 (LOC9269484), mRNA	Q94C25	321	6e-103	Probable receptor-like protein kinase At5g20050	.	.	.	.	pfam00069	Pkinase	Protein kinase domain.	GO:0006468|protein phosphorylation;	GO:0016021|integral component of membrane;GO:0005886|plasma membrane;	GO:0005524|ATP binding;GO:0004674|protein serine/threonine kinase activity;
OS03G0157500	19.2189	17.9024	12.8933	24.1671	17.6342	23.639	16.038	20.1781	24.0724	20.3783	22.6486	18.5094	14.7343	16.4243	19.3433	17.5096	17.123	15.3597	16.7535	15.1451	14.1207	18.6591	19.7554	14.4687	OS03G0157500	protein_coding	chr3:3091858-3095644:+	gi|1002258016|ref|XP_015633331.1|	1400	0	PREDICTED: FH protein interacting protein FIP2 [Oryza sativa Japonica Group]	gi|1002258015|ref|XM_015777845.1|	1515	0	PREDICTED: Oryza sativa Japonica Group FH protein interacting protein FIP2 (LOC4331675), mRNA	Q9SE95	325	8e-106	FH protein interacting protein FIP2	MA3328	86.3	7e-18	COG1357	pfam02214	BTB_2	BTB/POZ domain. In voltage-gated K+ channels this domain is responsible for subfamily-specific assembly of alpha-subunits into functional tetrameric channels. In KCTD1 this domain functions as a transcriptional repressor. It also mediates homomultimerization of KCTD1 and interaction of KCTD1 with the transcription factor AP-2-alpha.	GO:0051260|protein homooligomerization;GO:0016567|protein ubiquitination;	GO:0005737|cytoplasm;	.
EPlOSAG00000033457	0	0	0	0.247966	0.809715	0	0	0	0	0	0	0	0	0	0	0	0	0	0.254619	0	0	0	0	0	EPlOSAG00000033457	ncRNA	chr1:12502839-12502955:+	.	.	.	.	gi|937893927|dbj|AP014957.1|	117	7e-54	Oryza sativa Japonica Group DNA, chromosome 1, cultivar: Nipponbare, complete sequence	.	.	.	.	.	.	.	.	pfam13947	GUB_WAK_bind	Wall-associated receptor kinase galacturonan-binding. This cysteine-rich GUB_WAK_bind domain is the extracellular part of this serine/threonine kinase that binds to the cell-wall pectins.	.	.	.
EPlOSAG00000033454	4.93809	1.93426	3.87819	1.14521	3.32409	2.51097	0.466722	1.423	2.41542	2.9833	0.847059	1.77603	2.19848	5.52116	2.79753	1.9136	1.76856	5.90707	2.74386	1.76039	1.41806	2.81175	0.993214	4.03132	EPlOSAG00000033454	ncRNA	chr2:634044-634119:+	.	.	.	.	gi|937901440|dbj|AP014958.1|	76	2e-31	Oryza sativa Japonica Group DNA, chromosome 2, cultivar: Nipponbare, complete sequence	.	.	.	.	.	.	.	.	pfam00798	Arena_glycoprot	Arenavirus glycoprotein.	.	.	.
EPlOSAG00000033452	0	0	0.330799	0	0	0	0	0.222527	0	0.466524	0	0	0.825107	0.518035	0.874948	0.897737	0	0.230935	0.919459	0.825861	0.498948	0.942208	0	1.37544	EPlOSAG00000033452	ncRNA	chr6:6008511-6008672:-	gi|937902235|dbj|BAS77289.1|	154	3e-12	Os02g0179250 [Oryza sativa Japonica Group]	gi|937920774|dbj|AP014962.1|	162	1e-78	Oryza sativa Japonica Group DNA, chromosome 6, cultivar: Nipponbare, complete sequence	.	.	.	.	.	.	.	.	pfam06517	Orthopox_A43R	Orthopoxvirus A43R protein. This family consists of several Orthopoxvirus A43R proteins. The function of this family is unknown.	.	.	.
EPlOSAG00000033453	0	0	0	0	0	0	0	0	0	0	0	0	0	0.505552	0	0	0	0	0	0	0.162308	0	0	0	EPlOSAG00000033453	ncRNA	chr4:32408858-32409023:-	.	.	.	.	gi|937912581|dbj|AP014960.1|	166	6e-81	Oryza sativa Japonica Group DNA, chromosome 4, cultivar: Nipponbare, complete sequence	.	.	.	.	.	.	.	.	pfam11813	DUF3334	Protein of unknown function (DUF3334). This family of proteins are functionally uncharacterized. This family is only found in bacteria. Proteins in this family are typically between 227 to 238 amino acids in length.	.	.	.
OS02G0826000	0.367165	0.58555	0.348275	0.218959	0.172128	0.426742	0.342067	0.362761	0.282221	0.316884	0.256426	0.254676	0.476383	0.650965	0.475443	0.585392	0.535389	0.658818	0.374723	0.364625	0.305017	0.460793	0.474744	0.455454	OS02G0826000	protein_coding	chr2:35497369-35500901:-	gi|937906633|dbj|BAS81687.1|	4156	0	Os02g0826000 [Oryza sativa Japonica Group]	gi|1002240564|ref|XM_015769087.1|	1346	0	PREDICTED: Oryza sativa Japonica Group uncharacterized LOC4331213 (LOC4331213), mRNA	.	.	.	.	.	.	.	.	pfam03154	Atrophin-1	Atrophin-1 family. Atrophin-1 is the protein product of the dentatorubral-pallidoluysian atrophy (DRPLA) gene. DRPLA OMIM:125370 is a progressive neurodegenerative disorder. It is caused by the expansion of a CAG repeat in the DRPLA gene on chromosome 12p. This results in an extended polyglutamine region in atrophin-1, that is thought to confer toxicity to the protein, possibly through altering i…	.	.	.
EPlOSAG00000033458	0	0	0.465995	0	0	0	0	0	0	0	0	0	0	0	0	0	0.292198	0	0	0	0	0	0	0	EPlOSAG00000033458	ncRNA	chr8:582775-582889:+	.	.	.	.	gi|937928473|dbj|AP014964.1|	115	9e-53	Oryza sativa Japonica Group DNA, chromosome 8, cultivar: Nipponbare, complete sequence	.	.	.	.	.	.	.	.	pfam07934	OGG_N	8-oxoguanine DNA glycosylase, N-terminal domain. The presence of 8-oxoguanine residues in DNA can give rise to G-C to T-A transversion mutations. This enzyme is found in archaeal, bacterial and eukaryotic species, and is specifically responsible for the process which leads to the removal of 8-oxoguanine residues. It has DNA glycosylase activity (EC:3.2.2.23) and DNA lyase activity (EC:4.2.99.18).…	.	.	.
OS05G0111800	0	0	0.0287189	0.0310955	0.0338466	0.0340896	0.019009	0.0193191	0.0491887	0.101255	0	0.0723355	0.0179083	0.022487	0.0379801	0	0.0720316	0	0.0798244	0.0179246	0	0	0	0.0298529	OS05G0111800	protein_coding	chr5:629508-632454:+	gi|223635518|sp|A3AZ89.2|P2C46_ORYSJ	1258	0	RecName: Full=Putative protein phosphatase 2C 46; Short=OsPP2C46	gi|937916895|dbj|AP014961.1|	1282	0	Oryza sativa Japonica Group DNA, chromosome 5, cultivar: Nipponbare, complete sequence	A3AZ89	407	0	Putative protein phosphatase 2C 46	.	.	.	.	pfam00481	PP2C	Protein phosphatase 2C. Protein phosphatase 2C is a Mn++ or Mg++ dependent protein serine/threonine phosphatase.	.	.	GO:0046872|metal ion binding;GO:0004722|protein serine/threonine phosphatase activity;
OS03G0603300	10.7255	11.7693	9.45213	14.5594	11.9341	11.9027	7.9211	12.4514	13.5708	12.3334	12.5791	10.0198	10.1276	10.4773	11.7176	11.8666	13.1319	12.2333	11.6603	11.2859	13.0749	12.5856	13.6381	10.7993	OS03G0603300	protein_coding	chr3:22595988-22603461:-	gi|113549098|dbj|BAF12541.1|	1329	4e-179	Os03g0603300, partial [Oryza sativa Japonica Group]	gi|1002257771|ref|XM_015777716.1|	1630	0	PREDICTED: Oryza sativa Japonica Group transcription initiation factor TFIID subunit 8 (LOC4333405), mRNA	Q9SYZ9	105	2e-23	Transcription initiation factor TFIID subunit 8	.	.	.	.	pfam10406	TAF8_C	Transcription factor TFIID complex subunit 8 C-term. This is the C-terminal, Delta, part of the TAF8 protein. The N-terminal is generally the histone fold domain, Bromo_TP (pfam07524). TAF8 is one of the key subunits of the transcription factor for pol II, TFIID. TAF8 is one of the several general cofactors which are typically involved in gene activation to bring about the communication between g…	GO:0006355|regulation of transcription, DNA-templated;GO:0006351|transcription, DNA-templated;	GO:0005634|nucleus;	.
OS03G0558600	0.0766534	0	0.0328367	0.071108	0.0773993	0	0.0869384	0	0	0	0.0788928	0	0.081904	0	0.173703	0	0	0	0.146032	0	0.0660372	0.0748224	0.138758	0.0341333	OS03G0558600	protein_coding	chr3:19904294-19905198:+	gi|255674634|dbj|BAH92221.1|	801	3e-105	Os03g0558600, partial [Oryza sativa Japonica Group]	gi|116013715|dbj|AK240764.1|	809	0	Oryza sativa Japonica Group cDNA, clone: J053056L05, full insert sequence	.	.	.	.	.	.	.	.	pfam15245	VGLL4	Transcription cofactor vestigial-like protein 4. These proteins act as transcriptional enhancer factor (TEF-1) cofactors.	.	.	.
OS07G0490600	101.413	98.2882	70.5039	123.214	122.361	123.13	74.2193	114.561	113.002	121.23	120.053	111.258	59.5616	69.6811	83.0192	74.2991	79.6541	70.203	67.9418	62.2734	53.7933	81.6968	96.8649	64.0276	OS07G0490600	protein_coding	chr7:18241609-18246904:-	gi|1002284226|ref|XP_015646437.1|	1116	2e-149	PREDICTED: ranBP2-type zinc finger protein At1g67325 [Oryza sativa Japonica Group]	gi|1002284225|ref|XM_015790951.1|	1158	0	PREDICTED: Oryza sativa Japonica Group ranBP2-type zinc finger protein At1g67325 (LOC4343269), mRNA	Q8GZ43	122	2e-30	RanBP2-type zinc finger protein At1g67325	.	.	.	.	pfam00641	zf-RanBP	Zn-finger in Ran binding protein and others.	.	.	GO:0008270|zinc ion binding;
OS09G0493400	5.49401	7.16833	2.7292	11.0545	4.25827	10.3221	3.10096	7.10582	6.91392	7.62002	6.33146	12.8716	6.40777	3.73754	9.55659	40.8413	5.30715	3.70258	45.8221	21.3374	12.8549	24.0696	7.87526	25.3029	OS09G0493400	protein_coding	chr9:19104092-19108716:+	gi|1002294221|ref|XP_015651438.1|	2682	0	PREDICTED: uncharacterized protein LOC4347446 [Oryza sativa Japonica Group]	gi|1002294220|ref|XM_015795952.1|	2425	0	PREDICTED: Oryza sativa Japonica Group uncharacterized LOC4347446 (LOC4347446), transcript variant X1, mRNA	.	.	.	.	.	.	.	.	pfam04784	DUF547	Protein of unknown function, DUF547. Family of uncharacterized proteins from C. elegans and A. thaliana.	.	.	.
OS03G0235200	0.111446	0.130961	0.346124	0	0	0.127506	0.1106	0.0963458	0.0817694	0.0841613	0.0143377	0.15031	0.044655	0.0373816	0.0947048	0.10365	0.074839	0.0999861	0	0.134087	0.0120014	0.244764	0.0504349	0.0620328	OS03G0235200	protein_coding	chr3:7136651-7138895:+	gi|1002251074|ref|XP_015629766.1|	3118	0	PREDICTED: pentatricopeptide repeat-containing protein At4g37170 [Oryza sativa Japonica Group]	gi|1002251073|ref|XM_015774280.1|	2245	0	PREDICTED: Oryza sativa Japonica Group pentatricopeptide repeat-containing protein At4g37170 (LOC4332177), mRNA	O23169	129	1e-29	Pentatricopeptide repeat-containing protein At4g37170	.	.	.	.	pfam14432	DYW_deaminase	DYW family of nucleic acid deaminases. A family of nucleic acid deaminases prototyped by the plant PPR DYW proteins that are implicated in chloroplast and mitochondrial RNA transcript maturation by numerous C to U editing events. The name derives from the DYW motif present at the C-terminus of the classical plant PPR DYW deaminases. Members of this family are present in bacteria, plants, Naegleri…	.	.	GO:0008270|zinc ion binding;
OS04G0119800	6.10026	4.93282	17.1726	5.34013	4.49888	5.29262	7.36424	5.29139	3.59027	6.392	4.3583	5.15173	1.4951	1.79503	1.08476	1.51826	3.05959	2.15835	1.76545	1.44396	1.54384	1.09027	1.52568	0.918222	OS04G0119800	protein_coding	chr4:1160650-1166868:+	gi|113563638|dbj|BAF13981.1|	1971	0	Os04g0119800, partial [Oryza sativa Japonica Group]	gi|32977576|dbj|AK067558.1|	2545	0	Oryza sativa Japonica Group cDNA clone:J013112K04, full insert sequence	Q8LPB4	67.8	3e-10	Phytosulfokine receptor 1	.	.	.	.	pfam13855	LRR_8	Leucine rich repeat.	.	GO:0016021|integral component of membrane;GO:0005886|plasma membrane;	GO:0005524|ATP binding;GO:0004674|protein serine/threonine kinase activity;
OS04G0175000	5.46477	5.37921	4.49957	4.78414	4.23998	5.61771	3.54172	5.44013	5.06837	6.78877	6.79313	5.78149	3.45038	3.07882	3.28354	3.92736	2.57994	3.14121	2.95201	3.06137	2.91443	3.79862	3.83988	3.67648	OS04G0175000	protein_coding	chr4:5123331-5126726:-	gi|113563728|dbj|BAF14071.1|	536	1e-62	Os04g0175000 [Oryza sativa Japonica Group]	gi|1002264886|ref|XR_001545609.1|	1513	0	PREDICTED: Oryza sativa Japonica Group uncharacterized LOC4335073 (LOC4335073), transcript variant X5, ncRNA	.	.	.	.	.	.	.	.	pfam09737	Det1	De-etiolated protein 1 Det1. This is the C-terminal conserved 400 residues of Det1 proteins of approximately 550 amino acids. Det1 (de-etiolated-1) is an essential negative regulator of plant light responses, and it is a component of the Arabidopsis CDD complex containing DDB1 and COP10 ubiquitin E2 variant. Mammalian Det1 forms stable DDD-E2 complexes, consisting of DDB1, DDA1 (DET1, DDB1 Associ…	.	.	.
OS06G0712300	56.0981	55.0634	38.7546	54.3283	50.223	51.6432	50.1736	57.9157	48.284	52.378	48.1641	49.9141	44.9433	42.2075	43.526	37.9652	44.6335	53.8168	40.5332	48.1963	44.5665	37.2732	41.0892	41.09	OS06G0712300	protein_coding	chr6:30122866-30127914:+	gi|1002277735|ref|XP_015643209.1|	2680	0	PREDICTED: lysophospholipid acyltransferase LPEAT2 [Oryza sativa Japonica Group]	gi|32980767|dbj|AK070744.1|	1918	0	Oryza sativa Japonica Group cDNA clone:J023063J22, full insert sequence	Q8S8S2	563	0	Lysophospholipid acyltransferase LPEAT2	ECU10g0310	61.6	4e-09	COG0204	pfam01553	Acyltransferase	Acyltransferase. This family contains acyltransferases involved in phospholipid biosynthesis and other proteins of unknown function. This family also includes tafazzin, the Barth syndrome gene.	GO:0008654|phospholipid biosynthetic process;GO:0006644|phospholipid metabolic process;	GO:0016021|integral component of membrane;	GO:0005509|calcium ion binding;GO:0050200|plasmalogen synthase activity;
EPlOSAG00000031949	8.42008	7.77424	7.04221	7.99691	8.29958	10.6019	5.0023	10.6299	9.61009	9.20487	10.9357	6.27302	4.28421	5.11061	7.2688	5.40714	7.53907	8.3936	8.40244	8.57625	6.73579	6.65344	3.38711	5.53484	EPlOSAG00000031949	ncRNA	chr2:24773554-24773709:-	.	.	.	.	gi|1002244489|ref|XM_015770952.1|	156	2e-75	PREDICTED: Oryza sativa Japonica Group putative phosphatidylinositol N-acetylglucosaminyltransferase subunit C (LOC4330019), mRNA	.	.	.	.	.	.	.	.	pfam08538	DUF1749	Protein of unknown function (DUF1749). This is a plant and fungal family of unknown function. This family contains many hypothetical proteins.	.	.	.
OS01G0153050	3.24509	2.82425	1.81586	2.05079	2.49846	2.60922	1.90926	2.79371	2.54961	3.08777	2.55711	2.57132	2.18878	2.89807	2.35547	2.40503	2.72396	2.29273	1.95126	2.23416	1.44151	2.50437	2.83923	1.66177	OS01G0153050	protein_coding	chr1:2851988-2855214:-	gi|9663990|dbj|BAB03631.1|	5079	0	putative protein kinase Xa21 [Oryza sativa Japonica Group]	gi|1002234773|ref|XM_015766108.1|	3084	0	PREDICTED: Oryza sativa Japonica Group putative receptor-like protein kinase At3g47110 (LOC4324501), mRNA	C0LGP4	669	0	Probable LRR receptor-like serine/threonine-protein kinase At3g47570	alr0124_1	112	5e-25	COG4886	pfam00069	Pkinase	Protein kinase domain.	.	GO:0016021|integral component of membrane;GO:0005886|plasma membrane;	GO:0005524|ATP binding;GO:0004674|protein serine/threonine kinase activity;
OS09G0459700	0	0	0	0	0	0	0	0	0	0	0	0	0.148629	0.0622103	0.105072	0.172493	0.0498187	0.0554655	0	0	0.0199727	0.090519	0.167867	0.0412939	OS09G0459700	protein_coding	chr9:17367001-17371442:+	gi|1002295035|ref|XP_015610946.1|	481	5e-156	PREDICTED: probable protein phosphatase 2C 69 [Oryza sativa Japonica Group]	gi|32993944|dbj|AK108735.1|	1057	0	Oryza sativa Japonica Group cDNA clone:002-150-D08, full insert sequence	Q67J17	189	4e-157	Probable protein phosphatase 2C 69	.	.	.	.	pfam00481	PP2C	Protein phosphatase 2C. Protein phosphatase 2C is a Mn++ or Mg++ dependent protein serine/threonine phosphatase.	.	.	GO:0046872|metal ion binding;GO:0004722|protein serine/threonine phosphatase activity;
EPlOSAG00000045188	5.47305	1.83755	377.806	68.541	6.31578	4.77085	4.43386	0.901234	8.03129	1624.9	9.25412	0	3.34168	5.2451	0.442942	0	0.420034	594.375	10.4267	7.10757	836.586	16.7902	5.18954	2.78527	EPlOSAG00000045188	ncRNA	chr6:12534757-12534836:+	.	.	.	.	gi|937940524|dbj|AP014968.1|	80	2e-33	Oryza sativa Japonica Group DNA, chromosome 12, cultivar: Nipponbare, complete sequence	.	.	.	.	.	.	.	.	pfam06734	UL97	UL97. This family represents a conserved region within viral UL97 phosphotransferases. UL97 participates in the phosphorylation of the nucleoside analog ganciclovir (GCV) to produce GCV-monophosphate.	.	.	.
EPlOSAG00000003259	43.2222	27.2535	24.9884	19.2327	22.7084	20.3699	11.9565	25.5181	19.251	32.6934	28.2099	25.4032	29.6621	23.5735	19.1112	25.1649	30.5822	33.2079	22.7613	18.4148	14.8339	20.9234	26.2923	20.3419	EPlOSAG00000003259	ncRNA	chr3:7103158-7103246:-	.	.	.	.	gi|937906879|dbj|AP014959.1|	89	2e-38	Oryza sativa Japonica Group DNA, chromosome 3, cultivar: Nipponbare, complete sequence	.	.	.	.	.	.	.	.	pfam15024	Glyco_transf_18	Glycosyltransferase family 18. Enzymes belonging to glycosyltransferase family 18 (alpha-1,6-mannosylglycoprotein 6-beta-N-acetylglucosaminyltransferase) contribute to the creation of branches in complex-type N-glycans. This domain is responsible for the catalytic activity of the enzyme.	.	.	.
OS12G0225300	8.20043	9.31859	5.69013	7.96872	6.93901	8.29923	5.43069	8.14136	7.82781	7.23669	7.19569	7.21748	6.76496	5.89074	6.1282	6.38398	5.96508	7.05985	6.50057	6.25224	6.09168	6.83221	7.02625	6.67984	OS12G0225300	protein_coding	chr12:6815299-6820419:-	gi|1002313938|ref|XP_015620344.1|	3614	0	PREDICTED: protein FAR1-RELATED SEQUENCE 5 [Oryza sativa Japonica Group]	gi|37991476|dbj|AK121853.1|	3352	0	Oryza sativa Japonica Group cDNA clone:J033101P07, full insert sequence	Q9SZL8	442	5e-140	Protein FAR1-RELATED SEQUENCE 5	.	.	.	.	pfam03101	FAR1	FAR1 DNA-binding domain. This domain contains a WRKY like fold and is therefore most likely a zinc binding DNA-binding domain.	GO:0006355|regulation of transcription, DNA-templated;	GO:0005634|nucleus;	GO:0008270|zinc ion binding;
OS09G0451133	0.308815	0.263921	0.240527	1.19798	0.396862	0.571017	0	0.647206	0.357038	0.949799	0.20226	1.15107	8.4592	18.9841	6.80716	4.17762	14.0263	5.94419	0.641806	0.72059	1.06418	9.34461	7.82624	3.55035	OS09G0451133	protein_coding	chr9:16886440-16887553:+	gi|1002294007|ref|XP_015651336.1|	1543	0	PREDICTED: 1-aminocyclopropane-1-carboxylate oxidase 1 [Oryza sativa Japonica Group]	gi|937931852|dbj|AP014965.1|	1114	0	Oryza sativa Japonica Group DNA, chromosome 9, cultivar: Nipponbare, complete sequence	A2Z1W9	555	0	1-aminocyclopropane-1-carboxylate oxidase 1	PA4191	77.4	5e-15	COG3491	pfam03171	2OG-FeII_Oxy	2OG-Fe(II) oxygenase superfamily. This family contains members of the 2-oxoglutarate (2OG) and Fe(II)-dependent oxygenase superfamily. This family includes the C-terminal of prolyl 4-hydroxylase alpha subunit. The holoenzyme has the activity EC:1.14.11.2 catalyzing the reaction: Procollagen L-proline + 2-oxoglutarate + O2 <=> procollagen trans- 4-hydroxy-L-proline + succinate + CO2. The full enzy…	GO:0009693|ethylene biosynthetic process;GO:0009835|fruit ripening;	.	GO:0009815|1-aminocyclopropane-1-carboxylate oxidase activity;GO:0031418|L-ascorbic acid binding;GO:0046872|metal ion binding;
EPlOSAG00000003251	0	0	0	0	0	0	0	0	0	0	0.699744	0	0	0	0	0	0.365247	0.813293	0	0	0.585721	0	0.820481	0	EPlOSAG00000003251	ncRNA	chr2:23515896-23515987:+	.	.	.	.	gi|937901440|dbj|AP014958.1|	92	4e-40	Oryza sativa Japonica Group DNA, chromosome 2, cultivar: Nipponbare, complete sequence	.	.	.	.	.	.	.	.	pfam13588	HSDR_N_2	Type I restriction enzyme R protein N terminus (HSDR_N). This family consists of a number of N terminal regions found in type I restriction enzyme R (HSDR) proteins. Restriction and modification (R/M) systems are found in a wide variety of prokaryotes and are thought to protect the host bacterium from the uptake of foreign DNA. Type I restriction and modification systems are encoded by three gene…	.	.	.
EPlOSAG00000003256	0	0	0	0	0	0	0	0	0.368619	0	0.38781	0	0	0	0	0	0.404852	0	0	0	0	0	0	0	EPlOSAG00000003256	ncRNA	chr4:23680166-23680248:-	gi|13992688|gb|AAK51582.1|AC022352_18	151	1e-10	Putative retroelement [Oryza sativa Japonica Group]	gi|937920774|dbj|AP014962.1|	83	4e-35	Oryza sativa Japonica Group DNA, chromosome 6, cultivar: Nipponbare, complete sequence	.	.	.	.	.	.	.	.	pfam03419	Peptidase_U4	Sporulation factor SpoIIGA.	.	.	.
EPlOSAG00000003255	0	0	0	0	0	0	0	0	0	0	0	0	0	0	0	0	1.61941	0	0	0	0	0	0	0	EPlOSAG00000003255	ncRNA	chr6:15138497-15138579:+	gi|13992688|gb|AAK51582.1|AC022352_18	151	1e-10	Putative retroelement [Oryza sativa Japonica Group]	gi|937920774|dbj|AP014962.1|	83	4e-35	Oryza sativa Japonica Group DNA, chromosome 6, cultivar: Nipponbare, complete sequence	.	.	.	.	.	.	.	.	pfam03419	Peptidase_U4	Sporulation factor SpoIIGA.	.	.	.
EPlOSAG00000003254	0	0	0	0	0	0	0	0	0	0	0	0	0	0	0	0	0	0	0	0	0	0.412534	0	0	EPlOSAG00000003254	ncRNA	chr1:39247233-39247306:+	.	.	.	.	gi|1002852795|ref|XM_015836442.1|	74	3e-30	PREDICTED: Oryza brachyantha uncharacterized LOC102700141 (LOC102700141), mRNA	.	.	.	.	.	.	.	.	pfam13301	DUF4079	Protein of unknown function (DUF4079). This is an uncharacterized family of proteins.	.	.	.
EPlOSAG00000034153	1.71629	2.91319	0.490148	3.89186	0.962771	4.07267	0.865143	3.73683	3.17147	1.3825	2.74778	2.26335	0.815045	0	0.648208	5.67545	0.614684	0	4.90453	2.24342	1.80716	2.23372	4.14243	1.86817	EPlOSAG00000034153	ncRNA	chr9:19676116-19676279:-	.	.	.	.	gi|937931852|dbj|AP014965.1|	164	8e-80	Oryza sativa Japonica Group DNA, chromosome 9, cultivar: Nipponbare, complete sequence	.	.	.	.	.	.	.	.	pfam00528	BPD_transp_1	Binding-protein-dependent transport system inner membrane component. The alignments cover the most conserved region of the proteins, which is thought to be located in a cytoplasmic loop between two transmembrane domains. The members of this family have a variable number of transmembrane helices.	.	.	.
EPlOSAG00000034156	0	0	0	0	0	0	0	0	0	0	0	0	0	0	0	0.185265	0	0	0	0	0	0	0	0	EPlOSAG00000034156	ncRNA	chr2:32336796-32336952:-	.	.	.	.	gi|937901440|dbj|AP014958.1|	157	6e-76	Oryza sativa Japonica Group DNA, chromosome 2, cultivar: Nipponbare, complete sequence	.	.	.	.	.	.	.	.	pfam13329	ATG2_CAD	Autophagy-related protein 2 CAD motif. The Atg2 protein, an integral membrane protein, is required for a range of functions including the regulation of autophagy in conjunction with the Atg1-Atg13 complex. Atg2 binds Atg9. The precise function of this region, with its characteristic highly conserved CAD sequence motif, is not known.	.	.	.
EPlOSAG00000034154	4.5992	0.540455	1.18212	2.55989	2.78637	1.40319	1.04326	3.71097	1.79973	6.11283	1.42007	1.48873	0.982848	0	1.56333	1.28324	0.494158	1.10034	3.50476	3.44311	1.58489	2.24467	1.66509	0	EPlOSAG00000034154	ncRNA	chr5:23747557-23747624:+	.	.	.	.	gi|937916895|dbj|AP014961.1|	68	6e-27	Oryza sativa Japonica Group DNA, chromosome 5, cultivar: Nipponbare, complete sequence	.	.	.	.	.	.	.	.	pfam08174	Anillin	Cell division protein anillin. Anillin is a protein involved in septin organisation during cell division. It is an actin binding protein that is localized to the cleavage furrow, and it maintains the localisation of active myosin, which ensures the spatial control of concerted contraction during cytokinesis.	.	.	.
EPlOSAG00000034155	1.69052	0.33109	1.44836	1.82959	1.70697	1.43269	0.319557	0	2.48071	0	1.44992	0	1.20421	0	0	3.66859	1.51364	2.02224	1.34191	1.50664	1.45639	0.550046	1.36008	1.25463	EPlOSAG00000034155	ncRNA	chr1:9514319-9514429:+	.	.	.	.	gi|937893927|dbj|AP014957.1|	111	1e-50	Oryza sativa Japonica Group DNA, chromosome 1, cultivar: Nipponbare, complete sequence	.	.	.	.	.	.	.	.	pfam02362	B3	B3 DNA binding domain. This is a family of plant transcription factors with various roles in development, the aligned region corresponds the B3 DNA binding domain as described in this domain is found in VP1/AB13 transcription factors. Some proteins also have a second AP2 DNA binding domain pfam00847 such as RAV1. DNA binding activity was demonstrated by.	.	.	.
EPlOSAG00000034159	0	0	0.232998	0	0	0	0	0	0	0	0	0	0	0	0	0	0	0	0	0	0	0	0	0	EPlOSAG00000034159	ncRNA	chr11:22457485-22457599:-	.	.	.	.	gi|937937345|dbj|AP014967.1|	115	9e-53	Oryza sativa Japonica Group DNA, chromosome 11, cultivar: Nipponbare, complete sequence	.	.	.	.	.	.	.	.	pfam08507	COPI_assoc	COPI associated protein. Proteins in this family colocalize with COPI vesicle coat proteins.	.	.	.
OS09G0439800	0.609879	0.114668	0.0418015	1.90095	0.763608	0.223284	0.193679	0.196837	1.50352	0.825332	0.477049	0.28954	0.130331	0.163654	1.87957	0.521836	0.366956	0.642007	0.0232375	0	0.357281	0.428624	0.23552	0.282438	OS09G0439800	protein_coding	chr9:16307780-16310837:-	gi|1002298243|ref|XP_015612544.1|	1262	3e-171	PREDICTED: uncharacterized protein LOC4347169 [Oryza sativa Japonica Group]	gi|32978895|dbj|AK068870.1|	1279	0	Oryza sativa Japonica Group cDNA clone:J023002M06, full insert sequence	.	.	.	.	.	.	.	.	pfam05701	WEMBL	Weak chloroplast movement under blue light. WEMBL consists of several plant proteins required for the chloroplast avoidance response under high intensity blue light. This avoidance response consists in the relocation of chloroplasts on the anticlinal side of exposed cells. Acts in association with PMI2 to maintain the velocity of chloroplast photo-relocation movement via the regulation of cp-acti…	.	.	.
OS02G0147200	7.72642	8.52875	7.71299	9.68302	9.85519	10.0476	8.49175	10.2276	9.24591	9.25136	8.73197	7.75575	5.5606	5.56446	6.26925	4.6917	6.06284	6.75005	5.6884	6.69587	7.1545	5.6637	6.01564	6.06421	OS02G0147200	protein_coding	chr2:2593746-2598284:-	gi|215695461|dbj|BAG90656.1|	1137	6e-143	unnamed protein product [Oryza sativa Japonica Group]	gi|116011583|dbj|AK242218.1|	3134	0	Oryza sativa Japonica Group cDNA, clone: J075173D13, full insert sequence	F4J4C8	287	2e-83	Dolichol kinase EVAN	SPCC63.10c	86.3	1e-16	COG0170	pfam13528	Glyco_trans_1_3	Glycosyl transferase family 1.	GO:0009555|pollen development;GO:0010483|pollen tube reception;GO:0006486|protein glycosylation;	GO:0005783|endoplasmic reticulum;GO:0005789|endoplasmic reticulum membrane;GO:0016021|integral component of membrane;	GO:0004168|dolichol kinase activity;
OS07G0165650	7.96007	8.07192	6.23133	10.3829	9.83271	11.0539	6.46175	10.5726	7.70814	11.3756	9.60657	8.67592	11.0094	7.9693	7.46249	8.94396	6.55557	8.74868	8.46758	8.64273	6.89244	8.95317	9.50867	9.78804	OS07G0165650	protein_coding	chr7:3533971-3534744:-	gi|937925284|dbj|BAT00201.1|	356	1e-39	Os07g0165650, partial [Oryza sativa Japonica Group]	gi|937924750|dbj|AP014963.1|	774	0	Oryza sativa Japonica Group DNA, chromosome 7, cultivar: Nipponbare, complete sequence	.	.	.	.	.	.	.	.	pfam05750	Rubella_Capsid	Rubella capsid protein. Rubella virus is an enveloped positive-strand RNA virus of the family Togaviridae. Virions are composed of three structural proteins: a capsid and two membrane-spanning glycoproteins, E2 and E1. During virus assembly, the capsid interacts with genomic RNA to form nucleocapsids. It has been discovered that capsid phosphorylation serves to negatively regulate binding of vira…	.	.	.
OS08G0542600	14.7036	13.1668	10.3905	12.8633	8.25776	13.6216	5.57504	10.4659	11.6124	12.2417	12.8797	13.5256	13.1878	13.8813	13.8385	14.733	10.0093	9.83431	15.8256	13.2458	13.3329	13.9333	15.4129	15.5417	OS08G0542600	protein_coding	chr8:27142260-27144964:+	gi|1002288534|ref|XP_015648561.1|	1557	0	PREDICTED: uncharacterized protein LOC4346198 [Oryza sativa Japonica Group]	gi|32968514|dbj|AK058496.1|	1457	0	Oryza sativa Japonica Group cDNA clone:001-016-E11, full insert sequence	.	.	.	.	mlr3604	133	2e-34	COG0647	pfam13344	Hydrolase_6	Haloacid dehalogenase-like hydrolase. This family is part of the HAD superfamily.	.	.	.
OS04G0455401	3.1797	2.92145	3.88956	2.75748	5.25709	3.49935	3.67786	2.68917	3.37501	4.11406	4.26457	2.81852	3.21464	2.00619	2.57192	1.70063	2.72925	2.6507	2.40246	1.97486	2.09524	1.90797	2.7937	1.813	OS04G0455401	protein_coding	chr4:22784803-22791245:-	gi|1002264827|ref|XP_015636748.1|	2589	0	PREDICTED: uncharacterized protein LOC9267194 [Oryza sativa Japonica Group]	gi|32986856|dbj|AK101647.1|	3309	0	Oryza sativa Japonica Group cDNA clone:J033055P18, full insert sequence	.	.	.	.	.	.	.	.	pfam03154	Atrophin-1	Atrophin-1 family. Atrophin-1 is the protein product of the dentatorubral-pallidoluysian atrophy (DRPLA) gene. DRPLA OMIM:125370 is a progressive neurodegenerative disorder. It is caused by the expansion of a CAG repeat in the DRPLA gene on chromosome 12p. This results in an extended polyglutamine region in atrophin-1, that is thought to confer toxicity to the protein, possibly through altering i…	.	.	.
OS02G0118900	7.7382	10.5489	4.06607	12.1033	11.1436	11.1745	3.99595	9.58721	12.6379	13.1793	13.1303	9.33876	6.75557	6.36751	10.5358	16.0096	10.5441	6.0428	13.1942	13.0417	12.4044	18.0276	17.0073	16.4767	OS02G0118900	protein_coding	chr2:993563-995506:+	gi|222622055|gb|EEE56187.1|	2970	0	hypothetical protein OsJ_05140 [Oryza sativa Japonica Group]	gi|937901440|dbj|AP014958.1|	1944	0	Oryza sativa Japonica Group DNA, chromosome 2, cultivar: Nipponbare, complete sequence	.	.	.	.	.	.	.	.	pfam01490	Aa_trans	Transmembrane amino acid transporter protein. This transmembrane region is found in many amino acid transporters including UNC-47 and MTR. UNC-47 encodes a vesicular amino butyric acid (GABA) transporter, (VGAT). UNC-47 is predicted to have 10 transmembrane domains. MTR is a N system amino acid transporter system protein involved in methyltryptophan resistance. Other members of this family includ…	.	.	.
OS03G0766100	2.6153	2.81715	4.66807	4.19512	3.35595	3.60168	2.34825	3.83103	2.07878	2.43584	2.85993	2.88063	2.27048	2.48548	3.27191	3.69918	1.9904	4.4972	2.80259	3.84587	1.549	4.57381	4.27393	2.81439	OS03G0766100	protein_coding	chr3:31729638-31730211:-	gi|122169826|sp|Q0DN94.1|PROA_ORYSJ	354	2e-39	RecName: Full=10 kDa prolamin; Flags: Precursor	gi|937906879|dbj|AP014959.1|	574	0	Oryza sativa Japonica Group DNA, chromosome 3, cultivar: Nipponbare, complete sequence	Q0DN94	140	8e-41	10 kDa prolamin	.	.	.	.	pfam07333	SLR1-BP	S locus-related glycoprotein 1 binding pollen coat protein (SLR1-BP). This family consists of a number of cysteine rich SLR1 binding pollen coat like proteins. Adhesion of pollen grains to the stigmatic surface is a critical step during sexual reproduction in plants. In Brassica, S locus-related glycoprotein 1 (SLR1), a stigma-specific protein belonging to the S gene family of proteins, has been …	.	GO:0033095|aleurone grain;GO:0005773|vacuole;	GO:0045735|nutrient reservoir activity;
OS05G0569000	1.07185	1.36306	1.16991	0.708276	1.02298	0.40317	1.49877	0.643134	0.272916	0.691901	0.710257	0.411905	0.533414	0.650097	0.715362	0.423327	1.40406	1.59833	0.881127	0.706635	0.733664	0.816934	0.637895	0.339987	OS05G0569000	protein_coding	chr5:28319716-28324481:-	gi|937920485|dbj|BAS95403.1|	2067	0	Os05g0569000, partial [Oryza sativa Japonica Group]	gi|1002271966|ref|XM_015784811.1|	2130	0	PREDICTED: Oryza sativa Japonica Group uncharacterized LOC107275895 (LOC107275895), mRNA	.	.	.	.	.	.	.	.	pfam03251	Tymo_45kd_70kd	Tymovirus 45/70Kd protein. Tymoviruses are single stranded RNA viruses. This family includes a protein of unknown function that has been named based on its molecular weight. Tymoviruses such as the ononis yellow mosaic tymovirus encode only three proteins. Of these two are overlapping this protein overlaps a larger ORF that is thought to be the polymerase.	.	.	.
EPlOSAG00000039228	6.53923	8.35249	6.57689	15.2973	6.0287	7.22855	4.51447	7.5376	6.39721	8.24475	9.94909	13.191	4.86063	3.0517	3.54354	2.11539	5.49863	8.1625	11.1037	5.77727	3.67407	7.49313	3.08799	5.06414	EPlOSAG00000039228	ncRNA	chr3:2445894-2446003:+	.	.	.	.	gi|937906879|dbj|AP014959.1|	110	5e-50	Oryza sativa Japonica Group DNA, chromosome 3, cultivar: Nipponbare, complete sequence	.	.	.	.	.	.	.	.	pfam06850	PHB_depo_C	PHB de-polymerase C-terminus. This family represents the C-terminus of bacterial poly(3-hydroxybutyrate) (PHB) de-polymerase. This degrades PHB granules to oligomers and monomers of 3-hydroxy-butyric acid.	.	.	.
OS07G0549700	50.9765	49.7869	70.4845	44.0944	51.6518	43.8997	75.7128	46.7292	47.9246	42.3565	42.7837	48.0122	46.427	41.3655	46.436	48.2852	52.7307	63.8246	61.39	52.2971	56.6082	52.5309	43.5041	43.676	OS07G0549700	protein_coding	chr7:21816593-21822322:+	gi|1002286703|ref|XP_015647646.1|	1830	0	PREDICTED: probable V-type proton ATPase subunit H [Oryza sativa Japonica Group]	gi|1002286702|ref|XM_015792160.1|	1759	0	PREDICTED: Oryza sativa Japonica Group probable V-type proton ATPase subunit H (LOC9272111), mRNA	Q84ZC0	231	0	Probable V-type proton ATPase subunit H	SPAC7D4.10	138	2e-34	COG5231	pfam03224	V-ATPase_H_N	V-ATPase subunit H. The yeast Saccharomyces cerevisiae vacuolar H+-ATPase (V-ATPase) is a multisubunit complex responsible for acidifying organelles. It functions as an ATP dependent proton pump that transports protons across a lipid bilayer. This domain corresponds to the N terminal domain of the H subunit of V-ATPase. The N-terminal domain is required for the activation of the complex whereas t…	GO:0015991|ATP hydrolysis coupled proton transport;	GO:0000221|vacuolar proton-transporting V-type ATPase, V1 domain;	GO:0046961|proton-transporting ATPase activity, rotational mechanism;
EPlOSAG00000039223	4.21004	2.35583	2.57642	3.53352	5.26315	2.85435	3.86542	3.00411	4.11861	2.9068	1.85701	2.37942	2.57053	0.806939	1.59005	2.05098	1.29241	4.31671	2.86447	0.428813	1.3817	1.7612	0.483873	3.21378	EPlOSAG00000039223	ncRNA	chr1:36015819-36015974:+	.	.	.	.	gi|937893927|dbj|AP014957.1|	156	2e-75	Oryza sativa Japonica Group DNA, chromosome 1, cultivar: Nipponbare, complete sequence	.	.	.	.	.	.	.	.	pfam05503	Pox_G7	Poxvirus G7-like.	.	.	.
EPlOSAG00000039221	0	0	0	0	0	0	0	0	0	0	0	0	0	0	0	0	0	0	0	0	0.166316	0	0	0	EPlOSAG00000039221	ncRNA	chr6:5598181-5598342:+	gi|937902235|dbj|BAS77289.1|	164	1e-13	Os02g0179250 [Oryza sativa Japonica Group]	gi|937920774|dbj|AP014962.1|	162	1e-78	Oryza sativa Japonica Group DNA, chromosome 6, cultivar: Nipponbare, complete sequence	.	.	.	.	.	.	.	.	pfam05231	MASE1	MASE1. Predicted integral membrane sensory domain found in histidine kinases, diguanylate cyclases and other bacterial signaling proteins. This entry also includes members of the 8 transmembrane UhpB type (8TMR-UT) domain family.	.	.	.
EPlOSAG00000039220	0	0	0	0	0	0	0	0	0	0	0	0	0	0	0	0	0	0	0	0.267579	0	0	0	0	EPlOSAG00000039220	ncRNA	chr6:1171637-1171761:-	.	.	.	.	gi|937920774|dbj|AP014962.1|	125	3e-58	Oryza sativa Japonica Group DNA, chromosome 6, cultivar: Nipponbare, complete sequence	.	.	.	.	.	.	.	.	pfam02322	Cyto_ox_2	Cytochrome oxidase subunit II. This Family consists of cytochrome bd type terminal oxidases that catalyses Quinol dependent, Na+ independent oxygen uptake. Members of this family are integral membrane proteins andi contain a protohaem IX centre B558. One member of the family is implicated in having an important role in micro-aerobic nitrogen fixation in the enteric bacterium Klebsiella pneumoniae.	.	.	.
EPlOSAG00000039227	0.300717	0.353375	0.257642	0	0	0.305823	0.341066	1.38651	0	0	0	0	0	0	0	0.279679	0	0	0	0	0	0	0	0	EPlOSAG00000039227	ncRNA	chr1:1419914-1420017:+	.	.	.	.	gi|937893927|dbj|AP014957.1|	104	1e-46	Oryza sativa Japonica Group DNA, chromosome 1, cultivar: Nipponbare, complete sequence	.	.	.	.	.	.	.	.	pfam03213	Pox_P35	Poxvirus P35 protein.	.	.	.
OS01G0759700	20.8885	21.1016	22.487	21.3223	23.15	24.3231	20.0143	19.9603	22.467	21.7207	21.9583	21.2396	20.8052	18.9358	21.424	17.4773	20.5037	24.1514	17.9002	17.7306	17.6109	17.7746	20.6867	17.1508	OS01G0759700	protein_coding	chr1:31969296-31973706:+	gi|1002232471|ref|XP_015616910.1|	1489	0	PREDICTED: translation initiation factor IF-2 isoform X1 [Oryza sativa Japonica Group]	gi|1002232470|ref|XM_015761424.1|	1611	0	PREDICTED: Oryza sativa Japonica Group translation initiation factor IF-2 (LOC9270029), transcript variant X1, mRNA	Q02614	68.9	2e-11	SAP30-binding protein	.	.	.	.	pfam07818	HCNGP	HCNGP-like protein. This family comprises sequences bearing significant similarity to the mouse transcriptional regulator protein HCNGP. This protein is localized to the nucleus and is thought to be involved in the regulation of beta-2-microglobulin genes.	GO:0006915|apoptotic process;GO:0010942|positive regulation of cell death;GO:0006355|regulation of transcription, DNA-templated;GO:0006351|transcription, DNA-templated;	GO:0045111|intermediate filament cytoskeleton;GO:0005654|nucleoplasm;GO:0005634|nucleus;	.
OS11G0552500	0.564169	1.44121	3.04724	4.73295	0.866872	1.09761	0.723328	2.23365	0.767884	1.57081	0.75737	2.3555	1.78223	1.41515	2.80704	8.23552	2.60915	3.02226	9.88343	3.22669	2.87394	2.29854	2.16092	4.76227	OS11G0552500	protein_coding	chr11:20566514-20567788:-	gi|222626110|gb|EEE60242.1|	957	5e-124	hypothetical protein OsJ_13247 [Oryza sativa Japonica Group]	gi|937937345|dbj|AP014967.1|	1275	0	Oryza sativa Japonica Group DNA, chromosome 11, cultivar: Nipponbare, complete sequence	.	.	.	.	.	.	.	.	pfam14309	DUF4378	Domain of unknown function (DUF4378).	.	.	.
OS01G0154300	0	0	0.180436	0	0	0	0	0	0	0	0.108378	0	0	0	0	0	0	0	0	0	0	0	0	0	OS01G0154300	protein_coding	chr1:2922561-2924802:+	gi|937894490|dbj|BAS70470.1|	278	7e-30	Os01g0154300 [Oryza sativa Japonica Group]	gi|937893927|dbj|AP014957.1|	196	3e-97	Oryza sativa Japonica Group DNA, chromosome 1, cultivar: Nipponbare, complete sequence	.	.	.	.	.	.	.	.	pfam02714	DUF221	Domain of unknown function DUF221. This family consists of hypothetical transmembrane proteins none of which have any function, the aligned region is at 538 residues at maximum length.	.	.	.
OS05G0414100	40.8812	49.1339	73.6402	57.4352	57.0899	57.6719	74.0136	53.757	61.8532	51.2368	56.1008	54.1099	38.5266	33.2734	42.8198	61.4402	53.0641	38.7783	50.3092	55.5797	53.5947	52.1736	46.3733	48.5067	OS05G0414100	protein_coding	chr5:20243972-20244898:-	gi|937919103|dbj|BAS94021.1|	558	1e-69	Os05g0414100, partial [Oryza sativa Japonica Group]	gi|1002271931|ref|XM_015784795.1|	738	0	PREDICTED: Oryza sativa Japonica Group probable mediator of RNA polymerase II transcription subunit 26b (LOC4338792), mRNA	Q9FHK9	63.9	2e-10	Probable mediator of RNA polymerase II transcription subunit 26b	.	.	.	.	pfam12054	DUF3535	Domain of unknown function (DUF3535). This presumed domain is functionally uncharacterized. This domain is found in eukaryotes. This domain is typically between 439 to 459 amino acids in length. This domain is found associated with pfam00271, pfam02985, pfam00176. This domain has two completely conserved residues (P and K) that may be functionally important.	GO:0006355|regulation of transcription, DNA-templated;GO:0006368|transcription elongation from RNA polymerase II promoter;	GO:0070449|elongin complex;	GO:0003677|DNA binding;GO:0003746|translation elongation factor activity;
OS03G0758500	2.61381	1.78576	0.989504	3.72166	1.28893	1.73092	0.172356	2.102	1.75425	1.57911	0.688184	1.90202	1.4289	1.38646	3.23705	2.62882	3.49416	3.67207	12.8253	2.56787	4.58217	14.3886	2.20071	1.70527	OS03G0758500	protein_coding	chr3:31359440-31360468:-	gi|1002249682|ref|XP_015629033.1|	585	8e-73	PREDICTED: lamin-like protein [Oryza sativa Japonica Group]	gi|937906879|dbj|AP014959.1|	1028	0	Oryza sativa Japonica Group DNA, chromosome 3, cultivar: Nipponbare, complete sequence	Q39131	59.3	3e-09	Lamin-like protein	.	.	.	.	pfam02298	Cu_bind_like	Plastocyanin-like domain. This family represents a domain found in flowering plants related to the copper binding protein plastocyanin. Some members of this family may not bind copper due to the lack of key residues.	.	GO:0031225|anchored component of membrane;GO:0046658|anchored component of plasma membrane;GO:0005886|plasma membrane;GO:0005773|vacuole;	GO:0009055|electron carrier activity;
OS06G0274800	1.33139	1.87129	1.43144	6.805	0.579913	5.15049	0.0296084	0.0601826	1.88986	0.662401	3.51975	3.35192	0.139469	1.01575	3.78608	34.9865	2.04758	3.52879	20.6146	14.0434	1.70925	14.1935	2.61485	9.48574	OS06G0274800	protein_coding	chr6:9326113-9328206:-	gi|1002274366|ref|XP_015641505.1|	1697	0	PREDICTED: peroxidase 11 [Oryza sativa Japonica Group]	gi|32970313|dbj|AK060295.1|	1198	0	Oryza sativa Japonica Group cDNA clone:001-006-E04, full insert sequence	Q96519	406	1e-138	Peroxidase 11	.	.	.	.	pfam00141	peroxidase	Peroxidase.	GO:0042744|hydrogen peroxide catabolic process;GO:0006979|response to oxidative stress;GO:0048511|rhythmic process;	GO:0005576|extracellular region;	GO:0020037|heme binding;GO:0046872|metal ion binding;GO:0004601|peroxidase activity;
OS04G0399300	8.9186	5.3566	6.35059	3.14389	9.46566	5.96608	8.6317	2.12458	2.65625	5.05282	6.81297	8.6179	2.16002	2.81866	5.27713	1.08752	5.28104	4.62309	4.62526	2.162	1.53668	2.99859	4.35302	1.14729	OS04G0399300	protein_coding	chr4:19735871-19739665:+	gi|1002258758|ref|XP_015633720.1|	712	2e-87	PREDICTED: nudix hydrolase 12, mitochondrial [Oryza sativa Japonica Group]	gi|32990491|dbj|AK105282.1|	1578	0	Oryza sativa Japonica Group cDNA clone:001-116-D03, full insert sequence	Q93ZY7	167	1e-46	Nudix hydrolase 12, mitochondrial	alr4993	53.5	1e-07	COG0494	pfam00293	NUDIX	NUDIX domain.	GO:0009164|nucleoside catabolic process;	GO:0005737|cytoplasm;GO:0005739|mitochondrion;GO:0005634|nucleus;	GO:0016818|hydrolase activity, acting on acid anhydrides, in phosphorus-containing anhydrides;GO:0046872|metal ion binding;
OS12G0115000	198.252	237.403	303.212	66.2775	70.9618	89.202	55.8564	144.715	118.953	143.335	140.037	102.979	776.366	58.1182	406.183	834.654	112.492	119.437	384.879	526.027	805.973	364.576	485.116	975.886	OS12G0115000	protein_coding	chr12:733276-733623:+	gi|937940681|dbj|BAT15593.1|	349	5e-40	Os12g0115000 [Oryza sativa Japonica Group]	gi|937940524|dbj|AP014968.1|	348	0	Oryza sativa Japonica Group DNA, chromosome 12, cultivar: Nipponbare, complete sequence	Q2QYL2	136	2e-40	Non-specific lipid-transfer protein 2B	.	.	.	.	pfam00234	Tryp_alpha_amyl	Protease inhibitor/seed storage/LTP family. This family is composed of trypsin-alpha amylase inhibitors, seed storage proteins and lipid transfer proteins from plants.	GO:0006869|lipid transport;	GO:0016020|membrane;	GO:0008289|lipid binding;
OS06G0594400	39.147	42.8171	20.6028	64.8681	65.5034	75.7735	54.792	88.14	103.422	89.741	94.4838	76.6562	27.2345	40.5467	47.8158	22.6452	15.2067	21.3045	30.3642	34.8276	13.3233	33.5299	48.1511	27.0482	OS06G0594400	protein_coding	chr6:23367376-23368829:+	gi|1002273803|ref|XP_015641219.1|	1690	0	PREDICTED: F-box/kelch-repeat protein At1g80440 [Oryza sativa Japonica Group]	gi|1002273802|ref|XM_015785733.1|	1454	0	PREDICTED: Oryza sativa Japonica Group F-box/kelch-repeat protein At1g80440 (LOC4341426), mRNA	Q9LMR5	178	2e-49	F-box/kelch-repeat protein At1g15670	.	.	.	.	pfam01344	Kelch_1	Kelch motif. The kelch motif was initially discovered in Kelch. In this protein there are six copies of the motif. It has been shown that the Drosophila ring canal kelch protein is related to Galactose Oxidase for which a structure has been solved. The kelch motif forms a beta sheet. Several of these sheets associate to form a beta propeller structure as found in pfam00064, pfam00400 and pfam0041…	GO:0080037|negative regulation of cytokinin-activated signaling pathway;GO:0043161|proteasome-mediated ubiquitin-dependent protein catabolic process;GO:0042787|protein ubiquitination involved in ubiquitin-dependent protein catabolic process;GO:2000762|regulation of phenylpropanoid metabolic process;GO:0030162|regulation of proteolysis;	GO:0005829|cytosol;GO:0019005|SCF ubiquitin ligase complex;	GO:0031625|ubiquitin protein ligase binding;
EPlOSAG00000024101	0	0	0	0	0	0	0	0	0	0	0	0	0	0	0	0	0	0	0	0	0.41451	0	0	0	EPlOSAG00000024101	ncRNA	chr3:13867465-13867529:-	gi|108864407|gb|ABA93826.2|	116	4e-06	retrotransposon protein, putative, unclassified [Oryza sativa Japonica Group]	gi|937943428|dbj|AP014993.1|	65	2e-25	Oryza sativa Japonica Group DNA, contig: Syng_TIGR_031, cultivar: Nipponbare, complete sequence	.	.	.	.	.	.	.	.	pfam01475	FUR	Ferric uptake regulator family. This family includes metal ion uptake regulator proteins, that bind to the operator DNA and controls transcription of metal ion-responsive genes. This family is also known as the FUR family.	.	.	.
OS01G0293000	22.4587	17.7192	28.008	24.5529	27.4704	19.9799	32.7336	18.7374	30.0685	24.3167	27.0151	19.67	18.4134	21.6227	24.407	16.3798	25.0092	27.1997	19.854	16.9797	20.5854	17.5806	21.4225	18.3139	METK3	protein_coding	chr1:10657543-10660137:-	gi|1002231861|ref|XP_015614349.1|	2044	0	PREDICTED: S-adenosylmethionine synthase 3 [Oryza sativa Japonica Group]	gi|1002231860|ref|XM_015758863.1|	1568	0	PREDICTED: Oryza sativa Japonica Group S-adenosylmethionine synthase 3 (LOC4325163), transcript variant X1, mRNA	Q9LGU6	793	0	S-adenosylmethionine synthase 3	SPBC14F5.05c	469	2e-161	COG0192	pfam02772	S-AdoMet_synt_M	S-adenosylmethionine synthetase, central domain. The three domains of S-adenosylmethionine synthetase have the same alpha+beta fold.	GO:0006730|one-carbon metabolic process;GO:0006556|S-adenosylmethionine biosynthetic process;	GO:0005829|cytosol;	GO:0005524|ATP binding;GO:0046872|metal ion binding;GO:0004478|methionine adenosyltransferase activity;
OS01G0545100	1.54388	3.4211	1.81403	3.76461	0.445401	4.48598	0.200118	1.6779	0.90621	1.01267	1.54358	4.52148	5.98581	4.5571	11.8451	17.3946	4.73945	7.49285	17.6054	5.14212	11.2865	18.3854	4.5248	12.5318	OS01G0545100	protein_coding	chr1:20240548-20241256:-	gi|937896609|dbj|BAS72589.1|	524	1e-64	Os01g0545100, partial [Oryza sativa Japonica Group]	gi|937893927|dbj|AP014957.1|	709	0	Oryza sativa Japonica Group DNA, chromosome 1, cultivar: Nipponbare, complete sequence	.	.	.	.	.	.	.	.	pfam11029	DAZAP2	DAZ associated protein 2 (DAZAP2). DAZ associated protein 2 has a highly conserved sequence throughout evolution including a conserved polyproline region and several SH2/SH3 binding sites. It occurs as a single copy gene with a four-exon organisation and is located on chromosome 12. It encodes a ubiquitously expressed protein and binds to DAZ and DAZL1 through DAZ repeats.	.	.	.
OS08G0203300	15.3597	14.4042	13.1671	8.04392	7.35862	7.59069	8.73529	10.5639	10.7761	8.5181	7.64573	9.20391	12.4666	10.5818	8.78646	6.3353	10.3582	9.38186	6.01014	13.4581	12.9819	4.73095	4.76429	5.67414	OS08G0203300	protein_coding	chr8:5998167-6005500:+	gi|113623191|dbj|BAF23136.1|	3358	0	Os08g0203300, partial [Oryza sativa Japonica Group]	gi|32975566|dbj|AK065548.1|	3538	0	Oryza sativa Japonica Group cDNA clone:J013027M05, full insert sequence	C0LGH2	333	0	Probable LRR receptor-like serine/threonine-protein kinase At1g56130	SA1063_1	89.7	8e-18	COG0515	pfam11721	Malectin	Di-glucose binding within endoplasmic reticulum. Malectin is a membrane-anchored protein of the endoplasmic reticulum that recognizes and binds Glc2-N-glycan. It carries a signal peptide from residues 1-26, a C-terminal transmembrane helix from residues 255-274, and a highly conserved central part of approximately 190 residues followed by an acidic, glutamate-rich region. Carbohydrate-binding is …	.	GO:0016021|integral component of membrane;GO:0005886|plasma membrane;	GO:0005524|ATP binding;GO:0004674|protein serine/threonine kinase activity;
OS12G0230133	0.158754	0.0932765	0.153016	0.368173	0.0200374	0.141269	0.225069	0	0.0776532	0.215797	0.040848	0.128469	0.0212036	0	0.0899375	1.40266	0.106608	0.118691	2.81649	0.466905	0.307727	0.852292	0.023948	0.335788	OS12G0230133	protein_coding	chr12:7103232-7106397:-	gi|1002311015|ref|XP_015618863.1|	1902	0	PREDICTED: uncharacterized protein LOC9266778 [Oryza sativa Japonica Group]	gi|1002311014|ref|XM_015763377.1|	1576	0	PREDICTED: Oryza sativa Japonica Group uncharacterized LOC9266778 (LOC9266778), transcript variant X1, mRNA	.	.	.	.	.	.	.	.	pfam03030	H_PPase	Inorganic H+ pyrophosphatase. The H+ pyrophosphatase is an transmembrane proton pump involved in establishing the H+ electrochemical potential difference between the vacuole lumen and the cell cytosol. Vacuolar-type H(+)-translocating inorganic pyrophosphatases have long been considered to be restricted to plants and to a few species of photo-trophic bacteria. However, in recent investigations, t…	.	.	.
OS11G0107000	13.0384	15.2803	12.5202	12.7608	6.27337	11.8537	3.71184	15.15	9.77614	10.3405	8.64598	10.9712	28.5923	14.1357	34.2654	71.3087	17.2056	12.5193	67.5662	45.8381	39.1257	45.4753	19.2407	54.7235	OS11G0107000	protein_coding	chr11:329049-332820:+	gi|1002304337|ref|XP_015615528.1|	2547	0	PREDICTED: protein trichome birefringence-like 34 [Oryza sativa Japonica Group]	gi|1002304336|ref|XM_015760042.1|	1787	0	PREDICTED: Oryza sativa Japonica Group protein trichome birefringence-like 34 (LOC4349561), mRNA	O80919	400	1e-132	Protein trichome birefringence-like 34	.	.	.	.	pfam13839	PC-Esterase	GDSL/SGNH-like Acyl-Esterase family found in Pmr5 and Cas1p. The PC-Esterase family is comprised of Cas1p, the Homo sapiens C7orf58, Arabidopsis thaliana PMR5 and a group of plant freezing resistance/coldacclimatization proteins typified by Arabidopsis thaliana ESKIMO1. animal FAM55D proteins, and animal FAM113 proteins. The PC-Esterase family has features that are both similar and different from…	GO:0045492|xylan biosynthetic process;	GO:0005794|Golgi apparatus;GO:0000139|Golgi membrane;GO:0016021|integral component of membrane;	GO:1990538|xylan O-acetyltransferase activity;
EPlOSAG00000021570	1.95466	1.53129	1.67467	0.604418	0.657894	1.32523	2.21693	0	0.637404	0	0.670588	0	0	0.874184	0.738237	2.42389	0	4.67643	0	0	3.3679	0.635991	0	0	EPlOSAG00000021570	ncRNA	chr10:12870695-12870742:-	.	.	.	.	gi|937934639|dbj|AP014966.1|	48	4e-16	Oryza sativa Japonica Group DNA, chromosome 10, cultivar: Nipponbare, complete sequence	.	.	.	.	.	.	.	.	pfam03805	CLAG	Cytoadherence-linked asexual protein. Clag (cytoadherence linked asexual gene) is a malaria surface protein which has been shown to be involved in the binding of Plasmodium falciparum infected erythrocytes to host endothelial cells, a process termed cytoadherence. The cytoadherence phenomenon is associated with the sequestration of infected erythrocytes in the blood vessels of the brain, cerebral…	.	.	.
EPlOSAG00000021571	0	0	0	1.26139	0	0.691427	0	0	0	0	0	0	0	0	0	0	0	0	0	0	0	0	0	0	EPlOSAG00000021571	ncRNA	chr10:6098708-6098753:+	.	.	.	.	gi|937934639|dbj|AP014966.1|	46	4e-15	Oryza sativa Japonica Group DNA, chromosome 10, cultivar: Nipponbare, complete sequence	.	.	.	.	.	.	.	.	pfam08506	Cse1	Cse1. This domain is present in Cse1 nuclear export receptor proteins. Cse1 mediates the nuclear export of importin alpha. This domain contains HEAT repeats.	.	.	.
EPlOSAG00000021576	0	0	0	0	0	0.392662	0	0	0	0	0	0	0	0	0	1.07728	0	0	0	0	0	0.376883	1.39786	0	EPlOSAG00000021576	ncRNA	chr2:34074247-34074327:-	.	.	.	.	gi|937901440|dbj|AP014958.1|	81	4e-34	Oryza sativa Japonica Group DNA, chromosome 2, cultivar: Nipponbare, complete sequence	.	.	.	.	.	.	.	.	pfam01062	Bestrophin	Bestrophin, RFP-TM, chloride channel. Bestrophin is a 68-kDa basolateral plasma membrane protein expressed in retinal pigment epithelial cells (RPE). It is encoded by the VMD2 gene, which is mutated in Best macular dystrophy, a disease characterized by a depressed light peak in the electrooculogram. VMD2 encodes a 585-amino acid protein with an approximate mass of 68 kDa which has been designated…	.	.	.
EPlOSAG00000021577	0.812327	4.77285	5.21975	2.26068	6.97196	0.82612	3.68529	2.34087	1.58937	4.41683	2.09015	4.3824	3.0379	2.72473	2.7612	0.377749	2.61839	1.45759	0.773779	2.60629	2.44938	1.58585	1.47047	2.17034	EPlOSAG00000021577	ncRNA	chr8:24927921-24927997:-	.	.	.	.	gi|937928473|dbj|AP014964.1|	77	7e-32	Oryza sativa Japonica Group DNA, chromosome 8, cultivar: Nipponbare, complete sequence	.	.	.	.	.	.	.	.	pfam00958	GMP_synt_C	GMP synthase C terminal domain. GMP synthetase is a glutamine amidotransferase from the de novo purine biosynthetic pathway. This family is the C-terminal domain specific to the GMP synthases EC:6.3.5.2. In prokaryotes this domain mediates dimerization. Eukaryotic GMP synthases are monomers. This domain in eukaryotes includes several large insertions that may form globular domains.	.	.	.
EPlOSAG00000021578	0	0	0	0	0	0	0	0	0	0	0	0	0	0	0	0	0	0	0	0	0	0.407034	0	0	EPlOSAG00000021578	ncRNA	chr1:10310447-10310521:+	.	.	.	.	gi|937893927|dbj|AP014957.1|	75	8e-31	Oryza sativa Japonica Group DNA, chromosome 1, cultivar: Nipponbare, complete sequence	.	.	.	.	.	.	.	.	pfam07013	DUF1314	Protein of unknown function (DUF1314). This family consists of several Alphaherpesvirus proteins of around 200 residues in length. The function of this family is unknown.	.	.	.
EPlOSAG00000052845	0	0	0	0.604418	0	0	0	0	0	0	0	0	0	0.874184	0	0	0.700057	0	0	0	0	0	0	0	EPlOSAG00000052845	ncRNA	chr8:25520402-25520449:-	.	.	.	.	gi|937928473|dbj|AP014964.1|	48	4e-16	Oryza sativa Japonica Group DNA, chromosome 8, cultivar: Nipponbare, complete sequence	.	.	.	.	.	.	.	.	pfam08434	CLCA_N	Calcium-activated chloride channel. The CLCA family of calcium-activated chloride channels has been identified in many epithelial and endothelial cell types as well as in smooth muscle cells and has four or five putative transmembrane regions. Additionally to their role as chloride channels some CLCA proteins function as adhesion molecules and may also have roles as tumor suppressors. The domain …	.	.	.
EPlOSAG00000052846	0	0	0	0	0	0	0	0	0	0	0	0	0	0	0	0.398447	0	0	0	0.458183	0.369085	0.418186	0	0.763089	EPlOSAG00000052846	ncRNA	chr4:9183106-9183178:+	gi|297837961|ref|XP_002886862.1|	118	1e-07	hypothetical protein ARALYDRAFT_893969 [Arabidopsis lyrata subsp. lyrata]	gi|735668126|gb|KM365071.1|	73	1e-29	Guadua angustifolia chloroplast, complete genome	.	.	.	.	.	.	.	.	pfam04376	ATE_N	Arginine-tRNA-protein transferase, N terminus. This family represents the N terminal region of the enzyme arginine-tRNA-protein transferase (EC 2.3.2.8), which catalyses the post-translational conjugation of arginine to the N terminus of a protein. In eukaryotes, this functions as part of the N-end rule pathway of protein degradation by conjugating a de-stabilizing amino acid to the amino termina…	.	.	.
OS03G0655400	67.6521	65.6055	60.2124	107.752	109.072	107.389	233.34	47.8717	86.0032	92.3649	95.8367	75.2301	61.4892	69.1438	84.3236	88.9986	176.591	94.8281	116.707	75.8645	111.429	54.3479	119.385	65.9647	OS03G0655400	protein_coding	chr3:25563660-25564431:+	.	.	.	.	gi|1002247521|ref|XM_015772448.1|	619	0	PREDICTED: Oryza sativa Japonica Group dehydrin HIRD11 (LOC4333610), mRNA	.	.	.	.	.	.	.	.	pfam13008	zf-Paramyx-P	Zinc-binding domain of Paramyxoviridae V protein. The Paramyxoviridae, which include such respiroviruses as para-influenzae and measles, produce phosphoproteins - protein P - that are integral to the polymerase transcription-replication complex. Protein P consists of two functionally distinct moieties, an N-terminal PNT, and a C-terminal PCT. The P gene region transcribes proteins from all three …	.	.	.
OS09G0453700	3.64462	2.57307	2.44374	1.46998	2.66188	2.24148	1.65019	2.02581	1.93071	2.75015	2.28327	2.4403	1.72395	1.41094	1.87705	1.07183	2.53839	2.96397	1.33103	1.12467	1.34033	1.2796	1.75585	0.667132	OS09G0453700	protein_coding	chr9:17016789-17019853:-	gi|222641706|gb|EEE69838.1|	1296	8e-162	hypothetical protein OsJ_29605 [Oryza sativa Japonica Group]	gi|1002296735|ref|XM_015756329.1|	2171	0	PREDICTED: Oryza sativa Japonica Group dipeptidyl aminopeptidase BI (LOC4347241), transcript variant X1, mRNA	P24555	134	2e-31	Protease 2	PA1304	153	3e-38	COG1770	pfam00326	Peptidase_S9	Prolyl oligopeptidase family.	.	GO:0005737|cytoplasm;	GO:0004252|serine-type endopeptidase activity;GO:0070008|serine-type exopeptidase activity;
OS03G0598800	94.2805	89.854	103.084	82.1465	56.842	73.2959	46.1121	66.1445	59.6094	86.7435	84.6298	85.1954	107.797	83.8745	101.608	101.705	129.805	116.438	89.8735	75.0875	74.0786	116.279	119.842	101.678	OS03G0598800	protein_coding	chr3:22336686-22338322:-	gi|1002256863|ref|XP_015632743.1|	940	3e-125	PREDICTED: 60S ribosomal protein L15 [Oryza sativa Japonica Group]	gi|1002256862|ref|XM_015777257.1|	886	0	PREDICTED: Oryza sativa Japonica Group 60S ribosomal protein L15 (LOC4333387), mRNA	O82528	290	7e-97	60S ribosomal protein L15	YMR121c	243	6e-79	COG1632	pfam00827	Ribosomal_L15e	Ribosomal L15.	GO:0006412|translation;	GO:0005840|ribosome;	GO:0003735|structural constituent of ribosome;
OS03G0207475	10.4439	11.7026	8.6545	14.6119	10.4303	11.3177	7.47607	13.7159	12.1432	12.5502	12.0119	9.82162	7.83588	8.72908	7.01595	8.28015	8.37002	8.67018	8.50768	7.81253	7.49787	10.3058	8.40244	7.44603	OS03G0207475	protein_coding	chr3:5629573-5633166:-	gi|937907961|dbj|BAS82881.1|	313	2e-32	Os03g0207475 [Oryza sativa Japonica Group]	gi|1002252280|ref|XR_001544476.1|	1096	0	PREDICTED: Oryza sativa Japonica Group uncharacterized LOC107278167 (LOC107278167), ncRNA	.	.	.	.	.	.	.	.	pfam10242	L_HGMIC_fpl	Lipoma HMGIC fusion partner-like protein. This is a group of proteins expressed from a series of genes referred to as Lipoma HGMIC fusion partner-like. The proteins carry four highly conserved transmembrane domains in this entry. In certain instances, eg in LHFPL5, mutations cause deafness in humans and hypospadias, and LHFPL1 is transcribed in six liver tumor cell lines.	.	.	.
OS02G0810300	14.8782	14.3317	22.3506	14.2244	11.8293	13.6898	15.8701	13.4748	13.4412	13.1465	12.8128	14.7154	17.141	12.2555	12.4139	18.0968	15.0614	13.3785	15.0158	19.4027	19.2046	15.3132	13.8327	18.8389	OS02G0810300	protein_coding	chr2:34637887-34641020:+	gi|1002242100|ref|XP_015625286.1|	1507	0	PREDICTED: ABC transporter I family member 19 [Oryza sativa Japonica Group]	gi|1002242099|ref|XM_015769800.1|	1234	0	PREDICTED: Oryza sativa Japonica Group ABC transporter I family member 19 (LOC4331095), mRNA	Q3EDJ0	439	4e-152	ABC transporter I family member 19	YFL028c	170	3e-48	COG4586	pfam00005	ABC_tran	ABC transporter. ABC transporters for a large family of proteins responsible for translocation of a variety of compounds across biological membranes. ABC transporters are the largest family of proteins in many completely sequenced bacteria. ABC transporters are composed of two copies of this domain and two copies of a transmembrane domain pfam00664. These four domains may belong to a single polyp…	GO:0006810|transport;	GO:0005737|cytoplasm;	GO:0005524|ATP binding;GO:0016887|ATPase activity;
OS03G0639400	0	0.0902972	0	0.0356413	0	0	0	0	0	0	0	0	0.164211	0.206196	0.0435324	0.285864	0	0	0	0	0	0	0.0927325	0.0342171	OS03G0639400	protein_coding	chr3:24564913-24565726:-	gi|1002251736|ref|XP_015630102.1|	991	6e-133	PREDICTED: uncharacterized protein LOC4333535 [Oryza sativa Japonica Group]	gi|937906879|dbj|AP014959.1|	814	0	Oryza sativa Japonica Group DNA, chromosome 3, cultivar: Nipponbare, complete sequence	.	.	.	.	.	.	.	.	pfam04043	PMEI	Plant invertase/pectin methylesterase inhibitor. This domain inhibits pectin methylesterases (PMEs) and invertases through formation of a non-covalent 1:1 complex. It has been implicated in the regulation of fruit development, carbohydrate metabolizm and cell wall extension. It may also be involved in inhibiting microbial pathogen PMEs. It has been observed that it is often expressed as a large i…	.	.	.
OS05G0372350	0	0	0	0	0	0	0.0226362	0	0	0	0	0	0	0	0	0	0	0	0	0	0.103165	0	0	0	OS05G0372350	protein_coding	chr5:17934667-17941597:-	gi|222631359|gb|EEE63491.1|	1413	0	hypothetical protein OsJ_18307 [Oryza sativa Japonica Group]	gi|1002265986|ref|XM_015781837.1|	1502	0	PREDICTED: Oryza sativa Japonica Group cytochrome P450 72A15 (LOC4338594), mRNA	Q9LUC8	192	1e-134	Cytochrome P450 72A13	AGc2890	130	8e-39	COG2124	pfam00067	p450	Cytochrome P450. Cytochrome P450s are haem-thiolate proteins involved in the oxidative degradation of various compounds. They are particularly well known for their role in the degradation of environmental toxins and mutagens. They can be divided into 4 classes, according to the method by which electrons from NAD(P)H are delivered to the catalytic site. Sequence conservation is relatively low with…	.	GO:0016021|integral component of membrane;	GO:0020037|heme binding;GO:0005506|iron ion binding;GO:0004497|monooxygenase activity;GO:0016705|oxidoreductase activity, acting on paired donors, with incorporation or reduction of molecular oxygen;
OS03G0431800	31.7793	30.3015	26.5921	26.6566	28.6806	32.9925	27.8866	32.3954	29.4536	28.9845	27.692	28.5033	27.9064	24.5036	24.6422	28.3386	28.536	28.4878	30.812	31.3727	28.0573	27.9259	26.4747	26.0127	OS03G0431800	protein_coding	chr3:18129996-18142854:+	gi|937909901|dbj|BAS84821.1|	3360	0	Os03g0431800, partial [Oryza sativa Japonica Group]	gi|1002253292|ref|XM_015775398.1|	1900	0	PREDICTED: Oryza sativa Japonica Group putative leucine-rich repeat-containing protein DDB_G0290503 (LOC9269925), transcript variant X6, mRNA	.	.	.	.	.	.	.	.	pfam05557	MAD	Mitotic checkpoint protein. This family consists of several eukaryotic mitotic checkpoint (Mitotic arrest deficient or MAD) proteins. The mitotic spindle checkpoint monitors proper attachment of the bipolar spindle to the kinetochores of aligned sister chromatids and causes a cell cycle arrest in prometaphase when failures occur. Multiple components of the mitotic spindle checkpoint have been ide…	.	.	.
OS12G0143900	61.6078	55.9051	82.2943	94.4012	123.139	84.6849	191.192	69.9001	87.012	71.3565	78.0549	85.2634	50.423	43.7722	48.4026	39.3736	73.1674	47.131	50.4845	47.3164	47.1852	46.2205	50.1783	37.2399	OS12G0143900	protein_coding	chr12:2161664-2170063:-	gi|1002314329|ref|XP_015620538.1|	3705	0	PREDICTED: long chain acyl-CoA synthetase 6, peroxisomal isoform X1 [Oryza sativa Japonica Group]	gi|1002314328|ref|XM_015765052.1|	2525	0	PREDICTED: Oryza sativa Japonica Group long chain acyl-CoA synthetase 6, peroxisomal (LOC4351483), transcript variant X1, mRNA	Q8LKS5	1050	0	Long chain acyl-CoA synthetase 7, peroxisomal	SPBP4H10.11c	315	5e-94	COG1022	pfam00501	AMP-binding	AMP-binding enzyme.	GO:0006631|fatty acid metabolic process;GO:0010193|response to ozone;GO:0009651|response to salt stress;	GO:0005777|peroxisome;	GO:0005524|ATP binding;GO:0004467|long-chain fatty acid-CoA ligase activity;
OS08G0434201	0	0.161898	0.0590192	0	0.556456	0	0.625037	0	0.0673907	0	0.0708992	0.0743271	0.441632	0	0.0780515	0.384405	0	0	0	0.442036	0	0	0.166265	0	OS08G0434201	protein_coding	chr8:21053477-21053930:-	gi|42407500|dbj|BAD10617.1|	370	5e-41	hypothetical protein [Oryza sativa Japonica Group]	gi|937928473|dbj|AP014964.1|	454	0	Oryza sativa Japonica Group DNA, chromosome 8, cultivar: Nipponbare, complete sequence	.	.	.	.	.	.	.	.	pfam04520	Senescence_reg	Senescence regulator. This protein regulates the expression of proteins associated with leaf senescence in plants.	.	.	.
OS07G0659700	18.2773	14.6123	15.5522	17.9405	15.5844	16.6495	12.367	15.3777	19.1336	16.497	18.136	19.6871	13.7206	12.8272	15.1512	16.9696	16.5496	14.5011	19.523	18.5782	16.9034	15.889	16.4391	14.3298	OS07G0659700	protein_coding	chr7:27803524-27805837:+	gi|113612063|dbj|BAF22441.1|	1213	4e-165	Os07g0659700, partial [Oryza sativa Japonica Group]	gi|32971078|dbj|AK061060.1|	1001	0	Oryza sativa Japonica Group cDNA clone:006-206-A01, full insert sequence	Q94FT2	278	3e-90	F-box protein SKIP5	.	.	.	.	pfam09843	DUF2070	Predicted membrane protein (DUF2070). This domain of unknown function is found in various bacterial hypothetical proteins, as well as in prokaryotic polyketide synthase.	GO:0016567|protein ubiquitination;	.	.
OS03G0721200	45.5861	53.1222	70.8792	39.3971	37.5127	36.4732	48.3702	41.9831	33.1589	49.0388	46.4072	38.1362	38.4037	34.3987	33.8982	33.896	49.6877	42.7904	34.6792	31.1921	35.1984	40.8724	39.0707	32.1059	OS03G0721200	protein_coding	chr3:29260530-29272230:+	gi|222625694|gb|EEE59826.1|	6008	0	hypothetical protein OsJ_12383 [Oryza sativa Japonica Group]	gi|1002252759|ref|XM_015775120.1|	4032	0	PREDICTED: Oryza sativa Japonica Group translational activator GCN1 (LOC4333935), mRNA	E9PVA8	962	0	eIF-2-alpha kinase activator GCN1	.	.	.	.	pfam01602	Adaptin_N	Adaptin N terminal region. This family consists of the N terminal region of various alpha, beta and gamma subunits of the AP-1, AP-2 and AP-3 adaptor protein complexes. The adaptor protein (AP) complexes are involved in the formation of clathrin-coated pits and vesicles. The N-terminal region of the various adaptor proteins (APs) is constant by comparison to the C-terminal which is variable withi…	GO:0034198|cellular response to amino acid starvation;GO:1990253|cellular response to leucine starvation;GO:0033674|positive regulation of kinase activity;GO:0036003|positive regulation of transcription from RNA polymerase II promoter in response to stress;GO:0006417|regulation of translation;	GO:0005913|cell-cell adherens junction;GO:0005737|cytoplasm;GO:0016020|membrane;GO:0005844|polysome;GO:0005840|ribosome;	GO:0098641|cadherin binding involved in cell-cell adhesion;GO:0044822|poly(A) RNA binding;GO:0019887|protein kinase regulator activity;GO:0043022|ribosome binding;GO:0008135|translation factor activity, RNA binding;
OS06G0694900	1.31906	1.75005	0.364554	3.27619	1.41783	1.90401	0.289558	1.37331	1.95644	2.36499	2.49623	1.6987	1.40942	1.25597	4.04976	3.71993	0.960078	0.763499	1.86444	2.7759	1.13638	1.7029	2.51614	3.37265	OS06G0694900	protein_coding	chr6:29010101-29010835:+	gi|937924356|dbj|BAS99273.1|	213	7e-19	Os06g0694900, partial [Oryza sativa Japonica Group]	gi|937920774|dbj|AP014962.1|	735	0	Oryza sativa Japonica Group DNA, chromosome 6, cultivar: Nipponbare, complete sequence	.	.	.	.	.	.	.	.	pfam01713	Smr	Smr domain. This family includes the Smr (Small MutS Related) proteins, and the C-terminal region of the MutS2 protein. It has been suggested that this domain interacts with the MutS1 protein in the case of Smr proteins and with the N-terminal MutS related region of MutS2. This domain exhibits nicking endonuclease activity that might have a role in mismatch repair or genetic recombination. It sho…	.	.	.
OS04G0636100	12.4572	10.9092	15.5127	10.9207	13.2831	9.93675	21.4916	9.63846	9.082	10.899	10.7204	10.642	9.06124	6.50172	8.05689	10.361	13.3562	10.9163	14.5252	9.87226	15.0541	11.4398	7.92982	7.5994	OS04G0636100	protein_coding	chr4:32353487-32355998:+	gi|1002263881|ref|XP_015636276.1|	2678	0	PREDICTED: probable galacturonosyltransferase 10 [Oryza sativa Japonica Group]	gi|32977778|dbj|AK067760.1|	2372	0	Oryza sativa Japonica Group cDNA clone:J013119I03, full insert sequence	Q9SKT6	652	0	Probable galacturonosyltransferase 10	.	.	.	.	pfam01501	Glyco_transf_8	Glycosyl transferase family 8. This family includes enzymes that transfer sugar residues to donor molecules. Members of this family are involved in lipopolysaccharide biosynthesis and glycogen synthesis. This family includes Lipopolysaccharide galactosyltransferase, lipopolysaccharide glucosyltransferase 1, and glycogenin glucosyltransferase.	GO:0071555|cell wall organization;GO:0045489|pectin biosynthetic process;	GO:0005768|endosome;GO:0005794|Golgi apparatus;GO:0000139|Golgi membrane;GO:0016021|integral component of membrane;GO:0005802|trans-Golgi network;	GO:0047262|polygalacturonate 4-alpha-galacturonosyltransferase activity;
OS09G0471300	5.28725	3.86852	4.10254	4.21068	3.27373	6.0872	1.92346	3.16223	2.34223	5.54471	4.20963	4.46698	6.18238	8.70001	5.25597	7.19048	4.93054	6.92142	4.32366	6.24138	3.99636	5.06358	7.16318	7.37409	OS09G0471300	ncRNA	chr9:17960282-17963335:+	gi|47848368|dbj|BAD22228.1|	566	7e-65	putative wall-associated serine/threonine kinase [Oryza sativa Japonica Group]	gi|32993214|dbj|AK108005.1|	627	0	Oryza sativa Japonica Group cDNA clone:002-135-G10, full insert sequence	Q9LMN7	63.5	2e-10	Wall-associated receptor kinase 5	.	.	.	.	pfam12947	EGF_3	EGF domain. This family includes a variety of EGF-like domain homologues. This family includes the C-terminal domain of the malaria parasite MSP1 protein.	GO:0007166|cell surface receptor signaling pathway;	GO:0016021|integral component of membrane;	GO:0005524|ATP binding;GO:0005509|calcium ion binding;GO:0030247|polysaccharide binding;GO:0004674|protein serine/threonine kinase activity;
OS01G0890900	0.256973	0.313155	0.15493	0.26487	0.230643	0.22262	0.269864	0.17553	0.186217	0.275996	0.166525	0.236191	0.111864	0.242622	0.107837	0.150479	0.173842	0.0910809	0.253845	0.173039	0.106592	0.297286	0.0689144	0.178	OS01G0890900	protein_coding	chr1:38736349-38739981:+	gi|937899677|dbj|BAS75657.1|	4290	0	Os01g0890900 [Oryza sativa Japonica Group]	gi|1002233804|ref|XM_015765617.1|	3050	0	PREDICTED: Oryza sativa Japonica Group TPR repeat-containing protein ZIP4 (LOC4324913), transcript variant X1, mRNA	Q5N829	1622	0	TPR repeat-containing protein ZIP4	.	.	.	.	pfam08631	SPO22	Meiosis protein SPO22/ZIP4 like. SPO22/ZIP4 in yeast is a meiosis specific protein involved in sporulation. It has been shown to regulate crossover distribution by promoting synaptonemal complex formation.	GO:0007131|reciprocal meiotic recombination;GO:0071139|resolution of recombination intermediates;GO:0007129|synapsis;	GO:0005694|chromosome;GO:0005634|nucleus;	.
OS01G0566200	0	0	0.0354897	0	0	0	0	0	0	0	0	0.0893894	0	0.111155	0.0938686	0.0770508	0.0890138	0.0991032	0	0	0.0356863	0.0404338	0.0499896	0	OS01G0566200	protein_coding	chr1:21661408-21662162:-	gi|1002229619|ref|XP_015644717.1|	532	8e-65	PREDICTED: uncharacterized protein LOC107278239 [Oryza sativa Japonica Group]	gi|937893927|dbj|AP014957.1|	755	0	Oryza sativa Japonica Group DNA, chromosome 1, cultivar: Nipponbare, complete sequence	.	.	.	.	.	.	.	.	pfam14265	DUF4355	Domain of unknown function (DUF4355). This family of proteins is found in bacteria and viruses. Proteins in this family are typically between 180 and 214 amino acids in length.	.	.	.
OS02G0315600	1.07621	1.62137	0.732915	1.39087	1.05882	0.963524	0.396439	1.81307	1.27781	1.06697	1.02245	1.23068	2.38832	1.41926	2.69934	3.56739	1.59119	0.935287	3.96038	3.0201	3.05092	2.95399	1.8094	2.64601	OS02G0315600	protein_coding	chr2:12503308-12507109:-	gi|1002239561|ref|XP_015624017.1|	876	5e-107	PREDICTED: transcription factor bHLH144 [Oryza sativa Japonica Group]	gi|937901440|dbj|AP014958.1|	2830	0	Oryza sativa Japonica Group DNA, chromosome 2, cultivar: Nipponbare, complete sequence	Q9ASX9	88.2	7e-18	Transcription factor bHLH144	.	.	.	.	pfam04957	RMF	Ribosome modulation factor. This protein associates with 70s ribosomes and converts them to a dimeric form (100S ribosomes) which appear during the transition from the exponential growth phase to the stationary phase of Escherichia coli cells.	GO:0006355|regulation of transcription, DNA-templated;GO:0006351|transcription, DNA-templated;	GO:0005634|nucleus;	GO:0003677|DNA binding;GO:0003700|transcription factor activity, sequence-specific DNA binding;
OS01G0305900	10.248	13.1193	21.0928	13.779	10.9321	9.31854	14.0024	14.87	9.24702	11.3919	9.92698	14.6218	10.7954	12.2938	5.30028	7.22121	11.8918	10.6437	11.048	13.2036	8.12242	9.41482	9.57375	10.6085	OS01G0305900	protein_coding	chr1:11350507-11356863:+	gi|1002226686|ref|XP_015628164.1|	1119	1e-148	PREDICTED: myb-related protein P [Oryza sativa Japonica Group]	gi|1002226685|ref|XM_015772678.1|	1297	0	PREDICTED: Oryza sativa Japonica Group myb-related protein P (LOC4323911), mRNA	O22264	220	3e-65	Transcription factor MYB12	ECU11g1690	102	4e-24	COG5147	pfam00249	Myb_DNA-binding	Myb-like DNA-binding domain. This family contains the DNA binding domains from Myb proteins, as well as the SANT domain family.	GO:0009813|flavonoid biosynthetic process;GO:0045893|positive regulation of transcription, DNA-templated;GO:0009733|response to auxin;GO:0009723|response to ethylene;GO:0009651|response to salt stress;GO:0006351|transcription, DNA-templated;	GO:0005634|nucleus;	GO:0003677|DNA binding;GO:0003700|transcription factor activity, sequence-specific DNA binding;
OS08G0266400	1.30421	0.913356	0.97066	1.24652	1.83567	1.44693	1.94238	0.744069	1.23722	1.20974	1.73551	1.12292	0.985332	1.29029	1.40309	0.600357	1.20313	1.0716	1.09173	0.563562	1.08953	0.938716	0.651823	0.551423	OS08G0266400	protein_coding	chr8:10142326-10144699:-	gi|1002293356|ref|XP_015651016.1|	3259	0	PREDICTED: leucine-rich repeat receptor protein kinase EMS1 [Oryza sativa Japonica Group]	gi|1002293355|ref|XM_015795530.1|	2374	0	PREDICTED: Oryza sativa Japonica Group leucine-rich repeat receptor protein kinase EMS1 (LOC4345121), mRNA	Q8VZG8	155	2e-37	MDIS1-interacting receptor like kinase 2	MA2301_1	88.6	3e-18	COG4886	pfam13855	LRR_8	Leucine rich repeat.	.	GO:0016021|integral component of membrane;GO:0016020|membrane;GO:0005886|plasma membrane;GO:0009506|plasmodesma;GO:0090406|pollen tube;	GO:0005524|ATP binding;GO:0004674|protein serine/threonine kinase activity;
OS03G0138700	10.9701	14.4982	17.7101	14.2706	12.7426	20.5489	33.2639	11.7672	10.0145	14.4645	28.0958	17.1309	15.3374	19.1264	15.3053	18.0447	21.3918	20.9153	33.2289	21.4136	17.6868	23.0127	16.2506	19.7531	OS03G0138700	protein_coding	chr3:2131982-2136725:-	gi|1002257143|ref|XP_015632886.1|	2714	0	PREDICTED: protein NRT1/ PTR FAMILY 5.2 [Oryza sativa Japonica Group]	gi|1002257142|ref|XM_015777400.1|	2218	0	PREDICTED: Oryza sativa Japonica Group protein NRT1/ PTR FAMILY 5.2 (LOC4331559), mRNA	Q9FNL7	620	0	Protein NRT1/ PTR FAMILY 5.2	ECU11g1050	101	7e-22	COG3104	pfam00854	PTR2	POT family. The POT (proton-dependent oligopeptide transport) family all appear to be proton dependent transporters.	GO:0042742|defense response to bacterium;GO:0042938|dipeptide transport;GO:0042538|hyperosmotic salinity response;GO:0009737|response to abscisic acid;GO:0080052|response to histidine;GO:0009753|response to jasmonic acid;GO:0043201|response to leucine;GO:0080053|response to phenylalanine;GO:0009751|response to salicylic acid;GO:0009611|response to wounding;GO:0042939|tripeptide transport;	GO:0016021|integral component of membrane;	GO:0042936|dipeptide transporter activity;GO:0042937|tripeptide transporter activity;
OS07G0639800	36.6148	29.4408	35.9697	32.8856	41.7897	35.2722	30.1551	33.8229	37.9316	35.2143	37.743	34.572	36.3002	31.9375	36.5619	29.1131	43.5828	38.6687	27.2471	31.5639	33.5994	29.5016	39.559	30.4078	OS07G0639800	protein_coding	chr7:26628478-26631258:+	gi|1002286082|ref|XP_015647337.1|	1291	1e-176	PREDICTED: eukaryotic translation initiation factor 6-2 [Oryza sativa Japonica Group]	gi|32984035|dbj|AK074012.1|	1101	0	Oryza sativa Japonica Group cDNA clone:J033074A21, full insert sequence	Q9M060	468	4e-165	Eukaryotic translation initiation factor 6-2	YPR016c	374	1e-128	COG1976	pfam01912	eIF-6	eIF-6 family. This family includes eukaryotic translation initiation factor 6 as well as presumed archaebacterial homologues.	GO:1902626|assembly of large subunit precursor of preribosome;GO:0071215|cellular response to abscisic acid stimulus;GO:0009793|embryo development ending in seed dormancy;GO:0000460|maturation of 5.8S rRNA;GO:0000470|maturation of LSU-rRNA;GO:0042256|mature ribosome assembly;GO:0000054|ribosomal subunit export from nucleus;	GO:0005829|cytosol;GO:0005730|nucleolus;GO:0005634|nucleus;GO:0030687|preribosome, large subunit precursor;	GO:0043023|ribosomal large subunit binding;GO:0043022|ribosome binding;GO:0003743|translation initiation factor activity;
OS01G0742300	14.445	14.8808	10.9199	9.76392	12.4268	11.401	5.90663	11.8795	13.8899	11.4591	13.5411	13.7521	17.8653	16.5122	16.7705	13.7148	17.3462	17.1155	13.2895	16.6211	15.6086	14.635	16.9029	13.5236	OS01G0742300	protein_coding	chr1:30997998-30999138:-	gi|1002225924|ref|XP_015624410.1|	1349	0	PREDICTED: probable 3-hydroxyisobutyrate dehydrogenase-like 1, mitochondrial [Oryza sativa Japonica Group]	gi|1002225923|ref|XM_015768924.1|	1141	0	PREDICTED: Oryza sativa Japonica Group probable 3-hydroxyisobutyrate dehydrogenase-like 1, mitochondrial (LOC4326545), mRNA	Q9SZE1	346	2e-115	Probable 3-hydroxyisobutyrate dehydrogenase-like 1, mitochondrial	L81616	223	8e-69	COG2084	pfam03446	NAD_binding_2	NAD binding domain of 6-phosphogluconate dehydrogenase. The NAD binding domain of 6-phosphogluconate dehydrogenase adopts a Rossmann fold.	GO:0009083|branched-chain amino acid catabolic process;GO:0006574|valine catabolic process;	GO:0005829|cytosol;GO:0005739|mitochondrion;	GO:0008442|3-hydroxyisobutyrate dehydrogenase activity;GO:0051287|NAD binding;GO:0004616|phosphogluconate dehydrogenase (decarboxylating) activity;
OS03G0297600	114.274	108.436	32.871	81.1744	103.109	138.231	39.4625	133.933	119.695	111.014	143.599	113.115	120.306	60.1331	130.957	85.9954	102.011	96.0961	77.9937	97.5762	113.951	148.552	118.921	147.693	OS03G0297600	protein_coding	chr3:10418661-10419833:-	gi|1002247727|ref|XP_015628032.1|	721	2e-90	PREDICTED: abscisic acid receptor PYL4 [Oryza sativa Japonica Group]	gi|937906879|dbj|AP014959.1|	1173	0	Oryza sativa Japonica Group DNA, chromosome 3, cultivar: Nipponbare, complete sequence	O80920	163	3e-46	Abscisic acid receptor PYL4	.	.	.	.	pfam00407	Bet_v_1	Pathogenesis-related protein Bet v I family. This family is named after Bet v 1, the major birch pollen allergen. This protein belongs to family 10 of plant pathogenesis-related proteins (PR-10), cytoplasmic proteins of 15-17 kd that are wide-spread among dicotyledonous plants. In recent years, a number of diverse plant proteins with low sequence similarity to Bet v 1 was identified. A classifica…	GO:0009738|abscisic acid-activated signaling pathway;GO:0080163|regulation of protein serine/threonine phosphatase activity;	GO:0005737|cytoplasm;GO:0005634|nucleus;GO:0005886|plasma membrane;	GO:0010427|abscisic acid binding;GO:0042803|protein homodimerization activity;GO:0004864|protein phosphatase inhibitor activity;GO:0004872|receptor activity;
OS12G0283300	0.389849	0.407213	0	0.0401829	0.0437381	0.484573	0.0982573	0.19972	0.127128	0.157016	0.0445821	0.0934751	0	0	0	0	0	0	0	0	0	0	0	0	OS12G0283300	protein_coding	chr12:10724195-10725087:+	gi|937941811|dbj|BAT16723.1|	1036	1e-140	Os12g0283300, partial [Oryza sativa Japonica Group]	gi|116013829|dbj|AK240878.1|	722	0	Oryza sativa Japonica Group cDNA, clone: J065027C10, full insert sequence	.	.	.	.	.	.	.	.	pfam04731	Caudal_act	Caudal like protein activation region. This family consists of the amino termini of proteins belonging to the caudal-related homeobox protein family. This region is thought to mediate transcription activation. The level of activation caused by mouse Cdx2 is affected by phosphorylation at serine 60 via the mitogen-activated protein kinase pathway. Caudal family proteins are involved in the transcr…	.	.	.
OS12G0194800	9.27086	8.87969	7.15857	5.54302	6.13427	5.1627	4.75714	6.71489	6.18746	7.84326	7.22908	6.23169	6.29567	5.80618	7.78862	5.71207	6.8493	7.38672	5.3588	4.85957	5.4632	5.50763	7.79348	5.64763	OS12G0194800	protein_coding	chr12:4863276-4874888:+	gi|1002313691|ref|XP_015620217.1|	1914	0	PREDICTED: tRNA pseudouridine synthase A isoform X1 [Oryza sativa Japonica Group]	gi|32987019|dbj|AK101810.1|	1676	0	Oryza sativa Japonica Group cDNA clone:J033066M17, full insert sequence	Q2WAT0	164	9e-45	tRNA pseudouridine synthase A	BMEII0266	154	1e-41	COG0101	pfam01416	PseudoU_synth_1	tRNA pseudouridine synthase. Involved in the formation of pseudouridine at the anticodon stem and loop of transfer-RNAs Pseudouridine is an isomer of uridine (5-(beta-D-ribofuranosyl) uracil, and id the most abundant modified nucleoside found in all cellular RNAs. The TruA-like proteins also exhibit a conserved sequence with a strictly conserved aspartic acid, likely involved in catalysis.	GO:0031119|tRNA pseudouridine synthesis;	.	GO:0009982|pseudouridine synthase activity;GO:0003723|RNA binding;
OS01G0859400	5.50501	5.17674	6.50997	5.97325	6.7693	7.06717	7.80645	4.93283	7.0834	5.43494	5.81584	6.26143	4.65047	4.50628	4.02317	4.818	6.05006	5.06374	5.07341	4.81767	4.45153	5.10193	5.30836	4.22422	OS01G0859400	protein_coding	chr1:37177457-37184746:+	gi|1002232483|ref|XP_015616964.1|	1369	2e-176	PREDICTED: uncharacterized protein YnbD [Oryza sativa Japonica Group]	gi|1002232482|ref|XM_015761478.1|	4512	0	PREDICTED: Oryza sativa Japonica Group uncharacterized protein YnbD (LOC4325062), mRNA	P76093	80.1	7e-15	Uncharacterized protein YnbD	.	.	.	.	pfam14144	DOG1	Seed dormancy control. This family of plant proteins appears to be a highly specific controller seed dormancy.	GO:0006952|defense response;GO:0006351|transcription, DNA-templated;	GO:0005634|nucleus;	GO:0043565|sequence-specific DNA binding;GO:0003700|transcription factor activity, sequence-specific DNA binding;
OS09G0486500	78.9773	99.0586	154.239	198.049	158.911	180.561	268.111	199.97	207.029	173.523	201.676	195.641	65.1821	57.2018	103.903	144.765	86.6718	76.629	125.017	173.696	145.245	129.76	158.43	155.527	SAP1	protein_coding	chr9:18760705-18761574:+	gi|125606142|gb|EAZ45178.1|	606	2e-75	hypothetical protein OsJ_29820 [Oryza sativa Japonica Group]	gi|1002293877|ref|XM_015795781.1|	870	0	PREDICTED: Oryza sativa Japonica Group zinc finger A20 and AN1 domain-containing stress-associated protein 1 (LOC4347423), mRNA	A3C039	236	5e-76	Zinc finger A20 and AN1 domain-containing stress-associated protein 1	.	.	.	.	pfam01428	zf-AN1	AN1-like Zinc finger. Zinc finger at the C-terminus of An1, a ubiquitin-like protein in Xenopus laevis. The following pattern describes the zinc finger. C-X2-C-X(9-12)-C-X(1-2)-C-X4-C-X2-H-X5-H-X-C Where X can be any amino acid, and numbers in brackets indicate the number of residues.	.	.	GO:0003677|DNA binding;GO:0008270|zinc ion binding;
OS09G0385300	20.3564	22.1201	20.6431	22.9537	20.6413	20.2942	24.7554	22.8204	18.4852	21.1698	20.4843	20.0221	15.854	18.1333	13.9286	14.106	17.0809	18.9599	16.5573	17.3287	16.0113	16.3519	16.0567	14.9744	OS09G0385300	protein_coding	chr9:13140415-13147163:-	gi|113631302|dbj|BAF24983.1|	670	3e-77	Os09g0385300 [Oryza sativa Japonica Group]	gi|1002297042|ref|XR_001540000.1|	6544	0	PREDICTED: Oryza sativa Japonica Group uncharacterized LOC4346944 (LOC4346944), transcript variant X1, ncRNA	.	.	.	.	.	.	.	.	pfam10325	7TM_GPCR_Srz	Serpentine type 7TM GPCR chemoreceptor Srz. Chemoreception is mediated in Caenorhabditis elegans by members of the seven-transmembrane G-protein-coupled receptor class (7TM GPCRs) of proteins which are of the serpentine type. Srz is a solo families amongst the superfamilies of chemoreceptors. Chemoperception is one of the central senses of soil nematodes like C. elegans which are otherwise 'blind…	.	.	.
OS03G0641250	0	0	0	0	0	0	0	0	0	0	0	0	0.0570903	0	0	0	0	0	0	0.0190475	0	0	0	0	OS03G0641250	protein_coding	chr3:24693330-24698163:+	gi|1002248272|ref|XP_015628317.1|	2526	0	PREDICTED: cationic amino acid transporter 1 [Oryza sativa Japonica Group]	gi|1002248271|ref|XM_015772831.1|	1756	0	PREDICTED: Oryza sativa Japonica Group cationic amino acid transporter 1 (LOC4333545), mRNA	Q84MA5	738	0	Cationic amino acid transporter 1	BS_yfnA	211	6e-60	COG0531	pfam13520	AA_permease_2	Amino acid permease.	.	GO:0005887|integral component of plasma membrane;GO:0016020|membrane;GO:0005886|plasma membrane;	GO:0015171|amino acid transmembrane transporter activity;GO:0015297|antiporter activity;
OS06G0287000	0.229286	0.323322	0.248827	0.510476	0.200648	0.341996	0.364071	0.370008	0.403751	0.369388	0.582094	0.28038	0.212326	0.307631	0.5369	0.398058	0.344896	0.310848	0.669776	0.441388	0.329218	0.358094	0.46117	0.122519	OS06G0287000	protein_coding	chr6:10408235-10410280:+	gi|937922374|dbj|BAS97291.1|	3565	0	Os06g0287000 [Oryza sativa Japonica Group]	gi|937920774|dbj|AP014962.1|	2046	0	Oryza sativa Japonica Group DNA, chromosome 6, cultivar: Nipponbare, complete sequence	Q39214	234	3e-64	Disease resistance protein RPM1	.	.	.	.	pfam00931	NB-ARC	NB-ARC domain.	GO:0009626|plant-type hypersensitive response;	GO:0012505|endomembrane system;GO:0019897|extrinsic component of plasma membrane;GO:0005886|plasma membrane;	GO:0043531|ADP binding;GO:0005524|ATP binding;GO:0000166|nucleotide binding;
OS03G0775200	18.4042	26.9831	15.8172	15.7628	8.59029	13.9412	2.99497	12.215	10.0187	15.2458	16.6613	17.3306	18.6344	13.7713	24.6383	42.1031	19.947	12.3606	34.5587	38.9483	37.7145	28.3534	20.8247	34.3967	OS03G0775200	protein_coding	chr3:32142168-32146666:+	gi|1002253924|ref|XP_015631210.1|	3262	0	PREDICTED: probable methyltransferase PMT28 [Oryza sativa Japonica Group]	gi|1002253923|ref|XM_015775724.1|	2724	0	PREDICTED: Oryza sativa Japonica Group probable methyltransferase PMT28 (LOC4334284), mRNA	Q9LN50	689	0	Probable methyltransferase PMT28	.	.	.	.	pfam03141	Methyltransf_29	Putative S-adenosyl-L-methionine-dependent methyltransferase. This family is a putative S-adenosyl-L-methionine (SAM)-dependent methyltransferase.	GO:0032259|methylation;	GO:0005768|endosome;GO:0005794|Golgi apparatus;GO:0000139|Golgi membrane;GO:0016021|integral component of membrane;GO:0005802|trans-Golgi network;GO:0005774|vacuolar membrane;	GO:0008757|S-adenosylmethionine-dependent methyltransferase activity;
OS03G0575950	0.143461	1.06769	0.368735	0.709775	0.772572	0.486325	0.379658	1.21267	0.98242	0.635585	0.442958	0.464374	2.35042	1.15489	1.57129	1.69005	1.74693	0.972469	2.09535	4.09142	1.6479	2.66066	1.44274	1.95906	OS03G0575950	protein_coding	chr3:21053709-21055527:-	gi|937910102|dbj|BAS85022.1|	413	1e-47	Os03g0575950 [Oryza sativa Japonica Group]	gi|1002252164|ref|XR_001544447.1|	654	0	PREDICTED: Oryza sativa Japonica Group uncharacterized LOC107276798 (LOC107276798), transcript variant X3, ncRNA	.	.	.	.	.	.	.	.	pfam05316	VAR1	Mitochondrial ribosomal protein (VAR1). This family consists of the yeast mitochondrial ribosomal proteins VAR1. Mitochondria possess their own ribosomes responsible for the synthesis of a small number of proteins encoded by the mitochondrial genome. In yeast the two ribosomal RNAs and a single ribosomal protein, VAR1, are products of mitochondrial genes, and the remaining approximately 80 riboso…	.	.	.
OS10G0532100	15.551	16.8442	11.194	14.0657	14.0903	14.8145	11.6866	19.7953	19.2656	16.7149	15.4102	14.2371	13.3335	12.4586	11.9976	12.7776	14.0846	13.6783	11.7551	12.1644	13.1519	11.9196	12.4766	11.2902	OS10G0532100	protein_coding	chr10:20681520-20685553:+	gi|1002302074|ref|XP_015614418.1|	6164	0	PREDICTED: lysine-specific histone demethylase 1 homolog 3 [Oryza sativa Japonica Group]	gi|1002302073|ref|XM_015758932.1|	3624	0	PREDICTED: Oryza sativa Japonica Group lysine-specific histone demethylase 1 homolog 3 (LOC4349214), mRNA	F4JLS1	856	0	Lysine-specific histone demethylase 1 homolog 3	.	.	.	.	pfam01593	Amino_oxidase	Flavin containing amine oxidoreductase. This family consists of various amine oxidases, including maze polyamine oxidase (PAO) and various flavin containing monoamine oxidases (MAO). The aligned region includes the flavin binding site of these enzymes. The family also contains phytoene dehydrogenases and related enzymes. In vertebrates MAO plays an important role regulating the intracellular leve…	GO:0016569|covalent chromatin modification;GO:0006355|regulation of transcription, DNA-templated;GO:0006351|transcription, DNA-templated;	GO:0005634|nucleus;	GO:0003677|DNA binding;GO:0016491|oxidoreductase activity;
OS01G0627800	0.0159402	0.0749255	0.0136568	0.177444	0	0	0.0723157	0	0	0	0	0	0	0.128321	0.0361217	0	0.0685071	0	0	0	0	0	0.0192366	0.241334	OS01G0627800	protein_coding	chr1:25060764-25063562:+	gi|1002227837|ref|XP_015634142.1|	2783	0	PREDICTED: cytochrome P450 72A13 [Oryza sativa Japonica Group]	gi|32986959|dbj|AK101750.1|	1962	0	Oryza sativa Japonica Group cDNA clone:J033063B21, full insert sequence	Q9LUC8	531	0	Cytochrome P450 72A13	AGc2890	149	4e-38	COG2124	pfam00067	p450	Cytochrome P450. Cytochrome P450s are haem-thiolate proteins involved in the oxidative degradation of various compounds. They are particularly well known for their role in the degradation of environmental toxins and mutagens. They can be divided into 4 classes, according to the method by which electrons from NAD(P)H are delivered to the catalytic site. Sequence conservation is relatively low with…	.	GO:0016021|integral component of membrane;	GO:0020037|heme binding;GO:0005506|iron ion binding;GO:0004497|monooxygenase activity;GO:0016705|oxidoreductase activity, acting on paired donors, with incorporation or reduction of molecular oxygen;
OS09G0569900	0.483129	0.26494	16.1983	0.956113	0.195132	0.851644	0.511423	0.631143	0.913765	0.467004	1.02764	0.868808	0.0688298	0.259284	0.437924	0.329509	0.27685	0.154115	0.398843	0.37891	0.610453	0.628786	0.427563	0.114738	OS09G0569900	protein_coding	chr9:22739845-22743299:-	gi|52077180|dbj|BAD46225.1|	1284	4e-175	putative serine/threonine protein kinase [Oryza sativa Japonica Group]	gi|32983104|dbj|AK073081.1|	971	0	Oryza sativa Japonica Group cDNA clone:J033014J23, full insert sequence	Q8GUH1	236	3e-69	U-box domain-containing protein 33	L138452_1	94.7	5e-21	COG0515	pfam00069	Pkinase	Protein kinase domain.	.	.	GO:0005524|ATP binding;GO:0016874|ligase activity;GO:0004674|protein serine/threonine kinase activity;GO:0004842|ubiquitin-protein transferase activity;
EPlOSAG00000027777	0	0	0	0	0	0	0	0	0	0	0	0	0	0	0	0	0	0	0	0.324732	0	0	0	0	EPlOSAG00000027777	ncRNA	chr2:30764633-30764735:-	.	.	.	.	gi|937901440|dbj|AP014958.1|	103	4e-46	Oryza sativa Japonica Group DNA, chromosome 2, cultivar: Nipponbare, complete sequence	.	.	.	.	.	.	.	.	pfam10553	MSV199	MSV199 domain. This domain was identified by Iyer and colleagues.	.	.	.
EPlOSAG00000027773	0	0	0	0	0	0	0.506727	0	0	0	0	0	0	0	0	0	0.480039	0	0	0	0	0	0	0	EPlOSAG00000027773	ncRNA	chr7:25616819-25616888:+	.	.	.	.	gi|937924750|dbj|AP014963.1|	70	5e-28	Oryza sativa Japonica Group DNA, chromosome 7, cultivar: Nipponbare, complete sequence	.	.	.	.	.	.	.	.	pfam02286	Dehydratase_LU	Dehydratase large subunit. This family contains the large subunit of the trimeric diol dehydratases and glycerol dehydratases. These enzymes are produced by some enterobacteria in response to growth substances.	.	.	.
EPlOSAG00000027770	0	0	0.16852	0	0	0.200035	0	0	0.192424	0	0	0	0	0	0	0	0	0	0	0	0	0	0	0	EPlOSAG00000027770	ncRNA	chr1:29836443-29836601:-	.	.	.	.	gi|937893927|dbj|AP014957.1|	159	5e-77	Oryza sativa Japonica Group DNA, chromosome 1, cultivar: Nipponbare, complete sequence	.	.	.	.	.	.	.	.	pfam04641	Rtf2	Rtf2 RING-finger. It is vital for effective cell-replication that replication is not stalled at any point by, for instance, damaged bases. Replication termination factor 2 (Rtf2) stabilizes the replication fork stalled at the site-specific replication barrier RTS1 by preventing replication restart until completion of DNA synthesis by a converging replication fork initiated at a flanking origin. T…	.	.	.
OS01G0195801	0.0359478	0.16897	0.123194	0.23343	0.0362976	0.219349	1.2639	0.0414361	0.24617	0.43435	0	0.0387868	0	0	0	0	0.308991	0	0.17121	0	0	0	0.130145	0	OS01G0195801	protein_coding	chr1:5149335-5150341:+	gi|937894881|dbj|BAS70861.1|	818	1e-105	Os01g0195801 [Oryza sativa Japonica Group]	gi|1002229709|ref|XM_015789704.1|	870	0	PREDICTED: Oryza sativa Japonica Group putative transcription factor bHLH041 (LOC4327324), mRNA	Q9LTS4	73.2	3e-13	Putative transcription factor bHLH041	.	.	.	.	pfam00010	HLH	Helix-loop-helix DNA-binding domain.	GO:0006355|regulation of transcription, DNA-templated;GO:0010200|response to chitin;GO:0006351|transcription, DNA-templated;	GO:0005634|nucleus;	GO:0003677|DNA binding;GO:0003700|transcription factor activity, sequence-specific DNA binding;
EPlOSAG00000037311	3.05118	9.41183	3.92118	4.24567	5.39152	1.93937	12.5446	14.9473	1.86557	7.83419	3.9254	4.93822	2.44514	1.53515	1.29642	3.19244	4.09789	4.56237	5.08618	4.48684	4.60005	5.21202	1.84108	1.69834	EPlOSAG00000037311	ncRNA	chr4:35184360-35184441:+	.	.	.	.	gi|937912581|dbj|AP014960.1|	82	1e-34	Oryza sativa Japonica Group DNA, chromosome 4, cultivar: Nipponbare, complete sequence	.	.	.	.	.	.	.	.	pfam05758	Ycf1	Ycf1. The chloroplast genomes of most higher plants contain two giant open reading frames designated ycf1 and ycf2. Although the function of Ycf1 is unknown, it is known to be an essential gene.	.	.	.
OS06G0314400	0.0194131	0.09125	0.0831618	0.171083	0.235225	0.118457	0.0660538	0.123074	0.18042	0.105554	0.109892	0.167571	0.0311144	0.104186	0.0329938	0.10833	0.0312874	0.0116113	0.0924596	0.0311428	0.0585358	0.0757978	0.0468555	0.0172891	OS06G0314400	protein_coding	chr6:12062776-12070739:-	gi|937922541|dbj|BAS97458.1|	2708	0	Os06g0314400 [Oryza sativa Japonica Group]	gi|937920774|dbj|AP014962.1|	2782	0	Oryza sativa Japonica Group DNA, chromosome 6, cultivar: Nipponbare, complete sequence	Q38834	67.4	6e-10	Disease resistance RPP13-like protein 4	.	.	.	.	pfam00931	NB-ARC	NB-ARC domain.	GO:0006952|defense response;	.	GO:0043531|ADP binding;GO:0005524|ATP binding;
OS10G0135400	3.07993	3.70861	3.84411	2.99821	3.28267	2.51352	4.14007	4.09801	2.56666	4.20382	2.23067	2.48212	2.11268	2.14268	3.01578	2.8291	2.85981	4.38931	2.37237	2.07394	3.12836	2.95069	2.38613	2.1334	OS10G0135400	protein_coding	chr10:2192056-2194420:+	gi|1002298931|ref|XP_015612879.1|	1591	0	PREDICTED: uncharacterized protein LOC4348058 [Oryza sativa Japonica Group]	gi|1002298930|ref|XM_015757393.1|	1645	0	PREDICTED: Oryza sativa Japonica Group uncharacterized LOC4348058 (LOC4348058), transcript variant X1, mRNA	.	.	.	.	.	.	.	.	pfam08572	PRP3	pre-mRNA processing factor 3 (PRP3). Pre-mRNA processing factor 3 (PRP3) is a U4/U6-associated splicing factor. The human PRP3 has been implicated in autosomal retinitis pigmentosa.	.	.	.
OS06G0286351	43.3487	48.1918	36.1226	43.2963	42.292	38.9149	33.77	45.0056	46.3696	45.1364	41.1818	39.5608	38.9811	33.5877	36.0441	36.9061	35.62	40.8298	39.0533	36.0047	38.2657	34.2563	37.1864	33.947	OS06G0286351	protein_coding	chr6:10344190-10358301:-	gi|1002278658|ref|XP_015643649.1|	7225	0	PREDICTED: sister chromatid cohesion protein PDS5 homolog A [Oryza sativa Japonica Group]	gi|1002278657|ref|XM_015788163.1|	5215	0	PREDICTED: Oryza sativa Japonica Group sister chromatid cohesion protein PDS5 homolog A (LOC9268318), mRNA	A4L9P7	70.5	9e-11	Sister chromatid cohesion protein PDS5 homolog A	.	.	.	.	pfam14500	MMS19_N	Dos2-interacting transcription regulator of RNA-Pol-II. This domain, along with the C-terminal part, pfam12460, is an essential component of a silencing complex in fission yeast that contains Dos2, Rik1, Mms19 and Cdc20 (the catalytic subunit of DNA polymerase-epsilon). This complex regulates RNA polymerase II (RNA Pol II) activity in heterochromatin and is required for DNA replication and hetero…	GO:0051301|cell division;GO:0006281|DNA repair;GO:0007064|mitotic sister chromatid cohesion;GO:0008156|negative regulation of DNA replication;	GO:0000785|chromatin;GO:0005654|nucleoplasm;GO:0005634|nucleus;GO:0005886|plasma membrane;	.
OS02G0712400	5.22154	2.92337	5.15283	6.39077	7.59108	6.06086	7.50345	5.89269	7.91629	5.35116	5.14899	4.27706	4.17711	3.6679	6.41182	4.3986	5.99209	5.52669	5.15604	5.96439	5.72307	6.48444	4.42084	4.84501	OS02G0712400	protein_coding	chr2:29501312-29502455:-	gi|113537437|dbj|BAF09820.1|	475	5e-53	Os02g0712400, partial [Oryza sativa Japonica Group]	gi|937901440|dbj|AP014958.1|	1144	0	Oryza sativa Japonica Group DNA, chromosome 2, cultivar: Nipponbare, complete sequence	O22174	63.5	1e-10	Ethylene-responsive transcription factor ERF008	.	.	.	.	pfam12343	DEADboxA	Cold shock protein DEAD box A. This domain family is found in bacteria, and is typically between 68 and 89 amino acids in length. The family is found in association with pfam00270, pfam00271, pfam03880. This family is the C terminal region of DEAD box A, a protein expressed under conditions of cold shock which is involved in various cellular processes such as transcription, translation and DA rec…	GO:0009873|ethylene-activated signaling pathway;GO:0006351|transcription, DNA-templated;	GO:0005634|nucleus;	GO:0003677|DNA binding;GO:0003700|transcription factor activity, sequence-specific DNA binding;
OS02G0556600	20.9655	22.8928	20.6675	28.1773	27.8806	22.4614	39.4101	26.6412	26.0856	26.7056	22.8129	24.7676	19.4833	15.7591	18.0486	19.3666	21.7968	19.8483	19.8353	23.5702	22.4141	21.4664	17.6994	20.4432	OS02G0556600	protein_coding	chr2:21043834-21050336:-	gi|1002246118|ref|XP_015627237.1|	2286	0	PREDICTED: ran-binding protein 10 [Oryza sativa Japonica Group]	gi|1002246117|ref|XM_015771751.1|	1981	0	PREDICTED: Oryza sativa Japonica Group ran-binding protein 10 (LOC4329666), mRNA	Q1LUS8	174	4e-45	Ran-binding protein 10	.	.	.	.	pfam00622	SPRY	SPRY domain. SPRY Domain is named from SPla and the RYanodine Receptor. Domain of unknown function. Distant homologues are domains in butyrophilin/marenostrin/pyrin homologues.	GO:0008033|tRNA processing;	.	GO:0008168|methyltransferase activity;GO:0000049|tRNA binding;
OS12G0556701	0.0379316	0.0445736	0.0649963	0.0351875	0	0.154303	0.0860421	0	0.0371078	0.0458319	0	0.0204636	1.29695	0.839725	1.31083	0.440974	1.01888	0.362998	0.108395	0	0.130713	0.796049	1.16728	0.7263	OS12G0556701	ncRNA	chr12:22657051-22662484:+	gi|475618965|gb|EMT30607.1|	330	2e-132	CTP synthase [Aegilops tauschii]	gi|1002309831|ref|XM_015762798.1|	383	0	PREDICTED: Oryza sativa Japonica Group CTP synthase (LOC4352499), transcript variant X1, mRNA	Q6PEI7	72.8	1e-29	CTP synthase 1	YJR103w	89.4	2e-44	COG0504	pfam06418	CTP_synth_N	CTP synthase N-terminus. This family consists of the N-terminal region of the CTP synthase protein (EC:6.3.4.2). This family is found in conjunction with pfam00117 located in the C-terminal region of the protein. CTP synthase catalyses the synthesis of CTP from UTP by amination of the pyrimidine ring at the 4-position.	GO:0044210|'de novo' CTP biosynthetic process;GO:0006241|CTP biosynthetic process;GO:0006541|glutamine metabolic process;	.	GO:0005524|ATP binding;GO:0003883|CTP synthase activity;
EPlOSAG00000010867	1.48927	1.1667	0.850627	0	0	0.504851	0	0	0	1.19963	0.510925	0.535627	0	0	1.12493	0.461693	3.73364	0	0	2.65455	0.427669	0.484564	2.39633	2.65264	EPlOSAG00000010867	ncRNA	chr12:13942313-13942375:-	.	.	.	.	gi|937940524|dbj|AP014968.1|	63	3e-24	Oryza sativa Japonica Group DNA, chromosome 12, cultivar: Nipponbare, complete sequence	.	.	.	.	.	.	.	.	pfam05676	NDUF_B7	NADH-ubiquinone oxidoreductase B18 subunit (NDUFB7). This family consists of several NADH-ubiquinone oxidoreductase B18 subunit proteins from different eukaryotic organisms. Oxidative phosphorylation is the well-characterized process in which ATP, the principal carrier of chemical energy of individual cells, is produced due to a mitochondrial proton gradient formed by the transfer of electrons fr…	.	.	.
OS05G0587200	8.92429	9.3476	5.64546	5.98414	5.4846	5.93651	3.87139	6.9681	4.72336	7.0532	5.86537	6.36246	11.7873	10.2081	8.88967	13.5449	7.74957	8.90017	11.4318	9.84058	9.12028	9.36783	8.81167	12.0716	OS05G0587200	protein_coding	chr5:29251590-29255848:+	gi|222632731|gb|EEE64863.1|	749	2e-86	hypothetical protein OsJ_19720 [Oryza sativa Japonica Group]	gi|32976339|dbj|AK066321.1|	3158	0	Oryza sativa Japonica Group cDNA clone:J013060L04, full insert sequence	Q84JF5	67	8e-12	Protein PLASTID TRANSCRIPTIONALLY ACTIVE 14	.	.	.	.	pfam09273	Rubis-subs-bind	Rubisco LSMT substrate-binding. Members of this family adopt a multihelical structure, with an irregular array of long and short alpha-helices. They allow binding of the protein to substrate, such as the N-terminal tails of histones H3 and H4 and the large subunit of the Rubisco holoenzyme complex.	GO:0009658|chloroplast organization;GO:0018026|peptidyl-lysine monomethylation;GO:0006355|regulation of transcription, DNA-templated;GO:0009416|response to light stimulus;GO:0010027|thylakoid membrane organization;GO:0042793|transcription from plastid promoter;	GO:0009507|chloroplast;GO:0009534|chloroplast thylakoid;GO:0009295|nucleoid;GO:0009508|plastid chromosome;GO:0000427|plastid-encoded plastid RNA polymerase complex;	GO:0016279|protein-lysine N-methyltransferase activity;
OS08G0559800	0	0	0.127161	0.0196692	0.107047	0.0215631	0.024048	0	0.0622279	0	0.0436451	0	0.090622	0.056896	0.024024	0	0.0227815	0.0760911	0.0403939	0.0453524	0	0	0.102352	0	OS08G0559800	protein_coding	chr8:28011060-28013318:-	gi|1002290824|ref|XP_015649748.1|	1912	0	PREDICTED: uncharacterized protein At3g49055 [Oryza sativa Japonica Group]	gi|1002290823|ref|XM_015794262.1|	1475	0	PREDICTED: Oryza sativa Japonica Group uncharacterized protein At3g49055 (LOC9270089), mRNA	Q5XVA8	128	6e-31	Uncharacterized protein At3g49055	.	.	.	.	pfam01576	Myosin_tail_1	Myosin tail. The myosin molecule is a multi-subunit complex made up of two heavy chains and four light chains it is a fundamental contractile protein found in all eukaryote cell types. This family consists of the coiled-coil myosin heavy chain tail region. The coiled-coil is composed of the tail from two molecules of myosin. These can then assemble into the macromolecular thick filament. The coil…	GO:0009082|branched-chain amino acid biosynthetic process;GO:0009553|embryo sac development;GO:0009097|isoleucine biosynthetic process;GO:0009555|pollen development;GO:0009651|response to salt stress;GO:0048364|root development;GO:0009099|valine biosynthetic process;	GO:0009507|chloroplast;GO:0009570|chloroplast stroma;GO:0009536|plastid;	GO:0051539|4 iron, 4 sulfur cluster binding;GO:0005507|copper ion binding;GO:0004160|dihydroxy-acid dehydratase activity;GO:0016836|hydro-lyase activity;
OS10G0123200	0.204045	0.937302	0.31785	0.309737	0.187301	0.509343	0.0210385	0.449014	0.290348	0.694805	0.496379	0.420305	0.416224	0.423093	0.168139	0.241526	0.259096	0.399411	0.106016	0.198383	0.175786	0.344023	0.291013	0.21476	OS10G0123200	protein_coding	chr10:1479530-1481991:+	gi|125530994|gb|EAY77559.1|	682	2e-154	hypothetical protein OsI_32598 [Oryza sativa Indica Group]	gi|32992307|dbj|AK107098.1|	1674	0	Oryza sativa Japonica Group cDNA clone:002-121-H10, full insert sequence	.	.	.	.	.	.	.	.	pfam12768	Rax2	Cortical protein marker for cell polarity. Diploid yeast cells repeatedly polarize and bud from their poles, due probably to the presence of highly stable membrane markers, and Rax2 is one such marker. It is inherited immutably at the cell cortex for multiple generations, and has a half-life exceeding several generations. The persistent inheritance of cortical protein markers would provide a mean…	.	.	.
OS09G0502950	0.173027	0	0	0	0	0	0.0490607	0.398887	0.761711	0.104532	0	0.0466729	0.0924394	0.754482	0.392093	0.321844	0.0929536	0.258724	0.041204	0	0.223595	0	0.0522021	0.0770477	OS09G0502950	protein_coding	chr9:19465332-19466054:-	gi|1002294772|ref|XP_015610822.1|	798	9e-103	PREDICTED: putative quinone-oxidoreductase homolog, chloroplastic [Oryza sativa Japonica Group]	gi|937931852|dbj|AP014965.1|	723	0	Oryza sativa Japonica Group DNA, chromosome 9, cultivar: Nipponbare, complete sequence	Q8H0M1	184	2e-54	Quinone-oxidoreductase homolog, chloroplastic	CC2353	62.8	9e-11	COG0604	pfam00107	ADH_zinc_N	Zinc-binding dehydrogenase.	.	GO:0009706|chloroplast inner membrane;	GO:0016491|oxidoreductase activity;GO:0008270|zinc ion binding;
EPlOSAG00000046354	145	296.871	117.966	189.897	137.799	143.745	99.9634	159.179	104.898	168.33	143.384	131.91	63.3618	109.534	38.6568	71.7723	96.0078	69.4784	286.685	158.984	156.76	65.4162	81.8563	46.6624	EPlOSAG00000046354	ncRNA	chr4:9156639-9156715:+	.	.	.	.	gi|983634714|gb|KT161956.1|	77	7e-32	Zizania latifolia chloroplast, complete genome	.	.	.	.	.	.	.	.	pfam09340	NuA4	Histone acetyltransferase subunit NuA4. The NuA4 histone acetyltransferase (HAT) multisubunit complex is responsible for acetylation of histone H4 and H2A N-terminal tails in yeast. NuA4 complexes are highly conserved in eukaryotes and play primary roles in transcription, cellular response to DNA damage, and cell cycle control.	.	.	.
EPlOSAG00000046357	1.87647	1.83755	0.803842	1.4506	4.10526	2.22639	0.177354	3.60494	2.90656	4.15673	4.34541	3.37445	2.84043	2.09804	1.59459	1.3089	1.51212	2.24469	0.893714	1.00342	0.808295	1.52638	3.01937	1.25337	EPlOSAG00000046357	ncRNA	chr7:28074994-28075193:+	.	.	.	.	gi|1002286930|ref|XM_015792284.1|	200	1e-99	PREDICTED: Oryza sativa Japonica Group momilactone A synthase-like (LOC4344208), transcript variant X2, mRNA	.	.	.	.	.	.	.	.	pfam03291	Pox_MCEL	mRNA capping enzyme. This family of enzymes are related to pfam03919.	.	.	.
OS03G0336500	11.4172	14.0315	10.3423	10.136	8.6875	8.58353	4.22979	7.9188	8.57695	10.1191	11.0773	8.8244	11.7099	10.2269	14.0481	17.6771	15.079	17.1404	14.085	13.6449	13.3307	14.6571	13.9362	13.9264	OS03G0336500	protein_coding	chr3:12478017-12480135:+	gi|1002249450|ref|XP_015628907.1|	1109	7e-150	PREDICTED: macro domain-containing protein VPA0103 [Oryza sativa Japonica Group]	gi|1002249449|ref|XM_015773421.1|	956	0	PREDICTED: Oryza sativa Japonica Group macro domain-containing protein VPA0103 (LOC4332764), mRNA	Q87JZ5	176	3e-52	Macro domain-containing protein VPA0103	RSc0334	149	1e-42	COG2110	pfam01661	Macro	Macro domain. This domain is an ADP-ribose binding module. It is found in a number of otherwise unrelated proteins. It is found at the C-terminus of the macro-H2A histone protein. This domain is found in the non-structural proteins of several types of ssRNA viruses such as NSP3 from alphaviruses. This domain is also found on its own in a family of proteins from bacteria, archaebacteria, and eukar…	GO:0009664|plant-type cell wall organization;	GO:0005618|cell wall;GO:0005576|extracellular region;GO:0016020|membrane;	.
OS02G0652600	68.5419	77.2797	55.6486	27.5354	17.3968	32.4405	9.66422	26.9831	18.0458	42.9551	39.0307	52.8731	197.6	225.634	129.081	149.991	106.643	102.751	109.172	125.511	128.262	130.763	119.441	194.747	OS02G0652600	protein_coding	chr2:26317499-26320413:-	gi|1002238916|ref|XP_015623685.1|	782	3e-100	PREDICTED: 50S ribosomal protein L19-2, chloroplastic [Oryza sativa Japonica Group]	gi|32978182|dbj|AK068164.1|	1002	0	Oryza sativa Japonica Group cDNA clone:J013135C05, full insert sequence	P82413	159	5e-45	50S ribosomal protein L19, chloroplastic	L0415	92.4	6e-22	COG0335	pfam01245	Ribosomal_L19	Ribosomal protein L19.	GO:0006412|translation;	GO:0009507|chloroplast;GO:0005840|ribosome;	GO:0019843|rRNA binding;GO:0003735|structural constituent of ribosome;
EPlOSAG00000035209	0	0	0.905228	0.196027	0	0	0	0.487154	0	0.765982	0.217488	0.228003	0.22579	0	0	0.393063	0	0	0.402574	0	0.728194	0.412534	0.510029	0	EPlOSAG00000035209	ncRNA	chr3:35854463-35854610:+	gi|937915365|dbj|BAS90284.1|	93	7e-08	Os04g0539701 [Oryza sativa Japonica Group]	gi|937906879|dbj|AP014959.1|	148	6e-71	Oryza sativa Japonica Group DNA, chromosome 3, cultivar: Nipponbare, complete sequence	.	.	.	.	.	.	.	.	pfam01529	zf-DHHC	DHHC palmitoyltransferase. This family includes the well known DHHC zinc binding domain as well as three of the four conserved transmembrane regions found in this family of palmitoyltransferase enzymes.	.	.	.
OS08G0416033	0	0.202485	0.0738147	0.079923	0.173988	0.0876188	0.195432	0.198619	0.16857	0.208201	0.0886729	0	2.48555	4.50819	1.17142	1.84296	2.31424	1.03062	0	0	0.296894	1.51376	1.55959	1.76477	OS08G0416033	protein_coding	chr8:19888058-19892156:+	gi|937930520|dbj|BAT05436.1|	450	4e-55	Os08g0416033 [Oryza sativa Japonica Group]	gi|937928473|dbj|AP014964.1|	262	7e-134	Oryza sativa Japonica Group DNA, chromosome 8, cultivar: Nipponbare, complete sequence	.	.	.	.	.	.	.	.	pfam10165	Ric8	Guanine nucleotide exchange factor synembryn. Ric8 is involved in the EGL-30 neurotransmitter signalling pathway. It is a guanine nucleotide exchange factor that regulates neurotransmitter secretion.	.	.	.
EPlOSAG00000042588	2.54106	2.06724	2.00961	0.543976	1.18421	0.993926	1.10846	1.12654	1.72099	3.77884	1.20706	1.68723	2.50626	1.04902	1.10736	1.63612	0.630051	0.701465	1.67571	0.836184	2.35753	0.190797	2.12299	0.696319	EPlOSAG00000042588	ncRNA	chr6:2368810-2368969:-	gi|937902276|dbj|BAS77330.1|	123	3e-08	Os02g0184100 [Oryza sativa Japonica Group]	gi|937920774|dbj|AP014962.1|	160	1e-77	Oryza sativa Japonica Group DNA, chromosome 6, cultivar: Nipponbare, complete sequence	Q6K1U0	49.3	4e-07	Probable protein phosphatase 2C 17	.	.	.	.	pfam10993	DUF2818	Protein of unknown function (DUF2818). This bacterial family of proteins has no known function.	.	.	GO:0046872|metal ion binding;GO:0004722|protein serine/threonine phosphatase activity;
OS01G0359800	0.642954	0.802178	0.788881	0.279812	0.160299	0.113015	0.198061	0.375133	0.209664	0.239774	0.294106	0.282632	0.508886	0.617697	0.2878	0.465091	0.494659	0.531737	0.430979	0.509351	0.560746	0.550116	0.392748	0.381738	OS01G0359800	protein_coding	chr1:14599119-14603058:-	gi|113532549|dbj|BAF04932.1|	6521	0	Os01g0359800 [Oryza sativa Japonica Group]	gi|937893927|dbj|AP014957.1|	3940	0	Oryza sativa Japonica Group DNA, chromosome 1, cultivar: Nipponbare, complete sequence	Q7XA39	413	3e-123	Putative disease resistance protein RGA4	.	.	.	.	pfam00931	NB-ARC	NB-ARC domain.	GO:0006952|defense response;	.	GO:0043531|ADP binding;GO:0005524|ATP binding;
EPlOSAG00000026814	0	0	0	0	0	0	0	0	0	0	0	0.374939	0.371298	0.466231	0.787453	0	1.12009	0	0	0.743275	0	0	0	0.309475	EPlOSAG00000026814	ncRNA	chr5:21210387-21210476:+	.	.	.	.	gi|937916895|dbj|AP014961.1|	90	5e-39	Oryza sativa Japonica Group DNA, chromosome 5, cultivar: Nipponbare, complete sequence	.	.	.	.	.	.	.	.	pfam12803	G-7-MTase	mRNA (guanine-7-)methyltransferase (G-7-MTase). The Sendai virus RNA-dependent RNA polymerase complex, which consists of L and P proteins, participates in the synthesis of viral mRNAs that possess a methylated cap structure. The N-terminal of the L protein acts as the RNA-dependent RNA polymerase part of the molecule, family Paramyx_RNA_pol, pfam00946. This domain is the C-terminal part of the L …	.	.	.
EPlOSAG00000026815	0.238737	0.561083	1.0227	0	0	0.728373	0.27077	0	0.93421	0	0	0.515183	0.510181	0.320312	0.270499	0.222036	0.256509	0.856751	1.59186	3.06388	0.411346	0.233035	0.576216	0	EPlOSAG00000026815	ncRNA	chr1:33253852-33253982:-	.	.	.	.	gi|937893927|dbj|AP014957.1|	131	1e-61	Oryza sativa Japonica Group DNA, chromosome 1, cultivar: Nipponbare, complete sequence	.	.	.	.	.	.	.	.	pfam14033	DUF4246	Protein of unknown function (DUF4246). This family of proteins is functionally uncharacterized. This family of proteins is found in bacteria and fungi. Proteins in this family are typically between 392 and 644 amino acids in length.	.	.	.
EPlOSAG00000026813	0	0	0	0	0	0	0	0	0.611907	0	0.214588	0	0	0.279739	0	0.193911	0.896072	0	0	0	0.179621	0	0	0	EPlOSAG00000026813	ncRNA	chr9:18659208-18659357:+	.	.	.	.	gi|937931852|dbj|AP014965.1|	150	4e-72	Oryza sativa Japonica Group DNA, chromosome 9, cultivar: Nipponbare, complete sequence	.	.	.	.	.	.	.	.	pfam04441	Pox_VERT_large	Poxvirus early transcription factor (VETF), large subunit. The poxvirus early transcription factor (VETF), in addition to the viral RNA polymerase, is required for efficient transcription of early genes in vitro. VETF is a heterodimeric protein that binds specifically to early gene promoters. The heterodimer is comprised of an 82 kDa (this family) subunit and a 70 kDa subunit.	.	.	.
OS02G0454300	0.222595	0.0435954	0	0.619475	0.374601	0.452749	0.42077	0.256579	0.217761	0.493087	0.229098	0.760553	0.0396404	0.0497756	0.168139	0.0345038	0.199304	0.0887579	0	0.0396766	0.0319611	0.217278	0.0447712	0	OS02G0454300	protein_coding	chr2:15033424-15034425:-	gi|937903462|dbj|BAS78516.1|	276	7e-28	Os02g0454300, partial [Oryza sativa Japonica Group]	gi|1002240828|ref|XR_001543077.1|	843	0	PREDICTED: Oryza sativa Japonica Group uncharacterized LOC4329277 (LOC4329277), ncRNA	.	.	.	.	.	.	.	.	pfam15091	DUF4554	Domain of unknown function (DUF4554). This family of proteins is functionally uncharacterized. This family of proteins is found in some vertebrates. This family includes human protein C11orf80.	.	.	.
OS11G0676800	0	0	0.0696691	0.0603475	0.0985301	0	0.0184456	0	0	0.0196508	0.0167386	0.0175479	0.0347549	0.0218205	0.0737086	0	0.0174741	0	0	0	0	0.0793748	0	0	OS11G0676800	protein_coding	chr11:27335214-27337380:+	gi|77552538|gb|ABA95335.1|	3421	0	NB-ARC domain containing protein [Oryza sativa Japonica Group]	gi|1002307099|ref|XR_001541389.1|	1855	0	PREDICTED: Oryza sativa Japonica Group putative disease resistance protein RGA3 (LOC9269902), transcript variant X2, misc_RNA	Q7XA40	254	2e-71	Putative disease resistance protein RGA3	.	.	.	.	pfam00931	NB-ARC	NB-ARC domain.	GO:0006952|defense response;	.	GO:0043531|ADP binding;GO:0005524|ATP binding;
OS03G0219900	76.7442	89.4971	64.0297	34.3034	26.343	50.5924	11.5418	34.2936	16.55	53.4912	45.0969	63.8873	186.961	241.155	145.487	174.279	115.085	115.026	105.517	126.58	112.156	151.214	128.206	218.031	OS03G0219900	protein_coding	chr3:6295480-6297596:+	gi|1002255334|ref|XP_015631945.1|	989	2e-131	PREDICTED: 50S ribosomal protein L15, chloroplastic [Oryza sativa Japonica Group]	gi|1002255333|ref|XM_015776459.1|	965	0	PREDICTED: Oryza sativa Japonica Group 50S ribosomal protein L15, chloroplastic (LOC4332089), transcript variant X1, mRNA	P31165	269	4e-87	50S ribosomal protein L15, chloroplastic (Fragment)	all4198	125	9e-34	COG0200	pfam00828	Ribosomal_L18e	Ribosomal protein L18e/L15. This family includes eukaryotic L18 as well as prokaryotic L15.	GO:0006412|translation;	GO:0009507|chloroplast;GO:0015934|large ribosomal subunit;	GO:0003735|structural constituent of ribosome;
OS02G0177300	0	0	0	0.697602	0	0	0	0	0	0	0	0.0238646	0	0	0	0	0	0	0	0	0	0	0	0	SPL5	protein_coding	chr2:4247435-4251025:+	gi|122171724|sp|Q0E3F8.1|SPL5_ORYSJ	1080	9e-140	RecName: Full=Squamosa promoter-binding-like protein 5	gi|1002240152|ref|XM_015768844.1|	1003	0	PREDICTED: Oryza sativa Japonica Group squamosa promoter-binding-like protein 5 (LOC4328482), mRNA	Q0E3F8	420	4e-141	Squamosa promoter-binding-like protein 5	.	.	.	.	pfam03110	SBP	SBP domain. SBP domains (for SQUAMOSA-pROMOTER BINDING PROTEIN) are found in plant proteins. It is a sequence specific DNA-binding domain. Members of family probably function as transcription factors involved in the control of early flower development. The domain contains 10 conserved cysteine and histidine residues that probably are zinc ligands.	GO:0006355|regulation of transcription, DNA-templated;GO:0006351|transcription, DNA-templated;	GO:0005634|nucleus;	GO:0003677|DNA binding;GO:0046872|metal ion binding;
OS08G0503300	0.733407	1.29275	0	0.923332	1.3753	1.01224	1.01006	0.603842	0.973722	0.379783	0.754833	0.678282	0.615721	0.421717	0.949692	0.925706	0.56286	0.313329	0.349302	0.336155	1.03801	1.0227	1.20117	1.35298	OS08G0503300	protein_coding	chr8:24863936-24872487:-	gi|42407777|dbj|BAD08923.1|	373	8e-41	hypothetical protein [Oryza sativa Japonica Group]	gi|116639609|emb|CT835949.1|	597	0	Oryza sativa (indica cultivar-group) cDNA clone:OSIGCPI017C02, full insert sequence	.	.	.	.	.	.	.	.	pfam00827	Ribosomal_L15e	Ribosomal L15.	.	.	.
EPlOSAG00000008344	18.9644	14.4658	5.13091	4.62958	2.68757	7.44387	0	6.90307	13.6703	11.2561	9.24556	12.9234	22.7519	11.1598	13.948	21.3509	7.50699	6.36791	28.5228	23.8402	20.3507	23.058	11.2423	24.2971	EPlOSAG00000008344	ncRNA	chr8:13986440-13986533:-	.	.	.	.	gi|937928473|dbj|AP014964.1|	94	3e-41	Oryza sativa Japonica Group DNA, chromosome 8, cultivar: Nipponbare, complete sequence	.	.	.	.	.	.	.	.	pfam04071	zf-like	Cysteine-rich small domain. Probable metal-binding domain.	.	.	.
OS01G0596100	0.0354185	0	0.0303451	0.0164281	0	0.01801	0	0.142891	0	0.0213977	0	0.0382158	0	0.142562	0	0	0	0.0211843	0.0674756	0	0	0	0.0427431	0	OS01G0596100	protein_coding	chr1:23363801-23365877:+	gi|1002229607|ref|XP_015644646.1|	2641	0	PREDICTED: F-box/FBD/LRR-repeat protein At1g13570 [Oryza sativa Japonica Group]	gi|1002229606|ref|XM_015789160.1|	1766	0	PREDICTED: Oryza sativa Japonica Group F-box/FBD/LRR-repeat protein At1g13570 (LOC4325954), mRNA	Q9FZ70	72.8	2e-12	F-box/FBD/LRR-repeat protein At1g13570	.	.	.	.	pfam08387	FBD	FBD. This region is found in F-box (pfam00646) and other domain containing plant proteins; it is repeated in two family members. Its precise function is unknown, but it is thought to be associated with nuclear processes. In fact, several family members are annotated as being similar to transcription factors.	GO:0010223|secondary shoot formation;GO:1901601|strigolactone biosynthetic process;	GO:0005737|cytoplasm;GO:0005634|nucleus;	GO:0016787|hydrolase activity;
OS06G0696500	0	0	0	1.20507	0	0.099083	0	0.149738	0.127084	0	0	0.315369	0	0	0	2.08409	0	0.0388489	4.79494	0.312592	0	2.91644	0.156769	0.347075	OS06G0696500	protein_coding	chr6:29137112-29138074:+	gi|255677353|dbj|BAF20370.2|	887	4e-117	Os06g0696500 [Oryza sativa Japonica Group]	gi|937920774|dbj|AP014962.1|	963	0	Oryza sativa Japonica Group DNA, chromosome 6, cultivar: Nipponbare, complete sequence	P35694	76.3	1e-14	Xyloglucan endotransglucosylase/hydrolase 2	.	.	.	.	pfam00722	Glyco_hydro_16	Glycosyl hydrolases family 16.	GO:0042546|cell wall biogenesis;GO:0010411|xyloglucan metabolic process;	GO:0048046|apoplast;GO:0005618|cell wall;	GO:0004553|hydrolase activity, hydrolyzing O-glycosyl compounds;GO:0016762|xyloglucan:xyloglucosyl transferase activity;
OS07G0693400	18.2657	15.4083	15.004	19.9304	18.1303	18.3956	12.9624	18.7395	18.1145	19.1262	17.7203	18.8638	14.8309	11.5303	13.4179	14.612	14.7865	14.7138	15.6548	12.9968	12.95	15.5232	13.2044	12.8086	OS07G0693400	protein_coding	chr7:29496090-29504033:+	gi|937928439|dbj|BAT03356.1|	3586	0	Os07g0693400 [Oryza sativa Japonica Group]	gi|1002284395|ref|XM_015791029.1|	644	0	PREDICTED: Oryza sativa Japonica Group importin-11 (LOC4344385), mRNA	Q9UI26	181	2e-46	Importin-11	SPCC1322.06	79.3	2e-14	COG5657	pfam12333	Ipi1_N	Rix1 complex component involved in 60S ribosome maturation. This domain family is found in eukaryotes, and is typically between 91 and 105 amino acids in length. This family is the N terminal of Ipi1, a component of the Rix1 complex which works in conjunction with Rea1 to mature the 60S ribosome.	GO:0006610|ribosomal protein import into nucleus;GO:0042991|transcription factor import into nucleus;	GO:0005829|cytosol;GO:0005635|nuclear envelope;	GO:0008565|protein transporter activity;
EPlOSAG00000006379	0	0	0	0	0	0	0	0	0	0	0	0	0	0	0	0	0	0.512486	0	0	0	0	0	0	EPlOSAG00000006379	ncRNA	chr2:21197052-21197124:+	.	.	.	.	gi|937916895|dbj|AP014961.1|	73	1e-29	Oryza sativa Japonica Group DNA, chromosome 5, cultivar: Nipponbare, complete sequence	.	.	.	.	.	.	.	.	pfam08750	CNP1	CNP1-like family. This family of proteins are likely to be lipoproteins. CNP1 (cryptic neisserial protein) has been expressed in Escherichia coli and shown to be localized periplasmicly.	.	.	.
OS05G0528900	12.1315	11.0751	12.1261	7.01856	5.99308	6.26826	5.65907	3.57111	6.66781	5.9106	6.47793	5.94664	11.6732	8.00712	9.82879	10.3426	13.3149	14.161	10.3443	9.10299	10.5637	9.32698	9.20924	8.36454	OS05G0528900	protein_coding	chr5:26276599-26279364:+	gi|1002270362|ref|XP_015639505.1|	791	2e-102	PREDICTED: 50S ribosomal protein L9 [Oryza sativa Japonica Group]	gi|1002270361|ref|XM_015784019.1|	959	0	PREDICTED: Oryza sativa Japonica Group 50S ribosomal protein L9 (LOC4339400), mRNA	Q01QR6	60.5	8e-10	50S ribosomal protein L9	RP041	50.1	9e-07	COG0359	pfam01281	Ribosomal_L9_N	Ribosomal protein L9, N-terminal domain.	GO:0006412|translation;	GO:0005840|ribosome;	GO:0019843|rRNA binding;GO:0003735|structural constituent of ribosome;
EPlOSAG00000042324	0	0	0	0	0	0	0	0	0	0	0	0	0	0	0	0	0.297369	0	0	0	0	0	0	0	EPlOSAG00000042324	ncRNA	chr6:27739754-27739866:+	.	.	.	.	gi|937920774|dbj|AP014962.1|	113	1e-51	Oryza sativa Japonica Group DNA, chromosome 6, cultivar: Nipponbare, complete sequence	.	.	.	.	.	.	.	.	pfam14102	Caps_synth_CapC	Capsule biosynthesis CapC. This family of proteins play a role in capsule biosynthesis. They are essential for gamma-polyglutamic acid (PGA) production.	.	.	.
EPlOSAG00000042320	0	0	0	0	0	0	0	0	0	0	0	0	0	0	0	0	0	0	0	0	0	0	0.232976	0	EPlOSAG00000042320	ncRNA	chr1:29664497-29664658:+	gi|937902276|dbj|BAS77330.1|	181	2e-16	Os02g0184100 [Oryza sativa Japonica Group]	gi|937893927|dbj|AP014957.1|	162	1e-78	Oryza sativa Japonica Group DNA, chromosome 1, cultivar: Nipponbare, complete sequence	.	.	.	.	.	.	.	.	pfam09559	Cas6	Cas6 Crispr. The Cas6 Crispr family of proteins averaging 140 residues are characterized by having a GhGxxxxxGhG motif, where h indicates a hydrophobic residue, at the C-terminus. The CRISPR-Cas system is possibly a mechanism of defence against invading pathogens and plasmids that functions analogously to the RNA interference (RNAi) systems in eukaryotes.	.	.	.
EPlOSAG00000042322	0	0	0	0	0	0	0	0	0	0	0	0	0	0.37465	0.632775	0	0.900073	0.334031	0	0	0	0	0	0	EPlOSAG00000042322	ncRNA	chr2:1391893-1392004:-	.	.	.	.	gi|937901440|dbj|AP014958.1|	112	4e-51	Oryza sativa Japonica Group DNA, chromosome 2, cultivar: Nipponbare, complete sequence	.	.	.	.	.	.	.	.	pfam05202	Flp_C	Recombinase Flp protein.	.	.	.
OS06G0191200	5.1499	5.29021	4.89435	6.48579	6.35366	6.5727	5.04793	5.46441	6.02232	5.68681	6.03749	5.57502	3.73525	3.79798	4.57916	3.90148	4.67213	4.22256	3.45985	3.7569	3.80495	4.12804	5.32999	4.55606	OS06G0191200	protein_coding	chr6:4612261-4615892:+	gi|255676805|dbj|BAF18941.2|	1810	0	Os06g0191200, partial [Oryza sativa Japonica Group]	gi|1002278242|ref|XR_001546863.1|	1834	0	PREDICTED: Oryza sativa Japonica Group DNA-dependent metalloprotease WSS1 (LOC4340366), transcript variant X2, misc_RNA	P38838	106	4e-24	DNA-dependent metalloprotease WSS1	.	.	.	.	pfam08325	WLM	WLM domain. This is a predicted metallopeptidase domain called WLM (Wss1p-like metalloproteases). These are linked to the Ub-system by virtue of fusions with the UB-binding PUG (PUB), Ub-like, and Little Finger domains. More specifically, genetic evidence implicates the WLM family in de-SUMOylation.	GO:0006974|cellular response to DNA damage stimulus;GO:0016925|protein sumoylation;GO:0010224|response to UV-B;GO:0010225|response to UV-C;GO:0019985|translesion synthesis;	GO:0005635|nuclear envelope;	GO:0046872|metal ion binding;GO:0004222|metalloendopeptidase activity;
EPlOSAG00000036005	0	0	0	0	0	0	0	0	0	0	0.272782	0	0.566387	0	0.6006	0	0.284769	0	0	0.283452	0	0	0	0	EPlOSAG00000036005	ncRNA	chr5:3330151-3330268:-	.	.	.	.	gi|937916895|dbj|AP014961.1|	118	2e-54	Oryza sativa Japonica Group DNA, chromosome 5, cultivar: Nipponbare, complete sequence	.	.	.	.	.	.	.	.	pfam00233	PDEase_I	3'5'-cyclic nucleotide phosphodiesterase.	.	.	.
OS01G0218700	50.2662	42.9516	37.6108	40.0691	56.2725	46.0336	57.548	40.6206	44.2819	40.0246	39.0703	44.4895	40.5734	43.4536	35.2357	25.7672	37.2246	40.3106	31.8262	35.7683	36.5379	27.1619	33.6874	29.2655	OS01G0218700	protein_coding	chr1:6500709-6507086:-	gi|1002231275|ref|XP_015611861.1|	3494	0	PREDICTED: ABC transporter D family member 2, chloroplastic isoform X1 [Oryza sativa Japonica Group]	gi|1002231274|ref|XM_015756375.1|	2839	0	PREDICTED: Oryza sativa Japonica Group ABC transporter D family member 2, chloroplastic (LOC4324587), transcript variant X1, mRNA	Q6NLC1	806	0	ABC transporter D family member 2, chloroplastic	sll0182	89.7	5e-19	COG4178	pfam06472	ABC_membrane_2	ABC transporter transmembrane region 2. This domain covers the transmembrane of a small family of ABC transporters and shares sequence similarity with pfam00664. Mutations in this domain in human ABCD3 (PMP70) are believed responsible for Zellweger Syndrome-2; mutations in human ABCD1 (ALD) are responsible for recessive X-linked adrenoleukodystrophy. A Saccharomyces cerevisiae homolog is involved…	.	GO:0009507|chloroplast;GO:0016021|integral component of membrane;	GO:0005524|ATP binding;GO:0042626|ATPase activity, coupled to transmembrane movement of substances;
OS10G0540800	1.56845	2.09847	1.26283	2.06853	0.524725	0.941677	0.321488	1.16534	0.970548	1.44989	1.18639	1.64135	0.474499	0.633849	1.18832	1.76629	0.913669	0.316472	2.97005	1.79868	1.66869	1.74311	1.28848	1.11916	OS10G0540800	protein_coding	chr10:21091977-21096586:+	gi|1002299646|ref|XP_015613221.1|	4471	0	PREDICTED: uncharacterized protein LOC4349256 [Oryza sativa Japonica Group]	gi|32979621|dbj|AK069597.1|	3307	0	Oryza sativa Japonica Group cDNA clone:J023024H07, full insert sequence	.	.	.	.	.	.	.	.	pfam13373	DUF2407_C	DUF2407 C-terminal domain. This is a family of proteins found in fungi. The function is not known. There is a characteristic GFDRL sequence motif.	.	.	.
EPlOSAG00000016765	20.9724	13.4033	11.6636	12.9701	15.2322	21.3285	7.92878	13.1474	14.3978	16.8936	19.6916	18.6587	21.6227	16.2907	11.6728	6.15953	11.4645	9.24283	8.41143	7.08297	10.7773	10.0561	12.8767	9.17502	EPlOSAG00000016765	ncRNA	chr2:30272786-30272870:+	.	.	.	.	gi|937901440|dbj|AP014958.1|	85	3e-36	Oryza sativa Japonica Group DNA, chromosome 2, cultivar: Nipponbare, complete sequence	.	.	.	.	.	.	.	.	pfam06002	CST-I	Alpha-2,3-sialyltransferase (CST-I). This family consists of several alpha-2,3-sialyltransferase (CST-I) proteins largely found in Campylobacter jejuni.	.	.	.
EPlOSAG00000016761	0	0.471166	0	0	0	0	0	0	0	0	0	0	0.428421	1.07592	0	0	0	0	0	0	0	0	0.967747	0	EPlOSAG00000016761	ncRNA	chr6:5032124-5032201:+	gi|222635128|gb|EEE65260.1|	127	1e-07	hypothetical protein OsJ_20463 [Oryza sativa Japonica Group]	gi|1002279516|ref|XM_015788593.1|	78	2e-32	PREDICTED: Oryza sativa Japonica Group pentatricopeptide repeat-containing protein At3g18110, chloroplastic (LOC4340404), transcript variant X10, mRNA	.	.	.	.	.	.	.	.	pfam13041	PPR_2	PPR repeat family. This repeat has no known function. It is about 35 amino acids long and is found in up to 18 copies in some proteins. The family appears to be greatly expanded in plants and fungi. The repeat has been called PPR.	.	.	.
EPlOSAG00000016760	37.6802	20.8108	18.4012	13.9817	16.3602	10.3464	12.8208	20.8478	16.9565	24.5852	18.2271	20.7346	26.975	17.1888	18.3581	15.7699	20.2426	32.4533	12.2033	12.0894	20.7755	9.93065	20.9173	18.7922	EPlOSAG00000016760	ncRNA	chr4:22311625-22311707:-	.	.	.	.	gi|937912581|dbj|AP014960.1|	83	4e-35	Oryza sativa Japonica Group DNA, chromosome 4, cultivar: Nipponbare, complete sequence	.	.	.	.	.	.	.	.	pfam07127	Nodulin_late	Late nodulin protein. This family consists of several plant specific late nodulin sequences which are homologous to the Pisum sativum (Garden pea) ENOD3 protein. ENOD3 is expressed in the late stages of root nodule formation and contains two pairs of cysteine residues towards the C-terminus which may be involved in metal-binding.	.	.	.
OS01G0391800	0.0372095	0.0218626	0.0478193	0.0172588	0.0939289	0	0	0.171562	0.145606	0.0449595	0.0574448	0.120444	0.159033	0	0.0210799	0.121122	0.0799589	0.311577	0.0354438	0.0795892	0.112196	0.127122	0.0224522	0.0828458	OS01G0391800	protein_coding	chr1:16634082-16636357:-	gi|937896305|dbj|BAS72285.1|	335	8e-35	Os01g0391800, partial [Oryza sativa Japonica Group]	gi|32992058|dbj|AK106849.1|	1678	0	Oryza sativa Japonica Group cDNA clone:002-118-A10, full insert sequence	.	.	.	.	.	.	.	.	pfam15245	VGLL4	Transcription cofactor vestigial-like protein 4. These proteins act as transcriptional enhancer factor (TEF-1) cofactors.	.	.	.
OS11G0141550	0	0	0	0	0	0	0	0	0	0	0	0	0	0.0115467	0	0	0	0	0	0	0.00741419	0	0	0.00766449	OS11G0141550	protein_coding	chr11:1936207-1939840:-	gi|255679778|dbj|BAH95073.1|	1738	0	Os11g0141500 [Oryza sativa Japonica Group]	gi|937937345|dbj|AP014967.1|	3634	0	Oryza sativa Japonica Group DNA, chromosome 11, cultivar: Nipponbare, complete sequence	Q9LPR8	186	9e-49	Scarecrow-like protein 3	.	.	.	.	pfam03514	GRAS	GRAS domain family. Proteins in the GRAS (GAI, RGA, SCR) family are known as major players in gibberellin (GA) signaling, which regulates various aspects of plant growth and development. Mutation of the SCARECROW (SCR) gene results in a radial pattern defect, loss of a ground tissue layer, in the root. The PAT1 protein is involved in phytochrome A signal transduction. A sequence, structure and ev…	GO:0006355|regulation of transcription, DNA-templated;GO:0009739|response to gibberellin;GO:0006351|transcription, DNA-templated;	GO:0005634|nucleus;	GO:0043565|sequence-specific DNA binding;GO:0003700|transcription factor activity, sequence-specific DNA binding;GO:0000989|transcription factor activity, transcription factor binding;
OS10G0132901	0	0	0.0572333	0	0.0224841	0	0.164159	0	0.0108919	0	0	0	0.214134	0.179256	0.10092	0.176032	0.2871	0.159821	0.0212107	0	0.00959173	0.260826	0.17467	0.0793243	OS10G0132901	protein_coding	chr10:2055209-2058134:-	gi|20514810|gb|AAM23255.1|AC092553_21	2416	0	Putative disease resistance protein [Oryza sativa Japonica Group]	gi|1002301608|ref|XR_001540657.1|	2790	0	PREDICTED: Oryza sativa Japonica Group disease resistance protein RPP13 (LOC4348045), misc_RNA	Q39214	79	3e-59	Disease resistance protein RPM1	.	.	.	.	pfam00931	NB-ARC	NB-ARC domain.	GO:0009626|plant-type hypersensitive response;	GO:0012505|endomembrane system;GO:0019897|extrinsic component of plasma membrane;GO:0005886|plasma membrane;	GO:0043531|ADP binding;GO:0005524|ATP binding;GO:0000166|nucleotide binding;
OS02G0215700	0.0194918	0.0114525	0.00834987	0.207939	0.2657	0.208139	0.0552678	0.179741	0.123945	0.211964	0.0702143	0.0315468	0	0	0.022085	0.00906409	0.0104714	0.0466332	0	0.010423	0	0.0095131	0.0117613	0	OS02G0215700	protein_coding	chr2:6476685-6480097:-	gi|937902584|dbj|BAS77638.1|	4501	0	Os02g0215700, partial [Oryza sativa Japonica Group]	gi|32984611|dbj|AK099402.1|	3193	0	Oryza sativa Japonica Group cDNA clone:J013001F09, full insert sequence	Q1MX30	140	3e-32	Receptor kinase-like protein Xa21	SPy1625_1	99.4	2e-21	COG0515	pfam00069	Pkinase	Protein kinase domain.	GO:0006952|defense response;GO:0031349|positive regulation of defense response;GO:1900426|positive regulation of defense response to bacterium;GO:0046777|protein autophosphorylation;	GO:0005789|endoplasmic reticulum membrane;GO:0016021|integral component of membrane;GO:0005634|nucleus;GO:0005886|plasma membrane;	GO:0005524|ATP binding;GO:0004674|protein serine/threonine kinase activity;
EPlOSAG00000037751	0.235147	0	0	0	0	0	0	0	0	0	0	0	0	0	0	0	0	0	0	0	0	0	0	0	EPlOSAG00000037751	ncRNA	chr12:3490617-3490749:+	.	.	.	.	gi|937940524|dbj|AP014968.1|	133	1e-62	Oryza sativa Japonica Group DNA, chromosome 12, cultivar: Nipponbare, complete sequence	.	.	.	.	.	.	.	.	pfam15429	DUF4628	Domain of unknown function (DUF4628). This family of proteins is found in eukaryotes. Proteins in this family are typically between 152 and 673 amino acids in length.	.	.	.
EPlOSAG00000001629	0	0	0.227074	0	0	0.269539	0	0	0.259283	0	0.272782	0	0	0	0	0.246497	0	0.317046	0.252462	0	0.228332	0	0	0	EPlOSAG00000001629	ncRNA	chr2:4564497-4564614:+	gi|937902235|dbj|BAS77289.1|	132	2e-09	Os02g0179250 [Oryza sativa Japonica Group]	gi|937901440|dbj|AP014958.1|	118	2e-54	Oryza sativa Japonica Group DNA, chromosome 2, cultivar: Nipponbare, complete sequence	.	.	.	.	.	.	.	.	pfam04142	Nuc_sug_transp	Nucleotide-sugar transporter. This family of membrane proteins transport nucleotide sugars from the cytoplasm into golgi vesicles. Human SLC35A1 transports CMP-sialic acid, SLC35A2 transports UDP-galactose and SLC35A3 transports UDP-GlcNAc.	.	.	.
OS03G0698900	35.9599	34.2183	40.7441	45.3544	41.1117	40.6683	48.1447	40.3159	43.246	39.0339	43.9303	40.6451	22.5783	22.7877	27.9236	32.9867	35.4402	27.0427	36.8643	36.4539	31.6456	37.1361	31.3811	29.6679	OS03G0698900	protein_coding	chr3:28015015-28018854:-	gi|1002256957|ref|XP_015632788.1|	1319	1e-179	PREDICTED: alkaline ceramidase 3 [Oryza sativa Japonica Group]	gi|1002256956|ref|XM_015777302.1|	1335	0	PREDICTED: Oryza sativa Japonica Group alkaline ceramidase 3 (LOC4333811), mRNA	Q9NUN7	119	4e-29	Alkaline ceramidase 3	.	.	.	.	pfam05875	Ceramidase	Ceramidase. This family consists of several ceramidases. Ceramidases are enzymes involved in regulating cellular levels of ceramides, sphingoid bases, and their phosphates, EC:3.5.1.23.	GO:0006672|ceramide metabolic process;GO:0071602|phytosphingosine biosynthetic process;GO:0008284|positive regulation of cell proliferation;GO:0030148|sphingolipid biosynthetic process;GO:0046512|sphingosine biosynthetic process;	GO:0005789|endoplasmic reticulum membrane;GO:0030176|integral component of endoplasmic reticulum membrane;GO:0030173|integral component of Golgi membrane;	GO:0070774|phytoceramidase activity;
OS07G0432333	0.304129	0	1.56339	0.0470212	0	0.103098	0.229957	0	0	0	0.052169	0.0546913	0	0.408047	0	0	0.599076	0	1.49677	0.162629	7.81658	0.841116	0.367022	0	OS07G0432333	protein_coding	chr7:14303299-14304162:+	gi|1002281109|ref|XP_015644850.1|	422	4e-50	PREDICTED: uncharacterized protein LOC107275265 [Oryza sativa Japonica Group]	gi|116012404|dbj|AK243039.1|	617	0	Oryza sativa Japonica Group cDNA, clone: J100007M12, full insert sequence	.	.	.	.	.	.	.	.	pfam15316	MDFI	MyoD family inhibitor. Members of this family inhibits the transactivation activity of the MyoD family of myogenic factors. They affect axin-mediated regulation of the Wnt and JNK signaling pathways, and regulate expression from viral promoters.	.	.	.
OS12G0215100	0.782715	0.679833	0.40819	0.220984	0.635701	0.865224	0.308778	0.921828	0.58261	0.45231	0.980708	0.385547	0.363622	0.365274	0.616938	0.158252	0.603313	1.18056	0.405202	0.509536	0.483746	0.3654	0.102672	0.363692	OS12G0215100	protein_coding	chr12:6059272-6062946:+	gi|937941428|dbj|BAT16340.1|	1424	0	Os12g0215100, partial [Oryza sativa Japonica Group]	gi|1002229405|ref|XM_015787974.1|	1821	0	PREDICTED: Oryza sativa Japonica Group uncharacterized LOC4327554 (LOC4327554), mRNA	.	.	.	.	.	.	.	.	pfam12776	Myb_DNA-bind_3	Myb/SANT-like DNA-binding domain. This presumed domain appears to be related to other Myb/SANT like DNA binding domains. In particular pfam10545 seems most related. This family is greatly expanded in plants and appears in several proteins annotated as transposon proteins.	.	.	.
OS11G0104260	0	0	0	0	0	0	0	0	0.0185652	0	0	0	0	0	0	0	0	0	0	0	0	0	0	0	OS11G0104260	protein_coding	chr11:179895-181542:+	gi|222615363|gb|EEE51495.1|	332	2e-33	hypothetical protein OsJ_32650 [Oryza sativa Japonica Group]	gi|937937345|dbj|AP014967.1|	1648	0	Oryza sativa Japonica Group DNA, chromosome 11, cultivar: Nipponbare, complete sequence	.	.	.	.	.	.	.	.	pfam11847	DUF3367	Domain of unknown function (DUF3367). This domain is functionally uncharacterized. This domain is found in bacteria and archaea. This presumed domain is typically between 667 to 694 amino acids in length.	.	.	.
OS02G0192300	7.23068	5.43914	6.15207	7.17178	6.82104	6.41202	5.59021	6.92148	6.65755	6.5903	7.36467	8.12568	5.18629	4.09538	6.6902	5.44502	5.94096	6.31506	4.38516	5.05724	4.46179	5.05536	6.82378	4.32275	OS02G0192300	protein_coding	chr2:5131380-5132629:+	gi|46389825|dbj|BAD15388.1|	621	1e-74	hypothetical protein [Oryza sativa Japonica Group]	gi|937901440|dbj|AP014958.1|	1250	0	Oryza sativa Japonica Group DNA, chromosome 2, cultivar: Nipponbare, complete sequence	Q9SGH2	64.7	9e-10	Methyl-CpG-binding domain-containing protein 9	.	.	.	.	pfam00628	PHD	PHD-finger. PHD folds into an interleaved type of Zn-finger chelating 2 Zn ions in a similar manner to that of the RING and FYVE domains. Several PHD fingers have been identified as binding modules of methylated histone H3.	GO:0016573|histone acetylation;GO:0043966|histone H3 acetylation;GO:0043967|histone H4 acetylation;GO:0010216|maintenance of DNA methylation;GO:0048573|photoperiodism, flowering;GO:0016567|protein ubiquitination;GO:0090308|regulation of methylation-dependent chromatin silencing;GO:0006355|regulation of transcription, DNA-templated;GO:0010223|secondary shoot formation;GO:0006351|transcription, DNA…	GO:0005720|nuclear heterochromatin;GO:0005634|nucleus;GO:0009506|plasmodesma;	GO:0004402|histone acetyltransferase activity;GO:0042393|histone binding;GO:0008327|methyl-CpG binding;GO:0061630|ubiquitin protein ligase activity;GO:0008270|zinc ion binding;
OS01G0772700	32.9759	37.2814	33.6812	34.7372	33.4983	31.7174	39.1331	35.9493	33.4061	32.1354	33.8946	34.4376	27.8335	26.2968	27.2724	30.3218	32.6887	35.5009	36.1074	30.1518	29.7848	33.1711	29.5191	24.8765	OS01G0772700	protein_coding	chr1:32625958-32646696:+	gi|937898591|dbj|BAS74571.1|	6317	0	Os01g0772700 [Oryza sativa Japonica Group]	gi|1002233313|ref|XM_015765321.1|	1751	0	PREDICTED: Oryza sativa Japonica Group protein MON2 homolog (LOC4324711), transcript variant X2, mRNA	Q29L43	164	2e-39	Protein MON2 homolog	.	.	.	.	pfam05748	Rubella_E1	Rubella membrane glycoprotein E1. Rubella virus (RV), the sole member of the genus Rubivirus within the family Togaviridae, is a small enveloped, positive strand RNA virus. The nucleocapsid consists of 40S genomic RNA and a single species of capsid protein which is enveloped within a host-derived lipid bilayer containing two viral glycoproteins, E1 (58 kDa) and E2 (42-46 kDa). In virus infected c…	GO:0015031|protein transport;	.	.
OS12G0623800	7.15031	6.35856	7.58862	6.75255	5.33361	6.7804	4.63934	8.50186	6.2073	6.10997	7.757	6.81146	7.36478	8.55638	6.60536	8.53728	8.30551	6.2802	6.044	7.78487	7.21444	6.53937	7.46291	7.458	OS12G0623800	protein_coding	chr12:26635697-26637314:-	gi|937943247|dbj|BAT18159.1|	1257	2e-172	Os12g0623800, partial [Oryza sativa Japonica Group]	gi|1002310012|ref|XM_015762891.1|	971	0	PREDICTED: Oryza sativa Japonica Group dihydrofolate synthetase (LOC9266309), transcript variant X1, mRNA	F4JYE9	176	7e-49	Dihydrofolate synthetase	SPy0814	62.4	4e-10	COG0285	pfam02875	Mur_ligase_C	Mur ligase family, glutamate ligase domain. This family contains a number of related ligase enzymes which have EC numbers 6.3.2.*. This family includes: MurC, MurD, MurE, MurF, Mpl and FolC. MurC, MurD, Mure and MurF catalyse consecutive steps in the synthesis of peptidoglycan. Peptidoglycan consists of a sheet of two sugar derivatives, with one of these N-acetylmuramic acid attaching to a small …	GO:0009793|embryo development ending in seed dormancy;GO:0006730|one-carbon metabolic process;GO:0046654|tetrahydrofolate biosynthetic process;	GO:0005759|mitochondrial matrix;	GO:0005524|ATP binding;GO:0008841|dihydrofolate synthase activity;
OS06G0190525	0	0.0605452	0	0	0	0	0	0	0	0	0	0	0.330315	0.311077	0.145945	0.143756	0.138397	0	0	0	0	0.0502925	0.155445	0.206487	OS06G0190525	protein_coding	chr6:4571596-4573127:+	gi|937921640|dbj|BAS96557.1|	1430	0	Os06g0190500, partial [Oryza sativa Japonica Group]	gi|1002275811|ref|XM_015786742.1|	1153	0	PREDICTED: Oryza sativa Japonica Group glutamate receptor 2.8 (LOC9271597), mRNA	Q9C5V5	51.2	5e-67	Glutamate receptor 2.8	.	.	.	.	pfam00060	Lig_chan	Ligand-gated ion channel. This family includes the four transmembrane regions of the ionotropic glutamate receptors and NMDA receptors.	GO:0006816|calcium ion transport;GO:0019722|calcium-mediated signaling;GO:0071230|cellular response to amino acid stimulus;	GO:0016021|integral component of membrane;GO:0005622|intracellular;GO:0005886|plasma membrane;	GO:0005262|calcium channel activity;GO:0008066|glutamate receptor activity;GO:0004970|ionotropic glutamate receptor activity;
OS04G0552300	1.14479	0.715556	0.187814	0.271141	0.122971	0.0495415	0.0276253	0.168455	0.26211	0.0294302	0.225619	0.34165	2.18615	0.392157	3.94646	3.87369	1.12532	0.52446	4.31544	6.48629	6.77776	3.11457	0.529095	6.00873	CYCP2-1	protein_coding	chr4:27661549-27662832:+	gi|1002260224|ref|XP_015634440.1|	777	2e-98	PREDICTED: cyclin-P2-1 [Oryza sativa Japonica Group]	gi|1002260223|ref|XM_015778954.1|	1284	0	PREDICTED: Oryza sativa Japonica Group cyclin-P2-1 (LOC4336603), mRNA	Q7FAT5	303	9e-100	Cyclin-P2-1	.	.	.	.	pfam08613	Cyclin	Cyclin. This family includes many different cyclin proteins. Members include the G1/S-specific cyclin pas1, and the phosphate system cyclin PHO80/PHO85.	GO:0007049|cell cycle;GO:0051301|cell division;GO:0000079|regulation of cyclin-dependent protein serine/threonine kinase activity;	.	.
OS10G0495416	0	0	0	0.0419553	0	0	0	0	0	0	0.0465484	0	0	0.0606809	0	0.0210316	0.0971879	0.027051	0	0	0	0	0	0	OS10G0495416	protein_coding	chr10:18847139-18848521:+	gi|1002300364|ref|XP_015613590.1|	2315	0	PREDICTED: protein Rf1, mitochondrial isoform X1 [Oryza sativa Japonica Group]	gi|1002300363|ref|XM_015758104.1|	1383	0	PREDICTED: Oryza sativa Japonica Group protein Rf1, mitochondrial (LOC9266167), transcript variant X1, mRNA	Q76C99	143	4e-35	Protein Rf1, mitochondrial	.	.	.	.	pfam13041	PPR_2	PPR repeat family. This repeat has no known function. It is about 35 amino acids long and is found in up to 18 copies in some proteins. The family appears to be greatly expanded in plants and fungi. The repeat has been called PPR.	.	GO:0005739|mitochondrion;	.
OS11G0197466	0	0	0	0.0908046	0	0	0	0	0	0	0	0	0	0	0	0.45519	0.105173	0	0.0466205	0	0	0.0955479	0	0.174352	OS11G0197466	protein_coding	chr11:4892242-4892880:-	gi|1002306268|ref|XP_015616520.1|	533	5e-66	PREDICTED: uncharacterized protein LOC4349996 [Oryza sativa Japonica Group]	gi|1002306267|ref|XM_015761034.1|	639	0	PREDICTED: Oryza sativa Japonica Group uncharacterized LOC4349996 (LOC4349996), mRNA	.	.	.	.	.	.	.	.	pfam07673	DUF1602	Protein of unknown function (DUF1602).	.	.	.
EPlOSAG00000017418	0	0	0	0	0	0	1.41883	0	0	0	0	0	0	0	0	0	0	0	0	0	0	0	0	0	EPlOSAG00000017418	ncRNA	chr7:13521494-13521518:-	.	.	.	.	.	.	.	.	.	.	.	.	.	.	.	.	.	.	.	.	.	.
OS05G0495600	64.8548	45.1224	29.9351	24.3138	37.0709	31.3647	16.1485	38.4231	28.9278	44.1341	34.3483	34.5206	35.9331	31.8606	30.8245	12.0324	34.005	39.6745	16.7067	26.661	26.8158	18.7455	29.7157	16.8134	OS05G0495600	protein_coding	chr5:24347149-24354016:+	gi|937919787|dbj|BAS94705.1|	4698	0	Os05g0495600, partial [Oryza sativa Japonica Group]	gi|1002271807|ref|XR_001546190.1|	2829	0	PREDICTED: Oryza sativa Japonica Group probable calcium-transporting ATPase 6, plasma membrane-type (LOC4339199), transcript variant X4, misc_RNA	Q65X71	92.4	1e-17	Probable calcium-transporting ATPase 6, plasma membrane-type	.	.	.	.	pfam00122	E1-E2_ATPase	E1-E2 ATPase.	.	GO:0005887|integral component of plasma membrane;GO:0043231|intracellular membrane-bounded organelle;	GO:0005524|ATP binding;GO:0005388|calcium-transporting ATPase activity;GO:0046872|metal ion binding;
EPlOSAG00000017416	1.25098	0	0	0	0	0	0	0	0	0	0	0	0	0	0	0	0	0	0	0	0	0	0	0	EPlOSAG00000017416	ncRNA	chr4:9887739-9887763:-	.	.	.	.	.	.	.	.	.	.	.	.	.	.	.	.	.	.	.	.	.	.
EPlOSAG00000017410	26.4914	18.1593	19.8596	24.5749	8.91639	11.9739	7.51148	8.0581	11.5183	13.7817	14.39	18.6587	25.1609	11.8478	13.7573	13.0035	20.1616	21.1265	11.5657	14.1659	8.24144	7.90125	14.6528	12.4518	EPlOSAG00000017410	ncRNA	chr2:634803-634887:+	.	.	.	.	gi|937901440|dbj|AP014958.1|	85	3e-36	Oryza sativa Japonica Group DNA, chromosome 2, cultivar: Nipponbare, complete sequence	.	.	.	.	.	.	.	.	pfam05675	DUF817	Protein of unknown function (DUF817). This family consists of several bacterial proteins of unknown function.	.	.	.
OS02G0528300	0	0	0	0.012516	0	0	0.0306047	0	0	0	0	0.0145576	0.057665	0.0543065	0.0305741	0	0.0869786	0	0	0	0	0	0.211668	0.0120159	OS02G0528300	protein_coding	chr2:19357053-19367025:+	gi|125539715|gb|EAY86110.1|	1575	0	hypothetical protein OsI_07480 [Oryza sativa Indica Group]	gi|1002246633|ref|XM_015772017.1|	1584	0	PREDICTED: Oryza sativa Japonica Group 1,4-alpha-glucan-branching enzyme 2, chloroplastic/amyloplastic (LOC4329532), mRNA	Q08047	61.6	6e-61	1,4-alpha-glucan-branching enzyme 2, chloroplastic/amyloplastic	YEL011w	342	6e-105	COG0296	pfam00128	Alpha-amylase	Alpha amylase, catalytic domain. Alpha amylase is classified as family 13 of the glycosyl hydrolases. The structure is an 8 stranded alpha/beta barrel containing the active site, interrupted by a ~70 a.a. calcium-binding domain protruding between beta strand 3 and alpha helix 3, and a carboxyl-terminal Greek key beta-barrel domain.	GO:0005978|glycogen biosynthetic process;GO:0019252|starch biosynthetic process;	GO:0009501|amyloplast;GO:0009507|chloroplast;	GO:0003844|1,4-alpha-glucan branching enzyme activity;GO:0043169|cation binding;GO:0004553|hydrolase activity, hydrolyzing O-glycosyl compounds;
EPlOSAG00000002907	0.434369	1.02086	0.372149	6.44712	0.438596	1.32523	1.47795	2.50343	1.69974	1.04968	0.447059	4.21806	0.928246	2.33116	0	0	1.40011	1.55881	0.413757	0	1.12263	2.96796	0.524196	0	EPlOSAG00000002907	ncRNA	chr11:18369638-18369709:-	.	.	.	.	gi|937937345|dbj|AP014967.1|	72	4e-29	Oryza sativa Japonica Group DNA, chromosome 11, cultivar: Nipponbare, complete sequence	.	.	.	.	.	.	.	.	pfam03251	Tymo_45kd_70kd	Tymovirus 45/70Kd protein. Tymoviruses are single stranded RNA viruses. This family includes a protein of unknown function that has been named based on its molecular weight. Tymoviruses such as the ononis yellow mosaic tymovirus encode only three proteins. Of these two are overlapping this protein overlaps a larger ORF that is thought to be the polymerase.	.	.	.
OS11G0479100	0.0771735	0.0340077	0.0743839	0.22372	0.0292217	0.098105	0.0656463	0.0555974	0.0566231	0.0116559	0.0794281	0.187354	0.0515374	0.0647144	0.0327903	0.260183	0.0207296	0.092317	0.284857	0.0619014	0.0581747	0.244823	0.0814913	0.163233	OS11G0479100	protein_coding	chr11:16751786-16758978:-	gi|1002304829|ref|XP_015615753.1|	5263	0	PREDICTED: putative disease resistance protein RGA3 isoform X2 [Oryza sativa Japonica Group]	gi|1002304832|ref|XM_015760269.1|	3180	0	PREDICTED: Oryza sativa Japonica Group putative disease resistance protein RGA3 (LOC4350508), transcript variant X4, mRNA	Q7XA40	258	3e-70	Putative disease resistance protein RGA3	RSp0842	57	3e-07	COG4886	pfam00931	NB-ARC	NB-ARC domain.	GO:0006952|defense response;	.	GO:0043531|ADP binding;GO:0005524|ATP binding;
OS02G0754000	23.1683	21.4721	20.5258	27.0514	26.1492	28.6087	18.9492	28.047	27.5201	27.1372	29.3384	25.7197	18.0234	18.0729	23.2649	21.3982	20.107	19.6818	19.8518	21.0298	22.2298	23.5681	25.1345	22.48	OS02G0754000	protein_coding	chr2:31707658-31710991:+	gi|1002237058|ref|XP_015622731.1|	1549	0	PREDICTED: nuclear receptor coactivator 7 [Oryza sativa Japonica Group]	gi|32986571|dbj|AK101362.1|	2335	0	Oryza sativa Japonica Group cDNA clone:J033035I12, full insert sequence	A8KBE0	103	6e-22	Oxidation resistance protein 1	SPAC8C9.16c	68.2	3e-12	COG5142	pfam07534	TLD	TLD. This domain is predicted to be an enzyme and is often found associated with pfam01476. It's structure consists of a beta-sandwich surrounded by two helices and two one-turn helices.	.	GO:0005739|mitochondrion;	.
OS11G0642900	0	0.251504	0.114605	0.0496357	0	0	0.394458	0	0.0523445	0	0.0275349	0.115465	0.0285858	0.0717893	0	0.472752	0	0.032003	0.0254837	0	0.0460961	0.0783427	0.0322858	0.166783	OS11G0642900	protein_coding	chr11:25496956-25498124:-	gi|326498123|dbj|BAJ94924.1|	269	4e-39	predicted protein, partial [Hordeum vulgare subsp. vulgare]	gi|937937345|dbj|AP014967.1|	1169	0	Oryza sativa Japonica Group DNA, chromosome 11, cultivar: Nipponbare, complete sequence	.	.	.	.	.	.	.	.	pfam15482	CCER1	Coiled-coil domain-containing glutamate-rich protein family 1. This is a family of coiled-coil family proteins found in eukaryotes. Proteins in this family are typically between 160 and 397 amino acids in length.	.	.	.
OS02G0559400	3.37344	1.98207	2.99057	2.19492	2.67297	2.62069	2.25845	1.99824	2.58972	1.86819	1.80833	1.97159	2.60326	2.20019	2.28273	1.80838	2.51706	2.88643	1.69594	1.70369	3.97588	1.89797	2.68577	1.83599	OPR8	protein_coding	chr2:21228965-21231366:-	gi|1002247137|ref|XP_015627738.1|	2173	0	PREDICTED: putative 12-oxophytodienoate reductase 8 isoform X5 [Oryza sativa Japonica Group]	gi|32979922|dbj|AK069898.1|	1330	0	Oryza sativa Japonica Group cDNA clone:J023036E18, full insert sequence	Q0E0C6	794	0	Putative 12-oxophytodienoate reductase 8	all1865	311	1e-100	COG1902	pfam00724	Oxidored_FMN	NADH:flavin oxidoreductase / NADH oxidase family.	GO:0006633|fatty acid biosynthetic process;GO:0055114|oxidation-reduction process;GO:0031408|oxylipin biosynthetic process;	GO:0005622|intracellular;	GO:0010181|FMN binding;GO:0003959|NADPH dehydrogenase activity;
OS03G0155300	0.097126	0	0.166427	0.330365	0	0	0	0	0	0	0	0	0.034593	0	0.0366826	0	0.139142	0.116185	0.61678	0.692492	0.19524	0.031602	0.0390705	0.518995	EXPA12	protein_coding	chr3:2998855-2999999:+	gi|1002248790|ref|XP_015628563.1|	1193	1e-162	PREDICTED: expansin-A12 [Oryza sativa Japonica Group]	gi|1002248789|ref|XM_015773077.1|	966	0	PREDICTED: Oryza sativa Japonica Group expansin-A12 (LOC4331665), mRNA	Q7G6Z2	464	7e-164	Expansin-A12	.	.	.	.	pfam01357	Pollen_allerg_1	Pollen allergen. This family contains allergens lol PI, PII and PIII from Lolium perenne.	GO:0009664|plant-type cell wall organization;	GO:0005618|cell wall;GO:0005576|extracellular region;GO:0016020|membrane;	.
OS04G0226400	0.00570704	0.00670638	0.00488955	0	0.0172877	0	0	0	0	0.0068957	0	0	13.5985	12.5117	11.607	10.8757	16.4028	24.4881	15.1779	13.9771	13.8748	13.9101	10.6615	10.0483	OS04G0226400	protein_coding	chr4:8453829-8461494:+	gi|255675238|dbj|BAH92531.1|	813	5e-96	Os04g0226400, partial [Oryza sativa Japonica Group]	gi|37989868|dbj|AK120245.1|	5416	0	Oryza sativa Japonica Group cDNA clone:J013044J21, full insert sequence	Q42456	82.4	6e-15	Aspartic proteinase oryzasin-1	SPBC557.03c	57.4	3e-07	COG5184	pfam00415	RCC1	Regulator of chromosome condensation (RCC1) repeat.	GO:0006629|lipid metabolic process;GO:0030163|protein catabolic process;GO:0006508|proteolysis;	GO:0005773|vacuole;	GO:0004190|aspartic-type endopeptidase activity;
EPlOSAG00000048713	0	0	0	0	0	0	0	0	0	0	0	0	0	0	0	0	0.988315	0	0	1.47562	0	0	0.555031	0.409599	EPlOSAG00000048713	ncRNA	chr3:34948759-34948826:+	gi|31249765|gb|AAP46257.1|	132	2e-08	putative polyprotein [Oryza sativa Japonica Group]	gi|937940524|dbj|AP014968.1|	68	6e-27	Oryza sativa Japonica Group DNA, chromosome 12, cultivar: Nipponbare, complete sequence	.	.	.	.	.	.	.	.	pfam06275	DUF1031	Protein of unknown function (DUF1031). This family consists of several Lactococcus lactis bacteriophage and Lactococcus lactis proteins of unknown function.	.	.	.
OS08G0382600	0.0852168	0	0	0	0	0	0	0	0	0	0	0.0459735	0	0	0.0482771	0	0.0457803	0	0	0.0455686	0.0367073	0	0	0	OS08G0382600	protein_coding	chr8:18025869-18026602:+	gi|937930319|dbj|BAT05235.1|	936	1e-125	Os08g0382701 [Oryza sativa Japonica Group]	gi|937928473|dbj|AP014964.1|	734	0	Oryza sativa Japonica Group DNA, chromosome 8, cultivar: Nipponbare, complete sequence	.	.	.	.	.	.	.	.	pfam05796	Chordopox_G2	Chordopoxvirus protein G2. This family consists of several Chordopoxvirus isatin-beta-thiosemicarbazone dependent protein (protein G2) sequences. Inactivation of the gene coding for this protein renders the virus dependent upon isatin-beta-thiosemicarbazone (IBT) for growth.	.	.	.
OS03G0335500	0.158889	0.228202	0.128566	0.67965	0.0534782	0.215449	0.0100115	0.213671	0.0431772	0.0746596	0.181701	0.304777	0.481022	0.307926	0.340052	5.57433	0.180201	0.390693	14.807	0.67971	0.288976	5.90216	0.511324	1.02984	OS03G0335500	protein_coding	chr3:12411275-12415106:+	gi|1002249328|ref|XP_015628844.1|	4291	0	PREDICTED: probable LRR receptor-like serine/threonine-protein kinase IRK [Oryza sativa Japonica Group]	gi|1002249327|ref|XM_015773358.1|	3543	0	PREDICTED: Oryza sativa Japonica Group probable LRR receptor-like serine/threonine-protein kinase IRK (LOC4332757), mRNA	Q9LY03	929	0	Probable LRR receptor-like serine/threonine-protein kinase IRK	MA2301_1	106	1e-23	COG4886	pfam00069	Pkinase	Protein kinase domain.	.	GO:0016021|integral component of membrane;GO:0005886|plasma membrane;	GO:0005524|ATP binding;GO:0004672|protein kinase activity;
OS06G0115400	12.3769	12.7921	7.94146	4.51595	3.04725	6.50362	1.12056	3.83063	3.16322	7.57505	7.41383	6.74503	24.5492	22.5832	20.8216	33.5975	13.472	9.47643	22.7578	15.619	15.8471	19.6211	17.7763	31.1164	OS06G0115400	protein_coding	chr6:864345-866968:-	gi|1002273847|ref|XP_015641241.1|	1765	0	PREDICTED: superoxide dismutase [Fe] 1, chloroplastic [Oryza sativa Japonica Group]	gi|37988319|dbj|AK111656.1|	1675	0	Oryza sativa Japonica Group cDNA clone:J013135D22, full insert sequence	Q5VRL3	406	2e-161	Superoxide dismutase [Fe] 1, chloroplastic	slr1516	146	6e-40	COG0605	pfam02777	Sod_Fe_C	Iron/manganese superoxide dismutases, C-terminal domain. superoxide dismutases (SODs) catalyse the conversion of superoxide radicals to hydrogen peroxide and molecular oxygen. Three evolutionarily distinct families of SODs are known, of which the Mn/Fe-binding family is one. In humans, there is a cytoplasmic Cu/Zn SOD, and a mitochondrial Mn/Fe SOD. C-terminal domain is a mixed alpha/beta fold.	.	GO:0009507|chloroplast;	GO:0046872|metal ion binding;GO:0004784|superoxide dismutase activity;
OS03G0150500	0.0347302	0.0204059	0	0.0483266	0.0526023	0.22958	0	0.200163	0.152892	0.335711	0.125107	0.0187365	0.426756	0.0931945	0.0196754	0.209954	0.0186578	0.124636	0	0.0928578	0.179521	0.135603	0.251474	0.417559	PHT1-12	protein_coding	chr3:2804141-2805941:+	gi|1002254089|ref|XP_015631296.1|	2772	0	PREDICTED: probable inorganic phosphate transporter 1-12 [Oryza sativa Japonica Group]	gi|1002254088|ref|XM_015775810.1|	1801	0	PREDICTED: Oryza sativa Japonica Group probable inorganic phosphate transporter 1-12 (LOC4331634), mRNA	Q8H074	1072	0	Probable inorganic phosphate transporter 1-12	.	.	.	.	pfam00083	Sugar_tr	Sugar (and other) transporter.	GO:0006817|phosphate ion transport;	GO:0005887|integral component of plasma membrane;	GO:0005315|inorganic phosphate transmembrane transporter activity;GO:0022891|substrate-specific transmembrane transporter activity;GO:0015293|symporter activity;
OS01G0518300	0.0531881	0	0	0.246701	0.107411	0	0.0603246	0.122617	0.260165	0.257064	0.547419	0.459109	0.227325	0.0713619	0.180793	0.247336	0.285737	0	0.0506641	0.0568833	0.0458217	0	0	0.142106	OS01G0518300	protein_coding	chr1:18386243-18386927:-	gi|20521439|dbj|BAB91948.1|	303	3e-54	hypothetical protein [Oryza sativa Japonica Group]	gi|937893927|dbj|AP014957.1|	410	0	Oryza sativa Japonica Group DNA, chromosome 1, cultivar: Nipponbare, complete sequence	.	.	.	.	.	.	.	.	pfam00010	HLH	Helix-loop-helix DNA-binding domain.	.	.	.
OS06G0219900	0.0246645	0.260851	0.274709	0.297442	0.049809	0.22575	0.0279739	0.0284301	0.144773	0.0298016	0.304621	0.372574	0.553434	0.132369	1.50908	0.642292	0.344507	0.20653	1.29217	0.764964	1.08368	1.05932	0.625067	0.988465	OS06G0219900	protein_coding	chr6:6177896-6179163:-	gi|1002279410|ref|XP_015644022.1|	1324	1e-179	PREDICTED: protein EXORDIUM-like 2 [Oryza sativa Japonica Group]	gi|937920774|dbj|AP014962.1|	1268	0	Oryza sativa Japonica Group DNA, chromosome 6, cultivar: Nipponbare, complete sequence	Q9FE06	273	1e-86	Protein EXORDIUM-like 2	.	.	.	.	pfam04674	Phi_1	Phosphate-induced protein 1 conserved region. Family of conserved plant proteins. Conserved region identified in a phosphate-induced protein of unknown function.	.	GO:0048046|apoplast;GO:0005618|cell wall;GO:0005829|cytosol;GO:0005615|extracellular space;GO:0005794|Golgi apparatus;GO:0009505|plant-type cell wall;GO:0009506|plasmodesma;	.
OS02G0293350	0	0.0324273	0.0157616	0.0511977	0.0185758	0.0374184	0.0208652	0.0212055	0	0	0	0	1.22856	0.913265	1.13602	0.624508	1.01796	0.341105	0.0175238	0.0491873	0.0713202	0.861954	0.588333	0.901118	OS02G0293350	protein_coding	chr2:11156872-11160271:+	gi|125581733|gb|EAZ22664.1|	726	1e-144	hypothetical protein OsJ_06334 [Oryza sativa Japonica Group]	gi|937901440|dbj|AP014958.1|	3400	0	Oryza sativa Japonica Group DNA, chromosome 2, cultivar: Nipponbare, complete sequence	Q8S3N1	231	1e-131	E3 ubiquitin-protein ligase SINAT5	.	.	.	.	pfam03145	Sina	Seven in absentia protein family. The seven in absentia (sina) gene was first identified in Drosophila. The Drosophila Sina protein is essential for the determination of the R7 pathway in photoreceptor cell development: the loss of functional Sina results in the transformation of the R7 precursor cell to a non- neuronal cell type. The Sina protein contains an N-terminal RING finger domain pfam000…	GO:0007275|multicellular organismal development;GO:0043161|proteasome-mediated ubiquitin-dependent protein catabolic process;GO:0042787|protein ubiquitination involved in ubiquitin-dependent protein catabolic process;	GO:0005737|cytoplasm;GO:0005634|nucleus;	GO:0016874|ligase activity;GO:0061630|ubiquitin protein ligase activity;GO:0008270|zinc ion binding;
OS11G0689000	1.57027	2.15278	0.560559	1.35956	0.713498	1.3574	1.75128	1.74968	1.12652	1.26488	1.53534	1.12952	1.17448	0.912955	1.0082	1.24136	1.43409	1.78448	0.648161	0.615768	1.21752	1.86486	1.42125	1.53831	OS11G0689000	protein_coding	chr11:27981132-27991195:-	gi|937940384|dbj|BAT15297.1|	1091	1e-146	Os11g0689000, partial [Oryza sativa Japonica Group]	gi|32977616|dbj|AK067598.1|	1191	0	Oryza sativa Japonica Group cDNA clone:J013107D23, full insert sequence	.	.	.	.	.	.	.	.	pfam00931	NB-ARC	NB-ARC domain.	.	.	.
OS12G0572750	0	0	0	0	0	0	0	0	0	0	0	0	0	0	0	0	0	0	0.0425275	0.0954957	0	0	0.0269394	0	OS12G0572750	protein_coding	chr12:23606947-23608522:+	gi|937942843|dbj|BAT17755.1|	1847	0	Os12g0572800 [Oryza sativa Japonica Group]	gi|1002311200|ref|XM_015763467.1|	1034	0	PREDICTED: Oryza sativa Japonica Group uncharacterized LOC4352592 (LOC4352592), transcript variant X2, mRNA	.	.	.	.	.	.	.	.	pfam12872	OST-HTH	OST-HTH/LOTUS domain. A predicted RNA-binding domain found in insect Oskar and vertebrate TDRD5/TDRD7 proteins that nucleate or organize structurally related ribonucleoprotein (RNP) complexes, the polar granule and nuage, is poorly understood. The domain adopts the winged helix-turn- helix fold and bind RNA with a potential specificity for dsRNA.In eukaryotes this domain is often combined in the …	.	.	.
OS08G0191433	2.88435	4.64143	1.68949	2.63746	0.808344	2.22095	0.253697	1.39774	1.24385	3.27172	2.53241	2.69931	2.42151	3.1828	2.42772	5.72645	2.91565	2.82364	6.27434	4.45713	3.56504	5.41831	3.08302	3.5753	OS08G0191433	protein_coding	chr8:5352105-5362928:+	gi|937929258|dbj|BAT04174.1|	8930	0	Os08g0191433 [Oryza sativa Japonica Group]	gi|1002292634|ref|XM_015795185.1|	4133	0	PREDICTED: Oryza sativa Japonica Group starch synthase 3, chloroplastic/amyloplastic (LOC9268758), transcript variant X4, mRNA	Q43846	1135	0	Soluble starch synthase 3, chloroplastic/amyloplastic	alr0031	262	1e-74	COG0297	pfam08323	Glyco_transf_5	Starch synthase catalytic domain.	GO:0019252|starch biosynthetic process;	GO:0009501|amyloplast;GO:0009507|chloroplast;	GO:0033201|alpha-1,4-glucan synthase activity;GO:0004373|glycogen (starch) synthase activity;GO:2001070|starch binding;GO:0009011|starch synthase activity;
OS06G0283200	8.48881	10.3107	6.29464	10.6493	9.34836	9.88246	6.03849	10.4715	9.76138	11.2765	9.13278	8.9048	10.0914	7.65952	8.57761	10.8152	8.94739	8.19489	9.10265	8.89275	8.08295	9.29152	9.76503	9.89214	OS06G0283200	protein_coding	chr6:10003546-10006951:+	gi|1002274044|ref|XP_015641341.1|	3778	0	PREDICTED: uncharacterized protein LOC4340764 [Oryza sativa Japonica Group]	gi|32983852|dbj|AK073829.1|	2520	0	Oryza sativa Japonica Group cDNA clone:J033068N07, full insert sequence	A6H619	59.7	1e-07	PHD and RING finger domain-containing protein 1	.	.	.	.	pfam13923	zf-C3HC4_2	Zinc finger, C3HC4 type (RING finger).	GO:0006397|mRNA processing;GO:0006366|transcription from RNA polymerase II promoter;	GO:0016020|membrane;	GO:0070063|RNA polymerase binding;GO:0008270|zinc ion binding;
OS10G0485100	16.2383	19.9549	13.2288	14.9014	15.635	14.7359	13.819	17.7854	15.9498	17.6663	16.6002	14.974	10.1465	10.6148	13.4214	13.6083	15.2163	15.4509	14.8536	12.9489	11.8994	14.5598	13.2664	9.87789	OS10G0485100	protein_coding	chr10:18332863-18336971:-	gi|1002301557|ref|XP_015614169.1|	4545	0	PREDICTED: uncharacterized protein LOC4348940 isoform X2 [Oryza sativa Japonica Group]	gi|32973989|dbj|AK063971.1|	2855	0	Oryza sativa Japonica Group cDNA clone:001-124-B05, full insert sequence	Q8KEM4	68.6	1e-11	UPF0301 protein CT0663	.	.	.	.	pfam02622	DUF179	Uncharacterized ACR, COG1678.	GO:0006355|regulation of transcription, DNA-templated;GO:0006351|transcription, DNA-templated;	GO:0005634|nucleus;	.
OS05G0236600	0.25954	0.324049	0.375237	0.963056	0.442236	0.709358	0.478342	0.804006	0.523676	0.587994	0.350598	0.665089	0.0866619	0.0435278	0.27569	0.995705	0.104573	0.0970214	1.34428	0.277572	0.153721	0.601684	0.0783032	0.130018	OS05G0236600	protein_coding	chr5:8345447-8347374:-	gi|50300491|gb|AAT73634.1|	3135	0	hypothetical protein [Oryza sativa Japonica Group]	gi|937916895|dbj|AP014961.1|	1928	0	Oryza sativa Japonica Group DNA, chromosome 5, cultivar: Nipponbare, complete sequence	.	.	.	.	.	.	.	.	pfam13968	DUF4220	Domain of unknown function (DUF4220). This family is found in plants and is often associated with DUF294, pfam04578.	.	.	.
OS01G0805975	0.00759645	0.0267799	0	0	0	0	0	0	0	0	0	0	0.081168	0	0.0602496	0.01413	0.0652955	0.0181741	0.0361798	0.0162484	0.0458106	0.081565	0	0.067653	OS01G0805975	protein_coding	chr1:34174550-34178666:+	gi|222619418|gb|EEE55550.1|	388	1e-38	hypothetical protein OsJ_03803 [Oryza sativa Japonica Group]	gi|937893927|dbj|AP014957.1|	4117	0	Oryza sativa Japonica Group DNA, chromosome 1, cultivar: Nipponbare, complete sequence	Q9LET3	103	3e-22	Rhomboid-like protein 20	.	.	.	.	pfam00627	UBA	UBA/TS-N domain. This small domain is composed of three alpha helices. This family includes the previously defined UBA and TS-N domains. The UBA-domain (ubiquitin associated domain) is a novel sequence motif found in several proteins having connections to ubiquitin and the ubiquitination pathway. The structure of the UBA domain consists of a compact three helix bundle. This domain is found at the…	.	GO:0016021|integral component of membrane;	GO:0004252|serine-type endopeptidase activity;GO:0043130|ubiquitin binding;
OS06G0470350	1.79998	3.73931	0.192768	18.099	3.95953	8.95657	0.510372	3.11218	5.72288	7.22369	5.25995	13.9417	1.37377	1.59563	10.8892	9.80517	5.73284	2.19163	13.9308	8.93763	2.21527	16.0952	9.73615	6.06863	OS06G0470350	protein_coding	chr6:15612239-15613211:+	gi|937922819|dbj|BAS97736.1|	297	5e-29	Os06g0470350, partial [Oryza sativa Japonica Group]	gi|937920774|dbj|AP014962.1|	973	0	Oryza sativa Japonica Group DNA, chromosome 6, cultivar: Nipponbare, complete sequence	.	.	.	.	.	.	.	.	pfam06874	FBPase_2	Firmicute fructose-1,6-bisphosphatase. This family consists of several bacterial fructose-1,6-bisphosphatase proteins (EC:3.1.3.11) which seem to be specific to phylum Firmicutes. Fructose-1,6-bisphosphatase (FBPase) is a well known enzyme involved in gluconeogenesis. This family does not seem to be structurally related to pfam00316.	.	.	.
OS12G0163200	11.857	11.2537	10.4156	6.61288	7.65843	8.05515	6.90089	6.90278	8.93441	9.29485	9.44897	9.47851	10.4636	8.27623	9.08321	7.46699	9.3742	10.2358	6.8246	6.3147	8.08502	8.72718	8.29863	7.81288	OS12G0163200	protein_coding	chr12:3201632-3207773:+	gi|1002309393|ref|XP_015618066.1|	3145	0	PREDICTED: nucleolar complex protein 2 homolog [Oryza sativa Japonica Group]	gi|1002309392|ref|XM_015762580.1|	2606	0	PREDICTED: Oryza sativa Japonica Group nucleolar complex protein 2 homolog (LOC4351580), mRNA	Q9ZPV5	331	1e-98	Nucleolar complex protein 2 homolog	YOR206w	140	1e-33	COG5604	pfam03715	Noc2	Noc2p family. At least one member, Noc2p from yeast, is required for a late step in 60S subunit export from the nucleus. It has also been shown to co-precipitate with Nug1p, a nuclear GTPase also required for ribosome nucleus export. This family was formerly known as UPF0120.	GO:0042273|ribosomal large subunit biogenesis;	GO:0030690|Noc1p-Noc2p complex;GO:0030691|Noc2p-Noc3p complex;GO:0005730|nucleolus;GO:0005654|nucleoplasm;	.
OS02G0697600	3.9573	3.87261	4.66045	2.41869	2.77969	1.88438	2.07151	2.19683	2.21405	2.36677	1.83894	2.71327	3.37987	1.33181	2.98419	2.24028	3.37023	3.32476	2.54663	2.16566	2.56547	3.24266	3.48192	2.34562	OS02G0697600	protein_coding	chr2:28689500-28694158:+	gi|1002244824|ref|XP_015626601.1|	2875	0	PREDICTED: ATPase family AAA domain-containing protein 3-B [Oryza sativa Japonica Group]	gi|37991380|dbj|AK121757.1|	2359	0	Oryza sativa Japonica Group cDNA clone:J033088G12, full insert sequence	Q6NVR9	329	1e-100	ATPase family AAA domain-containing protein 3	MJ1494	92.8	2e-19	COG1223	pfam12037	DUF3523	Domain of unknown function (DUF3523). This presumed domain is functionally uncharacterized. This domain is found in eukaryotes. This domain is typically between 257 to 277 amino acids in length. This domain is found associated with pfam00004. This domain has a conserved LER sequence motif.	.	GO:0016021|integral component of membrane;GO:0005743|mitochondrial inner membrane;GO:0042645|mitochondrial nucleoid;	GO:0005524|ATP binding;
OS10G0332300	0	0	0	0	0	0	0	0.0711735	0.0302027	0	0	0	0	0	0	0	0	0	0	0	0	0	0	0	OS10G0332300	protein_coding	chr10:9399584-9400596:-	gi|937935456|dbj|BAT10370.1|	1500	0	Os10g0332300, partial [Oryza sativa Japonica Group]	gi|937934639|dbj|AP014966.1|	1013	0	Oryza sativa Japonica Group DNA, chromosome 10, cultivar: Nipponbare, complete sequence	Q9SGA8	236	1e-71	UDP-glycosyltransferase 83A1	.	.	.	.	pfam00201	UDPGT	UDP-glucoronosyl and UDP-glucosyl transferase.	GO:0009813|flavonoid biosynthetic process;GO:0052696|flavonoid glucuronidation;	GO:0043231|intracellular membrane-bounded organelle;	GO:0080043|quercetin 3-O-glucosyltransferase activity;GO:0080044|quercetin 7-O-glucosyltransferase activity;
OS07G0686500	3.1759	2.88441	1.30976	1.62787	1.55449	1.20434	0.598304	1.96069	1.91682	1.35284	1.78393	1.73079	11.1696	10.0099	7.50181	3.75473	6.40823	13.0844	7.54761	9.66002	7.34561	3.90921	7.54842	4.49671	OS07G0686500	protein_coding	chr7:29162416-29166574:+	gi|113612220|dbj|BAF22598.1|	3266	0	Os07g0686500, partial [Oryza sativa Japonica Group]	gi|1002285870|ref|XM_015791750.1|	2905	0	PREDICTED: Oryza sativa Japonica Group uncharacterized LOC4344337 (LOC4344337), transcript variant X1, mRNA	.	.	.	.	.	.	.	.	pfam04782	DUF632	Protein of unknown function (DUF632). This plant protein may be a leucine zipper, but there is no experimental evidence for this.	.	.	.
OS07G0185300	24.2707	21.6676	19.7409	13.9756	15.4142	13.0246	14.5255	16.2123	12.1934	18.0652	16.8885	16.8106	36.7158	30.4158	25.9773	28.9006	26.4767	35.2571	24.3171	28.311	27.3865	22.9096	20.4235	29.9404	OS07G0185300	protein_coding	chr7:4509152-4513785:-	gi|1002280853|ref|XP_015644722.1|	468	9e-54	PREDICTED: protein COFACTOR ASSEMBLY OF COMPLEX C SUBUNIT B CCB3, chloroplastic [Oryza sativa Japonica Group]	gi|32981156|dbj|AK071133.1|	1094	0	Oryza sativa Japonica Group cDNA clone:J023076B10, full insert sequence	Q9SUE0	93.6	8e-21	YlmG homolog protein 1-2, chloroplastic	asl2061	62.4	3e-11	COG0762	pfam02325	YGGT	YGGT family. This family consists of a repeat found in conserved hypothetical integral membrane proteins. The function of this region and the proteins which possess it is unknown.	.	GO:0009507|chloroplast;GO:0009941|chloroplast envelope;GO:0009535|chloroplast thylakoid membrane;GO:0016021|integral component of membrane;	.
OS05G0596700	0.773913	0.398654	0.39965	0.23603	0.471007	0.20485	0.0841682	0.207742	0.497823	0.35867	0.316427	0.514747	0.498421	0.3556	0.228228	0.276077	0.205034	0.54532	0.333249	0.29479	0.337931	0.175921	0.179115	0.29269	OS05G0596700	protein_coding	chr5:29740965-29745911:+	gi|937920766|dbj|BAS95684.1|	355	2e-36	Os05g0596700, partial [Oryza sativa Japonica Group]	gi|1002270191|ref|XR_001546051.1|	2950	0	PREDICTED: Oryza sativa Japonica Group peptidyl-tRNA hydrolase, mitochondrial (LOC9271205), transcript variant X10, misc_RNA	Q10LI6	56.6	1e-29	CRS2-like protein, chloroplastic	CAC3217	55.8	7e-08	COG0193	pfam01195	Pept_tRNA_hydro	Peptidyl-tRNA hydrolase.	GO:0032543|mitochondrial translation;	GO:0009507|chloroplast;GO:0005739|mitochondrion;	GO:0004045|aminoacyl-tRNA hydrolase activity;
OS12G0209100	8.61925	10.0885	8.96077	6.57354	5.50395	7.62227	4.48216	5.92969	5.5325	6.95669	6.55686	7.16795	8.80923	9.91884	8.53074	10.7095	9.84655	10.066	8.53475	5.68387	6.72112	9.37774	8.05823	8.92016	OS12G0209100	protein_coding	chr12:5692925-5696271:+	gi|1002310527|ref|XP_015618626.1|	865	6e-114	PREDICTED: uncharacterized protein LOC4351768 [Oryza sativa Japonica Group]	gi|1002310526|ref|XM_015763140.1|	918	0	PREDICTED: Oryza sativa Japonica Group uncharacterized LOC4351768 (LOC4351768), mRNA	.	.	.	.	.	.	.	.	pfam11329	DUF3131	Protein of unknown function (DUF3131). This bacterial family of proteins has no known function.	.	.	.
OS02G0589500	2.76832	2.06614	2.62819	1.14521	1.28431	1.33158	0.848585	2.32855	1.3907	1.85326	1.19358	1.73566	1.99862	3.81462	2.96708	1.11337	3.05479	3.35629	1.853	2.24049	2.57829	1.75278	2.12187	2.1989	OS02G0589500	protein_coding	chr2:22743536-22744371:-	gi|937904440|dbj|BAS79494.1|	466	7e-55	Os02g0589600, partial [Oryza sativa Japonica Group]	gi|937901440|dbj|AP014958.1|	836	0	Oryza sativa Japonica Group DNA, chromosome 2, cultivar: Nipponbare, complete sequence	.	.	.	.	.	.	.	.	pfam07467	BLIP	Beta-lactamase inhibitor (BLIP). The structure of BLIP reveals two structural domains, which form a polar, concave surface that docks onto a predominantly polar, convex protrusion on beta-lactamase. The ability of BLIP to adapt to a variety of class A beta-lactamases is thought to be due to flexibility between these two domains.	.	.	.
OS03G0333100	9.25381	9.06477	6.54499	3.5433	4.42286	4.32538	3.64543	4.72157	5.09679	5.97895	5.73142	5.85529	8.40213	6.16776	6.79235	7.72354	7.13174	7.69868	5.93816	4.79647	5.55735	6.86578	6.86466	6.00458	OS03G0333100	protein_coding	chr3:12297078-12307633:+	gi|1002256093|ref|XP_015632337.1|	5328	0	PREDICTED: ribosome biogenesis protein bms1 [Oryza sativa Japonica Group]	gi|1002256092|ref|XM_015776851.1|	4092	0	PREDICTED: Oryza sativa Japonica Group ribosome biogenesis protein bms1 (LOC4332742), mRNA	O94653	660	0	Ribosome biogenesis protein bms1	SPBC31E1.06	481	8e-150	COG5192	pfam04950	DUF663	Protein of unknown function (DUF663). This family contains several uncharacterized eukaryotic proteins.	GO:0000479|endonucleolytic cleavage of tricistronic rRNA transcript (SSU-rRNA, 5.8S rRNA, LSU-rRNA);GO:0000462|maturation of SSU-rRNA from tricistronic rRNA transcript (SSU-rRNA, 5.8S rRNA, LSU-rRNA);GO:0042255|ribosome assembly;GO:0006364|rRNA processing;	GO:0030686|90S preribosome;GO:0005730|nucleolus;GO:0005654|nucleoplasm;GO:0005634|nucleus;	GO:0005524|ATP binding;GO:0005525|GTP binding;GO:0003924|GTPase activity;GO:0044822|poly(A) RNA binding;GO:0034511|U3 snoRNA binding;
OS03G0305050	0.117906	0.484932	0.0505085	0.273441	0	0.239816	0	0	0	0.0356159	0.0303376	0.159022	2.64563	2.21471	1.7701	0.356387	1.01347	1.83355	0.0842332	0.0630488	0.253941	1.1509	1.31617	0.630034	OS03G0305050	protein_coding	chr3:10816271-10818174:+	gi|1002257218|ref|XP_015632927.1|	1832	0	PREDICTED: acetate/butyrate--CoA ligase AAE7, peroxisomal [Oryza sativa Japonica Group]	gi|1002257217|ref|XM_015777441.1|	1008	0	PREDICTED: Oryza sativa Japonica Group acetate/butyrate--CoA ligase AAE7, peroxisomal (LOC4332592), mRNA	Q8VZF1	542	0	Acetate/butyrate--CoA ligase AAE7, peroxisomal	.	.	.	.	pfam00501	AMP-binding	AMP-binding enzyme.	GO:0006083|acetate metabolic process;GO:0019605|butyrate metabolic process;GO:0006097|glyoxylate cycle;	GO:0005777|peroxisome;	GO:0003987|acetate-CoA ligase activity;GO:0047760|butyrate-CoA ligase activity;
EPlOSAG00000034368	0	0.973535	3.37152	0.960664	0	0	3.5236	0	0	1.50153	0.213167	0.446947	0	0	0	0	0.890138	0	0	0.886023	0.178432	0	0	0.737821	EPlOSAG00000034368	ncRNA	chr3:10039322-10039472:-	.	.	.	.	gi|1002256356|ref|XM_015776990.1|	151	1e-72	PREDICTED: Oryza sativa Japonica Group flavonol synthase/flavanone 3-hydroxylase (LOC4332499), transcript variant X1, mRNA	.	.	.	.	.	.	.	.	pfam03006	HlyIII	Haemolysin-III related. Members of this family are integral membrane proteins. This family includes a protein with hemolytic activity from Bacillus cereus. It has been proposed that YOL002c encodes a Saccharomyces cerevisiae protein that plays a key role in metabolic pathways that regulate lipid and phosphate metabolizm. In eukaryotes, members are seven-transmembrane pass molecules found to encod…	.	.	.
OS01G0708300	7.52538	8.86913	13.3879	9.40377	9.11832	7.67567	11.196	7.52623	9.13747	8.29045	9.24871	7.0928	5.5813	6.11743	7.04695	7.22535	7.99046	6.72506	8.09593	6.4859	8.6569	8.53389	7.87964	5.44045	OS01G0708300	protein_coding	chr1:29423549-29427813:+	gi|937897975|dbj|BAS73955.1|	1279	9e-175	Os01g0708300, partial [Oryza sativa Japonica Group]	gi|32983578|dbj|AK073555.1|	1413	0	Oryza sativa Japonica Group cDNA clone:J033046A07, full insert sequence	Q8RWH8	202	2e-58	Probable magnesium transporter NIPA9	.	.	.	.	pfam05653	Mg_trans_NIPA	Magnesium transporter NIPA. NIPA (nonimprinted in Prader-Willi/Angelman syndrome) is a family of integral membrane proteins which function as magnesium transporters.	GO:0015693|magnesium ion transport;	GO:0005769|early endosome;GO:0016021|integral component of membrane;GO:0016020|membrane;GO:0005886|plasma membrane;	GO:0015095|magnesium ion transmembrane transporter activity;
OS02G0282100	5.03673	5.74664	4.54106	4.21055	3.19337	3.33542	2.02596	3.81421	3.15121	5.27198	5.03318	3.85471	4.9124	4.59683	6.90127	5.80099	6.44996	8.58222	3.93301	4.82294	5.07077	6.88871	6.71442	5.03331	OS02G0282100	protein_coding	chr2:10509169-10512214:-	gi|1002238201|ref|XP_015623303.1|	631	1e-78	PREDICTED: uncharacterized protein LOC4329028 [Oryza sativa Japonica Group]	gi|1002238200|ref|XM_015767817.1|	1068	0	PREDICTED: Oryza sativa Japonica Group uncharacterized LOC4329028 (LOC4329028), mRNA	.	.	.	.	.	.	.	.	pfam04838	Baculo_LEF5	Baculoviridae late expression factor 5.	.	.	.
OS08G0529400	0	0.094719	0	0.0996978	0.0542593	0.0273244	0.578992	0	0	0.0324643	0	0.144951	0	0.0720976	0	0	0	0	0.127966	0	0	0	0	0.0717854	OS08G0529400	protein_coding	chr8:26356195-26357358:-	gi|937931462|dbj|BAT06378.1|	1783	0	Os08g0529400 [Oryza sativa Japonica Group]	gi|937928473|dbj|AP014964.1|	1164	0	Oryza sativa Japonica Group DNA, chromosome 8, cultivar: Nipponbare, complete sequence	.	.	.	.	.	.	.	.	pfam00646	F-box	F-box domain. This domain is approximately 50 amino acids long, and is usually found in the N-terminal half of a variety of proteins. Two motifs that are commonly found associated with the F-box domain are the leucine rich repeats (LRRs; pfam00560 and pfam07723) and the WD repeat (pfam00400). The F-box domain has a role in mediating protein-protein interactions in a variety of contexts, such as p…	.	.	.
OS11G0620450	0	0	0	0	0	0	0	0.0346629	0	0	0	0	0.546237	0.605204	0.766631	0.0699199	0.840068	0.233822	0	0	0.0259069	0.748512	0.417341	0.53563	OS11G0620450	protein_coding	chr11:24187723-24190926:-	gi|218186126|gb|EEC68553.1|	2523	0	hypothetical protein OsI_36866 [Oryza sativa Indica Group]	gi|937937345|dbj|AP014967.1|	965	0	Oryza sativa Japonica Group DNA, chromosome 11, cultivar: Nipponbare, complete sequence	Q8LPQ8	241	1e-67	Monosaccharide-sensing protein 2	.	.	.	.	pfam00083	Sugar_tr	Sugar (and other) transporter.	GO:0046323|glucose import;GO:0035428|hexose transmembrane transport;	GO:0005794|Golgi apparatus;GO:0005887|integral component of plasma membrane;GO:0005774|vacuolar membrane;GO:0005773|vacuole;	GO:0005355|glucose transmembrane transporter activity;GO:0005351|sugar:proton symporter activity;
OS12G0464400	0	0	0	0	0.202718	0	0.0506004	0	0	0	0	0	0.0238351	0	0	0.0207466	0	0	0	0	0	0.0217743	0	0.0198664	OS12G0464400	protein_coding	chr12:16398248-16400772:+	gi|113649247|dbj|BAF29759.1|	1919	0	Os12g0464400, partial [Oryza sativa Japonica Group]	gi|37991545|dbj|AK121922.1|	1399	0	Oryza sativa Japonica Group cDNA clone:J033106F11, full insert sequence	P0DKC6	332	1e-108	11-beta-hydroxysteroid dehydrogenase 1B	all1418	122	1e-30	COG1028	pfam00106	adh_short	short chain dehydrogenase. This family contains a wide variety of dehydrogenases.	GO:0006694|steroid biosynthetic process;	GO:0016021|integral component of membrane;GO:0005811|lipid particle;	GO:0070524|11-beta-hydroxysteroid dehydrogenase (NADP+) activity;
OS07G0451201	0.0420075	0.0987265	0.0179951	0.0389685	0	0.213604	0.0238219	0.0242105	0	0.101514	0.0864694	0.0226625	0.0673274	0.0281805	0	0.0195344	0.0225673	0.0251252	0	0	0	0.143514	0.0760419	0	OS07G0451201	protein_coding	chr7:15560312-15561800:-	gi|1002282900|ref|XP_015645745.1|	2188	0	PREDICTED: cytochrome P450 89A9 [Oryza sativa Japonica Group]	gi|937924750|dbj|AP014963.1|	1489	0	Oryza sativa Japonica Group DNA, chromosome 7, cultivar: Nipponbare, complete sequence	Q9SRQ1	237	1e-69	Cytochrome P450 89A9	slr0574	84.3	1e-16	COG2124	pfam00067	p450	Cytochrome P450. Cytochrome P450s are haem-thiolate proteins involved in the oxidative degradation of various compounds. They are particularly well known for their role in the degradation of environmental toxins and mutagens. They can be divided into 4 classes, according to the method by which electrons from NAD(P)H are delivered to the catalytic site. Sequence conservation is relatively low with…	GO:0044550|secondary metabolite biosynthetic process;	GO:0005789|endoplasmic reticulum membrane;GO:0016021|integral component of membrane;GO:0016020|membrane;	GO:0020037|heme binding;GO:0005506|iron ion binding;GO:0016709|oxidoreductase activity, acting on paired donors, with incorporation or reduction of molecular oxygen, NAD(P)H as one donor, and incorporation of one atom of oxygen;
OS01G0301300	6.71292	6.04161	7.55946	10.4552	10.7454	10.1148	8.37754	8.72121	9.83972	9.33181	9.3815	9.66551	3.62236	3.79545	4.1973	3.48706	4.99337	3.75995	3.46451	3.74572	3.28811	4.73363	5.50011	3.71903	OS01G0301300	protein_coding	chr1:11075123-11077640:+	gi|113532353|dbj|BAF04736.1|	605	2e-73	Os01g0301300 [Oryza sativa Japonica Group]	gi|32992397|dbj|AK107188.1|	1387	0	Oryza sativa Japonica Group cDNA clone:002-124-H11, full insert sequence	.	.	.	.	.	.	.	.	pfam10325	7TM_GPCR_Srz	Serpentine type 7TM GPCR chemoreceptor Srz. Chemoreception is mediated in Caenorhabditis elegans by members of the seven-transmembrane G-protein-coupled receptor class (7TM GPCRs) of proteins which are of the serpentine type. Srz is a solo families amongst the superfamilies of chemoreceptors. Chemoperception is one of the central senses of soil nematodes like C. elegans which are otherwise 'blind…	.	.	.
OS12G0152200	0.124105	0	0	0.115127	0.0501252	0.176698	0	0.0572212	0	0.0299908	0.255462	0.0535627	0	0.199813	0.112493	0.0230847	0	0.0593833	0	0.132728	0.0427669	0	0	0.0884214	OS12G0152200	protein_coding	chr12:2574325-2575584:-	gi|77553033|gb|ABA95829.1|	2137	0	F-box domain containing protein [Oryza sativa Japonica Group]	gi|937940524|dbj|AP014968.1|	1260	0	Oryza sativa Japonica Group DNA, chromosome 12, cultivar: Nipponbare, complete sequence	Q9ZUF1	58.9	3e-08	F-box protein At2g05970	.	.	.	.	pfam03478	DUF295	Protein of unknown function (DUF295). This family of proteins are found in plants. The function of the proteins is unknown.	GO:0043161|proteasome-mediated ubiquitin-dependent protein catabolic process;	GO:0000151|ubiquitin ligase complex;	.
OS03G0150901	0	0	0	0	0.0408524	0	0	0	0	0	0	0	0	0	0.0229207	0	0	0	0	0	0	0.0394923	0	0.018016	OS03G0150901	protein_coding	chr3:2815744-2817289:+	gi|1002252517|ref|XP_015630484.1|	2632	0	PREDICTED: inorganic phosphate transporter 1-2 [Oryza sativa Japonica Group]	gi|1002252516|ref|XM_015774998.1|	1546	0	PREDICTED: Oryza sativa Japonica Group inorganic phosphate transporter 1-2 (LOC4331637), mRNA	Q8GSD9	1018	0	Inorganic phosphate transporter 1-2	.	.	.	.	pfam00083	Sugar_tr	Sugar (and other) transporter.	GO:0006817|phosphate ion transport;	GO:0005887|integral component of plasma membrane;	GO:0005315|inorganic phosphate transmembrane transporter activity;GO:0022891|substrate-specific transmembrane transporter activity;GO:0015293|symporter activity;
OS01G0609300	4.4276	22.6474	536.967	37.8036	6.27989	5.88826	96.0334	7.57003	4.48356	17.2213	10.2417	7.91686	3.66288	4.72854	4.2197	4.6412	29.3467	9.64514	12.3633	6.84151	20.4115	3.3534	8.96197	5.39383	OS01G0609300	protein_coding	chr1:24075070-24081389:-	gi|1002230303|ref|XP_015648322.1|	6617	0	PREDICTED: ABC transporter G family member 36 [Oryza sativa Japonica Group]	gi|1002230302|ref|XM_015792836.1|	4224	0	PREDICTED: Oryza sativa Japonica Group ABC transporter G family member 36 (LOC4327728), mRNA	A2WSH0	849	0	ABC transporter G family member 36	.	.	.	.	pfam01061	ABC2_membrane	ABC-2 type transporter.	GO:0006810|transport;	GO:0016021|integral component of membrane;	GO:0005524|ATP binding;GO:0016887|ATPase activity;
EPlOSAG00000008799	0	0	0	0	0	0	0	0	0	0	0	0	0	0.461108	0	0	0	0	0	0	0	0	0	0	EPlOSAG00000008799	ncRNA	chr8:657376-657466:+	.	.	.	.	gi|1002290978|ref|XM_015794341.1|	91	1e-39	PREDICTED: Oryza sativa Japonica Group uncharacterized acetyltransferase At3g50280 (LOC4344489), mRNA	.	.	.	.	.	.	.	.	pfam06087	Tyr-DNA_phospho	Tyrosyl-DNA phosphodiesterase. Covalent intermediates between topoisomerase I and DNA can become dead-end complexes that lead to cell death. Tyrosyl-DNA phosphodiesterase can hydrolyse the bond between topoisomerase I and DNA.	.	.	.
EPlOSAG00000009260	2.30886	0.986603	2.15797	3.11539	2.96714	1.92115	3.09477	2.17748	3.69609	0.507227	1.5122	1.81179	0.897097	1.97131	1.66475	2.14734	1.57865	1.25542	3.19898	3.14271	5.4248	0.409766	2.02642	1.12159	EPlOSAG00000009260	ncRNA	chr8:11758611-11758759:+	.	.	.	.	gi|1002292705|ref|XM_015795216.1|	149	2e-71	PREDICTED: Oryza sativa Japonica Group homeobox protein knotted-1-like 13 (LOC4345191), transcript variant X3, mRNA	.	.	.	.	.	.	.	.	pfam08597	eIF3_subunit	Translation initiation factor eIF3 subunit. This is a family of proteins which are subunits of the eukaryotic translation initiation factor 3 (eIF3). In yeast it is called Hcr1. The Saccharomyces cerevisiae protein eIF3j (HCR1) has been shown to be required for processing of 20S pre-rRNA and binds to 18S rRNA and eIF3 subunits Rpg1p and Prt1p.	.	.	.
EPlOSAG00000009261	0	0	0.478477	0	0	0	0	0	0	0	0	0	0	0	0	0	0	0	0	0.199092	0	0	0	0	EPlOSAG00000009261	ncRNA	chr7:17249013-17249180:-	.	.	.	.	gi|937924750|dbj|AP014963.1|	168	5e-82	Oryza sativa Japonica Group DNA, chromosome 7, cultivar: Nipponbare, complete sequence	.	.	.	.	.	.	.	.	pfam14570	zf-RING_4	RING/Ubox like zinc-binding domain.	.	.	.
EPlOSAG00000009265	0	0	0.412227	0.892679	0.485829	0	1.63712	0.554606	0.941396	0	0	1.55744	2.05642	0	0.54516	0.447487	0	0	0.458315	0.514575	0.41451	0	0	0.857007	EPlOSAG00000009265	ncRNA	chr3:10650165-10650229:-	.	.	.	.	gi|1002253230|ref|XM_015775367.1|	65	2e-25	PREDICTED: Oryza sativa Japonica Group uncharacterized LOC4332581 (LOC4332581), mRNA	.	.	.	.	.	.	.	.	pfam04604	L_biotic_typeA	Type-A lantibiotic. Lantibiotics are antibiotic peptides distinguished by the presence of the rare thioether amino acids lanthionine and/or methyl-lanthionine. They are produced by Gram-positive bacteria as gene-encoded precursor peptides and undergo post-translational modification to generate the mature peptide. Based on their structural and functional features lantibiotics are currently divided…	.	.	.
EPlOSAG00000009267	0	0	0	0	0	0	0	0	0	0	0	0	0.351756	0	1.11901	0	0.353713	0	0	0	0	0	0.397285	0.586374	EPlOSAG00000009267	ncRNA	chr9:11788591-11788685:+	.	.	.	.	gi|1002296583|ref|XM_015756271.1|	95	9e-42	PREDICTED: Oryza sativa Japonica Group probable receptor-like protein kinase At5g15080 (LOC4346848), transcript variant X2, mRNA	.	.	.	.	.	.	.	.	pfam12589	WBS_methylT	Methyltransferase involved in Williams-Beuren syndrome. This domain family is found in eukaryotes, and is typically between 72 and 83 amino acids in length. The family is found in association with pfam08241. This family is made up of S-adenosylmethionine-dependent methyltransferases. The proteins are deleted in Williams-Beuren syndrome (WBS), a complex developmental disorder with multisystemic ma…	.	.	.
EPlOSAG00000009269	0	0	0	0	0	0	0	0	0	0	0	0	0	0.874184	0	0	0.350028	0	0	0	0	0.317995	0	0	EPlOSAG00000009269	ncRNA	chr6:27820007-27820102:-	gi|1002274133|ref|XP_015641386.1|	128	1e-07	PREDICTED: probable potassium transporter 13 [Oryza sativa Japonica Group]	gi|1002274132|ref|XM_015785900.1|	96	3e-42	PREDICTED: Oryza sativa Japonica Group probable potassium transporter 13 (LOC4341805), mRNA	.	.	.	.	.	.	.	.	pfam03188	Cytochrom_B561	Eukaryotic cytochrome b561. Cytochrome b561 is a secretory vesicle-specific electron transport protein. It is an integral membrane protein, that binds two heme groups non-covalently. This is a eukaryotic family. Members of the 'prokaryotic cytochrome b561' family can be found in Pfam: PF01292.	.	.	.
OS03G0166200	0.233144	0.626214	0.485102	0.185381	0.470825	0.101615	0.226651	0.30713	0.325829	0.201216	0.239955	0.53905	0	0	0.0377374	0	0.322071	0.119525	0.126903	0.106861	0.200854	0.260086	0.120582	0	OS03G0166200	protein_coding	chr3:3570194-3571828:+	gi|937907556|dbj|BAS82476.1|	1686	0	Os03g0166200, partial [Oryza sativa Japonica Group]	gi|937906879|dbj|AP014959.1|	533	0	Oryza sativa Japonica Group DNA, chromosome 3, cultivar: Nipponbare, complete sequence	Q8L970	305	1e-100	Probable prolyl 4-hydroxylase 7	.	.	.	.	pfam01549	ShK	ShK domain-like. This domain of is found in several C. elegans proteins. The domain is 30 amino acids long and rich in cysteine residues. There are 6 conserved cysteine positions in the domain that form three disulphide bridges. The domain is found in the potassium channel inhibitor ShK in sea anemone.	.	GO:0005789|endoplasmic reticulum membrane;GO:0016021|integral component of membrane;	GO:0005506|iron ion binding;GO:0031418|L-ascorbic acid binding;GO:0004656|procollagen-proline 4-dioxygenase activity;
OS01G0798500	25.4664	27.3335	14.45	10.4133	9.84021	13.7446	4.65555	15.5141	12.8118	19.5015	16.1803	16.571	48.0964	45.1454	29.1709	36.1246	25.8321	31.5659	30.482	38.4048	32.3078	29.5736	25.24	40.9336	CEST	protein_coding	chr1:33803155-33805386:+	gi|1002225814|ref|XP_015623956.1|	986	1e-129	PREDICTED: protein CHLOROPLAST ENHANCING STRESS TOLERANCE, chloroplastic [Oryza sativa Japonica Group]	gi|1002225813|ref|XM_015768470.1|	1111	0	PREDICTED: Oryza sativa Japonica Group protein CHLOROPLAST ENHANCING STRESS TOLERANCE, chloroplastic (LOC4327627), mRNA	Q5VQK9	384	5e-131	Protein CHLOROPLAST ENHANCING STRESS TOLERANCE, chloroplastic	.	.	.	.	pfam03367	zf-ZPR1	ZPR1 zinc-finger domain. The zinc-finger protein ZPR1 is ubiquitous among eukaryotes. It is indeed known to be an essential protein in yeast. In quiescent cells, ZPR1 is localized to the cytoplasm. But in proliferating cells treated with EGF or with other mitogens, ZPR1 accumulates in the nucleolus. ZPR1 interacts with the cytoplasmic domain of the inactive EGF receptor (EGFR) and is thought to i…	GO:0009658|chloroplast organization;GO:0010286|heat acclimation;GO:0042538|hyperosmotic salinity response;GO:0048564|photosystem I assembly;GO:0080183|response to photooxidative stress;GO:0009414|response to water deprivation;	GO:0009535|chloroplast thylakoid membrane;GO:0016021|integral component of membrane;	.
OS06G0216000	0	0	0.0365549	0	0	0	0	0	0	0	0	0	0	0	0	0	0	0	0	0	0	0	0	0	OS06G0216000	protein_coding	chr6:5905286-5906018:-	gi|255676833|dbj|BAH93391.1|	604	2e-76	Os06g0216100 [Oryza sativa Japonica Group]	gi|937920774|dbj|AP014962.1|	733	0	Oryza sativa Japonica Group DNA, chromosome 6, cultivar: Nipponbare, complete sequence	Q69TH6	229	3e-71	Putative 12-oxophytodienoate reductase 3	PA4356	103	4e-25	COG1902	pfam00724	Oxidored_FMN	NADH:flavin oxidoreductase / NADH oxidase family.	GO:0006952|defense response;GO:0006633|fatty acid biosynthetic process;GO:0009695|jasmonic acid biosynthetic process;GO:0031408|oxylipin biosynthetic process;	GO:0005622|intracellular;	GO:0016629|12-oxophytodienoate reductase activity;GO:0010181|FMN binding;GO:0003959|NADPH dehydrogenase activity;
OS06G0247900	7.4061	4.80163	8.78571	3.0069	1.13065	3.99568	3.25298	4.008	3.28631	2.37364	2.99237	3.20064	24.6638	8.8297	19.4316	24.5373	11.4612	9.39987	14.7455	23.5308	23.8122	13.9215	7.27816	26.4356	OS06G0247900	protein_coding	chr6:7671257-7674776:-	gi|113595326|dbj|BAF19200.1|	1933	0	Os06g0247900, partial [Oryza sativa Japonica Group]	gi|32975343|dbj|AK065325.1|	1592	0	Oryza sativa Japonica Group cDNA clone:J013002P24, full insert sequence	Q654U4	714	0	Endoglucanase 16	.	.	.	.	pfam00759	Glyco_hydro_9	Glycosyl hydrolase family 9.	GO:0071555|cell wall organization;GO:0030245|cellulose catabolic process;	GO:0005576|extracellular region;	GO:0008810|cellulase activity;
OS07G0180900	74.2508	74.9858	82.3316	44.8652	47.3683	43.4491	45.2098	49.7559	45.7078	62.3026	53.8709	53.6824	86.8928	72.3161	91.8792	74.1456	100.808	107.627	61.2449	47.9652	59.0356	77.9623	77.4653	72.1622	OS07G0180900	protein_coding	chr7:4263172-4265561:+	gi|255677563|dbj|BAF20955.2|	1886	0	Os07g0180900, partial [Oryza sativa Japonica Group]	gi|32989713|dbj|AK104504.1|	1486	0	Oryza sativa Japonica Group cDNA clone:006-302-F06, full insert sequence	Q9SF40	563	0	60S ribosomal protein L4-1	SPBP8B7.03c	376	2e-125	COG0088	pfam00573	Ribosomal_L4	Ribosomal protein L4/L1 family. This family includes Ribosomal L4/L1 from eukaryotes and archaebacteria and L4 from eubacteria. L4 from yeast has been shown to bind rRNA.	GO:0006412|translation;	GO:0005618|cell wall;GO:0009507|chloroplast;GO:0005829|cytosol;GO:0022625|cytosolic large ribosomal subunit;GO:0022626|cytosolic ribosome;GO:0016020|membrane;GO:0005730|nucleolus;GO:0005886|plasma membrane;GO:0009506|plasmodesma;GO:0005773|vacuole;	GO:0003735|structural constituent of ribosome;
OS09G0545000	0	0	0	0.0103283	0	0.0792593	0	0	0.0108919	0.0134526	0.0229179	0.012013	0	0.014938	0.0252299	0.0517741	0	0	0	0	0	0.0217355	0.0134361	0	OS09G0545000	protein_coding	chr9:21544348-21547225:-	gi|1002296058|ref|XP_015611487.1|	4113	0	PREDICTED: cation/H(+) antiporter 2 [Oryza sativa Japonica Group]	gi|1002296057|ref|XM_015756001.1|	2789	0	PREDICTED: Oryza sativa Japonica Group cation/H(+) antiporter 2 (LOC4347753), mRNA	Q9SAK8	241	4e-66	Cation/H(+) antiporter 2	SPAC105.01c	85.9	3e-16	COG0475	pfam00999	Na_H_Exchanger	Sodium/hydrogen exchanger family. Na/H antiporters are key transporters in maintaining the pH of actively metabolizing cells. The molecular mechanisms of antiport are unclear. These antiporters contain 10-12 transmembrane regions (M) at the amino-terminus and a large cytoplasmic region at the carboxyl terminus. The transmembrane regions M3-M12 share identity with other members of the family. The …	GO:0006813|potassium ion transport;GO:0006885|regulation of pH;	GO:0012505|endomembrane system;GO:0016021|integral component of membrane;	GO:0005451|monovalent cation:proton antiporter activity;
OS10G0157300	0	0	0	0	0	0	0	0	0	0	0	0	0.0734436	0	0	0	0	0.082223	0	0	0	0	0	0	OS10G0157300	protein_coding	chr10:3617680-3618134:+	gi|937935042|dbj|BAT09956.1|	170	1e-13	Os10g0157300 [Oryza sativa Japonica Group]	gi|937934639|dbj|AP014966.1|	455	0	Oryza sativa Japonica Group DNA, chromosome 10, cultivar: Nipponbare, complete sequence	.	.	.	.	.	.	.	.	pfam06376	DUF1070	Protein of unknown function (DUF1070). This family consists of several short hypothetical plant proteins of unknown function.	.	.	.
OS02G0127300	0	0	0	0	0	0.0771981	0	0	0	0	0	0	0	0	0	0	0	0	0	0	0	0	0	0	OS02G0127300	protein_coding	chr2:1423979-1424390:+	gi|937901723|dbj|BAS76777.1|	261	6e-27	Os02g0127300, partial [Oryza sativa Japonica Group]	gi|937901440|dbj|AP014958.1|	412	0	Oryza sativa Japonica Group DNA, chromosome 2, cultivar: Nipponbare, complete sequence	.	.	.	.	.	.	.	.	pfam11318	DUF3120	Protein of unknown function (DUF3120). This family of proteins with unknown function appears to be restricted to Cyanobacteria.	.	.	.
OS10G0477800	15.7392	15.621	14.1832	14.6828	15.3465	12.6447	14.0818	13.7394	14.7038	14.1774	14.1194	15.7774	11.6377	9.5479	11.216	11.5391	13.4449	13.4317	15.2034	11.2218	13.4525	15.0432	11.5825	10.797	OS10G0477800	protein_coding	chr10:17857988-17872546:+	gi|1002302846|ref|XP_015614805.1|	4913	0	PREDICTED: transportin-3 [Oryza sativa Japonica Group]	gi|32987545|dbj|AK102336.1|	3527	0	Oryza sativa Japonica Group cDNA clone:J033091A14, full insert sequence	Q8GUL2	1151	0	Transportin MOS14	.	.	.	.	pfam08389	Xpo1	Exportin 1-like protein. The sequences featured in this family are similar to a region close to the N-terminus of yeast exportin 1 (Xpo1, Crm1). This region is found just C-terminal to an importin-beta N-terminal domain (pfam03810) in many members of this family. Exportin 1 is a nuclear export receptor that interacts with leucine-rich nuclear export signal (NES) sequences, and Ran-GTP, and is inv…	GO:0006606|protein import into nucleus;GO:0043484|regulation of RNA splicing;	GO:0005737|cytoplasm;GO:0031965|nuclear membrane;GO:0005634|nucleus;	GO:0008139|nuclear localization sequence binding;GO:0008565|protein transporter activity;
OS01G0242600	33.2722	41.8943	33.0955	28.4101	21.5065	35.7522	23.2769	29.5669	29.9855	37.3118	36.1692	34.7742	20.583	20.9121	26.6558	49.6769	40.3424	21.5519	36.4927	37.067	31.6127	38.1905	41.0434	36.3287	OS01G0242600	protein_coding	chr1:7862065-7867775:-	gi|1002234950|ref|XP_015621685.1|	3391	0	PREDICTED: C2 domain-containing protein At1g53590 isoform X1 [Oryza sativa Japonica Group]	gi|1002234949|ref|XM_015766199.1|	2458	0	PREDICTED: Oryza sativa Japonica Group C2 domain-containing protein At1g53590 (LOC4327698), transcript variant X1, mRNA	Q93XX4	590	0	C2 domain-containing protein At1g53590	SPAPYUK71.03c	99	2e-20	COG5038	pfam00168	C2	C2 domain.	.	GO:0016021|integral component of membrane;GO:0005886|plasma membrane;GO:0005773|vacuole;	.
OS02G0550400	0.946122	0.710313	0.900663	1.04833	0.76957	0.160365	0.834609	1.24204	0.771312	0.603345	0.75737	0.737275	1.46023	0.916791	1.25066	1.56432	1.80721	1.82342	1.70231	1.46157	1.90187	1.59051	1.23693	1.52137	OS02G0550400	protein_coding	chr2:20703718-20704907:-	gi|1002245963|ref|XP_015627164.1|	1116	2e-148	PREDICTED: trafficking protein particle complex subunit 12 [Oryza sativa Japonica Group]	gi|1002245962|ref|XM_015771678.1|	1190	0	PREDICTED: Oryza sativa Japonica Group trafficking protein particle complex subunit 12 (LOC4329625), mRNA	Q8K2L8	67.8	7e-11	Trafficking protein particle complex subunit 12	.	.	.	.	pfam13414	TPR_11	TPR repeat.	GO:0051310|metaphase plate congression;GO:1902426|negative regulation of mitotic spindle assembly checkpoint;GO:0090234|regulation of kinetochore assembly;GO:0016192|vesicle-mediated transport;	GO:0005793|endoplasmic reticulum-Golgi intermediate compartment;GO:0000776|kinetochore;GO:0005634|nucleus;	GO:0004175|endopeptidase activity;
OS01G0108000	13.2926	19.2085	15.5723	18.7156	15.6487	14.9601	33.6568	17.487	14.0589	19.0919	15.1401	13.8194	13.6076	12.9248	13.798	19.609	15.5059	17.4954	19.3909	15.2658	15.2723	16.689	15.6467	15.9606	OS01G0108000	protein_coding	chr1:422539-431217:+	gi|1002230197|ref|XP_015647740.1|	3702	0	PREDICTED: uncharacterized protein LOC4326160 isoform X12 [Oryza sativa Japonica Group]	gi|1002230196|ref|XM_015792254.1|	2581	0	PREDICTED: Oryza sativa Japonica Group uncharacterized LOC4326160 (LOC4326160), transcript variant X12, mRNA	.	.	.	.	.	.	.	.	pfam05557	MAD	Mitotic checkpoint protein. This family consists of several eukaryotic mitotic checkpoint (Mitotic arrest deficient or MAD) proteins. The mitotic spindle checkpoint monitors proper attachment of the bipolar spindle to the kinetochores of aligned sister chromatids and causes a cell cycle arrest in prometaphase when failures occur. Multiple components of the mitotic spindle checkpoint have been ide…	.	.	.
OS09G0260000	0	0	0	0	0	0.0209661	0	0	0.0201683	0.02491	0	0	0	0	0	0	0.0443015	0	0	0	0	0	0	0	OS09G0260000	protein_coding	chr9:4462316-4465026:+	gi|1002295905|ref|XP_015611409.1|	1690	0	PREDICTED: uncharacterized protein LOC4346544 [Oryza sativa Japonica Group]	gi|156764619|dbj|AK288004.1|	1517	0	Oryza sativa Japonica Group cDNA, clone: J075110N13, full insert sequence	.	.	.	.	.	.	.	.	pfam13340	DUF4096	Putative transposase of IS4/5 family (DUF4096).	.	.	.
OS03G0114800	11.9033	13.4128	22.5478	15.3985	7.39256	11.6742	19.6588	9.54801	8.47036	12.7275	22.6056	13.0544	11.2028	9.80107	11.5285	40.142	16.013	12.6005	49.5628	22.1646	21.2539	27.9491	12.3577	23.2058	OS03G0114800	protein_coding	chr3:842577-846408:+	gi|1002255859|ref|XP_015632211.1|	2411	0	PREDICTED: molybdate-anion transporter [Oryza sativa Japonica Group]	gi|1002255858|ref|XM_015776725.1|	1911	0	PREDICTED: Oryza sativa Japonica Group molybdate-anion transporter (LOC4331389), mRNA	Q28E13	113	2e-26	Molybdate-anion transporter	.	.	.	.	pfam05631	DUF791	Protein of unknown function (DUF791). This family consists of several eukaryotic proteins of unknown function.	.	GO:0016021|integral component of membrane;GO:0005886|plasma membrane;	GO:0015098|molybdate ion transmembrane transporter activity;
OS06G0589500	21.3426	21.0598	15.449	4.23818	4.34572	6.37459	2.22788	9.33671	10.8606	7.09366	8.04138	10.24	42.9443	24.4303	42.1624	83.1751	31.5159	18.5869	57.4996	109.383	111.119	28.1362	29.6983	80.5902	OS06G0589500	protein_coding	chr6:23119059-23122162:+	gi|1002274302|ref|XP_015641472.1|	1727	0	PREDICTED: uncharacterized protein LOC4341406 isoform X1 [Oryza sativa Japonica Group]	gi|32983345|dbj|AK073322.1|	1417	0	Oryza sativa Japonica Group cDNA clone:J033030G15, full insert sequence	.	.	.	.	.	.	.	.	pfam06075	DUF936	Plant protein of unknown function (DUF936). This family consists of several hypothetical proteins from Arabidopsis thaliana and Oryza sativa. The function of this family is unknown.	.	.	.
OS12G0424300	93.4762	91.9591	109.978	109.537	115.228	98.032	113.034	76.1042	86.7549	100.265	96.7078	82.4116	65.5713	62.848	69.4534	68.0628	78.8544	94.6926	86.3924	88.6727	89.631	76.1832	63.1551	61.4617	OS12G0424300	protein_coding	chr12:13409857-13410534:-	gi|937941998|dbj|BAT16910.1|	790	7e-106	Os12g0424300 [Oryza sativa Japonica Group]	gi|937940524|dbj|AP014968.1|	255	7e-130	Oryza sativa Japonica Group DNA, chromosome 12, cultivar: Nipponbare, complete sequence	P07924	133	1e-38	Ribosomal protein S13, mitochondrial	.	.	.	.	pfam00416	Ribosomal_S13	Ribosomal protein S13/S18. This family includes ribosomal protein S13 from prokaryotes and S18 from eukaryotes.	GO:0006412|translation;	GO:0005739|mitochondrion;GO:0005840|ribosome;	GO:0019843|rRNA binding;GO:0003735|structural constituent of ribosome;
OS10G0558400	0	0	0.0897646	0	0.26448	0.0266379	0.148538	0	0	0.0632972	0	0.113047	0.0279873	0	0	0	0	0	0	0	0	0.0255675	0	0	OS10G0558400	protein_coding	chr10:21979109-21981026:-	gi|937937103|dbj|BAT12017.1|	1892	0	Os10g0558400, partial [Oryza sativa Japonica Group]	gi|1002301014|ref|XM_015758456.1|	1178	0	PREDICTED: Oryza sativa Japonica Group S-norcoclaurine synthase 1 (LOC4349361), mRNA	A2A1A0	293	2e-94	S-norcoclaurine synthase 1	PA4191	102	1e-23	COG3491	pfam03171	2OG-FeII_Oxy	2OG-Fe(II) oxygenase superfamily. This family contains members of the 2-oxoglutarate (2OG) and Fe(II)-dependent oxygenase superfamily. This family includes the C-terminal of prolyl 4-hydroxylase alpha subunit. The holoenzyme has the activity EC:1.14.11.2 catalyzing the reaction: Procollagen L-proline + 2-oxoglutarate + O2 <=> procollagen trans- 4-hydroxy-L-proline + succinate + CO2. The full enzy…	GO:0009820|alkaloid metabolic process;	.	GO:0050474|(S)-norcoclaurine synthase activity;GO:0046872|metal ion binding;GO:0016491|oxidoreductase activity;
OS03G0101250	2.79691	3.38627	1.88798	1.96559	1.2837	3.01679	0	3.51701	2.15577	1.43371	2.79139	1.64607	5.88644	1.36458	4.51345	6.1484	1.2749	1.72356	3.55225	5.52924	5.54927	3.72287	6.75062	8.52943	OS03G0101250	protein_coding	chr3:111357-111725:+	gi|937906899|dbj|BAS81819.1|	419	8e-46	Os03g0101200 [Oryza sativa Japonica Group]	gi|1002253894|ref|XR_001544603.1|	369	0	PREDICTED: Oryza sativa Japonica Group uncharacterized LOC107278367 (LOC107278367), ncRNA	Q9SW11	114	1e-28	U-box domain-containing protein 35	.	.	.	.	pfam07714	Pkinase_Tyr	Protein tyrosine kinase.	GO:0006950|response to stress;	.	GO:0005524|ATP binding;GO:0016874|ligase activity;GO:0004674|protein serine/threonine kinase activity;GO:0004842|ubiquitin-protein transferase activity;
OS03G0154100	7.49385	8.18655	12.2278	9.88611	8.99267	8.04236	17.4471	8.09537	8.39945	8.64515	9.96072	9.95473	5.13022	5.43141	9.02418	5.65623	12.1989	9.8878	4.55556	5.35641	7.49413	7.31485	9.65708	5.66781	OS03G0154100	protein_coding	chr3:2964716-2967286:+	gi|1002253024|ref|XP_015630748.1|	2052	0	PREDICTED: FAD-dependent urate hydroxylase [Oryza sativa Japonica Group]	gi|1002253023|ref|XM_015775262.1|	1661	0	PREDICTED: Oryza sativa Japonica Group FAD-dependent urate hydroxylase (LOC4331660), mRNA	Q6F6Y2	104	6e-23	FAD-dependent urate hydroxylase	PA3328	75.5	9e-14	COG0654	pfam01494	FAD_binding_3	FAD binding domain. This domain is involved in FAD binding in a number of enzymes.	GO:0055114|oxidation-reduction process;GO:0006144|purine nucleobase metabolic process;GO:0019628|urate catabolic process;	.	GO:0071949|FAD binding;GO:0070404|NADH binding;GO:0070402|NADPH binding;GO:0016709|oxidoreductase activity, acting on paired donors, with incorporation or reduction of molecular oxygen, NAD(P)H as one donor, and incorporation of one atom of oxygen;
OS05G0582600	0.0511859	0.0200496	0.263123	0.0949658	0.17228	0.347034	0.657943	0.137668	0.0500743	0.0412312	0.263406	0.0920472	0.0364614	0.137351	0.0193319	0.0317367	0.256649	0.0408199	0.146271	0.109484	0.411571	0.0333088	0.0205904	0.0455855	OS05G0582600	protein_coding	chr5:29000212-29002044:+	gi|1002267726|ref|XP_015638184.1|	2073	0	PREDICTED: serine carboxypeptidase-like 50 [Oryza sativa Japonica Group]	gi|937916895|dbj|AP014961.1|	1833	0	Oryza sativa Japonica Group DNA, chromosome 5, cultivar: Nipponbare, complete sequence	Q9M9Q6	350	2e-112	Serine carboxypeptidase-like 50	SPAC19G12.10c_2	125	3e-30	COG2939	pfam00450	Peptidase_S10	Serine carboxypeptidase.	.	GO:0005576|extracellular region;GO:0005773|vacuole;	GO:0004185|serine-type carboxypeptidase activity;
EPlOSAG00000008137	0.744633	0	0.63797	0	0	0	0	0	0	0	0	0	6.36511	5.9944	1.6874	8.31048	4.80039	3.563	0	0	0	3.63423	12.5807	5.30528	EPlOSAG00000008137	ncRNA	chr11:11396776-11396817:-	.	.	.	.	gi|1002306141|ref|XR_001541261.1|	42	6e-13	PREDICTED: Oryza sativa Japonica Group uncharacterized LOC4350333 (LOC4350333), transcript variant X7, ncRNA	.	.	.	.	.	.	.	.	pfam03242	LEA_3	Late embryogenesis abundant protein. Members of this family are similar to late embryogenesis abundant proteins. Members of the family have been isolated in a number of different screens. However, the molecular function of these proteins remains obscure.	.	.	.
EPlOSAG00000008135	0.727316	0	0.623133	0	0	0	0	0	0	0	0.374282	0	1.55427	3.90333	0.824079	3.04395	1.17219	1.30505	3.11761	0.388923	0	4.9696	2.63317	1.61935	EPlOSAG00000008135	ncRNA	chr11:11397076-11397161:-	.	.	.	.	gi|1002306141|ref|XR_001541261.1|	86	8e-37	PREDICTED: Oryza sativa Japonica Group uncharacterized LOC4350333 (LOC4350333), transcript variant X7, ncRNA	.	.	.	.	.	.	.	.	pfam09909	DUF2138	Uncharacterized protein conserved in bacteria (DUF2138). This domain, found in various hypothetical prokaryotic proteins, has no known function.	.	.	.
EPlOSAG00000008132	3.08885	3.17601	3.30799	2.86539	0.779726	0.392662	2.18956	4.45054	1.13316	0	1.58954	1.6664	0	5.69838	0.874948	0.718189	0.414848	0.92374	1.10335	2.47758	0.997895	2.63818	0.931904	0.687722	EPlOSAG00000008132	ncRNA	chr1:20992752-20992832:+	.	.	.	.	gi|937893927|dbj|AP014957.1|	81	4e-34	Oryza sativa Japonica Group DNA, chromosome 1, cultivar: Nipponbare, complete sequence	.	.	.	.	.	.	.	.	pfam04602	Arabinose_trans	Mycobacterial cell wall arabinan synthesis protein. Arabinosyltransferase is involved in arabinogalactan (AG) biosynthesis pathway in mycobacteria. AG is a component of the macromolecular assembly of the mycolyl-AG-peptidoglycan complex of the cell wall. This enzyme has important clinical applications as it is believed to be the target of the antimycobacterial drug Ethambutol.	.	.	.
OS09G0422550	0.12424	0.318535	0.290301	0.136207	0.136853	0.034459	0.24339	0.169246	0	0.0409409	0.313862	0.158425	3.51185	2.90953	4.15908	6.97492	2.42707	1.13491	0.333516	0.579803	1.23575	2.71209	3.50297	5.45186	OS09G0422550	protein_coding	chr9:15281516-15285525:-	gi|573956817|ref|XP_006660635.1|	3381	0	PREDICTED: cellulose synthase A catalytic subunit 9 [UDP-forming] [Oryza brachyantha]	gi|1002297696|ref|XM_015756793.1|	1147	0	PREDICTED: Oryza sativa Japonica Group cellulose synthase A catalytic subunit 9 [UDP-forming] (LOC4347093), mRNA	Q69P51	120	4e-42	Cellulose synthase A catalytic subunit 9 [UDP-forming]	alr3757	66.6	2e-10	COG1215	pfam03552	Cellulose_synt	Cellulose synthase. Cellulose, an aggregate of unbranched polymers of beta-1,4-linked glucose residues, is the major component of wood and thus paper, and is synthesized by plants, most algae, some bacteria and fungi, and even some animals. The genes that synthesize cellulose in higher plants differ greatly from the well-characterized genes found in Acetobacter and Agrobacterium sp. More correctl…	GO:0030244|cellulose biosynthetic process;GO:0009833|plant-type primary cell wall biogenesis;GO:0009834|plant-type secondary cell wall biogenesis;GO:0010400|rhamnogalacturonan I side chain metabolic process;	GO:0009507|chloroplast;GO:0005794|Golgi apparatus;GO:0016021|integral component of membrane;GO:0005886|plasma membrane;	GO:0016760|cellulose synthase (UDP-forming) activity;GO:0016759|cellulose synthase activity;GO:0008270|zinc ion binding;
OS10G0471400	13.3357	11.2652	10.9799	13.9912	11.6785	12.5123	10.01	12.4459	12.0969	10.8329	11.9118	12.9233	14.0916	10.4251	13.0343	22.3294	12.6938	10.8362	26.234	18.1557	14.6987	16.7375	13.3582	19.1907	OS10G0471400	protein_coding	chr10:17484899-17490805:-	gi|78708806|gb|ABB47781.1|	3644	0	TPR Domain containing protein, expressed [Oryza sativa Japonica Group]	gi|32977912|dbj|AK067894.1|	4026	0	Oryza sativa Japonica Group cDNA clone:J013123D09, full insert sequence	.	.	.	.	MTH72	64.3	1e-09	COG0457	pfam09976	TPR_21	Tetratricopeptide repeat. TPR repeat	.	.	.
OS01G0113700	1.86534	0.63638	5.34864	2.38627	3.0227	1.85112	4.50424	1.21378	1.22146	1.41775	3.54551	1.86658	0.626867	0.565129	0.732911	0.643572	1.89106	0.917742	1.59055	0.917028	1.64588	0.998496	0.689851	0.482299	OS01G0113700	protein_coding	chr1:742860-745177:-	gi|1002234068|ref|XP_015621239.1|	3587	0	PREDICTED: glycerophosphodiester phosphodiesterase protein kinase domain-containing GDPDL2-like [Oryza sativa Japonica Group]	gi|1002234067|ref|XM_015765753.1|	2079	0	PREDICTED: Oryza sativa Japonica Group glycerophosphodiester phosphodiesterase protein kinase domain-containing GDPDL2-like (LOC107276333), mRNA	P93604	325	3e-99	Rust resistance kinase Lr10	BH2504_1	91.7	4e-19	COG0515	pfam00069	Pkinase	Protein kinase domain.	.	GO:0016021|integral component of membrane;GO:0005886|plasma membrane;	GO:0005524|ATP binding;GO:0004674|protein serine/threonine kinase activity;
OS01G0699400	0.507405	1.62615	12.686	15.1051	8.31391	5.72314	75.4672	0.717797	4.53515	3.28837	10.1597	7.04255	0.172506	0.0309446	0.627175	0.235954	4.93137	0.303485	0.746959	1.33198	0.99348	1.26072	1.0855	0.492969	OS01G0699400	protein_coding	chr1:28933836-28935191:+	gi|1002228625|ref|XP_015639001.1|	2107	0	PREDICTED: mitogen-activated protein kinase kinase kinase NPK1 [Oryza sativa Japonica Group]	gi|1002228624|ref|XM_015783515.1|	1356	0	PREDICTED: Oryza sativa Japonica Group mitogen-activated protein kinase kinase kinase NPK1 (LOC4326918), mRNA	Q54R82	191	1e-51	Mitogen-activated protein kinase kinase kinase A	.	.	.	.	pfam00069	Pkinase	Protein kinase domain.	GO:0030036|actin cytoskeleton organization;GO:0009653|anatomical structure morphogenesis;GO:0030587|sorocarp development;GO:0030435|sporulation resulting in formation of a cellular spore;	GO:0005938|cell cortex;GO:0016021|integral component of membrane;	GO:0005524|ATP binding;GO:0004709|MAP kinase kinase kinase activity;GO:0046872|metal ion binding;GO:0004702|receptor signaling protein serine/threonine kinase activity;
OS09G0511000	13.2387	14.0518	11.4521	13.4907	13.0266	15.1923	7.31603	14.2533	13.179	13.1964	12.7986	12.9274	8.94517	10.17	11.3457	8.82563	9.60793	10.7666	10.0263	10.1986	10.1614	10.2175	10.9039	10.3178	OS09G0511000	protein_coding	chr9:19861263-19866278:+	gi|937933993|dbj|BAT08908.1|	1723	0	Os09g0511000, partial [Oryza sativa Japonica Group]	gi|32975136|dbj|AK065118.1|	2622	0	Oryza sativa Japonica Group cDNA clone:J013001O13, full insert sequence	D7UPN3	653	0	Chitin elicitor receptor kinase 1	PA0074_1	92	7e-19	COG0515	pfam07714	Pkinase_Tyr	Protein tyrosine kinase.	GO:0006952|defense response;GO:0010200|response to chitin;	GO:0016021|integral component of membrane;GO:0005886|plasma membrane;	GO:0005524|ATP binding;GO:0008061|chitin binding;GO:0043621|protein self-association;GO:0004674|protein serine/threonine kinase activity;
OS11G0666200	0.155016	0.273241	0.365232	0.143802	0.80219	0.335004	0.241747	0.268025	0.6066	0.187303	0.159545	0.564499	0.289861	0.0519961	0.30737	0	1.0618	1.08943	0.332236	0.580252	0.717817	0.416113	0.303995	0.207084	OS11G0666200	protein_coding	chr11:26878083-26880047:-	gi|1002303835|ref|XP_015615295.1|	2652	0	PREDICTED: putative serine/threonine-protein kinase-like protein CCR3 [Oryza sativa Japonica Group]	gi|1002303834|ref|XM_015759809.1|	1614	0	PREDICTED: Oryza sativa Japonica Group putative serine/threonine-protein kinase-like protein CCR3 (LOC4351079), mRNA	Q9LY50	206	5e-56	Putative serine/threonine-protein kinase-like protein CCR3	.	.	.	.	pfam00069	Pkinase	Protein kinase domain.	.	GO:0016021|integral component of membrane;	GO:0005524|ATP binding;GO:0042803|protein homodimerization activity;GO:0004674|protein serine/threonine kinase activity;
OS02G0767400	0.0617261	0.0483565	1.04006	0.33402	0.290858	0.21971	1.44684	0.237167	0.0905784	0.248608	0.232941	0.277504	0.0879391	0.0690145	0.093251	0.267903	0.497409	0.30766	0.342982	0.176039	0.496322	0.351468	0.223473	0.183242	OS02G0767400	protein_coding	chr2:32312953-32315992:-	gi|125583809|gb|EAZ24740.1|	3990	0	hypothetical protein OsJ_08511 [Oryza sativa Japonica Group]	gi|937901440|dbj|AP014958.1|	3040	0	Oryza sativa Japonica Group DNA, chromosome 2, cultivar: Nipponbare, complete sequence	O65238	632	0	G-type lectin S-receptor-like serine/threonine-protein kinase At5g35370	.	.	.	.	pfam00069	Pkinase	Protein kinase domain.	GO:0006468|protein phosphorylation;	GO:0016021|integral component of membrane;GO:0005886|plasma membrane;	GO:0005524|ATP binding;GO:0005516|calmodulin binding;GO:0030246|carbohydrate binding;GO:0004674|protein serine/threonine kinase activity;
EPlOSAG00000007244	4.54903	1.6705	2.92306	2.37371	2.00957	3.46971	0.644925	0.327722	1.3907	5.15297	2.9262	1.84061	2.43032	1.52585	5.15424	3.17309	3.36027	1.02031	3.52069	0	2.69432	3.05275	2.74488	5.82376	EPlOSAG00000007244	ncRNA	chr11:5894984-5895093:-	.	.	.	.	gi|1002306175|ref|XR_001541267.1|	110	5e-50	PREDICTED: Oryza sativa Japonica Group uncharacterized LOC107279422 (LOC107279422), misc_RNA	.	.	.	.	.	.	.	.	pfam03996	Hema_esterase	Hemagglutinin esterase.	.	.	.
OS02G0722650	1.94362	1.17658	0.100922	0.710276	0.654177	1.55734	0.0668001	0.746786	1.09475	1.92145	1.45484	1.77937	0.251728	0.553156	0.667333	1.25987	0.949229	1.26819	2.63682	1.00783	0.101481	0.804869	0.426465	0.681894	OS02G0722650	ncRNA	chr2:30008280-30008810:+	.	.	.	.	gi|937901440|dbj|AP014958.1|	531	0	Oryza sativa Japonica Group DNA, chromosome 2, cultivar: Nipponbare, complete sequence	.	.	.	.	.	.	.	.	pfam08395	7tm_7	7tm Chemosensory receptor. This family includes a number of gustatory and odorant receptors mainly from insect species such as A. gambiae and D. melanogaster. They are classified as G-protein-coupled receptors (GPCRs), or seven-transmembrane receptors. They show high sequence divergence, consistent with an ancient origin for the family.	.	.	.
OS02G0175100	16.1821	19.2718	19.3958	19.9395	19.2554	15.5981	19.9292	18.7783	20.5479	21.0996	19.5709	20.7523	16.4756	15.717	22.0391	17.5077	19.2308	15.3491	13.5977	16.9568	17.6727	18.2421	20.219	18.9486	OS02G0175100	protein_coding	chr2:4109810-4112679:+	gi|113535584|dbj|BAF07967.1|	1235	7e-167	Os02g0175100, partial [Oryza sativa Japonica Group]	gi|1002238095|ref|XM_015767767.1|	1148	0	PREDICTED: Oryza sativa Japonica Group basic leucine zipper 9 (LOC4328469), transcript variant X2, mRNA	Q9FUD3	130	2e-33	Basic leucine zipper 9	.	.	.	.	pfam00170	bZIP_1	bZIP transcription factor. The Pfam entry includes the basic region and the leucine zipper region.	GO:0071333|cellular response to glucose stimulus;GO:0006351|transcription, DNA-templated;	GO:0005634|nucleus;	GO:0046982|protein heterodimerization activity;GO:0042803|protein homodimerization activity;GO:0043565|sequence-specific DNA binding;GO:0003700|transcription factor activity, sequence-specific DNA binding;
OS11G0291450	48.881	94.5997	4.46579	133.885	68.8888	132.288	12.2177	42.8587	56.5448	85.5138	115.401	127.479	38.8626	46.7786	114.968	514.619	73.4282	31.4533	365.209	168.971	75.9398	196.959	266.292	278.218	OS11G0291450	ncRNA	chr11:10609814-10610083:-	.	.	.	.	gi|1002303653|ref|XM_015759717.1|	270	2e-138	PREDICTED: Oryza sativa Japonica Group probable beta-D-xylosidase 7 (LOC4350302), mRNA	.	.	.	.	.	.	.	.	pfam00617	RasGEF	RasGEF domain. Guanine nucleotide exchange factor for Ras-like small GTPases.	.	.	.
OS01G0255000	29.7968	27.3738	20.1421	24.1269	28.6489	30.2755	17.1869	25.3646	29.2023	26.4909	29.5059	24.9025	28.2206	22.17	27.0636	30.8359	30.254	33.6832	29.8417	34.7692	35.8316	25.7806	29.1821	26.5845	OS01G0255000	protein_coding	chr1:8486578-8489618:+	gi|1002236038|ref|XP_015622212.1|	1713	0	PREDICTED: bifunctional epoxide hydrolase 2 [Oryza sativa Japonica Group]	gi|1002236037|ref|XM_015766726.1|	1164	0	PREDICTED: Oryza sativa Japonica Group bifunctional epoxide hydrolase 2 (LOC4327714), mRNA	P80299	187	7e-52	Bifunctional epoxide hydrolase 2	AGc3327A	225	1e-68	COG0596	pfam12697	Abhydrolase_6	Alpha/beta hydrolase family. This family contains alpha/beta hydrolase enzymes of diverse specificity.	GO:0019439|aromatic compound catabolic process;GO:0006954|inflammatory response;GO:0043651|linoleic acid metabolic process;GO:0046839|phospholipid dephosphorylation;GO:0045777|positive regulation of blood pressure;GO:0002539|prostaglandin production involved in inflammatory response;GO:0009636|response to toxic substance;GO:0019233|sensory perception of pain;	GO:0005829|cytosol;GO:0005777|peroxisome;	GO:0033885|10-hydroxy-9-(phosphonooxy)octadecanoate phosphatase activity;GO:0004301|epoxide hydrolase activity;GO:0042577|lipid phosphatase activity;GO:0000287|magnesium ion binding;GO:0016791|phosphatase activity;
OS03G0832400	7.20971	7.94553	7.47915	8.45959	5.68617	7.56994	5.45876	10.8934	8.67345	7.84021	6.89891	5.94997	7.14142	6.11765	8.74294	7.90142	6.69961	6.08373	8.27823	8.43999	10.0722	9.98565	6.93703	9.70074	OS03G0832400	protein_coding	chr3:34960967-34964122:+	gi|1002256789|ref|XP_015632704.1|	1910	0	PREDICTED: probable protein phosphatase 2C 36 isoform X1 [Oryza sativa Japonica Group]	gi|1002256788|ref|XM_015777218.1|	1605	0	PREDICTED: Oryza sativa Japonica Group probable protein phosphatase 2C 36 (LOC4334677), transcript variant X1, mRNA	Q7Y138	740	0	Probable protein phosphatase 2C 36	SPCC1223.11	89.7	1e-18	COG0631	pfam00481	PP2C	Protein phosphatase 2C. Protein phosphatase 2C is a Mn++ or Mg++ dependent protein serine/threonine phosphatase.	.	.	GO:0046872|metal ion binding;GO:0004722|protein serine/threonine phosphatase activity;
OS07G0211000	7.78179	7.59767	6.10776	7.73655	6.00743	7.03579	4.81305	7.00353	6.9947	6.70522	6.93619	7.66921	5.36695	5.28396	4.16396	5.16117	5.13658	5.94553	6.2891	6.34036	7.62029	5.61213	5.98537	5.56117	OS07G0211000	protein_coding	chr7:6017683-6020652:-	gi|937925680|dbj|BAT00597.1|	2142	0	Os07g0211000, partial [Oryza sativa Japonica Group]	gi|1002286684|ref|XM_015792153.1|	2970	0	PREDICTED: Oryza sativa Japonica Group exocyst complex component EXO70A1 (LOC4342709), transcript variant X6, mRNA	Q9LZD3	68.6	2e-10	Exocyst complex component EXO70A1	.	.	.	.	pfam03081	Exo70	Exo70 exocyst complex subunit. The Exo70 protein forms one subunit of the exocyst complex. First discovered in S. cerevisiae, Exo70 and other exocyst proteins have been observed in several other eukaryotes, including humans. In S. cerevisiae, the exocyst complex is involved in the late stages of exocytosis, and is localized at the tip of the bud, the major site of exocytosis in yeast. Exo70 inter…	GO:0006887|exocytosis;	GO:0005618|cell wall;GO:0005856|cytoskeleton;GO:0005829|cytosol;GO:0000145|exocyst;GO:0005576|extracellular region;GO:0009524|phragmoplast;GO:0005886|plasma membrane;	.
OS03G0236966	7.84786	6.88713	5.60787	5.62273	6.25508	5.55283	3.25734	5.13891	6.23995	5.20524	6.04926	5.17068	5.44161	4.99587	5.90274	6.56896	6.26126	7.13075	5.1851	5.51801	5.92664	5.78605	5.33992	4.55042	OS03G0236966	protein_coding	chr3:7212586-7221029:+	gi|937908234|dbj|BAS83154.1|	2717	0	Os03g0236966, partial [Oryza sativa Japonica Group]	gi|1002248421|ref|XM_015772908.1|	1873	0	PREDICTED: Oryza sativa Japonica Group anaphase-promoting complex subunit 6 (LOC9267792), mRNA	B3DNN5	771	0	Anaphase-promoting complex subunit 6	.	.	.	.	pfam12895	Apc3	Anaphase-promoting complex, cyclosome, subunit 3. Apc3, otherwise known as Cdc27, is one of the subunits of the anaphase-promoting complex or cyclosome. The anaphase-promoting complex is a multiprotein subunit E3 ubiquitin ligase complex that controls segregation of chromosomes and exit from mitosis in eukaryotes. The protein members of this family contain TPR repeats just as those of Apc7 do, an…	GO:0051301|cell division;GO:0007067|mitotic nuclear division;GO:0010087|phloem or xylem histogenesis;GO:0016567|protein ubiquitination;GO:0032875|regulation of DNA endoreduplication;	GO:0005634|nucleus;	.
OS12G0634900	0.0344434	0	0.0295096	0.111831	0.365174	0.157627	0.117195	0.0595529	0.101086	0.0416172	0.106349	0	0.0184013	0	0	0.0800844	0.0740148	0	0	0	0.163202	0	0.0207831	0	OS12G0634900	protein_coding	chr12:27213523-27219059:-	gi|937943332|dbj|BAT18244.1|	2293	0	Os12g0634900, partial [Oryza sativa Japonica Group]	gi|1002312148|ref|XM_015763977.1|	1816	0	PREDICTED: Oryza sativa Japonica Group ankyrin repeat, PH and SEC7 domain containing protein secG (LOC4352883), mRNA	P16157	85.1	1e-15	Ankyrin-1	all2748	84.7	1e-16	COG0666	pfam12796	Ank_2	Ankyrin repeats (3 copies).	GO:0007010|cytoskeleton organization;GO:0006888|ER to Golgi vesicle-mediated transport;GO:0006887|exocytosis;GO:0045199|maintenance of epithelial cell apical/basal polarity;GO:0010638|positive regulation of organelle organization;GO:0072661|protein targeting to plasma membrane;GO:0007165|signal transduction;	GO:0030673|axolemma;GO:0016323|basolateral plasma membrane;GO:0005737|cytoplasm;GO:0005856|cytoskeleton;GO:0005829|cytosol;GO:0031430|M band;GO:0005634|nucleus;GO:0005886|plasma membrane;GO:0045211|postsynaptic membrane;GO:0042383|sarcolemma;GO:0016529|sarcoplasmic reticulum;GO:0014731|spectrin-associated cytoskeleton;GO:0030018|Z disc;	GO:0051117|ATPase binding;GO:0008093|cytoskeletal adaptor activity;GO:0019899|enzyme binding;GO:0030507|spectrin binding;GO:0005200|structural constituent of cytoskeleton;GO:0005198|structural molecule activity;
OS02G0729350	3.56521	3.12887	1.91391	1.54898	1.04807	2.13414	1.6635	3.09515	2.4282	2.31747	1.92758	1.97208	2.36281	2.45226	2.12203	2.07762	2.25473	3.69796	1.31113	3.42679	2.42994	1.10128	2.09678	1.48709	OS02G0729350	protein_coding	chr2:30357071-30359162:-	gi|937905674|dbj|BAS80728.1|	1290	5e-175	Os02g0729350, partial [Oryza sativa Japonica Group]	gi|116638466|emb|CT835400.1|	1322	0	Oryza sativa (indica cultivar-group) cDNA clone:OSIGCRA118I24, full insert sequence	.	.	.	.	.	.	.	.	pfam12799	LRR_4	Leucine Rich repeats (2 copies). Leucine rich repeats are short sequence motifs present in a number of proteins with diverse functions and cellular locations. These repeats are usually involved in protein-protein interactions. Each Leucine Rich Repeat is composed of a beta-alpha unit. These units form elongated non-globular structures. Leucine Rich Repeats are often flanked by cysteine rich domai…	.	.	.
EPlOSAG00000004571	0	0	0	0	0	0	0	0	0	0	0	0	0	0	0	0	0	0	0.268383	0	0	0	0	0	EPlOSAG00000004571	ncRNA	chr7:16359422-16359532:-	.	.	.	.	gi|937924750|dbj|AP014963.1|	111	1e-50	Oryza sativa Japonica Group DNA, chromosome 7, cultivar: Nipponbare, complete sequence	.	.	.	.	.	.	.	.	pfam14227	UBN2_2	gag-polypeptide of LTR copia-type. This family is found in Plants and fungi, and contains LTR-polyproteins, or retrotransposons of the copia-type.	.	.	.
EPlOSAG00000004570	0	0.356805	0	0	0	0	0	0	0	0	0	0	0.324435	0	0	0	0	0	0	0	0	0	0	0	EPlOSAG00000004570	ncRNA	chr3:8530739-8530841:-	.	.	.	.	gi|937906879|dbj|AP014959.1|	103	4e-46	Oryza sativa Japonica Group DNA, chromosome 3, cultivar: Nipponbare, complete sequence	.	.	.	.	.	.	.	.	pfam02714	DUF221	Domain of unknown function DUF221. This family consists of hypothetical transmembrane proteins none of which have any function, the aligned region is at 538 residues at maximum length.	.	.	.
OS07G0639600	70.7122	68.0462	67.3802	89.2369	107.538	97.1551	124.264	64.7477	86.0713	75.4844	103.548	92.1506	52.0332	58.7999	72.4315	62.0168	93.682	70.7034	70.2482	72.8694	70.6324	61.7523	68.2806	58.3408	OS07G0639600	protein_coding	chr7:26618661-26622023:-	gi|1002286042|ref|XP_015647316.1|	1165	2e-157	PREDICTED: pyrrolidone-carboxylate peptidase [Oryza sativa Japonica Group]	gi|1002286041|ref|XM_015791830.1|	1226	0	PREDICTED: Oryza sativa Japonica Group pyrrolidone-carboxylate peptidase (LOC4344054), mRNA	B7LKQ5	81.6	2e-16	Pyrrolidone-carboxylate peptidase	YPO2703	68.9	1e-12	COG2039	pfam01470	Peptidase_C15	Pyroglutamyl peptidase.	.	GO:0005829|cytosol;	GO:0008234|cysteine-type peptidase activity;GO:0016920|pyroglutamyl-peptidase activity;
OS08G0246300	0	0	0	0.028215	0.0230335	0.0463977	0.0431204	0	0.0297548	0.00918756	0.015652	0	0.00812469	0.020404	0.0430773	0.0141438	0.0245096	0	0.00724301	0.0487927	0.0131015	0.0445333	0.0275289	0	OS08G0246300	protein_coding	chr8:8939500-8953088:+	gi|1002292601|ref|XP_015650657.1|	6242	0	PREDICTED: disease resistance protein RPM1 [Oryza sativa Japonica Group]	gi|32983916|dbj|AK073893.1|	4107	0	Oryza sativa Japonica Group cDNA clone:J033077K04, full insert sequence	Q39214	85.9	2e-15	Disease resistance protein RPM1	.	.	.	.	pfam00931	NB-ARC	NB-ARC domain.	GO:0009626|plant-type hypersensitive response;	GO:0012505|endomembrane system;GO:0019897|extrinsic component of plasma membrane;GO:0005886|plasma membrane;	GO:0043531|ADP binding;GO:0005524|ATP binding;GO:0000166|nucleotide binding;
OS02G0497400	0.206336	0	0.353559	0.218753	0.476213	0.359724	0.668631	0.0339768	0.346036	0	0.0910129	0.159022	0.0944868	0.23729	0.200389	1.01433	0.0633416	0.0352606	0.673866	1.19793	0.30473	0.230179	0.177861	0.918799	OS02G0497400	protein_coding	chr2:17487632-17488714:+	.	.	.	.	gi|937901440|dbj|AP014958.1|	1006	0	Oryza sativa Japonica Group DNA, chromosome 2, cultivar: Nipponbare, complete sequence	.	.	.	.	.	.	.	.	pfam02995	DUF229	Protein of unknown function (DUF229). Members of this family are uncharacterized. They are 500-1200 amino acids in length and share a long region conservation that probably corresponds to several domains. The Go annotation for the protein indicates that it is involved in nematode larval development and has a positive regulation on growth rate.	.	.	.
OS05G0490150	0.44678	0.262507	0.861259	0.414458	0.451127	0.227183	0.76009	0	0.655615	0.539835	0	0.120516	8.8316	11.3894	5.31531	4.57076	5.76047	6.68062	0.638367	0.716729	0.673579	5.88746	5.9309	5.27213	OS05G0490150	ncRNA	chr5:24078282-24079510:-	gi|1002268798|ref|XP_015638739.1|	315	7e-38	PREDICTED: 60S ribosomal protein L30 [Oryza sativa Japonica Group]	gi|1002268797|ref|XM_015783253.1|	231	9e-117	PREDICTED: Oryza sativa Japonica Group 60S ribosomal protein L30 (LOC4339162), mRNA	O48558	118	4e-37	60S ribosomal protein L30	SPAC1250.05	91.3	5e-25	COG1911	pfam01248	Ribosomal_L7Ae	Ribosomal protein L7Ae/L30e/S12e/Gadd45 family. This family includes: Ribosomal L7A from metazoa, Ribosomal L8-A and L8-B from fungi, 30S ribosomal protein HS6 from archaebacteria, 40S ribosomal protein S12 from eukaryotes, Ribosomal protein L30 from eukaryotes and archaebacteria. Gadd45 and MyD118.	GO:0006412|translation;	GO:0005840|ribosome;	GO:0003735|structural constituent of ribosome;
OS02G0121300	477.545	374.553	446.086	409.113	457.52	379.373	506.35	288.964	605.354	301.029	356.502	410.755	440.485	394.867	545.234	399.638	606.402	672.057	497.84	461.023	543.845	370.151	416.44	418.859	OS02G0121300	protein_coding	chr2:1116066-1116952:+	gi|1002241986|ref|XP_015625227.1|	836	5e-110	PREDICTED: peptidyl-prolyl cis-trans isomerase [Oryza sativa Japonica Group]	gi|1002241985|ref|XM_015769741.1|	887	0	PREDICTED: Oryza sativa Japonica Group peptidyl-prolyl cis-trans isomerase (LOC4328121), mRNA	P21569	279	6e-93	Peptidyl-prolyl cis-trans isomerase	slr1251	235	4e-76	COG0652	pfam00160	Pro_isomerase	Cyclophilin type peptidyl-prolyl cis-trans isomerase/CLD. The peptidyl-prolyl cis-trans isomerases, also known as cyclophilins, share this domain of about 109 amino acids. Cyclophilins have been found in all organisms studied so far and catalyse peptidyl-prolyl isomerization during which the peptide bond preceding proline (the peptidyl-prolyl bond) is stabilized in the cis conformation. Mammalian…	GO:0006457|protein folding;	GO:0005829|cytosol;	GO:0016018|cyclosporin A binding;GO:0003755|peptidyl-prolyl cis-trans isomerase activity;
OS02G0721100	0.0324425	0	1.00063	0.120382	0.0655164	0.0329934	0.0367955	0.0373956	0	0.0391996	0	0.175023	0	0	0.84545	0.0301729	0.13943	0	0.123612	0.0346964	0.0279494	0	0.0783032	0	OS02G0721100	protein_coding	chr2:29919262-29920338:-	gi|125540931|gb|EAY87326.1|	927	1e-122	hypothetical protein OsI_08730 [Oryza sativa Indica Group]	gi|1002241035|ref|XM_015769325.1|	964	0	PREDICTED: Oryza sativa Japonica Group ubiquitin-conjugating enzyme E2 11 (LOC4330556), mRNA	P35134	131	1e-35	Ubiquitin-conjugating enzyme E2 11	SPBC119.02	125	1e-33	COG5078	pfam00179	UQ_con	Ubiquitin-conjugating enzyme. Proteins destined for proteasome-mediated degradation may be ubiquitinated. Ubiquitination follows conjugation of ubiquitin to a conserved cysteine residue of UBC homologues. TSG101 is one of several UBC homologues that lacks this active site cysteine.	GO:0006511|ubiquitin-dependent protein catabolic process;	.	GO:0005524|ATP binding;GO:0004842|ubiquitin-protein transferase activity;
OS12G0547500	0.384523	0.602475	0.305912	0.237804	0.046222	0.102419	0.041535	0.253274	0.17913	0.0995597	0.207301	0.158054	0.665207	0.282523	0.435681	2.18831	0.383638	0.164278	2.05812	1.8212	1.19099	0.437895	0.209924	2.16071	KIN14Q	protein_coding	chr12:22126680-22133291:+	gi|1002314494|ref|XP_015620619.1|	4813	0	PREDICTED: kinesin-4 [Oryza sativa Japonica Group]	gi|32975604|dbj|AK065586.1|	3413	0	Oryza sativa Japonica Group cDNA clone:J013034O12, full insert sequence	F4IL57	858	0	Kinesin-like protein KIN-14I	SPAC664.10	276	9e-78	COG5059	pfam00225	Kinesin	Kinesin motor domain.	GO:0007018|microtubule-based movement;	GO:0005871|kinesin complex;	GO:0005524|ATP binding;GO:0016887|ATPase activity;GO:0003777|microtubule motor activity;
OS11G0114800	0.232525	0.113851	0.514645	0.0359505	0.156525	0.177355	0	0.0446708	0.3033	0.210716	0.0199432	0.146352	0.703948	0.337974	0.373235	0.666795	0.520488	0.208614	0.350693	0.18651	0.567576	0.189142	0.467684	0.707536	OS11G0114800	protein_coding	chr11:671595-673208:+	gi|1002307599|ref|XP_015617192.1|	2195	0	PREDICTED: pentatricopeptide repeat-containing protein At4g18840 [Oryza sativa Japonica Group]	gi|1002307602|ref|XM_015761708.1|	1614	0	PREDICTED: Oryza sativa Japonica Group pentatricopeptide repeat-containing protein At4g18840 (LOC9268373), transcript variant X3, mRNA	O49399	276	1e-83	Pentatricopeptide repeat-containing protein At4g18840	.	.	.	.	pfam13041	PPR_2	PPR repeat family. This repeat has no known function. It is about 35 amino acids long and is found in up to 18 copies in some proteins. The family appears to be greatly expanded in plants and fungi. The repeat has been called PPR.	GO:0060964|regulation of gene silencing by miRNA;GO:0071076|RNA 3' uridylation;	GO:0005737|cytoplasm;GO:0000932|cytoplasmic mRNA processing body;GO:0005634|nucleus;	GO:0016779|nucleotidyltransferase activity;GO:0050265|RNA uridylyltransferase activity;
OS06G0692700	4.71694	4.99274	3.14878	4.09339	3.98282	5.29697	3.10636	4.43871	3.35496	5.31753	4.83065	4.83688	4.51478	5.37073	4.34985	5.87829	4.53989	4.3544	4.4931	4.08078	3.4889	4.64997	5.40989	5.5768	OS06G0692700	protein_coding	chr6:28905577-28909024:-	gi|1002279442|ref|XP_015644039.1|	3375	0	PREDICTED: tyrosine-sulfated glycopeptide receptor 1 isoform X1 [Oryza sativa Japonica Group]	gi|1002279443|ref|XM_015788554.1|	2672	0	PREDICTED: Oryza sativa Japonica Group tyrosine-sulfated glycopeptide receptor 1 (LOC4341913), transcript variant X2, mRNA	Q9SHI3	463	8e-149	Receptor-like protein 2	alr0124_1	91.3	2e-18	COG4886	pfam13855	LRR_8	Leucine rich repeat.	.	GO:0016021|integral component of membrane;GO:0005886|plasma membrane;	.
OS01G0835651	0	0.0493301	0	0	0.127163	0.0426921	0	0.0483884	0	0	0	0	0.0897097	0	0	0.15617	0	0	0.0399872	0	0	0	0.253303	0	OS01G0835651	ncRNA	chr1:35822763-35823507:-	.	.	.	.	gi|937893927|dbj|AP014957.1|	745	0	Oryza sativa Japonica Group DNA, chromosome 1, cultivar: Nipponbare, complete sequence	.	.	.	.	.	.	.	.	pfam10233	Cg6151-P	Uncharacterized conserved protein CG6151-P. This is a family of small, less than 200 residue long, proteins which are named as CG6151-P proteins that are conserved from fungi to humans. The function is unknown. The fungal members have a characteristic ICP sequence motif. Some members are annotated as putative clathrin-coated vesicle protein but this could not be defined.	.	.	.
OS04G0418500	24.3646	23.0027	27.8004	31.6288	34.408	33.1918	39.8081	23.6329	26.6135	23.7664	37.5854	30.1699	19.6213	14.8082	27.4131	19.7022	34.1723	23.0764	17.7805	23.1014	25.247	25.224	26.5017	22.7104	OS04G0418500	protein_coding	chr4:20690867-20692518:+	gi|38605834|emb|CAE02914.3|	1420	0	OSJNBb0108J11.6 [Oryza sativa Japonica Group]	gi|1002259118|ref|XM_015778405.1|	1652	0	PREDICTED: Oryza sativa Japonica Group U-box domain-containing protein 29 (LOC4335817), mRNA	Q9LSA6	85.1	2e-16	U-box domain-containing protein 29	.	.	.	.	pfam04564	U-box	U-box domain. This domain is related to the Ring finger pfam00097 but lacks the zinc binding residues.	GO:0016567|protein ubiquitination;GO:0010200|response to chitin;	GO:0009506|plasmodesma;	GO:0016874|ligase activity;GO:0070696|transmembrane receptor protein serine/threonine kinase binding;GO:0004842|ubiquitin-protein transferase activity;
OS03G0723000	2.32037	2.33716	2.04974	3.19534	2.16832	2.53566	3.00767	2.69124	3.7927	2.62952	3.48582	3.3278	1.92493	1.70164	3.93545	2.78803	3.37576	2.29296	2.95159	3.14436	3.30271	4.78312	3.13068	3.86345	OS03G0723000	protein_coding	chr3:29370719-29372888:+	gi|1002249337|ref|XP_015628849.1|	2071	0	PREDICTED: scarecrow-like protein 4 [Oryza sativa Japonica Group]	gi|937906879|dbj|AP014959.1|	2170	0	Oryza sativa Japonica Group DNA, chromosome 3, cultivar: Nipponbare, complete sequence	Q9FL03	422	1e-137	Scarecrow-like protein 4	.	.	.	.	pfam03514	GRAS	GRAS domain family. Proteins in the GRAS (GAI, RGA, SCR) family are known as major players in gibberellin (GA) signaling, which regulates various aspects of plant growth and development. Mutation of the SCARECROW (SCR) gene results in a radial pattern defect, loss of a ground tissue layer, in the root. The PAT1 protein is involved in phytochrome A signal transduction. A sequence, structure and ev…	GO:0006355|regulation of transcription, DNA-templated;GO:0006351|transcription, DNA-templated;	GO:0005634|nucleus;	GO:0043565|sequence-specific DNA binding;GO:0003700|transcription factor activity, sequence-specific DNA binding;
OS07G0240400	1.77444	2.17204	2.09037	3.63508	3.17282	1.95496	3.14458	1.4914	2.49537	1.83135	2.51114	2.63255	1.57999	1.19038	2.21995	2.75051	2.93924	2.34374	3.6974	2.96519	2.77075	4.25798	2.05217	2.99598	OS07G0240400	protein_coding	chr7:7796136-7796981:-	gi|1002282798|ref|XP_015645692.1|	809	8e-106	PREDICTED: uncharacterized protein LOC4342807 [Oryza sativa Japonica Group]	gi|1002282797|ref|XM_015790206.1|	846	0	PREDICTED: Oryza sativa Japonica Group uncharacterized LOC4342807 (LOC4342807), mRNA	.	.	.	.	.	.	.	.	pfam01970	TctA	Tripartite tricarboxylate transporter TctA family. This family, formerly known as DUF112, is a family of bacterial and archaeal tripartite tricarboxylate transporters of the extracytoplasmic solute binding receptor-dependent transporter group of families, distinct from the ABC and TRAP-T families. TctA is part of the tripartite TctABC system which, as characterized in S. typhimurium, is a seconda…	.	.	.
OS01G0974200	50.5707	56.1945	44.1654	115.486	67.864	92.8573	21.4094	105.032	303.309	44.9969	49.0259	139.554	120.321	136.388	195.238	149.855	33.1019	99.4108	134.301	113.452	198.681	96.9056	84.1464	133.868	MT2B	protein_coding	chr1:43047164-43047861:+	gi|218189837|gb|EEC72264.1|	137	2e-07	hypothetical protein OsI_05418 [Oryza sativa Indica Group]	gi|1002232941|ref|XM_015763644.1|	518	0	PREDICTED: Oryza sativa Japonica Group metallothionein-like protein 2B (LOC4326409), mRNA	.	.	.	.	.	.	.	.	pfam08933	DUF1864	Domain of unknown function (DUF1864). This domain has no known function. It is found in various hypothetical and conserved domain proteins.	.	.	.
EPlOSAG00000019353	0.319128	0	0.273416	0	0.644467	0	0	0.735702	0	0.385596	0	0	0	0	0	0.890408	0	0.38175	0.303984	0	0	0	0	0	EPlOSAG00000019353	ncRNA	chr3:10214087-10214184:+	.	.	.	.	gi|937906879|dbj|AP014959.1|	98	2e-43	Oryza sativa Japonica Group DNA, chromosome 3, cultivar: Nipponbare, complete sequence	.	.	.	.	.	.	.	.	pfam14270	DUF4358	Domain of unknown function (DUF4358). This domain family is found in bacteria, and is approximately 110 amino acids in length.	.	.	.
OS08G0435900	1812.88	1567.53	979.739	664.746	713.492	1164.35	287.278	1141.85	1038.42	924.517	899.543	1076.82	2841.08	3046.28	2280.29	1868.57	1945.63	1990.37	1614.28	2153.01	2103.74	1585.49	1681.42	2285.7	OS08G0435900	protein_coding	chr8:21171278-21172654:-	gi|1002290793|ref|XP_015649730.1|	1297	8e-178	PREDICTED: chlorophyll a-b binding protein P4, chloroplastic [Oryza sativa Japonica Group]	gi|1002290792|ref|XM_015794244.1|	1138	0	PREDICTED: Oryza sativa Japonica Group chlorophyll a-b binding protein P4, chloroplastic (LOC4345663), mRNA	Q9SQL2	382	3e-131	Chlorophyll a-b binding protein P4, chloroplastic	.	.	.	.	pfam00504	Chloroa_b-bind	Chlorophyll A-B binding protein.	GO:0009765|photosynthesis, light harvesting;GO:0018298|protein-chromophore linkage;	GO:0009535|chloroplast thylakoid membrane;GO:0016021|integral component of membrane;GO:0009522|photosystem I;GO:0009523|photosystem II;	GO:0016168|chlorophyll binding;GO:0046872|metal ion binding;
OS05G0399300	0.990308	1.53911	12.0152	5.80834	2.45148	0.552294	18.8767	0.0368227	0.75004	1.19657	2.6303	4.1362	0.0682673	6.12911	1.44782	0.831896	1.54456	1.41392	3.7124	0.785791	1.54118	0.686012	3.12269	7.2548	OS05G0399300	protein_coding	chr5:19426767-19427874:+	gi|937918985|dbj|BAS93903.1|	1055	9e-142	Os05g0399300, partial [Oryza sativa Japonica Group]	gi|32994158|dbj|AK108949.1|	979	0	Oryza sativa Japonica Group cDNA clone:002-153-C03, full insert sequence	Q7DNA1	409	1e-140	Chitinase 2	VC0769	90.1	4e-19	COG3979	pfam00182	Glyco_hydro_19	Chitinase class I.	GO:0006040|amino sugar metabolic process;GO:0016998|cell wall macromolecule catabolic process;GO:0006032|chitin catabolic process;GO:0050832|defense response to fungus;GO:0000272|polysaccharide catabolic process;	GO:0005622|intracellular;	GO:0008061|chitin binding;GO:0004568|chitinase activity;
OS01G0950100	0	0	0	0	0	0	0	0	0	0	0	0	0	0	0	0	0.203653	0	0	0	0	0	0	0	OS01G0950100	ncRNA	chr1:41848481-41848810:-	gi|1002229218|ref|XP_015642473.1|	539	2e-67	PREDICTED: probable glutathione S-transferase [Oryza sativa Japonica Group]	gi|937893927|dbj|AP014957.1|	330	1e-171	Oryza sativa Japonica Group DNA, chromosome 1, cultivar: Nipponbare, complete sequence	Q9SR36	83.6	3e-19	Glutathione S-transferase U8	.	.	.	.	pfam00043	GST_C	Glutathione S-transferase, C-terminal domain. GST conjugates reduced glutathione to a variety of targets including S-crystallin from squid, the eukaryotic elongation factor 1-gamma, the HSP26 family of stress-related proteins and auxin-regulated proteins in plants. Stringent starvation proteins in Escherichia coli are also included in the alignment but are not known to have GST activity. The glut…	GO:0006749|glutathione metabolic process;GO:0046686|response to cadmium ion;GO:0009636|response to toxic substance;GO:0009407|toxin catabolic process;	GO:0005737|cytoplasm;GO:0005829|cytosol;	GO:0004364|glutathione transferase activity;
OS10G0177400	0.262701	0.262397	0.720228	2.07142	0.477463	0.200371	0.387334	0.211966	0.334095	0.253933	0.33797	0.552724	0.3228	0.422957	0.476242	0.305404	0.776207	0.974175	1.8142	0.393333	0.780798	1.23085	0.317027	0.374333	OS10G0177400	protein_coding	chr10:5341017-5346935:-	gi|1002299431|ref|XP_015613118.1|	1519	0	PREDICTED: HVA22-like protein i isoform X1 [Oryza sativa Japonica Group]	gi|1002299430|ref|XM_015757632.1|	1506	0	PREDICTED: Oryza sativa Japonica Group HVA22-like protein i (LOC4348198), transcript variant X1, mRNA	Q8LE10	233	1e-70	HVA22-like protein i	SPBC30D10.09c	62.8	2e-10	COG5052	pfam03134	TB2_DP1_HVA22	TB2/DP1, HVA22 family. This family includes members from a wide variety of eukaryotes. It includes the TB2/DP1 (deleted in polyposis) protein, which in humans is deleted in severe forms of familial adenomatous polyposis, an autosomal dominant oncological inherited disease. The family also includes the plant protein of known similarity to TB2/DP1, the HVA22 abscisic acid-induced protein, which is …	GO:0009813|flavonoid biosynthetic process;	.	GO:0016210|naringenin-chalcone synthase activity;
OS03G0197200	1.22189	0.7863	3.31507	1.86217	2.32068	1.21305	5.47736	0.536549	3.01685	0.210912	1.58696	0.596415	1.61644	0.390333	0.263705	1.40698	4.25113	3.72375	2.90977	1.77349	5.86484	2.07303	0.386198	1.39911	OS03G0197200	protein_coding	chr3:5112964-5114038:+	gi|108706670|gb|ABF94465.1|	1540	0	Sugar transporter family protein, expressed [Oryza sativa Japonica Group]	gi|1002248936|ref|XM_015773150.1|	1075	0	PREDICTED: Oryza sativa Japonica Group polyol transporter 5 (LOC4331946), mRNA	Q8VZ80	325	1e-104	Polyol transporter 5	.	.	.	.	pfam00083	Sugar_tr	Sugar (and other) transporter.	GO:0046323|glucose import;GO:0010311|lateral root formation;	GO:0005887|integral component of plasma membrane;GO:0005886|plasma membrane;	GO:0015591|D-ribose transmembrane transporter activity;GO:0015148|D-xylose transmembrane transporter activity;GO:0005354|galactose transmembrane transporter activity;GO:0005355|glucose transmembrane transporter activity;GO:0015168|glycerol transmembrane transporter activity;GO:0015575|mannitol transmembrane transporter activity;GO:0015145|monosaccharide transmembrane transporter activity;GO:00053…
EPlOSAG00000019359	2.80669	3.29816	3.77874	4.46339	7.28744	5.30094	4.09279	6.4704	4.31473	8.23594	4.95204	4.32622	3.42737	4.84163	3.6344	3.72906	3.44643	6.23525	1.14579	5.14575	3.10883	8.21895	6.29035	2.49961	EPlOSAG00000019359	ncRNA	chr1:40241940-40242017:+	.	.	.	.	gi|937893927|dbj|AP014957.1|	78	2e-32	Oryza sativa Japonica Group DNA, chromosome 1, cultivar: Nipponbare, complete sequence	.	.	.	.	.	.	.	.	pfam04913	Baculo_Y142	Baculovirus Y142 protein.	.	.	.
OS10G0562500	2.29992	2.37429	0.976028	1.93414	2.40911	2.38269	0.536329	2.18031	1.82941	2.20757	1.21674	2.18006	2.34262	1.81686	2.55719	3.35846	1.20092	2.59695	2.47742	2.91946	1.90732	2.70657	2.28269	3.29256	OS10G0562500	protein_coding	chr10:22190539-22192740:+	gi|113639926|dbj|BAF27231.1|	1879	0	Os10g0562500, partial [Oryza sativa Japonica Group]	gi|32974339|dbj|AK064321.1|	1446	0	Oryza sativa Japonica Group cDNA clone:002-107-D10, full insert sequence	Q39183	467	1e-157	Serine/threonine-protein kinase D6PKL2	.	.	.	.	pfam00069	Pkinase	Protein kinase domain.	GO:0009734|auxin-activated signaling pathway;GO:0010540|basipetal auxin transport;GO:0035556|intracellular signal transduction;GO:0006468|protein phosphorylation;	GO:0005737|cytoplasm;GO:0005730|nucleolus;GO:0005634|nucleus;GO:0005886|plasma membrane;	GO:0005524|ATP binding;GO:0016301|kinase activity;GO:0004672|protein kinase activity;GO:0004674|protein serine/threonine kinase activity;
EPlOSAG00000019358	1.8043	8.48099	3.86463	1.11585	3.94736	6.11647	3.75173	5.54606	2.0593	4.3602	3.40453	4.867	10.2821	7.66592	3.06652	3.91551	2.26172	5.75561	6.01539	8.68345	5.44045	5.28361	1.08872	3.21378	EPlOSAG00000019358	ncRNA	chr1:499838-499941:+	.	.	.	.	gi|937893927|dbj|AP014957.1|	104	1e-46	Oryza sativa Japonica Group DNA, chromosome 1, cultivar: Nipponbare, complete sequence	.	.	.	.	.	.	.	.	pfam03600	CitMHS	Citrate transporter.	.	.	.
OS07G0619500	5.94671	4.52712	62.1205	4.87505	7.93961	5.16364	12.3465	4.23574	4.31002	7.44788	5.95777	5.56369	5.44633	2.99531	4.49938	2.57242	8.36353	7.42085	4.72357	3.90888	5.88903	4.30047	5.34064	3.39582	OS07G0619500	protein_coding	chr7:25591228-25592810:+	gi|1002281998|ref|XP_015645293.1|	1063	5e-139	PREDICTED: uncharacterized protein LOC4343926 [Oryza sativa Japonica Group]	gi|937924750|dbj|AP014963.1|	1543	0	Oryza sativa Japonica Group DNA, chromosome 7, cultivar: Nipponbare, complete sequence	.	.	.	.	.	.	.	.	pfam07816	DUF1645	Protein of unknown function (DUF1645). These sequences are derived from a number of hypothetical plant proteins. The region in question is approximately 270 amino acids long. Some members of this family are annotated as yeast pheromone receptor proteins AR781 but no literature was found to support this.	.	.	.
OS09G0454900	3.17366	2.25415	11.2634	4.24839	6.34823	3.88123	11.1174	2.68576	2.91806	4.62344	5.42673	3.00168	2.32866	2.07513	3.28864	1.31703	5.21198	4.03669	3.04219	1.37484	2.4659	3.15667	3.22396	1.94987	OS09G0454900	protein_coding	chr9:17092204-17095317:-	gi|1002297632|ref|XP_015612247.1|	4266	0	PREDICTED: G-type lectin S-receptor-like serine/threonine-protein kinase At5g35370 [Oryza sativa Japonica Group]	gi|1002297631|ref|XM_015756761.1|	3114	0	PREDICTED: Oryza sativa Japonica Group G-type lectin S-receptor-like serine/threonine-protein kinase At5g35370 (LOC4347249), mRNA	O65238	671	0	G-type lectin S-receptor-like serine/threonine-protein kinase At5g35370	.	.	.	.	pfam00069	Pkinase	Protein kinase domain.	GO:0006468|protein phosphorylation;	GO:0016021|integral component of membrane;GO:0005886|plasma membrane;	GO:0005524|ATP binding;GO:0005516|calmodulin binding;GO:0030246|carbohydrate binding;GO:0004674|protein serine/threonine kinase activity;
OS01G0150200	15.2127	13.6284	20.7872	15.5301	17.8351	14.0892	13.3738	14.6267	15.4994	14.8339	17.48	16.3094	11.4328	9.57058	12.2058	23.1971	16.1366	14.9182	43.8422	37.5472	13.2312	16.4361	23.9804	37.9653	PAS2B	protein_coding	chr1:2717836-2721203:+	gi|1002228284|ref|XP_015636440.1|	1181	3e-154	PREDICTED: geranylgeranyl transferase type-1 subunit beta [Oryza sativa Japonica Group]	gi|32984674|dbj|AK099465.1|	1156	0	Oryza sativa Japonica Group cDNA clone:J013023K19, full insert sequence	Q5ZEJ0	428	3e-149	Very-long-chain (3R)-3-hydroxyacyl-CoA dehydratase PASTICCINO 2B	YJL097w	115	5e-29	COG5198	pfam04387	PTPLA	Protein tyrosine phosphatase-like protein, PTPLA. This family includes the mammalian protein tyrosine phosphatase-like protein, PTPLA. A significant variation of PTPLA from other protein tyrosine phosphatases is the presence of proline instead of catalytic arginine at the active site. It is thought that PTPLA proteins have a role in the development, differentiation, and maintenance of a number of…	GO:0030497|fatty acid elongation;GO:0007275|multicellular organismal development;GO:0030148|sphingolipid biosynthetic process;GO:0042761|very long-chain fatty acid biosynthetic process;	GO:0030176|integral component of endoplasmic reticulum membrane;	GO:0018812|3-hydroxyacyl-CoA dehydratase activity;
EPlOSAG00000012361	0	0	0	0	0	0	0	0	0	0	0	0	0	0	0	0.985989	0	0	0	0	0.456664	0	0	0	EPlOSAG00000012361	ncRNA	chr8:18328800-18328858:+	.	.	.	.	gi|937928473|dbj|AP014964.1|	59	4e-22	Oryza sativa Japonica Group DNA, chromosome 8, cultivar: Nipponbare, complete sequence	.	.	.	.	.	.	.	.	pfam08790	zf-LYAR	LYAR-type C2HC zinc finger. This C2HC zinc finger is found in LYAR proteins, which are involved in cell growth regulation.	.	.	.
EPlOSAG00000012360	0	0	0	0	0	0	0	0	0	0	0	0	0.968604	1.21626	2.05423	0	0	0.542195	0	0	0	0.884856	0	1.61465	EPlOSAG00000012360	ncRNA	chr5:20490000-20490068:+	gi|937919136|dbj|BAS94054.1|	113	1e-06	Os05g0418100 [Oryza sativa Japonica Group]	gi|1002270884|ref|XM_015784277.1|	69	2e-27	PREDICTED: Oryza sativa Japonica Group MLO-like protein 1 (LOC9268698), transcript variant X2, mRNA	.	.	.	.	.	.	.	.	pfam03094	Mlo	Mlo family. A family of plant integral membrane proteins, first discovered in barley. Mutants lacking wild-type Mlo proteins show broad spectrum resistance to the powdery mildew fungus, and dysregulated cell death control, with spontaneous cell death in response to developmental or abiotic stimuli. Thus wild-type Mlo proteins are thought to be inhibitors of cell death whose deficiency lowers the …	.	.	.
EPlOSAG00000012363	2.27451	6.01379	4.87177	4.74743	2.29665	4.04799	3.22462	2.62177	2.22512	3.43531	0.585241	1.84061	1.21516	5.34047	1.93284	6.34618	1.22192	0.680209	1.62494	1.21627	4.40888	2.77523	0	1.01283	EPlOSAG00000012363	ncRNA	chr4:21417459-21417513:+	.	.	.	.	gi|937912581|dbj|AP014960.1|	55	7e-20	Oryza sativa Japonica Group DNA, chromosome 4, cultivar: Nipponbare, complete sequence	.	.	.	.	.	.	.	.	pfam07950	DUF1691	Protein of unknown function (DUF1691). This family of fungal proteins is uncharacterized. Each protein contains two copies of this region.	.	.	.
EPlOSAG00000012362	5.83085	6.22898	9.08296	5.90076	8.56377	3.23447	6.01201	9.7761	15.557	3.20241	10.9113	3.43165	5.09749	5.6896	3.6036	4.43695	4.5563	5.70683	6.564	4.53524	8.67662	2.06966	5.11758	5.66496	EPlOSAG00000012362	ncRNA	chr7:18629345-18629403:-	.	.	.	.	gi|937924750|dbj|AP014963.1|	59	4e-22	Oryza sativa Japonica Group DNA, chromosome 7, cultivar: Nipponbare, complete sequence	.	.	.	.	.	.	.	.	pfam06317	Arena_RNA_pol	Arenavirus RNA polymerase. This family consists of several Arenavirus RNA polymerase proteins (EC:2.7.7.48).	.	.	.
OS04G0401700	10.1497	9.19063	51.9732	18.4755	22.3721	13.7495	74.6861	7.70141	9.96777	10.3049	14.6126	9.96539	14.2465	7.52737	12.2126	5.49202	47.2739	26.5277	15.8358	8.77429	22.9563	15.5851	14.3	8.73297	OS04G0401700	protein_coding	chr4:19886674-19892355:+	gi|1002262837|ref|XP_015635766.1|	4010	0	PREDICTED: potassium transporter 1 [Oryza sativa Japonica Group]	gi|1002262836|ref|XM_015780280.1|	2932	0	PREDICTED: Oryza sativa Japonica Group potassium transporter 1 (LOC4335729), transcript variant X1, mRNA	Q6VVA6	65.5	1e-09	Potassium transporter 1	Zkup	295	2e-86	COG3158	pfam02705	K_trans	K+ potassium transporter. This is a family of K+ potassium transporters that are conserved across phyla, having both bacterial (KUP), yeast (HAK), and plant (AtKT) sequences as members.	GO:0006813|potassium ion transport;	GO:0016021|integral component of membrane;GO:0016020|membrane;GO:0005886|plasma membrane;	GO:0015079|potassium ion transmembrane transporter activity;
OS02G0162600	20.4086	9.24913	5.52007	1.58306	9.7761	4.17936	9.91446	8.18939	4.56546	5.13384	3.4769	7.40275	9.04264	8.27068	12.3511	1.61952	8.90584	15.9145	6.36946	6.62988	3.57042	2.34566	12.2725	2.66741	OS02G0162600	protein_coding	chr2:3362047-3362944:+	gi|1002242000|ref|XP_015625234.1|	580	1e-71	PREDICTED: uncharacterized protein LOC4328393 [Oryza sativa Japonica Group]	gi|937901440|dbj|AP014958.1|	898	0	Oryza sativa Japonica Group DNA, chromosome 2, cultivar: Nipponbare, complete sequence	.	.	.	.	.	.	.	.	pfam07778	CENP-I	Mis6. Mis6 is an essential centromere connector protein acting during G1-S phase of the cell cycle. Mis6 is thought to be required for recruiting CENP-A, the centromere- specific histone H3 variant, an important event for centromere function and chromosome segregation during mitosis.	.	.	.
OS12G0626150	2.50467	2.46597	0.579973	1.75831	1.2987	1.23918	0.460661	2.49693	1.85427	1.79945	2.02047	1.89904	2.24226	1.81649	1.6107	3.52566	1.16373	2.91518	2.77271	1.95472	1.51628	1.91623	2.20571	3.37609	OS12G0626150	protein_coding	chr12:26763811-26764359:+	gi|937943271|dbj|BAT18183.1|	420	1e-49	Os12g0626150 [Oryza sativa Japonica Group]	gi|937940524|dbj|AP014968.1|	438	0	Oryza sativa Japonica Group DNA, chromosome 12, cultivar: Nipponbare, complete sequence	.	.	.	.	.	.	.	.	pfam04257	Exonuc_V_gamma	Exodeoxyribonuclease V, gamma subunit. The Exodeoxyribonuclease V enzyme is a multi-subunit enzyme comprised of the proteins RecB, RecC (this family) and RecD. This enzyme plays an important role in homologous genetic recombination, repair of double strand DNA breaks resistance to UV irradiation and chemical DNA-damage. The enzyme (EC:3.1.11.5) catalyses ssDNA or dsDNA-dependent ATP hydrolysis, h…	.	.	.
OS12G0512100	2.76567	3.11769	8.95454	10.0983	12.388	7.03158	11.0516	5.37497	5.50559	5.73141	5.80878	8.55324	4.1406	2.84773	3.8988	2.31796	4.9929	5.2703	4.33455	2.37313	6.16438	2.98213	5.43331	2.67787	OS12G0512100	protein_coding	chr12:19788367-19791483:-	gi|1002309665|ref|XP_015618199.1|	2015	0	PREDICTED: polyol transporter 5 [Oryza sativa Japonica Group]	gi|37990662|dbj|AK121039.1|	1945	0	Oryza sativa Japonica Group cDNA clone:J023051G03, full insert sequence	Q8VZ80	367	5e-117	Polyol transporter 5	.	.	.	.	pfam00083	Sugar_tr	Sugar (and other) transporter.	GO:0046323|glucose import;GO:0010311|lateral root formation;	GO:0005887|integral component of plasma membrane;GO:0005886|plasma membrane;	GO:0015591|D-ribose transmembrane transporter activity;GO:0015148|D-xylose transmembrane transporter activity;GO:0005354|galactose transmembrane transporter activity;GO:0005355|glucose transmembrane transporter activity;GO:0015168|glycerol transmembrane transporter activity;GO:0015575|mannitol transmembrane transporter activity;GO:0015145|monosaccharide transmembrane transporter activity;GO:00053…
EPlOSAG00000038859	0	0	0	0.254492	0	0	0.622296	0	0	0	0.282353	0	0	0	0	0.255146	0.294761	0.328171	0	0.293398	0.236344	0	0	0	EPlOSAG00000038859	ncRNA	chr3:32271190-32271303:+	gi|937902235|dbj|BAS77289.1|	121	1e-07	Os02g0179250 [Oryza sativa Japonica Group]	gi|937906879|dbj|AP014959.1|	114	3e-52	Oryza sativa Japonica Group DNA, chromosome 3, cultivar: Nipponbare, complete sequence	.	.	.	.	.	.	.	.	pfam09764	Nt_Gln_amidase	N-terminal glutamine amidase. This protein is conserved from plants to humans. It represents a family of N terminal glutamine amidases. The enzyme removes the NH2 group from a Gln, at the N-terminal, rendering it a Glu.	.	.	.
OS05G0541800	1.8879	1.8682	1.36208	3.15699	1.75578	1.36418	1.8313	2.11887	3.45079	1.62079	2.35212	1.79578	1.85797	1.76642	2.50496	2.74926	1.92168	1.39662	2.22423	2.28473	2.58946	2.01254	2.45818	2.74324	OS05G0541800	protein_coding	chr5:26900127-26901512:+	gi|113579740|dbj|BAF18103.1|	631	7e-78	Os05g0541800, partial [Oryza sativa Japonica Group]	gi|32981877|dbj|AK071854.1|	1256	0	Oryza sativa Japonica Group cDNA clone:J023117P14, full insert sequence	Q9SSM3	90.9	6e-20	Jacalin-related lectin 19	.	.	.	.	pfam01419	Jacalin	Jacalin-like lectin domain. Proteins containing this domain are lectins. It is found in 1 to 6 copies in these proteins. The domain is also found in the animal prostatic spermine-binding protein.	.	.	GO:0030246|carbohydrate binding;
OS01G0212500	0.0233567	0.0548931	0	0.0650009	0	0.0237533	0	0	0	0	0	0.0504026	0.524088	0.501399	0.0529281	0.260672	0	0	0.0444966	0	0.0201219	0.0911951	0.112747	0.0832046	OS01G0212500	protein_coding	chr1:6139624-6141644:-	gi|937895019|dbj|BAS70999.1|	1245	3e-167	Os01g0212500 [Oryza sativa Japonica Group]	gi|1002235380|ref|XM_015766398.1|	1333	0	PREDICTED: Oryza sativa Japonica Group uncharacterized LOC9271635 (LOC9271635), transcript variant X1, mRNA	.	.	.	.	.	.	.	.	pfam08744	NOZZLE	Plant transcription factor NOZZLE. NOZZLE is a transcription factor that plays a role in patterning the proximal-distal and adaxial-abaxial axes.	.	.	.
OS12G0615900	3.59549	3.09597	1.8589	2.18525	1.62746	1.73371	1.89834	2.1794	2.12257	3.59533	2.903	2.40793	3.1794	3.28534	3.82801	2.56562	3.99636	3.59654	1.38766	1.42541	2.16293	2.72297	3.92757	2.40157	OS12G0615900	protein_coding	chr12:26128861-26130743:+	gi|113649785|dbj|BAF30297.1|	1289	8e-177	Os12g0615900, partial [Oryza sativa Japonica Group]	gi|1002313558|ref|XM_015764666.1|	1009	0	PREDICTED: Oryza sativa Japonica Group p21-activated protein kinase-interacting protein 1-like (LOC4352795), transcript variant X1, mRNA	Q6TNS2	112	7e-27	p21-activated protein kinase-interacting protein 1-like	.	.	.	.	pfam00400	WD40	WD domain, G-beta repeat.	GO:0009968|negative regulation of signal transduction;	GO:0005730|nucleolus;	.
EPlOSAG00000013011	0	0	0	0	0	0	0	0	0	0	0	0	0	0	0	0	0	0	0	0	0	0.508792	0	0	EPlOSAG00000013011	ncRNA	chr2:35819882-35819941:-	.	.	.	.	gi|937901440|dbj|AP014958.1|	60	1e-22	Oryza sativa Japonica Group DNA, chromosome 2, cultivar: Nipponbare, complete sequence	.	.	.	.	.	.	.	.	pfam08331	DUF1730	Domain of unknown function (DUF1730). This domain of unknown function occurs in Iron-sulfur cluster-binding proteins together with the 4Fe-4S binding domain (pfam00037).	.	.	.
EPlOSAG00000013018	0	0	0	0	0.535236	0	0	0	0.518566	0	0	0	0	0	0	0	0.569538	0	0	0	0	0	0	0	EPlOSAG00000013018	ncRNA	chr2:3096139-3096197:-	.	.	.	.	gi|937901440|dbj|AP014958.1|	59	4e-22	Oryza sativa Japonica Group DNA, chromosome 2, cultivar: Nipponbare, complete sequence	.	.	.	.	.	.	.	.	pfam07065	D123	D123. This family contains a number of eukaryotic D123 proteins approximately 330 residues long. It has been shown that mutated variants of D123 exhibit temperature-dependent differences in their degradation rate. D123 proteins are regulators of eIF2, the central regulator of translational initiation.	.	.	.
EPlOSAG00000013019	0	0	0.454148	0	0	0	0	0	0	0	0	0	0	0	0	0	0	0	0	0	0	0	0	0	EPlOSAG00000013019	ncRNA	chr3:25160768-25160826:-	.	.	.	.	gi|937906879|dbj|AP014959.1|	59	4e-22	Oryza sativa Japonica Group DNA, chromosome 3, cultivar: Nipponbare, complete sequence	.	.	.	.	.	.	.	.	pfam09905	DUF2132	Uncharacterized conserved protein (DUF2132). This domain, found in various hypothetical prokaryotic proteins, has no known function.	.	.	.
OS11G0592800	28.1108	29.6566	16.7607	12.2106	11.8109	15.2903	8.70723	16.3937	12.1814	18.0438	16.6094	20.0118	33.8355	45.9135	29.4007	28.4523	25.4788	28.9049	24.0121	26.6493	25.6804	25.612	23.9938	32.3118	OS11G0592800	protein_coding	chr11:22561645-22565343:-	gi|1002303545|ref|XP_015615154.1|	2741	0	PREDICTED: CDK5RAP1-like protein [Oryza sativa Japonica Group]	gi|1002303544|ref|XM_015759668.1|	2155	0	PREDICTED: Oryza sativa Japonica Group CDK5RAP1-like protein (LOC4350829), mRNA	Q2R1U4	1060	0	CDK5RAP1-like protein	XF0906	271	8e-81	COG0621	pfam00919	UPF0004	Uncharacterized protein family UPF0004. This family is the N terminal half of the Prosite family. The C-terminal half has been shown to be related to MiaB proteins. This domain is a nearly always found in conjunction with pfam04055 and pfam01938 although its function is uncertain.	GO:0045859|regulation of protein kinase activity;GO:0009451|RNA modification;	.	GO:0051536|iron-sulfur cluster binding;GO:0046872|metal ion binding;GO:0019887|protein kinase regulator activity;GO:0016740|transferase activity;
OS08G0512300	15.3992	14.6044	14.6895	12.8545	14.6559	13.4926	13.3241	14.8223	13.6448	14.5783	14.5652	13.4587	14.1761	11.1368	14.4671	12.6555	14.3281	14.6499	14.9925	11.5938	11.2345	13.0611	15.2446	12.3206	OS08G0512300	protein_coding	chr8:25401259-25404636:+	gi|1002288219|ref|XP_015648413.1|	1692	0	PREDICTED: geranylgeranyl transferase type-2 subunit beta [Oryza sativa Japonica Group]	gi|1002288218|ref|XM_015792927.1|	1379	0	PREDICTED: Oryza sativa Japonica Group geranylgeranyl transferase type-2 subunit beta (LOC4346013), mRNA	Q9LHL5	496	3e-173	Geranylgeranyl transferase type-2 subunit beta 2	YPR176c	337	1e-111	COG5029	pfam13249	Prenyltrans_2	Prenyltransferase-like.	GO:0018344|protein geranylgeranylation;	GO:0005829|cytosol;GO:0005968|Rab-protein geranylgeranyltransferase complex;	GO:0046872|metal ion binding;GO:0004663|Rab geranylgeranyltransferase activity;
OS12G0566400	35.6539	31.7087	48.6247	37.9167	40.5568	38.9585	42.244	28.554	37.7357	32.8177	40.3377	35.2241	30.1082	26.3516	35.6359	31.226	37.7852	30.5853	44.159	37.7525	37.9948	38.2998	34.4323	31.0832	OS12G0566400	protein_coding	chr12:23279939-23282625:+	gi|1002310107|ref|XP_015618425.1|	460	4e-55	PREDICTED: membrane magnesium transporter [Oryza sativa Japonica Group]	gi|1002310106|ref|XM_015762939.1|	707	0	PREDICTED: Oryza sativa Japonica Group membrane magnesium transporter (LOC4352550), mRNA	Q2HIM5	120	8e-33	Membrane magnesium transporter	.	.	.	.	pfam10270	MMgT	Membrane magnesium transporter. This entry represents a novel family of membrane magnesium transporters (MMgT). The proteins, MMgT1 and MMgT2, are localized to the Golgi complex and post-Golgi vesicles, including the early endosomes, suggesting that they may provide regulated pathways for Mg(2+) transport in the Golgi and post-Golgi organelles of epithelium-derived cells.	GO:0098655|cation transmembrane transport;	GO:0005769|early endosome;GO:0031901|early endosome membrane;GO:0005783|endoplasmic reticulum;GO:0072546|ER membrane protein complex;GO:0005794|Golgi apparatus;GO:0000139|Golgi membrane;GO:0005886|plasma membrane;	GO:0022890|inorganic cation transmembrane transporter activity;
OS03G0200000	0.219471	0.0322377	1.41025	0.178144	0.0277008	0	1.40017	0	0.0536761	0.0662955	0.225882	0.0592009	0	0	0	0	0.206332	0.0328171	0.365848	0.0880194	0.401784	0	0.0331071	0.0244322	OS03G0200000	protein_coding	chr3:5253519-5254758:+	gi|1002250093|ref|XP_015629241.1|	1845	0	PREDICTED: heptahelical transmembrane protein 4-like [Oryza sativa Japonica Group]	gi|1002250092|ref|XM_015773755.1|	1140	0	PREDICTED: Oryza sativa Japonica Group heptahelical transmembrane protein 4-like (LOC107276330), mRNA	Q9SZG0	386	2e-130	Heptahelical transmembrane protein 4	YOL002c	134	7e-35	COG1272	pfam03006	HlyIII	Haemolysin-III related. Members of this family are integral membrane proteins. This family includes a protein with hemolytic activity from Bacillus cereus. It has been proposed that YOL002c encodes a Saccharomyces cerevisiae protein that plays a key role in metabolic pathways that regulate lipid and phosphate metabolizm. In eukaryotes, members are seven-transmembrane pass molecules found to encod…	GO:0009725|response to hormone;GO:0009744|response to sucrose;	GO:0016021|integral component of membrane;	GO:0004872|receptor activity;
OS07G0480800	2.89803	3.38184	5.84518	2.42701	1.17862	0.675409	10.0889	2.25019	1.04347	5.71447	1.01494	4.77722	8.34346	2.21415	2.39428	15.1236	2.76779	6.01858	43.7464	5.98351	3.95305	5.97193	2.47728	10.4493	OS07G0480800	protein_coding	chr7:17490699-17492940:+	gi|1002282224|ref|XP_015645412.1|	1450	0	PREDICTED: probable xyloglucan endotransglucosylase/hydrolase protein 32 [Oryza sativa Japonica Group]	gi|1002282223|ref|XM_015789926.1|	1554	0	PREDICTED: Oryza sativa Japonica Group probable xyloglucan endotransglucosylase/hydrolase protein 32 (LOC4343230), mRNA	Q9SJL9	376	9e-126	Probable xyloglucan endotransglucosylase/hydrolase protein 32	YLR213c	60.1	6e-09	COG2273	pfam00722	Glyco_hydro_16	Glycosyl hydrolases family 16.	GO:0042546|cell wall biogenesis;GO:0016998|cell wall macromolecule catabolic process;GO:0071555|cell wall organization;GO:0010411|xyloglucan metabolic process;	GO:0048046|apoplast;GO:0005618|cell wall;	GO:0004553|hydrolase activity, hydrolyzing O-glycosyl compounds;GO:0016762|xyloglucan:xyloglucosyl transferase activity;
OS05G0513500	4.35633	4.73713	6.51764	2.95549	3.61089	2.44659	4.20341	3.29766	5.53388	5.65648	2.00758	2.45542	6.39158	5.40867	4.27287	3.93063	7.47503	7.54452	5.14056	3.75501	5.71352	5.26775	5.72801	4.69038	OS05G0513500	protein_coding	chr5:25462659-25464305:+	gi|475624952|gb|EMT32803.1|	293	2e-31	50S ribosomal protein L33 [Aegilops tauschii]	gi|156764167|dbj|AK287552.1|	481	0	Oryza sativa Japonica Group cDNA, clone: J065018G21, full insert sequence	Q2W1A2	82	2e-19	50S ribosomal protein L33	RP879	70.1	2e-15	COG0267	pfam00471	Ribosomal_L33	Ribosomal protein L33.	GO:0006412|translation;	GO:0005840|ribosome;	GO:0003735|structural constituent of ribosome;
EPlOSAG00000018392	0	0	0	0	0	0	0	0	0	0	0	0	0	0.499534	0	0	0	0	0	0	0	0	0	0	EPlOSAG00000018392	ncRNA	chr12:20560227-20560310:+	.	.	.	.	gi|937940524|dbj|AP014968.1|	84	1e-35	Oryza sativa Japonica Group DNA, chromosome 12, cultivar: Nipponbare, complete sequence	.	.	.	.	.	.	.	.	pfam14005	YpjP	YpjP-like protein. The YpjP-like protein family includes the B. subtilis YpjP protein, which is functionally uncharacterized. This family of proteins is found in bacteria. Proteins in this family are approximately 200 amino acids in length.	.	.	.
EPlOSAG00000018390	0	0	0	0.420465	0	0.230476	0	0	0.221706	0	0	0	0	0	0.513556	0	0	0.271098	0.431746	0.484745	0	0	0	0	EPlOSAG00000018390	ncRNA	chr6:30347639-30347776:+	.	.	.	.	gi|937920774|dbj|AP014962.1|	138	2e-65	Oryza sativa Japonica Group DNA, chromosome 6, cultivar: Nipponbare, complete sequence	.	.	.	.	.	.	.	.	pfam08378	NERD	Nuclease-related domain. The nuclease-related domain (NERD) is found in a range of bacterial as well as archaeal and plant proteins. It has distant similarity to endonucleases (hence its name) and its predicted secondary structure is helix - sheet - sheet - sheet - sheet - weak sheet/long loop - helix - sheet - sheet. The majority of NERD-containing proteins are single-domain, but in several case…	.	.	.
EPlOSAG00000018391	0	0	0	0	0	0	0	0	0	0	0	0	0	0	0	0	0	0	0	0	0	1.48915	0	0	EPlOSAG00000018391	ncRNA	chr9:5024762-5024843:+	.	.	.	.	gi|937931852|dbj|AP014965.1|	82	1e-34	Oryza sativa Japonica Group DNA, chromosome 9, cultivar: Nipponbare, complete sequence	.	.	.	.	.	.	.	.	pfam09295	ChAPs	ChAPs (Chs5p-Arf1p-binding proteins). ChAPs (Chs5p-Arf1p-binding proteins) are required for the export of specialized cargo from the Golgi. They physically interact with Chs3, Chs5 and the small GTPase Arf1, and they form also interactions with each other.	.	.	.
EPlOSAG00000018397	7.4787	3.99467	5.09682	4.8879	5.83523	3.45713	2.12054	5.09393	6.98373	4.92892	4.54834	4.03467	4.90356	3.64877	3.65909	4.90047	2.92198	4.06646	3.2381	5.63516	6.2965	4.97732	3.48704	3.17885	EPlOSAG00000018397	ncRNA	chr5:7961454-7961637:-	gi|590576916|ref|XP_007013090.1|	119	3e-06	Glyoxalase/Bleomycin resistance protein/Dioxygenase superfamily protein isoform 2 [Theobroma cacao]	gi|937916895|dbj|AP014961.1|	184	7e-91	Oryza sativa Japonica Group DNA, chromosome 5, cultivar: Nipponbare, complete sequence	.	.	.	.	.	.	.	.	pfam03143	GTP_EFTU_D3	Elongation factor Tu C-terminal domain. Elongation factor Tu consists of three structural domains, this is the third domain. This domain adopts a beta barrel structure. This the third domain is involved in binding to both charged tRNA and binding to EF-Ts pfam00889.	.	.	.
OS01G0210900	0.0691533	0.0609469	0.23699	0.0160376	0.0174566	0.0703275	0	0.0398556	0.0169129	0.355115	0.0177934	0.130576	0.0554177	0.255152	0.411356	0.28942	0.148602	0.28953	0.0494038	0.33281	0	0.168754	0.0208635	0.215555	OS01G0210900	protein_coding	chr1:6031025-6032833:-	gi|1002226230|ref|XP_015625810.1|	2472	0	PREDICTED: cytochrome P450 710A1 [Oryza sativa Japonica Group]	gi|937893927|dbj|AP014957.1|	1809	0	Oryza sativa Japonica Group DNA, chromosome 1, cultivar: Nipponbare, complete sequence	Q1T7C2	572	0	Cytochrome P450 710A11	SPAC19A8.04	214	2e-60	COG2124	pfam00067	p450	Cytochrome P450. Cytochrome P450s are haem-thiolate proteins involved in the oxidative degradation of various compounds. They are particularly well known for their role in the degradation of environmental toxins and mutagens. They can be divided into 4 classes, according to the method by which electrons from NAD(P)H are delivered to the catalytic site. Sequence conservation is relatively low with…	GO:0016126|sterol biosynthetic process;	GO:0016021|integral component of membrane;	GO:0020037|heme binding;GO:0005506|iron ion binding;GO:0004497|monooxygenase activity;GO:0016705|oxidoreductase activity, acting on paired donors, with incorporation or reduction of molecular oxygen;
OS08G0497300	7.18358	7.95553	5.54723	7.55168	2.39794	5.62336	3.2831	5.13435	4.26509	4.19713	3.75752	4.93356	10.0995	9.47963	11.0978	15.9554	8.16266	4.8054	20.8657	16.1993	14.2503	12.4094	7.22903	13.5844	OS08G0497300	protein_coding	chr8:24560893-24566089:+	gi|1002288089|ref|XP_015648351.1|	2936	0	PREDICTED: phosphatidylinositol/phosphatidylcholine transfer protein SFH6 [Oryza sativa Japonica Group]	gi|1002288088|ref|XM_015792865.1|	2349	0	PREDICTED: Oryza sativa Japonica Group phosphatidylinositol/phosphatidylcholine transfer protein SFH6 (LOC4345931), transcript variant X1, mRNA	F4JVA6	376	2e-119	Phosphatidylinositol/phosphatidylcholine transfer protein SFH6	.	.	.	.	pfam00650	CRAL_TRIO	CRAL/TRIO domain.	GO:0015031|protein transport;	GO:0000139|Golgi membrane;GO:0005886|plasma membrane;	GO:0005215|transporter activity;
OS08G0545850	0	0	0	0	0	0	0	0	0	0	0	0.0486934	0	0	0	0	0	0	0	0	0	0	0	0	OS08G0545850	protein_coding	chr8:27333284-27333976:+	gi|937931621|dbj|BAT06537.1|	383	1e-43	Os08g0545850 [Oryza sativa Japonica Group]	gi|937928473|dbj|AP014964.1|	693	0	Oryza sativa Japonica Group DNA, chromosome 8, cultivar: Nipponbare, complete sequence	.	.	.	.	.	.	.	.	pfam13608	Potyvirid-P3	Protein P3 of Potyviral polyprotein. This is the P3 protein section of the Potyviridae polyproteins. The function is not known except that the protein is essential to viral survival.	.	.	.
OS11G0531800	1.40681	1.12633	1.24503	1.08992	0.686837	1.0691	0.613683	0.801889	0.831807	1.1768	1.432	0.600496	0.693775	0.705224	0.875813	0.50323	1.04645	0.980132	0.412325	0.413339	0.839061	0.980865	0.932826	0.812314	OS11G0531800	protein_coding	chr11:19354777-19356799:-	gi|1002308824|ref|XP_015617805.1|	312	2e-54	PREDICTED: nudix hydrolase 13, mitochondrial isoform X1 [Oryza sativa Japonica Group]	gi|1002308827|ref|XM_015762323.1|	2023	0	PREDICTED: Oryza sativa Japonica Group uncharacterized LOC4350640 (LOC4350640), mRNA	Q93ZY7	29.3	6e-13	Nudix hydrolase 12, mitochondrial	.	.	.	.	pfam00378	ECH	Enoyl-CoA hydratase/isomerase family. This family contains a diverse set of enzymes including: Enoyl-CoA hydratase. Napthoate synthase. Carnitate racemase. 3-hydoxybutyryl-CoA dehydratase. Dodecanoyl-CoA delta-isomerase.	GO:0009164|nucleoside catabolic process;	GO:0005737|cytoplasm;GO:0005739|mitochondrion;GO:0005634|nucleus;	GO:0016818|hydrolase activity, acting on acid anhydrides, in phosphorus-containing anhydrides;GO:0046872|metal ion binding;
OS07G0151800	2.71759	1.88466	2.97719	4.67003	5.3981	1.99352	3.13276	2.56762	3.48665	2.47616	2.33846	2.16311	7.61638	9.02576	8.73265	9.52982	17.1843	15.9878	9.54823	6.67042	9.55677	11.9588	6.34412	8.60975	OS07G0151800	protein_coding	chr7:2721785-2723535:-	gi|1002282169|ref|XP_015645381.1|	489	3e-59	PREDICTED: uncharacterized protein LOC4342415 [Oryza sativa Japonica Group]	gi|1002282168|ref|XM_015789895.1|	702	0	PREDICTED: Oryza sativa Japonica Group uncharacterized LOC4342415 (LOC4342415), mRNA	.	.	.	.	.	.	.	.	pfam03254	XG_FTase	Xyloglucan fucosyltransferase. Plant cell walls are crucial for development, signal transduction, and disease resistance in plants. Cell walls are made of cellulose, hemicelluloses, and pectins. Xyloglucan (XG), the principal load-bearing hemicellulose of dicotyledonous plants, has a terminal fucosyl residue. This fucosyltransferase adds this residue.	.	.	.
OS08G0544101	0.842413	3.58848	2.88698	2.73514	1.48857	1.49926	1.91089	3.03446	1.23618	0.890636	0.758646	1.2498	1.12515	1.13026	2.02829	0.293805	0.905124	0.503858	1.50457	0.900939	0.81646	1.23344	1.65201	0.562682	OS08G0544101	ncRNA	chr8:27269457-27269924:-	.	.	.	.	gi|1002291179|ref|XR_001548247.1|	297	2e-153	PREDICTED: Oryza sativa Japonica Group uncharacterized LOC107278468 (LOC107278468), transcript variant X7, ncRNA	.	.	.	.	.	.	.	.	pfam11028	DUF2723	Protein of unknown function (DUF2723). This family is conserved in bacteria. The function is not known.	.	.	.
OS10G0563900	0.0740227	0.260954	13.5401	3.87972	0.074743	0.225839	0.293842	0.341296	0.506906	0.40248	0.495204	1.43764	0.632745	0.198631	0.587095	5.88618	1.193	0.265644	25.5246	1.30623	1.0841	30.0218	1.33996	1.3844	CYCP4-1	protein_coding	chr10:22268600-22270503:+	gi|1002299777|ref|XP_015613286.1|	898	5e-119	PREDICTED: cyclin-P4-1 [Oryza sativa Japonica Group]	gi|1002299776|ref|XM_015757800.1|	845	0	PREDICTED: Oryza sativa Japonica Group cyclin-P4-1 (LOC4349405), mRNA	Q7XC35	350	2e-120	Cyclin-P4-1	.	.	.	.	pfam08613	Cyclin	Cyclin. This family includes many different cyclin proteins. Members include the G1/S-specific cyclin pas1, and the phosphate system cyclin PHO80/PHO85.	GO:0007049|cell cycle;GO:0051301|cell division;GO:0000079|regulation of cyclin-dependent protein serine/threonine kinase activity;	.	.
OS01G0662300	65.4104	71.1561	57.3521	19.8146	17.2676	30.1815	11.9243	25.4647	21.2866	43.1753	34.1058	42.2883	242.521	237.48	159.459	196.18	117.681	166.76	119.289	145.389	164.583	153.872	113.548	229.874	OS01G0662300	protein_coding	chr1:27041773-27042644:+	gi|55773833|dbj|BAD72371.1|	237	2e-23	unknown protein [Oryza sativa Japonica Group]	gi|32972432|dbj|AK062414.1|	467	0	Oryza sativa Japonica Group cDNA clone:001-102-F05, full insert sequence	O22386	88.2	1e-20	50S ribosomal protein L12, chloroplastic	NMB0131	62.8	3e-12	COG0222	pfam00542	Ribosomal_L12	Ribosomal protein L7/L12 C-terminal domain.	GO:0006412|translation;	GO:0009507|chloroplast;GO:0005840|ribosome;	GO:0003735|structural constituent of ribosome;
OS01G0878200	0.704779	0.655651	1.10701	0.871724	0.652334	0.955662	0.33306	1.01548	1.78114	0.354821	1.08805	0.6337	1.00407	0.433398	0.865089	1.58406	0.631037	0.632307	0.643362	0.879368	0.505975	1.26123	1.02772	0.732279	OS01G0878200	protein_coding	chr1:38106751-38107815:+	gi|255673921|dbj|BAH91403.1|	421	2e-47	Os01g0878100 [Oryza sativa Japonica Group]	gi|937893927|dbj|AP014957.1|	1065	0	Oryza sativa Japonica Group DNA, chromosome 1, cultivar: Nipponbare, complete sequence	.	.	.	.	.	.	.	.	.	.	.	.	.	.
OS04G0441900	49.1106	62.2198	36.5883	41.6811	34.9298	38.2779	22.3978	52.185	40.2416	55.445	42.4632	39.1377	35.2701	39.5788	43.8223	32.6304	46.6916	46.1517	32.5354	39.5964	36.4968	44.7915	37.3301	34.6152	OS04G0441900	protein_coding	chr4:21989594-21995101:-	gi|113564449|dbj|BAF14792.1|	3018	0	Os04g0441900, partial [Oryza sativa Japonica Group]	gi|32980876|dbj|AK070853.1|	2270	0	Oryza sativa Japonica Group cDNA clone:J023064G12, full insert sequence	Q54RJ1	404	1e-132	CLPTM1-like membrane protein cnrB	.	.	.	.	pfam05602	CLPTM1	Cleft lip and palate transmembrane protein 1 (CLPTM1). This family consists of several eukaryotic cleft lip and palate transmembrane protein 1 sequences. Cleft lip with or without cleft palate is a common birth defect that is genetically complex. The nonsyndromic forms have been studied genetically using linkage and candidate-gene association studies with only partial success in defining the loci…	.	GO:0016021|integral component of membrane;	.
OS02G0122400	4.44014	4.59209	2.76758	2.19975	1.90573	1.71024	1.04286	2.11973	1.68067	3.15756	2.40322	2.87187	3.47742	1.99659	4.13984	3.7582	4.73168	3.89311	4.5406	3.24769	3.16856	4.80646	4.30713	2.84454	OS02G0122400	protein_coding	chr2:1178891-1182734:-	gi|1002245081|ref|XP_015626724.1|	3536	0	PREDICTED: protein ACCUMULATION AND REPLICATION OF CHLOROPLASTS 6, chloroplastic [Oryza sativa Japonica Group]	gi|1002245080|ref|XM_015771238.1|	2585	0	PREDICTED: Oryza sativa Japonica Group protein ACCUMULATION AND REPLICATION OF CHLOROPLASTS 6, chloroplastic (LOC4328130), mRNA	Q9FIG9	647	0	Protein ACCUMULATION AND REPLICATION OF CHLOROPLASTS 6, chloroplastic	.	.	.	.	pfam13355	DUF4101	Protein of unknown function (DUF4101). This is a family of uncharacterized proteins, and is sometimes found in combination with pfam00226.	GO:0010020|chloroplast fission;GO:0009658|chloroplast organization;	GO:0009507|chloroplast;GO:0009941|chloroplast envelope;GO:0009706|chloroplast inner membrane;GO:0031357|integral component of chloroplast inner membrane;GO:0009536|plastid;	GO:0043621|protein self-association;
OS05G0414600	15.293	14.8594	17.8632	24.5071	12.1568	14.6712	12.9279	13.4809	13.4973	16.3406	15.1654	17.3591	9.57848	11.215	8.3409	14.5985	10.5886	10.2548	12.4636	10.984	12.5305	12.9574	12.595	13.6937	OS05G0414600	protein_coding	chr5:20278636-20281928:-	gi|1002270522|ref|XP_015639584.1|	1074	0	PREDICTED: uncharacterized protein LOC4338796 isoform X1 [Oryza sativa Japonica Group]	gi|32980200|dbj|AK070176.1|	2628	0	Oryza sativa Japonica Group cDNA clone:J023046E07, full insert sequence	.	.	.	.	.	.	.	.	pfam04937	DUF659	Protein of unknown function (DUF 659). Transposase-like protein with no known function.	.	.	.
OS11G0145000	0	0.0130973	0	0	0	0.0226697	0.0505643	0	0	0.013467	0	0.0120258	0	0.014954	0	0.0207318	0.0119753	0	0	0	0.028806	0	0.0134505	0	OS11G0145000	protein_coding	chr11:2059411-2063380:-	gi|937937737|dbj|BAT12650.1|	3984	0	Os11g0145000 [Oryza sativa Japonica Group]	gi|1002306822|ref|XM_015761312.1|	2800	0	PREDICTED: Oryza sativa Japonica Group phosphatidylinositol 4-phosphate 5-kinase 6 (LOC9269628), mRNA	Q9SFB8	868	0	Phosphatidylinositol 4-phosphate 5-kinase 6	YDR208w	223	1e-60	COG5253	pfam01504	PIP5K	Phosphatidylinositol-4-phosphate 5-Kinase. This family contains a region from the common kinase core found in the type I phosphatidylinositol-4-phosphate 5-kinase (PIP5K) family as described in. The family consists of various type I, II and III PIP5K enzymes. PIP5K catalyses the formation of phosphoinositol-4,5-bisphosphate via the phosphorylation of phosphatidylinositol-4-phosphate a precursor i…	GO:0072583|clathrin-mediated endocytosis;	GO:0016324|apical plasma membrane;GO:0090406|pollen tube;	GO:0016308|1-phosphatidylinositol-4-phosphate 5-kinase activity;GO:0005524|ATP binding;
OS04G0649150	0.110051	0	0.0342863	0.0278427	0.010102	0.0101745	0	0.0807248	0.0195748	0	0.0102969	0	0.12828	0.174501	0.170035	0.362885	0.322483	0	0.0285897	0	0.0344762	0.810552	0.144883	0.169291	OS04G0649150	protein_coding	chr4:33080896-33086409:-	gi|937916421|dbj|BAS91340.1|	3383	0	Os04g0649200, partial [Oryza sativa Japonica Group]	gi|1002259222|ref|XM_015778455.1|	2234	0	PREDICTED: Oryza sativa Japonica Group filament-like plant protein 7 (LOC4337217), mRNA	Q0WSY2	207	1e-53	Filament-like plant protein 4	.	.	.	.	pfam05911	DUF869	Plant protein of unknown function (DUF869). This family consists of a number of sequences found in Arabidopsis thaliana, Oryza sativa and Lycopersicon esculentum (Tomato). The function of this family is unknown.	.	GO:0005886|plasma membrane;	.
OS08G0119800	389.06	373.227	219.24	139.953	157.41	227.23	73.0112	276.366	262.331	235.433	197.874	252.928	606.942	627.48	476.401	384.379	388.099	419.797	332.604	491.372	469.175	311.9	340.529	507.023	OS08G0119800	protein_coding	chr8:1089757-1090733:-	gi|113622843|dbj|BAF22788.1|	313	4e-31	Os08g0119800, partial [Oryza sativa Japonica Group]	gi|1002291738|ref|XM_015794728.1|	943	0	PREDICTED: Oryza sativa Japonica Group photosystem II core complex proteins psbY, chloroplastic (LOC4344539), mRNA	P80470	84.3	5e-18	Photosystem II core complex proteins psbY, chloroplastic	.	.	.	.	pfam06298	PsbY	Photosystem II protein Y (PsbY). This family consists of several bacterial and plant photosystem II protein Y (PsbY) sequences. PsbY is a manganese-binding protein that has an L-arginine metabolizing enzyme activity.	GO:0015979|photosynthesis;	GO:0009535|chloroplast thylakoid membrane;GO:0016021|integral component of membrane;GO:0009523|photosystem II;	GO:0030145|manganese ion binding;
OS03G0112400	45.6146	50.3472	61.5198	47.974	52.4663	40.8624	70.9417	43.4856	47.4365	45.7952	46.875	47.7417	42.5952	33.7756	39.4874	42.6191	46.75	46.4288	54.3376	43.7591	48.9629	47.1945	39.1384	37.595	OS03G0112400	protein_coding	chr3:706174-708606:+	gi|113547200|dbj|BAF10643.1|	708	6e-91	Os03g0112400, partial [Oryza sativa Japonica Group]	gi|1002255103|ref|XM_015776334.1|	892	0	PREDICTED: Oryza sativa Japonica Group AP-2 complex subunit alpha-2 (LOC4331370), mRNA	Q8LPK4	184	1e-50	AP-2 complex subunit alpha-2	.	.	.	.	pfam02296	Alpha_adaptin_C	Alpha adaptin AP2, C-terminal domain. Alpha adaptin is a hetero tetramer which regulates clathrin-bud formation. The carboxyl-terminal appendage of the alpha subunit regulates translocation of endocytic accessory proteins to the bud site.	GO:0006897|endocytosis;GO:0006886|intracellular protein transport;	GO:0030131|clathrin adaptor complex;GO:0005905|coated pit;GO:0005886|plasma membrane;	GO:0008289|lipid binding;GO:0008565|protein transporter activity;
OS02G0617500	0.153157	0.0539926	0.209949	0.0284153	0.0309294	0.0778786	0.0173707	0.017654	0.0299661	0.111034	0.0315262	0	0.0490943	0.102744	0.208239	0.156686	0.0987347	0.036642	0.218833	0.0982783	0.0923615	0.119599	0.0369658	0.109119	OS02G0617500	protein_coding	chr2:24518341-24524346:+	gi|1002242753|ref|XP_015625598.1|	3614	0	PREDICTED: ATP-dependent DNA helicase MER3 homolog [Oryza sativa Japonica Group]	gi|1002242752|ref|XM_015770112.1|	2042	0	PREDICTED: Oryza sativa Japonica Group ATP-dependent DNA helicase MER3 homolog (LOC4329993), mRNA	B6DMK2	1307	0	ATP-dependent DNA helicase MER3 homolog	YGL251c	368	2e-111	COG1204	pfam00270	DEAD	DEAD/DEAH box helicase. Members of this family include the DEAD and DEAH box helicases. Helicases are involved in unwinding nucleic acids. The DEAD box helicases are involved in various aspects of RNA metabolizm, including nuclear transcription, pre mRNA splicing, ribosome biogenesis, nucleocytoplasmic transport, translation, RNA decay and organellar gene expression.	GO:0007131|reciprocal meiotic recombination;	GO:0005694|chromosome;GO:0005634|nucleus;	GO:0005524|ATP binding;GO:0003677|DNA binding;GO:0004386|helicase activity;
OS04G0685100	25.6199	26.5796	21.44	15.921	20.6102	18.7656	15.5273	16.3523	17.2751	21.3965	24.607	22.3982	21.9952	19.8989	24.9537	23.7122	28.2732	23.4675	19.1358	16.79	19.935	23.3133	25.4108	20.8509	OS04G0685100	protein_coding	chr4:34992137-34994799:-	gi|1002259175|ref|XP_015633917.1|	1342	0	PREDICTED: ribosome biogenesis regulatory protein homolog [Oryza sativa Japonica Group]	gi|1002259174|ref|XM_015778431.1|	1259	0	PREDICTED: Oryza sativa Japonica Group ribosome biogenesis regulatory protein homolog (LOC4337459), mRNA	Q9SH88	336	3e-111	Ribosome biogenesis regulatory protein homolog	YOR294w	75.5	7e-15	COG5225	pfam04939	RRS1	Ribosome biogenesis regulatory protein (RRS1). This family consists of several eukaryotic ribosome biogenesis regulatory (RRS1) proteins. RRS1 is a nuclear protein that is essential for the maturation of 25 S rRNA and the 60 S ribosomal subunit assembly in Saccharomyces cerevisiae.	GO:0000447|endonucleolytic cleavage in ITS1 to separate SSU-rRNA from 5.8S rRNA and LSU-rRNA from tricistronic rRNA transcript (SSU-rRNA, 5.8S rRNA, LSU-rRNA);GO:0042273|ribosomal large subunit biogenesis;GO:0000055|ribosomal large subunit export from nucleus;	GO:0005730|nucleolus;GO:0030687|preribosome, large subunit precursor;	.
OS11G0256075	0.0936364	0.220066	0.0802238	0.34745	0.189095	0.761812	0.531001	1.18725	0.916029	0.339417	0.192744	0.303094	0	0.125631	0	0	0.402428	0	0.267579	0	0.322673	0	0.113	0	OS11G0256075	ncRNA	chr11:8438075-8438408:-	.	.	.	.	gi|937937345|dbj|AP014967.1|	334	6e-174	Oryza sativa Japonica Group DNA, chromosome 11, cultivar: Nipponbare, complete sequence	.	.	.	.	.	.	.	.	pfam12721	RHIM	RIP homotypic interaction motif. RIP proteins are receptor-interacting serine/threonine-protein kinases or cell death proteins. This interacting domain is involved in virus recognition. The RHIM domain is necessary for the recruitment of RIP and RIP3 by the IFN-inducible protein DNA-dependent activator of IRFs (DAI), also known as DLM-1 or Z-DNA binding protein (ZBP1). Both the RIP kinases contri…	.	.	.
OS05G0461900	0.497739	0.487413	0.734427	0.30782	0.167527	0.196852	0.12545	0.127496	0.297568	0.634819	0.25614	0.537048	0.384102	0.296805	0.281979	0.8744	0.831898	0.297704	1.23798	0.502746	0.476449	0.404875	0.734153	0.911186	MTP6	protein_coding	chr5:22670927-22674637:+	gi|310947347|sp|Q0DHJ5.2|MTP6_ORYSJ	1705	0	RecName: Full=Metal tolerance protein 6; Short=OsMTP6	gi|1002267710|ref|XM_015782691.1|	672	0	PREDICTED: Oryza sativa Japonica Group metal tolerance protein 6 (LOC4339024), transcript variant X2, mRNA	Q0DHJ5	661	0	Metal tolerance protein 6	PAB0462	57.4	2e-08	COG0053	pfam01545	Cation_efflux	Cation efflux family. Members of this family are integral membrane proteins, that are found to increase tolerance to divalent metal ions such as cadmium, zinc, and cobalt. These proteins are thought to be efflux pumps that remove these ions from cells.	GO:0061088|regulation of sequestering of zinc ion;GO:0010043|response to zinc ion;	GO:0016021|integral component of membrane;GO:0016020|membrane;GO:0005774|vacuolar membrane;	GO:0010486|manganese:proton antiporter activity;GO:0005385|zinc ion transmembrane transporter activity;
OS10G0440050	0.0911795	0	0	0	0	0	0	0	0	0	0	0	0.243563	0	0.20662	0.0848008	0.783737	0.327214	0	0	0	0	0.165053	0.121805	OS10G0440050	ncRNA	chr10:15812903-15815637:+	gi|1002302990|ref|XP_015614876.1|	452	5e-51	PREDICTED: transcription factor-like protein DPB [Oryza sativa Japonica Group]	gi|1002302989|ref|XM_015759390.1|	591	0	PREDICTED: Oryza sativa Japonica Group transcription factor-like protein DPB (LOC4348723), mRNA	Q9FNY2	101	1e-23	Transcription factor-like protein DPB	.	.	.	.	pfam08781	DP	Transcription factor DP. DP forms a heterodimer with E2F and regulates genes involved in cell cycle progression. The transcriptional activity of E2F is inhibited by the retinoblastoma protein which binds to the E2F-DP heterodimer and negatively regulates the G1-S transition.	GO:0042023|DNA endoreduplication;GO:0000082|G1/S transition of mitotic cell cycle;GO:0006357|regulation of transcription from RNA polymerase II promoter;GO:0006351|transcription, DNA-templated;	GO:0005737|cytoplasm;GO:0005634|nucleus;GO:0005667|transcription factor complex;	GO:0003677|DNA binding;GO:0046982|protein heterodimerization activity;GO:0000981|RNA polymerase II transcription factor activity, sequence-specific DNA binding;
OS08G0439900	0.809899	0.549068	1.28102	0.433447	0.629062	0.411826	0.141318	0.215435	0.274261	0.52693	0.51296	0.268881	0.798809	0.45973	0.600002	0.0869123	0.903659	1.41597	0.148359	0.499712	0.32203	1.15543	0.150367	0.277418	OS08G0439900	protein_coding	chr8:21397710-21399445:+	gi|42408664|dbj|BAD09884.1|	852	7e-111	unknown protein [Oryza sativa Japonica Group]	gi|32995837|dbj|AK110628.1|	998	0	Oryza sativa Japonica Group cDNA clone:002-169-B06, full insert sequence	Q8W487	70.5	1e-12	Uncharacterized protein At2g39795, mitochondrial	.	.	.	.	pfam02330	MAM33	Mitochondrial glycoprotein. This mitochondrial matrix protein family contains members of the MAM33 family which bind to the globular 'heads' of C1Q. It is thought to be involved in mitochondrial oxidative phosphorylation and in nucleus-mitochondrion interactions.	.	GO:0005759|mitochondrial matrix;GO:0005739|mitochondrion;	.
OS12G0590700	0	0	0	0	0	0.294497	0	0	0	0	0	0	0	0	0	0	0	0	0	0	0	0	0	0	OS12G0590700	protein_coding	chr12:24724344-24724451:-	gi|222625082|gb|EEE59214.1|	210	1e-19	hypothetical protein OsJ_11170 [Oryza sativa Japonica Group]	gi|937940524|dbj|AP014968.1|	108	7e-49	Oryza sativa Japonica Group DNA, chromosome 12, cultivar: Nipponbare, complete sequence	P38564	64.7	1e-13	Dof zinc finger protein MNB1A	.	.	.	.	pfam02701	zf-Dof	Dof domain, zinc finger. The Dof domain is a zinc finger DNA-binding domain, that shows resemblance to the Cys2 zinc finger.	GO:0006355|regulation of transcription, DNA-templated;GO:0006351|transcription, DNA-templated;	GO:0005634|nucleus;	GO:0003677|DNA binding;GO:0003700|transcription factor activity, sequence-specific DNA binding;GO:0044212|transcription regulatory region DNA binding;GO:0008270|zinc ion binding;
EPlOSAG00000040396	0	0.474206	0.172869	0.374349	0	0	0.228844	0.232577	0	0	0.207666	0	0	0	0.228615	0.187656	0	0	0	0	0.173827	0	0.243498	0	EPlOSAG00000040396	ncRNA	chr10:15739457-15739611:+	.	.	.	.	gi|937934639|dbj|AP014966.1|	155	8e-75	Oryza sativa Japonica Group DNA, chromosome 10, cultivar: Nipponbare, complete sequence	.	.	.	.	.	.	.	.	pfam03162	Y_phosphatase2	Tyrosine phosphatase family. This family is closely related to the pfam00102 and pfam00782 families.	.	.	.
EPlOSAG00000040395	0	0	0	0	0	0	0	0	0	0	0	0	0	0	0.4602	0	0	0	0	0	0	0	0	0	EPlOSAG00000040395	ncRNA	chr3:26957074-26957227:-	.	.	.	.	gi|937906879|dbj|AP014959.1|	154	3e-74	Oryza sativa Japonica Group DNA, chromosome 3, cultivar: Nipponbare, complete sequence	.	.	.	.	.	.	.	.	pfam13218	DUF4026	Protein of unknown function (DUF4026). This family of proteins is functionally uncharacterized. This family of proteins is found in bacteria. Proteins in this family are approximately 450 amino acids in length. The family is found in association with pfam10077.	.	.	.
EPlOSAG00000043241	0	0	0	0	0	0	0	0	0	0	0	0	0	0	0	1.04628	0.966985	0	0	0	0	0.439245	0	0	EPlOSAG00000043241	ncRNA	chr12:12200143-12200281:-	.	.	.	.	gi|937940524|dbj|AP014968.1|	139	5e-66	Oryza sativa Japonica Group DNA, chromosome 12, cultivar: Nipponbare, complete sequence	.	.	.	.	.	.	.	.	pfam01407	Gemini_AL3	Geminivirus AL3 protein. Geminiviruses are small, ssDNA-containing plant viruses. Geminiviruses contain three ORFs (designated AL1, AL2, and AL3) that overlap and are specified by multiple polycistronic mRNAs. The AL3 protein comprises approximately 0.05% of the cellular proteins and is present in the soluble and organelle fractions. AL3 may form oligomers. Immunoprecipitation of AL3 in a baculov…	.	.	.
OS05G0148700	257.533	202.658	140.829	128.162	176.271	155.306	176.354	190.256	155.451	176.319	144.642	167.538	232.727	276.183	182.926	113.639	184.154	257.463	141.505	176.577	148.789	129.482	180.5	144.879	OS05G0148700	protein_coding	chr5:2786118-2791149:+	gi|1002271186|ref|XP_015639922.1|	2302	0	PREDICTED: uncharacterized protein LOC4337812 [Oryza sativa Japonica Group]	gi|1002271185|ref|XM_015784436.1|	1880	0	PREDICTED: Oryza sativa Japonica Group uncharacterized LOC4337812 (LOC4337812), transcript variant X1, mRNA	.	.	.	.	.	.	.	.	pfam07328	VirD1	T-DNA border endonuclease VirD1. This family consists of several T-DNA border endonuclease VirD1 proteins which appear to be found exclusively in Agrobacterium species. Agrobacterium, a plant pathogen, is capable to stably transform the plant cell with a segment of its own DNA called T-DNA (transferred DNA). This process depends, among others, on the specialized bacterial virulence proteins VirD1…	.	.	.
OS08G0457400	0.93281	1.05629	3.48738	1.08559	0.873386	1.03489	1.67352	1.25117	1.2278	1.29104	0.942606	1.07968	1.50412	0.750926	1.67184	0.5994	0.60135	0.892682	1.13088	1.6506	2.99531	0.960194	1.02338	1.13284	OS08G0457400	protein_coding	chr8:22415878-22418614:-	gi|1002288491|ref|XP_015648545.1|	2162	0	PREDICTED: serine/threonine-protein kinase At5g01020 [Oryza sativa Japonica Group]	gi|1002288490|ref|XM_015793059.1|	1844	0	PREDICTED: Oryza sativa Japonica Group serine/threonine-protein kinase At5g01020 (LOC4345755), mRNA	Q8GXZ3	384	6e-126	Serine/threonine-protein kinase At5g01020	Cgl2127_1	91.3	8e-19	COG0515	pfam07714	Pkinase_Tyr	Protein tyrosine kinase.	.	GO:0005886|plasma membrane;	GO:0005524|ATP binding;GO:0004674|protein serine/threonine kinase activity;
EPlOSAG00000014757	13.5049	6.68199	8.5256	3.95619	1.4354	7.22855	0	6.55443	3.47675	10.3059	8.04706	2.30076	6.83526	13.3512	7.24815	6.61061	6.10959	3.40104	6.77056	12.1627	4.89876	4.85666	1.71555	8.86224	EPlOSAG00000014757	ncRNA	chr2:1288764-1288807:-	.	.	.	.	gi|937901440|dbj|AP014958.1|	44	5e-14	Oryza sativa Japonica Group DNA, chromosome 2, cultivar: Nipponbare, complete sequence	.	.	.	.	.	.	.	.	pfam12141	DUF3589	Protein of unknown function (DUF3589). This family of proteins is found in eukaryotes. Proteins in this family are typically between 541 and 717 amino acids in length. The function of this family is not known,	.	.	.
EPlOSAG00000014754	0	0	0	0	0	0.110436	0	0	0	0	0	0	0	0	0	0	0	0	0	0	0	0	0	0	EPlOSAG00000014754	ncRNA	chr11:2483909-2484196:+	gi|62732728|gb|AAX94847.1|	174	1e-14	hypothetical protein LOC_Os11g05500 [Oryza sativa Japonica Group]	gi|937937345|dbj|AP014967.1|	288	2e-148	Oryza sativa Japonica Group DNA, chromosome 11, cultivar: Nipponbare, complete sequence	.	.	.	.	.	.	.	.	pfam15242	FAM53	Family of FAM53. The FAM53 protein family refers to a family of proteins, which bind to a transcriptional regulator that modulates cell proliferation. It is known to be highly important in neural tube development. It is found in eukaryotes and is typically between 303 and 413 amino acids in length.	.	.	.
EPlOSAG00000014751	0.625491	0	1.07179	0	0	0	3.54709	1.44198	0.611907	0	3.21882	0	0	0	2.12612	0	1.34411	0	1.78743	0.668948	0	0.610551	0	1.11411	EPlOSAG00000014751	ncRNA	chr4:29076348-29076397:+	.	.	.	.	gi|937912581|dbj|AP014960.1|	50	3e-17	Oryza sativa Japonica Group DNA, chromosome 4, cultivar: Nipponbare, complete sequence	.	.	.	.	.	.	.	.	pfam10179	DUF2369	Uncharacterized conserved protein (DUF2369). This is a proline-rich region of a group of proteins found from plants to fungi. The function is not known.	.	.	.
OS06G0707000	0.738241	0.368035	0.364163	0.788597	0.632482	0.546019	0.253726	0.722019	0.590898	0.675759	0.414441	0.62758	0.836616	0.720358	1.79965	4.49408	0.552834	0.669018	4.28318	2.96672	0.751634	0.8953	1.75482	6.81376	OS06G0707000	protein_coding	chr6:29872566-29874424:-	gi|1002275609|ref|XP_015642125.1|	2335	0	PREDICTED: uncharacterized protein LOC4342010 [Oryza sativa Japonica Group]	gi|1002275610|ref|XM_015786640.1|	1398	0	PREDICTED: Oryza sativa Japonica Group uncharacterized LOC4342010 (LOC4342010), transcript variant X2, mRNA	.	.	.	.	.	.	.	.	pfam04577	DUF563	Protein of unknown function (DUF563). Family of uncharacterized proteins.	.	.	.
OS03G0156300	0	0	0	0	0	0	0	0	0	0	0	0	0	0	0	0	0	0	0	0	0.0360685	0	0	0	EXPA20	protein_coding	chr3:3036386-3037894:+	gi|21397275|gb|AAM51839.1|AC105730_13	1144	4e-156	Putative alpha-expansin [Oryza sativa Japonica Group]	gi|1002251719|ref|XM_015774608.1|	747	0	PREDICTED: Oryza sativa Japonica Group expansin-A20 (LOC4331668), mRNA	Q10RK1	437	1e-154	Expansin-A20	.	.	.	.	pfam01357	Pollen_allerg_1	Pollen allergen. This family contains allergens lol PI, PII and PIII from Lolium perenne.	GO:0009664|plant-type cell wall organization;	GO:0005618|cell wall;GO:0005576|extracellular region;GO:0016020|membrane;	.
EPlOSAG00000050766	0	0	0	0	0	0	0	0	0	0	0	0.283567	0	0	0	0	0	0	0	0	0	0	0	0	EPlOSAG00000050766	ncRNA	chr2:1265087-1265205:+	.	.	.	.	gi|937901440|dbj|AP014958.1|	119	6e-55	Oryza sativa Japonica Group DNA, chromosome 2, cultivar: Nipponbare, complete sequence	.	.	.	.	.	.	.	.	pfam12309	KBP_C	KIF-1 binding protein C terminal. This family of proteins is found in bacteria and eukaryotes. Proteins in this family are typically between 365 and 621 amino acids in length. There is a conserved LLP sequence motif. KBP is a binding partner for KIF1Balpha that is a regulator of its transport function and thus represents a type of kinesin interacting protein.	.	.	.
OS10G0477000	21.1361	21.501	16.8603	19.011	20.7081	19.8386	19.4048	22.167	20.4505	22.2704	19.7774	18.42	15.8463	13.6328	14.9411	13.2231	15.6374	16.9451	14.3686	13.4477	15.9883	15.6357	15.9047	12.1298	OS10G0477000	protein_coding	chr10:17778502-17793323:+	gi|1002301380|ref|XP_015614112.1|	5983	0	PREDICTED: exportin-4 isoform X1 [Oryza sativa Japonica Group]	gi|1002301379|ref|XM_015758626.1|	4186	0	PREDICTED: Oryza sativa Japonica Group exportin-4 (LOC4348897), transcript variant X1, mRNA	Q9ESJ0	332	3e-93	Exportin-4	.	.	.	.	pfam15256	SPATIAL	SPATIAL. SPATIAL (stromal protein associated with thymii and lymph node) proteins may be involved in spermatid differentiation.	GO:0046827|positive regulation of protein export from nucleus;GO:0006611|protein export from nucleus;	GO:0005737|cytoplasm;GO:0005643|nuclear pore;GO:0005654|nucleoplasm;	GO:0005049|nuclear export signal receptor activity;GO:0008536|Ran GTPase binding;
OS06G0646700	41.4054	47.8197	37.4492	64.7294	65.945	73.5957	58.6447	79.512	77.6438	59.76	57.3472	67.8268	34.4811	41.7317	46.4304	75.1648	48.6154	43.4708	52.6958	49.8819	43.3199	61.8051	79.7427	59.9632	OS06G0646700	protein_coding	chr6:26421563-26427830:-	gi|1002280096|ref|XP_015644355.1|	280	8e-26	PREDICTED: translation initiation factor IF-2 [Oryza sativa Japonica Group]	gi|32975161|dbj|AK065143.1|	1099	0	Oryza sativa Japonica Group cDNA clone:J013002A19, full insert sequence	.	.	.	.	.	.	.	.	pfam15180	NPBW	Neuropeptides B and W. The function of this family, NPBW, which includes Neuropeptides B and W, is thought to be involved in activating G-protein coupled receptors, GPR7 and GPR8. It is thought to play a regulatory role in the organisation of neuroendocrine signals accessing the anterior pituitary gland. It is predicted that this effect will stimulate the increase in water-drinking and food-intak…	.	.	.
OS03G0837300	21.9761	19.3899	14.5068	13.179	13.0375	15.7398	6.71373	16.4326	15.5752	15.5415	14.6599	15.9807	15.707	17.0424	13.959	12.6509	13.3695	17.9386	15.1419	13.5451	16.117	14.4211	13.6473	10.4118	OS03G0837300	protein_coding	chr3:35190806-35197438:+	gi|1002257183|ref|XP_015632909.1|	2896	0	PREDICTED: nicotinate phosphoribosyltransferase 1 [Oryza sativa Japonica Group]	gi|1002257182|ref|XM_015777423.1|	2080	0	PREDICTED: Oryza sativa Japonica Group nicotinate phosphoribosyltransferase 1 (LOC4334711), mRNA	Q84WV8	916	0	Nicotinate phosphoribosyltransferase 2	SA1729	296	9e-91	COG1488	pfam04095	NAPRTase	Nicotinate phosphoribosyltransferase (NAPRTase) family. Nicotinate phosphoribosyltransferase (EC:2.4.2.11) is the rate limiting enzyme that catalyses the first reaction in the NAD salvage synthesis. This family also includes Pre-B cell enhancing factor that is a cytokine. This family is related to Quinolinate phosphoribosyltransferase pfam01729.	GO:0009435|NAD biosynthetic process;GO:0019358|nicotinate nucleotide salvage;	.	GO:0016874|ligase activity;GO:0004516|nicotinate phosphoribosyltransferase activity;GO:0004514|nicotinate-nucleotide diphosphorylase (carboxylating) activity;
OS06G0125132	14.322	14.2539	23.9775	16.1329	11.1412	11.9643	5.38693	7.15934	7.72033	11.0363	11.0553	14.0339	13.5073	11.8628	14.9855	25.6887	12.8758	12.4996	27.7024	25.4763	20.2074	24.7501	18.7829	25.7703	SDH8B	protein_coding	chr6:1356191-1358953:+	gi|75110471|sp|Q5VS45.1|SDH8B_ORYSJ	295	3e-32	RecName: Full=Succinate dehydrogenase subunit 8B, mitochondrial	gi|32980979|dbj|AK070956.1|	428	0	Oryza sativa Japonica Group cDNA clone:J023073P18, full insert sequence	Q5VS45	118	2e-33	Succinate dehydrogenase subunit 8B, mitochondrial	.	.	.	.	pfam12145	Med12-LCEWAV	Eukaryotic Mediator 12 subunit domain. This domain is found in eukaryotes, and is typically between 325 and 354 amino acids in length. The function of this particular region of the Mediator subunit Med12 is not known, but there is a conserved sequence motif: LCEWAV, from which the name derives.	GO:0006099|tricarboxylic acid cycle;	GO:0005743|mitochondrial inner membrane;GO:0045273|respiratory chain complex II;	.
OS05G0102000	1.68637	3.30278	53.7792	12.7836	4.35156	10.0129	0.927343	5.28174	7.43221	5.9276	6.83737	7.95827	3.05775	1.73694	4.47767	44.2479	4.86837	3.03612	40.9213	14.4647	10.5219	42.7818	11.1829	18.9781	OS05G0102000	protein_coding	chr5:116433-118268:-	gi|1002270377|ref|XP_015639512.1|	1592	0	PREDICTED: jasmonate O-methyltransferase [Oryza sativa Japonica Group]	gi|937916895|dbj|AP014961.1|	1836	0	Oryza sativa Japonica Group DNA, chromosome 5, cultivar: Nipponbare, complete sequence	Q9SPV4	167	1e-44	Salicylate carboxymethyltransferase	.	.	.	.	pfam03492	Methyltransf_7	SAM dependent carboxyl methyltransferase. This family of plant methyltransferases contains enzymes that act on a variety of substrates including salicylic acid, jasmonic acid and 7-Methylxanthine. Caffeine is synthesized through sequential three-step methylation of xanthine derivatives at positions 7-N, 3-N, and 1-N. The protein 7-methylxanthine methyltransferase (designated as CaMXMT) catalyses …	.	.	GO:0046872|metal ion binding;GO:0008168|methyltransferase activity;
OS09G0351800	0	0	0	0	0	0	0	0	0	0	0	0	0	0.0669232	0	0	0	0.0596674	0	0.426761	0.257829	0.194753	0	0	OS09G0351800	protein_coding	chr9:11180412-11181038:-	gi|937932729|dbj|BAT07644.1|	1109	3e-152	Os09g0351800 [Oryza sativa Japonica Group]	gi|937931852|dbj|AP014965.1|	627	0	Oryza sativa Japonica Group DNA, chromosome 9, cultivar: Nipponbare, complete sequence	O64483	119	6e-29	Senescence-induced receptor-like serine/threonine-protein kinase	.	.	.	.	pfam12819	Malectin_like	Carbohydrate-binding protein of the ER. Malectin is a membrane-anchored protein of the endoplasmic reticulum that recognizes and binds Glc2-N-glycan. The domain is found on a number of plant receptor kinases.	GO:0042742|defense response to bacterium;	GO:0016021|integral component of membrane;	GO:0005524|ATP binding;GO:0004674|protein serine/threonine kinase activity;
OS05G0592500	34.9831	36.3315	34.772	39.2684	41.371	38.8041	36.5168	36.5866	36.3575	36.758	40.0363	37.1468	28.5961	27.9384	29.6381	28.2751	30.3959	32.2517	31.519	29.1312	30.2064	32.3956	30.5623	26.8813	OS05G0592500	protein_coding	chr5:29520232-29527462:+	gi|1002269894|ref|XP_015639289.1|	3667	0	PREDICTED: serine/threonine-protein phosphatase 6 regulatory subunit 3 isoform X1 [Oryza sativa Japonica Group]	gi|32984775|dbj|AK099566.1|	3151	0	Oryza sativa Japonica Group cDNA clone:J013034M16, full insert sequence	Q5F471	207	7e-54	Serine/threonine-protein phosphatase 6 regulatory subunit 3	.	.	.	.	pfam04499	SAPS	SIT4 phosphatase-associated protein. This family includes a conserved region from a group of yeast proteins that associate with the SIT4 phosphatase. This association is required for SIT4's role in G1 cyclin transcription and for bud formation. This family also includes homologous regions from other eukaryotes.	GO:0043666|regulation of phosphoprotein phosphatase activity;	GO:0005737|cytoplasm;GO:0005654|nucleoplasm;GO:0005886|plasma membrane;	.
OS06G0570600	0.0347495	0	0	0.128942	0.0350877	0	0.0394121	0.0400549	0.101985	0	0	0	0	0	0	0	0.0373364	0	0	0	0	0.0339195	0	0.0309475	CYP701A7	protein_coding	chr6:22092977-22095900:-	gi|704000315|sp|C7J3A2.1|C7017_ORYSJ	1418	0	RecName: Full=Ent-kaurene oxidase-like protein 1; Short=OsKOL1; AltName: Full=Cytochrome P450 701A7	gi|1002277840|ref|XM_015787767.1|	880	0	PREDICTED: Oryza sativa Japonica Group ent-kaurene oxidase-like protein 1 (LOC9269379), transcript variant X2, mRNA	C7J3A2	550	0	Ent-kaurene oxidase-like protein 1	.	.	.	.	pfam00067	p450	Cytochrome P450. Cytochrome P450s are haem-thiolate proteins involved in the oxidative degradation of various compounds. They are particularly well known for their role in the degradation of environmental toxins and mutagens. They can be divided into 4 classes, according to the method by which electrons from NAD(P)H are delivered to the catalytic site. Sequence conservation is relatively low with…	GO:0010241|ent-kaurene oxidation to kaurenoic acid;GO:0009740|gibberellic acid mediated signaling pathway;GO:0009686|gibberellin biosynthetic process;GO:0044550|secondary metabolite biosynthetic process;	GO:0009707|chloroplast outer membrane;GO:0005783|endoplasmic reticulum;GO:0016021|integral component of membrane;	GO:0020037|heme binding;GO:0005506|iron ion binding;GO:0016709|oxidoreductase activity, acting on paired donors, with incorporation or reduction of molecular oxygen, NAD(P)H as one donor, and incorporation of one atom of oxygen;
EPlOSAG00000015089	0	0	0	0	0	0	0	0	0	0	0	0	5.19818	0.932463	2.36236	0	2.98691	0.831366	0	0	0	4.74873	9.22585	2.4758	EPlOSAG00000015089	ncRNA	chr1:28688709-28688753:+	.	.	.	.	gi|937893927|dbj|AP014957.1|	45	1e-14	Oryza sativa Japonica Group DNA, chromosome 1, cultivar: Nipponbare, complete sequence	.	.	.	.	.	.	.	.	pfam02489	Herpes_glycop_H	Herpesvirus glycoprotein H. Herpesvirus glycoprotein H (gH) is a virion associated envelope glycoprotein. Complex formation between gH and gL has been demonstrated in both virions and infected cells.	.	.	.
EPlOSAG00000015088	0	0	0	0	0	0	0	0	0	0	0	0	15.0376	5.76961	9.30179	5.81733	5.46044	3.2735	8.19238	4.59901	4.71506	4.96073	11.7944	2.08896	EPlOSAG00000015088	ncRNA	chr4:8716644-8716723:+	gi|222626229|gb|EEE60361.1|	131	9e-09	hypothetical protein OsJ_13487 [Oryza sativa Japonica Group]	gi|1002259815|ref|XM_015778748.1|	80	2e-33	PREDICTED: Oryza sativa Japonica Group uncharacterized LOC107280544 (LOC107280544), mRNA	.	.	.	.	.	.	.	.	pfam13349	DUF4097	Domain of unknown function (DUF4097).	.	.	.
EPlOSAG00000017817	0	0	0	1.31873	0	0	0	0	0	0	0	0	3.0379	0	0	0	0	0	0	0	1.22469	1.38762	0	2.53207	EPlOSAG00000017817	ncRNA	chr2:5654747-5654768:+	.	.	.	.	.	.	.	.	.	.	.	.	.	.	.	.	.	.	.	.	.	.
EPlOSAG00000015087	0.488665	0	0	0	0	0	0	0	0	0	0	0	1.04428	1.96691	0	0.908958	1.57513	1.16911	0	0	0	0.476993	0.589721	0	EPlOSAG00000015087	ncRNA	chr3:5929384-5929447:+	.	.	.	.	gi|937906879|dbj|AP014959.1|	64	8e-25	Oryza sativa Japonica Group DNA, chromosome 3, cultivar: Nipponbare, complete sequence	.	.	.	.	.	.	.	.	pfam07434	CblD	CblD like pilus biogenesis initiator. This family consists of several minor pilin proteins including CblD from Burkholderia cepacia which is known to CblD be the initiator of pilus biogenesis. The family also contains a variety of Enterobacterial minor pilin proteins.	.	.	.
EPlOSAG00000015083	0	0	0	0	0	0	2.25212	0	0	0	0.510925	1.07125	0.530426	0	0	0	1.60013	0	0	0	0.427669	0.484564	0	0.442107	EPlOSAG00000015083	ncRNA	chr2:25668282-25668344:-	.	.	.	.	gi|937901440|dbj|AP014958.1|	63	3e-24	Oryza sativa Japonica Group DNA, chromosome 2, cultivar: Nipponbare, complete sequence	.	.	.	.	.	.	.	.	pfam12051	DUF3533	Protein of unknown function (DUF3533). This family of transmembrane proteins is functionally uncharacterized. This protein is found in bacteria and eukaryotes. Proteins in this family are typically between 393 to 772 amino acids in length.	.	.	.
OS06G0195600	48.835	47.7991	42.5387	46.5004	43.9751	42.7302	48.8	49.8422	41.1707	43.5975	39.9954	45.1988	41.0861	40.7229	41.8732	41.4711	36.723	40.0953	47.9978	43.9282	43.7366	43.8383	40.8599	38.4229	OS06G0195600	protein_coding	chr6:4844553-4854690:-	gi|1002278806|ref|XP_015643718.1|	3967	0	PREDICTED: phosphoinositide phosphatase SAC3 [Oryza sativa Japonica Group]	gi|1002278805|ref|XM_015788232.1|	3220	0	PREDICTED: Oryza sativa Japonica Group phosphoinositide phosphatase SAC3 (LOC4340387), mRNA	Q7XZU2	734	0	Phosphoinositide phosphatase SAC3	YNL325c	254	6e-70	COG5329	pfam02383	Syja_N	SacI homology domain. This Pfam family represents a protein domain which shows homology to the yeast protein SacI. The SacI homology domain is most notably found at the amino terminal of the inositol 5'-phosphatase synaptojanin.	GO:0036092|phosphatidylinositol-3-phosphate biosynthetic process;GO:0007033|vacuole organization;	GO:0005774|vacuolar membrane;	GO:0042578|phosphoric ester hydrolase activity;
OS08G0135300	1.52825	0.897929	1.54315	1.16453	0.881784	0.499565	1.6095	0.629134	1.54846	1.05517	1.46055	1.17782	1.63293	0.805531	2.04078	1.16753	1.52473	2.15459	0.103981	0.933958	1.97489	1.70485	0.988014	0.729129	OS08G0135300	protein_coding	chr8:2000026-2000749:-	gi|113622909|dbj|BAF22854.1|	659	3e-85	Os08g0135300, partial [Oryza sativa Japonica Group]	gi|1002288290|ref|XM_015792960.1|	573	0	PREDICTED: Oryza sativa Japonica Group uncharacterized LOC4344607 (LOC4344607), mRNA	.	.	.	.	.	.	.	.	pfam11394	DUF2875	Protein of unknown function (DUF2875). This family of proteins with unknown function appear to be restricted to Proteobacteria.	.	.	.
OS02G0158800	2.70796	3.10856	0.563253	2.87507	1.37506	2.11719	0.248545	2.59815	1.48536	3.34762	2.12655	1.5538	0.702456	0.903061	1.24148	2.78056	1.69864	1.38561	3.56353	1.67404	1.63169	3.39195	1.90789	1.61708	OS02G0158800	protein_coding	chr2:3197174-3203105:+	gi|1002244107|ref|XP_015626265.1|	2618	0	PREDICTED: uncharacterized protein At1g04910 [Oryza sativa Japonica Group]	gi|1002244106|ref|XM_015770779.1|	1998	0	PREDICTED: Oryza sativa Japonica Group uncharacterized protein At1g04910 (LOC4328368), mRNA	Q8W486	254	2e-74	Uncharacterized protein At1g04910	.	.	.	.	pfam10250	O-FucT	GDP-fucose protein O-fucosyltransferase. This is a family of conserved proteins representing the enzyme responsible for adding O-fucose to EGF (epidermal growth factor-like) repeats. Six highly conserved cysteines are present in O-FucT-1 as well as a DXD-like motif (ERD), conserved in mammals, Drosophila, and C. elegans. Both features are characteristic of several glycosyltransferase families. Th…	.	GO:0005737|cytoplasm;GO:0005768|endosome;GO:0005794|Golgi apparatus;GO:0000139|Golgi membrane;GO:0016021|integral component of membrane;GO:0005802|trans-Golgi network;	GO:0016757|transferase activity, transferring glycosyl groups;
OS09G0420900	3.95928	7.25039	2.97482	9.83676	4.0987	6.14773	2.63482	7.0112	6.36589	5.19138	3.90784	8.05879	5.43157	5.73107	8.66073	11.7322	5.30075	5.66252	9.37496	8.77593	7.93016	8.20489	8.53117	8.58719	OS09G0420900	protein_coding	chr9:15163139-15168798:-	gi|1002297127|ref|XP_015611996.1|	3251	0	PREDICTED: BTB/POZ domain-containing protein NPY1 [Oryza sativa Japonica Group]	gi|1002297126|ref|XM_015756510.1|	2504	0	PREDICTED: Oryza sativa Japonica Group BTB/POZ domain-containing protein NPY1 (LOC4347086), mRNA	Q8H1D3	568	0	BTB/POZ domain-containing protein NPY1	.	.	.	.	pfam03000	NPH3	NPH3 family. Phototropism of Arabidopsis thaliana seedlings in response to a blue light source is initiated by nonphototropic hypocotyl 1 (NPH1), a light-activated serine-threonine protein kinase. Mutations in NPH3 disrupt early signaling occurring downstream of the NPH1 photoreceptor. The NPH3 gene encodes a NPH1-interacting protein. NPH3 is a member of a large protein family, apparently specifi…	GO:0048513|organ development;GO:0045176|apical protein localization;GO:0010540|basipetal auxin transport;GO:0048825|cotyledon development;GO:0009908|flower development;GO:0010229|inflorescence development;GO:0048827|phyllome development;GO:0009911|positive regulation of flower development;GO:0016567|protein ubiquitination;	GO:0005770|late endosome;GO:0005886|plasma membrane;	GO:0004871|signal transducer activity;
OS03G0327100	11.8303	16.4612	53.2014	20.9792	16.8186	15.9471	59.6385	18.8782	17.2493	15.6417	18.0936	18.0284	14.5024	15.7558	17.3722	11.7319	14.0214	15.1939	13.9078	26.0498	24.6917	11.8709	13.8984	14.6945	OS03G0327100	protein_coding	chr3:11937445-11939473:-	gi|1002257594|ref|XP_015633121.1|	1756	0	PREDICTED: NAC domain-containing protein 92 [Oryza sativa Japonica Group]	gi|1002257593|ref|XM_015777635.1|	1795	0	PREDICTED: Oryza sativa Japonica Group NAC domain-containing protein 92 (LOC4332714), mRNA	Q9FLJ2	257	3e-78	NAC domain-containing protein 100	.	.	.	.	pfam02365	NAM	No apical meristem (NAM) protein. This is a family of no apical meristem (NAM) proteins these are plant development proteins. Mutations in NAM result in the failure to develop a shoot apical meristem in petunia embryos. NAM is indicated as having a role in determining positions of meristems and primordial. One member of this family NAP (NAC-like, activated by AP3/PI) is encoded by the target gene…	GO:0006351|transcription, DNA-templated;	GO:0005634|nucleus;	GO:0003677|DNA binding;GO:0003700|transcription factor activity, sequence-specific DNA binding;
OS08G0524200	31.9362	29.1831	53.0604	19.9279	13.1393	18.6617	35.696	21.3805	23.9283	20.0401	18.3641	21.7031	65.891	49.2108	44.1818	53.2914	41.4939	43.0575	49.4337	69.6073	77.1814	43.66	24.0347	53.702	OS08G0524200	protein_coding	chr8:26072254-26074640:-	gi|1002293514|ref|XP_015651099.1|	1729	0	PREDICTED: cytochrome b561 and DOMON domain-containing protein At4g12980 [Oryza sativa Japonica Group]	gi|1002293513|ref|XM_015795613.1|	1418	0	PREDICTED: Oryza sativa Japonica Group cytochrome b561 and DOMON domain-containing protein At4g12980 (LOC4346084), mRNA	Q9LSE7	337	2e-109	Cytochrome b561 and DOMON domain-containing protein At3g25290	.	.	.	.	pfam04526	DUF568	Protein of unknown function (DUF568). Family of uncharacterized plant proteins.	GO:0055114|oxidation-reduction process;	GO:0016021|integral component of membrane;GO:0005886|plasma membrane;GO:0009506|plasmodesma;	GO:0046872|metal ion binding;
OS03G0799400	0	0	1.10657	0.0855813	0.279459	0	1.77878	0	0	0	0.0949506	0	0	0	0	0	0	0	0	0	0	0	0	0	OS03G0799400	protein_coding	chr3:33324182-33324520:-	gi|108711578|gb|ABF99373.1|	284	2e-30	hypothetical protein LOC_Os03g58510 [Oryza sativa Japonica Group]	gi|937906879|dbj|AP014959.1|	339	1e-176	Oryza sativa Japonica Group DNA, chromosome 3, cultivar: Nipponbare, complete sequence	.	.	.	.	.	.	.	.	.	.	.	.	.	.
OS09G0324300	0	0	0	0	0	0	0	0	0	0	0	0	0	0	0	0	0.0220635	0.0491287	0	0	0	0	0	0	OS09G0324300	protein_coding	chr9:9501347-9502869:+	gi|1002296018|ref|XP_015611464.1|	1996	0	PREDICTED: uncharacterized protein LOC4346730 [Oryza sativa Japonica Group]	gi|937931852|dbj|AP014965.1|	1523	0	Oryza sativa Japonica Group DNA, chromosome 9, cultivar: Nipponbare, complete sequence	.	.	.	.	.	.	.	.	pfam04621	ETS_PEA3_N	PEA3 subfamily ETS-domain transcription factor N terminal domain. The N terminus of the PEA3 transcription factors is implicated in transactivation and in inhibition of DNA binding. Transactivation is potentiated by activation of the Ras/MAP kinase and protein kinase A signalling cascades. The N terminal region contains conserved MAP kinase phosphorylation sites.	.	.	.
OS05G0155400	13.7189	18.1646	9.93274	18.8463	14.6606	18.2188	7.67022	17.7861	20.0099	15.1421	14.3469	16.1426	27.4295	29.1837	24.6453	32.4497	21.7098	19.6138	26.6879	33.0046	31.1999	28.1295	33.7447	33.2365	OS05G0155400	protein_coding	chr5:3245448-3247629:-	gi|255676042|dbj|BAF16605.2|	527	4e-62	Os05g0155400, partial [Oryza sativa Japonica Group]	gi|1002269720|ref|XM_015783717.1|	1133	0	PREDICTED: Oryza sativa Japonica Group GATA transcription factor 23 (LOC4337852), mRNA	Q8LC59	76.3	2e-15	GATA transcription factor 23	YMR136w	54.3	3e-07	COG5641	pfam00320	GATA	GATA zinc finger. This domain uses four cysteine residues to coordinate a zinc ion. This domain binds to DNA. Two GATA zinc fingers are found in the GATA transcription factors. However there are several proteins which only contains a single copy of the domain.	GO:0030154|cell differentiation;GO:0048527|lateral root development;GO:0009416|response to light stimulus;	GO:0005634|nucleus;GO:0005667|transcription factor complex;	GO:0003682|chromatin binding;GO:0000977|RNA polymerase II regulatory region sequence-specific DNA binding;GO:0001085|RNA polymerase II transcription factor binding;GO:0001228|transcriptional activator activity, RNA polymerase II transcription regulatory region sequence-specific binding;GO:0008270|zinc ion binding;
OS09G0457400	0	1.93308	0	0.390376	0.560115	0.272342	1.73558	0.0220485	0.0374255	0.647141	0.019687	0.206388	0	0.0256641	0.0866921	0.05337	0.0205521	0	0.127543	0.0204571	0	0.0373426	0	0.187388	AMY1.2	protein_coding	chr9:17288993-17291252:+	gi|1002297371|ref|XP_015612112.1|	2357	0	PREDICTED: alpha-amylase isozyme 3A isoform X2 [Oryza sativa Japonica Group]	gi|32974006|dbj|AK063988.1|	1629	0	Oryza sativa Japonica Group cDNA clone:001-124-D12, full insert sequence	P27932	912	0	Alpha-amylase isozyme 3A	AGl1863	93.2	3e-19	COG0366	pfam00128	Alpha-amylase	Alpha amylase, catalytic domain. Alpha amylase is classified as family 13 of the glycosyl hydrolases. The structure is an 8 stranded alpha/beta barrel containing the active site, interrupted by a ~70 a.a. calcium-binding domain protruding between beta strand 3 and alpha helix 3, and a carboxyl-terminal Greek key beta-barrel domain.	GO:0005983|starch catabolic process;GO:0005987|sucrose catabolic process;	.	GO:0004556|alpha-amylase activity;GO:0005509|calcium ion binding;
EPlOSAG00000022321	0	2.08024	1.51668	0	0	0	0	0	0	0	0	0.636689	0.630507	0	0.668592	0	0	0	0	0	0	0.575991	0.712115	0	EPlOSAG00000022321	ncRNA	chr7:24658394-24658446:-	.	.	.	.	gi|937924750|dbj|AP014963.1|	53	8e-19	Oryza sativa Japonica Group DNA, chromosome 7, cultivar: Nipponbare, complete sequence	.	.	.	.	.	.	.	.	pfam06750	DiS_P_DiS	Bacterial Peptidase A24 N-terminal domain. This family is found at the N-terminus of the pre-pilin peptidases (pfam01478). It's function has not been specifically determined; however some of the family have been characterized as bifunctional, and this domain may contain the N-methylation activity (EC:2.1.1.-). It consists of an intracellular region between a pair of transmembrane. This region con…	.	.	.
OS02G0686600	12.4	10.1623	11.6823	5.62414	7.09197	6.58449	6.22751	7.43667	6.22203	7.4637	9.53639	6.81308	13.7628	8.90171	10.8872	7.21315	10.4471	15.0522	6.55957	5.89672	8.19924	8.41908	10.3535	8.72054	OS02G0686600	protein_coding	chr2:28123691-28128078:-	gi|1002236729|ref|XP_015622559.1|	1937	0	PREDICTED: UPF0160 protein C694.04c [Oryza sativa Japonica Group]	gi|32988126|dbj|AK102917.1|	1367	0	Oryza sativa Japonica Group cDNA clone:J033114A13, full insert sequence	Q9JK81	309	3e-99	UPF0160 protein MYG1, mitochondrial	SPAC694.04c	298	3e-96	COG4286	pfam03690	UPF0160	Uncharacterized protein family (UPF0160). This family of proteins contains a large number of metal binding residues. The patterns are suggestive of a phosphoesterase function. The conserved DHH motif may mean this family is related to pfam01368.	GO:0035641|locomotory exploration behavior;	GO:0070062|extracellular exosome;GO:0005739|mitochondrion;GO:0005654|nucleoplasm;GO:0005634|nucleus;	.
OS10G0333700	0	0.0591803	0	0.0934366	0	0.204867	0	0.464404	0.0492679	0	0.0518329	0.108678	0	0.0675698	0	0.140515	0	0	0.143915	0.215442	0.607415	0.0491587	0	0	OS10G0333700	protein_coding	chr10:9541494-9542351:+	gi|937935462|dbj|BAT10376.1|	1112	7e-153	Os10g0333700 [Oryza sativa Japonica Group]	gi|1002300054|ref|XM_015757941.1|	485	0	PREDICTED: Oryza sativa Japonica Group dirigent protein 1 (LOC9270308), mRNA	.	.	.	.	.	.	.	.	pfam03018	Dirigent	Dirigent-like protein. This family contains a number of proteins which are induced during disease response in plants. Members of this family are involved in lignification.	.	.	.
OS05G0588850	1.09213	0.845855	1.85011	2.07229	0.827066	1.71649	0.872696	1.80247	1.28695	1.70948	1.3284	1.74079	1.11389	0.432929	1.79989	1.63901	2.16017	1.36582	2.31704	2.0971	1.83898	2.18054	1.88711	1.45895	OS05G0588850	protein_coding	chr5:29329185-29330766:-	gi|937920688|dbj|BAS95606.1|	1959	0	Os05g0588850 [Oryza sativa Japonica Group]	gi|1002270242|ref|XM_015783961.1|	702	0	PREDICTED: Oryza sativa Japonica Group AAA-ATPase At3g50940 (LOC9271026), mRNA	Q8VZG2	301	2e-94	Protein HYPER-SENSITIVITY-RELATED 4	SPAC644.07	75.1	8e-14	COG0465	pfam14363	AAA_assoc	Domain associated at C-terminal with AAA. This domain is found in association with the AAA family, pfam00004.	GO:0008219|cell death;GO:0009626|plant-type hypersensitive response;GO:0009617|response to bacterium;GO:0002237|response to molecule of bacterial origin;GO:0009411|response to UV;GO:0009863|salicylic acid mediated signaling pathway;	GO:0016021|integral component of membrane;GO:0005740|mitochondrial envelope;GO:0005741|mitochondrial outer membrane;GO:0005739|mitochondrion;	GO:0005524|ATP binding;GO:0016887|ATPase activity;GO:0042802|identical protein binding;
EPlOSAG00000023639	0	0	0	1.07452	0	0	0	0	0	0	0	0	0	0	0	0	0	0	0	0	0	0	0	0	EPlOSAG00000023639	ncRNA	chr3:16913385-16913411:-	.	.	.	.	.	.	.	.	.	.	.	.	.	.	.	.	.	.	.	.	.	.
EPlOSAG00000023634	0	0	0	0	0	0	0	0	0	0	0	0	1.33667	0	0	0	0	0	0	0	0	1.2211	0	0	EPlOSAG00000023634	ncRNA	chr5:2399194-2399218:-	.	.	.	.	.	.	.	.	.	.	.	.	.	.	.	.	.	.	.	.	.	.
EPlOSAG00000023632	0	0.408344	0	0	0	0	0	0	0	0	0	0.374939	0	0	0	0	0	0	0	0	0	0	0	0	EPlOSAG00000023632	ncRNA	chr4:6679424-6679513:-	gi|937913138|dbj|BAS88057.1|	160	3e-12	Os04g0197500 [Oryza sativa Japonica Group]	gi|937912581|dbj|AP014960.1|	90	5e-39	Oryza sativa Japonica Group DNA, chromosome 4, cultivar: Nipponbare, complete sequence	.	.	.	.	.	.	.	.	pfam03062	MBOAT	MBOAT, membrane-bound O-acyltransferase family. The MBOAT (membrane bound O-acyl transferase) family of membrane proteins contains a variety of acyltransferase enzymes. A conserved histidine has been suggested to be the active site residue.	.	.	.
EPlOSAG00000048635	0	0	0	0	0	0	0	0	1.00313	0	0	0	0	0	0	0	0	0	0	0	0	0	0	0	EPlOSAG00000048635	ncRNA	chr1:32182747-32182807:+	.	.	.	.	gi|937893927|dbj|AP014957.1|	61	4e-23	Oryza sativa Japonica Group DNA, chromosome 1, cultivar: Nipponbare, complete sequence	.	.	.	.	.	.	.	.	pfam01846	FF	FF domain. This domain has been predicted to be involved in protein-protein interaction. This domain was recently shown to bind the hyperphosphorylated C-terminal repeat domain of RNA polymerase II, confirming its role in protein-protein interactions.	.	.	.
OS02G0604100	42.8493	39.0446	38.8893	33.9807	32.4956	36.191	21.2104	26.213	30.8174	43.8763	43.8209	34.4302	34.2899	37.0887	44.4871	46.0574	50.7211	46.6422	33.2927	28.2045	27.5689	43.1551	46.9448	35.6143	OS02G0604100	protein_coding	chr2:23664751-23667133:+	gi|1002238391|ref|XP_015623405.1|	480	8e-58	PREDICTED: uncharacterized protein LOC4329913 [Oryza sativa Japonica Group]	gi|1002238390|ref|XM_015767919.1|	689	0	PREDICTED: Oryza sativa Japonica Group uncharacterized LOC4329913 (LOC4329913), mRNA	.	.	.	.	.	.	.	.	pfam02919	Topoisom_I_N	Eukaryotic DNA topoisomerase I, DNA binding fragment. Topoisomerase I promotes the relaxation of DNA superhelical tension by introducing a transient single-stranded break in duplex DNA and are vital for the processes of replication, transcription, and recombination. This family may be more than one structural domain.	.	.	.
OS10G0364800	0.0206025	0.0242101	0	0	0	0	0	0	0.0201551	0	0	0	0.0880549	0	0	0	0	0	0	0.0881354	0.0354983	0	0	0.0733933	OS10G0364800	ncRNA	chr10:11388674-11390191:-	.	.	.	.	gi|937934639|dbj|AP014966.1|	1518	0	Oryza sativa Japonica Group DNA, chromosome 10, cultivar: Nipponbare, complete sequence	.	.	.	.	.	.	.	.	.	.	.	.	.	.
OS10G0502566	0.364187	0.267474	0.62404	0.29561	0	0.555557	0	0.104947	0.267209	0.11001	0.14056	0.392949	9.92291	10.933	7.11803	5.67338	9.5868	4.30205	0.8239	0.194745	1.37265	6.0433	8.02089	4.3786	OS10G0502566	ncRNA	chr10:19171756-19173709:+	gi|149391095|gb|ABR25565.1|	459	4e-54	membrane steroid-binding protein 1, partial [Oryza sativa Indica Group]	gi|1002301950|ref|XM_015758868.1|	687	0	PREDICTED: Oryza sativa Japonica Group membrane steroid-binding protein 2 (LOC4349046), mRNA	Q9XFM6	164	2e-48	Membrane steroid-binding protein 1	.	.	.	.	pfam00173	Cyt-b5	Cytochrome b5-like Heme/Steroid binding domain. This family includes heme binding domains from a diverse range of proteins. This family also includes proteins that bind to steroids. The family includes progesterone receptors. Many members of this subfamily are membrane anchored by an N-terminal transmembrane alpha helix. This family also includes a domain in some chitin synthases. There is no kno…	GO:0030308|negative regulation of cell growth;	GO:0005783|endoplasmic reticulum;GO:0010008|endosome membrane;GO:0005794|Golgi apparatus;GO:0016021|integral component of membrane;GO:0005886|plasma membrane;	GO:0020037|heme binding;GO:0005496|steroid binding;
EPlOSAG00000039308	12.8226	9.92276	16.8807	14.2159	12.6316	9.85975	15.9619	16.2222	13.7679	15.4933	16.7379	10.7982	7.01754	5.87452	14.1742	12.2164	9.40876	13.094	7.74552	11.7066	8.08295	16.1796	10.5678	8.0773	EPlOSAG00000039308	ncRNA	chr2:19915136-19915235:-	.	.	.	.	gi|937901440|dbj|AP014958.1|	100	2e-44	Oryza sativa Japonica Group DNA, chromosome 2, cultivar: Nipponbare, complete sequence	.	.	.	.	.	.	.	.	pfam04734	Ceramidase_alk	Neutral/alkaline non-lysosomal ceramidase. This family represents a group of neutral/alkaline ceramidases found in both bacteria and eukaryotes.	.	.	.
EPlOSAG00000039309	0.195466	0	0.334934	0	0.197368	0	0	0	0.382442	0	0	0.210903	0	0.262255	0	0	0	0	0	0	0.168395	0	0	0	EPlOSAG00000039309	ncRNA	chr6:5405211-5405370:+	gi|38346026|emb|CAE01957.2|	131	8e-08	OSJNBb0071D01.3 [Oryza sativa Japonica Group]	gi|937920774|dbj|AP014962.1|	160	1e-77	Oryza sativa Japonica Group DNA, chromosome 6, cultivar: Nipponbare, complete sequence	.	.	.	.	.	.	.	.	pfam04425	Bul1_N	Bul1 N terminus. This family contains the N terminus of Saccharomyces cerevisiae Bul1. Bul1 binds the ubiquitin ligase Rsp5, via an N terminal PPSY motif. The complex containing Bul1 and Rsp5 is involved in intracellular trafficking of the general amino acid permease Gap1, degradation of Rog1 in cooperation with Bul2 and GSK-3, and mitochondrial inheritance. Bul1 may contain HEAT repeats.	.	.	.
EPlOSAG00000039304	1.60382	4.71166	0.343522	0.743899	0.404858	1.22329	4.54755	2.31086	0.392248	1.4534	0.41267	3.8936	3.42737	1.07592	0.4543	0.745812	6.03126	7.19451	3.05543	2.14406	1.3817	1.17414	2.41937	0.357086	EPlOSAG00000039304	ncRNA	chr6:2659830-2659907:+	.	.	.	.	gi|937920774|dbj|AP014962.1|	78	2e-32	Oryza sativa Japonica Group DNA, chromosome 6, cultivar: Nipponbare, complete sequence	.	.	.	.	.	.	.	.	pfam00215	OMPdecase	Orotidine 5'-phosphate decarboxylase / HUMPS family. This family includes Orotidine 5'-phosphate decarboxylase enzymes EC:4.1.1.23 that are involved in the final step of pyrimidine biosynthesis. The family also includes enzymes such as hexulose-6-phosphate synthase. This family appears to be distantly related to pfam00834.	.	.	.
EPlOSAG00000039300	0	0	0	0	0	0	0	0	0	0	0	0	0	0	0	0	0.377559	0	0	0	0	0	0	0	EPlOSAG00000039300	ncRNA	chr7:28736879-28736967:-	.	.	.	.	gi|937924750|dbj|AP014963.1|	89	2e-38	Oryza sativa Japonica Group DNA, chromosome 7, cultivar: Nipponbare, complete sequence	.	.	.	.	.	.	.	.	pfam03639	Glyco_hydro_81	Glycosyl hydrolase family 81. Family of eukaryotic beta-1,3-glucanases. Within the Aspergillus fumigatus protein two perfectly conserved Glu residues (E550 or E554) have been proposed as putative nucleophiles of the active site of the Engl1 endoglucanase, while the proton donor would be D475. The endo-beta-1,3-glucanase activity is essential for efficient spore release.	.	.	.
EPlOSAG00000039302	0	0	0	0.254492	0.277008	0	0	0	0	0	0	0	0.29313	0	0	0	0.294761	0	0	0	0.472687	0	0.993214	0.244322	EPlOSAG00000039302	ncRNA	chr8:672510-672623:-	.	.	.	.	gi|937928473|dbj|AP014964.1|	114	3e-52	Oryza sativa Japonica Group DNA, chromosome 8, cultivar: Nipponbare, complete sequence	.	.	.	.	.	.	.	.	pfam08578	DUF1765	Protein of unknown function (DUF1765). This region represents a conserved region found in hypothetical proteins from fungi, mycetozoa and entamoebidae.	.	.	.
EPlOSAG00000031138	0	0	0	0	0.256739	0	0	0	0	0	0	0	0	0	0	0	0	0	0	0	0	0	0	0	EPlOSAG00000031138	ncRNA	chr3:29013032-29013154:+	.	.	.	.	gi|1002255375|ref|XR_001544697.1|	123	4e-57	PREDICTED: Oryza sativa Japonica Group uncharacterized LOC9268888 (LOC9268888), ncRNA	.	.	.	.	.	.	.	.	pfam05915	DUF872	Eukaryotic protein of unknown function (DUF872). This family consists of several uncharacterized eukaryotic proteins. The function of this family is unknown.	.	.	.
EPlOSAG00000031134	2.74941	4.44242	4.71116	1.59407	3.81723	5.5922	1.94895	1.98073	5.37941	6.22886	6.01319	5.9331	0.734436	0.922216	2.3364	0.319634	1.10778	3.28892	4.25578	2.57288	2.36863	0.670935	0.414749	3.06074	EPlOSAG00000031134	ncRNA	chr10:20167191-20167281:+	.	.	.	.	gi|937934639|dbj|AP014966.1|	91	1e-39	Oryza sativa Japonica Group DNA, chromosome 10, cultivar: Nipponbare, complete sequence	.	.	.	.	.	.	.	.	pfam06066	SepZ	SepZ. SepZ is a component of the type III secretion system use in bacteria. SepZ is a gene within the enterocyte effacement locus. SepZ mutants exhibit reduced invasion efficiency and lack of tyrosine phosphorylation of Hp90.	.	.	.
OS11G0689100	0.0165605	0	0.0141884	0	0.0167217	0	0	0	0	0.0400195	0.0170443	0	0.00884746	0.0555478	0.0187638	0.015402	0.13345	0.0396203	0.0157747	0.0177111	0.014267	0.0565774	0	0.0368715	OS11G0689100	protein_coding	chr11:27984697-27989128:+	gi|1002309232|ref|XP_015617985.1|	5319	0	PREDICTED: putative disease resistance RPP13-like protein 3 [Oryza sativa Japonica Group]	gi|32983782|dbj|AK073759.1|	3774	0	Oryza sativa Japonica Group cDNA clone:J033065D18, full insert sequence	Q39214	212	5e-55	Disease resistance protein RPM1	.	.	.	.	pfam00931	NB-ARC	NB-ARC domain.	GO:0009626|plant-type hypersensitive response;	GO:0012505|endomembrane system;GO:0019897|extrinsic component of plasma membrane;GO:0005886|plasma membrane;	GO:0043531|ADP binding;GO:0005524|ATP binding;GO:0000166|nucleotide binding;
EPlOSAG00000025678	0	0	0	0	0	0	0	0	0	0	0	0	0.340988	0	0	0	0.342885	0	0	0	0	0	0	0	EPlOSAG00000025678	ncRNA	chr1:36122796-36122893:-	.	.	.	.	gi|1002232369|ref|XM_015761007.1|	98	2e-43	PREDICTED: Oryza sativa Japonica Group transcription factor MYB122 (LOC4327399), transcript variant X1, mRNA	.	.	.	.	.	.	.	.	pfam05592	Bac_rhamnosid	Bacterial alpha-L-rhamnosidase. This family consists of bacterial rhamnosidase A and B enzymes. L-Rhamnose is abundant in biomass as a common constituent of glycolipids and glycosides, such as plant pigments, pectic polysaccharides, gums or biosurfactants. Some rhamnosides are important bioactive compounds. For example, terpenyl glycosides, the glycosidic precursor of aromatic terpenoids, act as …	.	.	.
OS03G0685200	0	0	0	0	0	0	0	0	0	0	0	0	0.0405896	0.0145621	0.0307439	0.0100943	0.0233231	0	0	0	0	0.0158915	0.0130981	0	OS03G0685200	ncRNA	chr3:27316632-27322394:-	gi|937897989|dbj|BAS73969.1|	141	3e-07	Os01g0709750 [Oryza sativa Japonica Group]	gi|937906879|dbj|AP014959.1|	5763	0	Oryza sativa Japonica Group DNA, chromosome 3, cultivar: Nipponbare, complete sequence	.	.	.	.	.	.	.	.	pfam14536	DUF4441	Domain of unknown function (DUF4441). This family is largely made up of uncharacterized proteins from the Ciliophora. The function is not known.	.	.	.
OS08G0462000	0.170633	0.0572891	0.0887589	0.23178	0.0676866	0.0805677	0.0414702	0.224782	0.202697	0.147266	0.112897	0.0986297	0.143252	0.0327052	0.0414287	0.153028	0.0589292	0.116637	0.0928776	0.0912438	0.0630004	0.124918	0.139731	0.113973	OS08G0462000	protein_coding	chr8:22682253-22687384:-	gi|222612932|gb|EEE51064.1|	1019	7e-115	hypothetical protein OsJ_31731 [Oryza sativa Japonica Group]	gi|937928473|dbj|AP014964.1|	5132	0	Oryza sativa Japonica Group DNA, chromosome 8, cultivar: Nipponbare, complete sequence	.	.	.	.	.	.	.	.	pfam04434	SWIM	SWIM zinc finger. This domain is found in bacterial, archaeal and eukaryotic proteins. It is predicted to be organized into two N-terminal beta-strands and a C-terminal alpha helix, thus possibly adopting a fold similar to that of the C2H2 zinc finger (pfam00096). SWIM is thought to be a versatile domain that can interact with DNA or proteins in different contexts.	.	.	.
OS11G0241700	41.1181	67.1718	14.3437	36.1303	29.7006	54.7435	8.3073	37.2108	37.9504	20.4161	41.043	57.4953	39.6282	19.9665	37.8943	45.8466	9.86846	6.58294	37.3581	87.8253	133.147	47.2855	26.7048	49.9417	OS11G0241700	protein_coding	chr11:7567981-7568787:-	gi|1002306251|ref|XP_015616511.1|	701	3e-90	PREDICTED: uncharacterized protein LOC4350169 [Oryza sativa Japonica Group]	gi|1002306250|ref|XM_015761025.1|	807	0	PREDICTED: Oryza sativa Japonica Group uncharacterized LOC4350169 (LOC4350169), mRNA	.	.	.	.	.	.	.	.	pfam04398	DUF538	Protein of unknown function, DUF538. This family consists of several plant proteins of unknown function.	.	.	.
[truncated: 44,911 more rows]
[truncated: 2 more columns]
