# Supplementary material for: Comparative transcriptome-wide identification and differential expression of genes and lncRNAs in rice near-isogenic line (KW-Bph36-NIL) in response to BPH feeding
Source: Front Plant Sci. 2023 Feb 17;13:1095602. doi: 10.3389/fpls.2022.1095602 (PMC9981640; doi:10.3389/fpls.2022.1095602)
Supplement: Supplementary Table 4 — DEGs identified for KW. [file Table_4.xlsx]

## Sheet: KW6-KW0
Gene	KW6-1_count	KW6-2_count	KW6-3_count	KW6_normalize	KW0-1_count	KW0-2_count	KW0-3_count	KW0_normalize	FoldChange	Log2FoldChange	pval	padj	Up/Down	Significant	GeneName	Biotype	Position	NR:Seq-id	NR:Score	NR:Evalue	NR:Description	NT:Seq-id	NT:Score	NT:Evalue	NT:Description	Uniprot:UniProtKB-AC	Uniprot:Score	Uniprot:Evalue	Uniprot:Description	COG:gene	COG:Score	COG:Eval	COG:num	Pfam:pfam_ID	Pfam:pfam_Name	Pfam:pfam_Description	GO:biological_process	GO:cellular_component	GO:molecular_function	KEGG:KO	KEGG:Description
OS01G0106400	31	44	40	40.0645	103	47	840	285.499	0.140331	-2.83309	4.77175e-11	1.49333e-08	down	yes	OS01G0106400	protein_coding	chr1:327128-328450:-	gi|1002234876|ref|XP_015621646.1|	1569	0	PREDICTED: isoflavone reductase homolog IRL [Oryza sativa Japonica Group]	gi|1002234875|ref|XM_015766160.1|	1206	0	PREDICTED: Oryza sativa Japonica Group isoflavone reductase homolog IRL (LOC4326149), mRNA	P52580	419	5e-144	Isoflavone reductase homolog IRL	SMa1606	53.1	6e-07	COG0702	pfam05368	NmrA	NmrA-like family. NmrA is a negative transcriptional regulator involved in the post-translational modification of the transcription factor AreA. NmrA is part of a system controlling nitrogen metabolite repression in fungi. This family only contains a few sequences as iteration results in significant matches to other Rossmann fold families.	GO:0010438|cellular response to sulfur starvation;	GO:0005737|cytoplasm;	GO:0070402|NADPH binding;GO:0016491|oxidoreductase activity;	.	.
OS01G0110200	21	24	67	39.1194	256	254	428	290.447	0.134687	-2.89232	0.000289452	0.0132879	down	yes	OS01G0110200	protein_coding	chr1:543425-544510:-	gi|215766527|dbj|BAG98835.1|	649	3e-80	unnamed protein product [Oryza sativa Japonica Group]	gi|1002225698|ref|XM_015767895.1|	970	0	PREDICTED: Oryza sativa Japonica Group lysine-rich arabinogalactan protein 19 (LOC4326135), mRNA	.	.	.	.	.	.	.	.	pfam05255	UPF0220	Uncharacterized protein family (UPF0220). This family of proteins is functionally uncharacterized.	.	.	.	.	.
OS01G0118400	300	638	577	522.692	805	771	6522	2364.67	0.221042	-2.17761	2.89852e-07	3.80204e-05	down	yes	OS01G0118400	protein_coding	chr1:1057177-1059852:-	gi|1002236227|ref|XP_015622308.1|	2877	0	PREDICTED: uncharacterized protein LOC4326077 isoform X1 [Oryza sativa Japonica Group]	gi|211970982|dbj|AK318611.1|	2109	0	Oryza sativa Japonica Group cDNA, clone: J100087B18, full insert sequence	Q5NDE4	62	1e-08	Protein O-linked-mannose beta-1,4-N-acetylglucosaminyltransferase 2	.	.	.	.	pfam04577	DUF563	Protein of unknown function (DUF563). Family of uncharacterized proteins.	GO:0001764|neuron migration;GO:0006493|protein O-linked glycosylation;GO:0035269|protein O-linked mannosylation;	GO:0005783|endoplasmic reticulum;GO:0005789|endoplasmic reticulum membrane;GO:0016021|integral component of membrane;	GO:0008375|acetylglucosaminyltransferase activity;	K18207	GTDC2; protein O-mannose beta-1,4-N-acetylglucosaminyltransferase [EC:2.4.1.312]
OS01G0123700	1	1	1	1.05519	0	2	54	15.9662	0.066089	-3.91945	0.000766519	0.0280269	down	yes	OS01G0123700	protein_coding	chr1:1333752-1334769:-	gi|1002235872|ref|XP_015622136.1|	1623	0	PREDICTED: E3 ubiquitin-protein ligase SINA-like 10 [Oryza sativa Japonica Group]	gi|1002235871|ref|XM_015766650.1|	909	0	PREDICTED: Oryza sativa Japonica Group E3 ubiquitin-protein ligase SINA-like 10 (LOC107276545), mRNA	Q9FKD9	111	6e-27	Putative E3 ubiquitin-protein ligase SINA-like 6	.	.	.	.	pfam03145	Sina	Seven in absentia protein family. The seven in absentia (sina) gene was first identified in Drosophila. The Drosophila Sina protein is essential for the determination of the R7 pathway in photoreceptor cell development: the loss of functional Sina results in the transformation of the R7 precursor cell to a non- neuronal cell type. The Sina protein contains an N-terminal RING finger domain pfam000…	GO:0007275|multicellular organismal development;GO:0043161|proteasome-mediated ubiquitin-dependent protein catabolic process;GO:0042787|protein ubiquitination involved in ubiquitin-dependent protein catabolic process;	GO:0005737|cytoplasm;GO:0005634|nucleus;	GO:0016874|ligase activity;GO:0061630|ubiquitin protein ligase activity;GO:0008270|zinc ion binding;	K04506	SIAH1; E3 ubiquitin-protein ligase SIAH1 [EC:2.3.2.27]
OS01G0127200	2	9	8	6.47094	10	15	323	99.6457	0.0649395	-3.94476	1.83285e-09	4.18658e-07	down	yes	LPR5	protein_coding	chr1:1497241-1500606:-	gi|1002229036|ref|XP_015641597.1|	3271	0	PREDICTED: multicopper oxidase LPR1 [Oryza sativa Japonica Group]	gi|1002229035|ref|XM_015786111.1|	2288	0	PREDICTED: Oryza sativa Japonica Group multicopper oxidase LPR1 (LOC9267869), mRNA	F4I4K5	547	0	Multicopper oxidase LPR1	BS_cotA	285	2e-85	COG2132	pfam07732	Cu-oxidase_3	Multicopper oxidase. This entry contains many divergent copper oxidase-like domains that are not recognized by the pfam00394 model.	GO:0016036|cellular response to phosphate starvation;GO:0010073|meristem maintenance;GO:0080167|response to karrikin;	GO:0005783|endoplasmic reticulum;GO:0005789|endoplasmic reticulum membrane;	GO:0005507|copper ion binding;GO:0016682|oxidoreductase activity, acting on diphenols and related substances as donors, oxygen as acceptor;GO:0016722|oxidoreductase activity, oxidizing metal ions;	.	.
OS01G0185500	265	223	235	255.547	177	218	3965	1251.95	0.204119	-2.29252	1.67797e-18	1.58788e-15	down	yes	OS01G0185500	protein_coding	chr1:4542331-4546541:+	gi|1002224777|ref|XP_015642636.1|	1239	1e-167	PREDICTED: plant cysteine oxidase 2 [Oryza sativa Japonica Group]	gi|1002224776|ref|XM_015787150.1|	1244	0	PREDICTED: Oryza sativa Japonica Group plant cysteine oxidase 2 (LOC4325656), mRNA	Q8LGJ5	229	3e-70	Plant cysteine oxidase 2	.	.	.	.	pfam07847	DUF1637	Protein of unknown function (DUF1637). This family contains many eukaryotic hypothetical proteins. The region featured in this family is approximately 120 residues long. According to InterPro annotation, some members of this family may belong to the cupin superfamily.	GO:0009061|anaerobic respiration;GO:0070483|detection of hypoxia;GO:0018171|peptidyl-cysteine oxidation;GO:0001666|response to hypoxia;	GO:0005829|cytosol;GO:0005634|nucleus;	GO:0017172|cysteine dioxygenase activity;GO:0046872|metal ion binding;	K10712	ADO; cysteamine dioxygenase [EC:1.13.11.19]
OS01G0205900	24	13	50	30.7838	4	0	2	1.78439	17.2517	4.10867	0.000250107	0.0117918	up	yes	OS01G0205900	protein_coding	chr1:5789333-5790753:+	gi|1002227496|ref|XP_015632330.1|	1339	0	PREDICTED: peroxidase P7 [Oryza sativa Japonica Group]	gi|1002227495|ref|XM_015776844.1|	1258	0	PREDICTED: Oryza sativa Japonica Group peroxidase P7 (LOC4327090), mRNA	A7NY33	301	6e-98	Peroxidase 4	.	.	.	.	pfam00141	peroxidase	Peroxidase.	GO:0042744|hydrogen peroxide catabolic process;GO:0006979|response to oxidative stress;	GO:0005576|extracellular region;	GO:0020037|heme binding;GO:0046872|metal ion binding;GO:0004601|peroxidase activity;	K00430	E1.11.1.7; peroxidase [EC:1.11.1.7]
OS01G0226400	8	18	42	23.5074	3	1	1	1.55757	15.0924	3.91575	0.000445595	0.0187755	up	yes	OS01G0226400	protein_coding	chr1:6970912-6976706:-	gi|1002226556|ref|XP_015627525.1|	3812	0	PREDICTED: uncharacterized protein LOC4326743 [Oryza sativa Japonica Group]	gi|1002226555|ref|XM_015772039.1|	2912	0	PREDICTED: Oryza sativa Japonica Group uncharacterized LOC4326743 (LOC4326743), mRNA	Q9P7J5	216	8e-61	Uncharacterized AAA domain-containing protein C24B10.10c	.	.	.	.	pfam00004	AAA	ATPase family associated with various cellular activities (AAA). AAA family proteins often perform chaperone-like functions that assist in the assembly, operation, or disassembly of protein complexes.	GO:0031122|cytoplasmic microtubule organization;GO:0045041|protein import into mitochondrial intermembrane space;	GO:0005741|mitochondrial outer membrane;GO:0005739|mitochondrion;GO:0005634|nucleus;	GO:0005524|ATP binding;GO:0016887|ATPase activity;GO:0008568|microtubule-severing ATPase activity;	.	.
OS01G0237000	25	23	27	26.4246	6	1	2	2.7547	9.59256	3.26192	0.000801678	0.0290189	up	yes	OS01G0237000	protein_coding	chr1:7588191-7589529:+	gi|1002227895|ref|XP_015634431.1|	408	3e-45	PREDICTED: CASP-like protein 1C1 [Oryza sativa Japonica Group]	gi|1002227894|ref|XM_015778945.1|	1012	0	PREDICTED: Oryza sativa Japonica Group CASP-like protein 1C1 (LOC4327789), mRNA	Q9LI17	161	1e-46	CASP-like protein 1C1	.	.	.	.	pfam04535	DUF588	Domain of unknown function (DUF588). This family of plant proteins contains a domain that may have a catalytic activity. It has a conserved arginine and aspartate that could form an active site. These proteins are predicted to contain 3 or 4 transmembrane helices.	.	GO:0016021|integral component of membrane;GO:0005886|plasma membrane;	.	.	.
OS01G0248701	128	203	152	167.785	89	65	2322	706.118	0.237617	-2.07329	2.50777e-11	8.37573e-09	down	yes	OS01G0248701	protein_coding	chr1:8191032-8192289:+	gi|937895351|dbj|BAS71331.1|	1603	0	Os01g0248701 [Oryza sativa Japonica Group]	gi|937893927|dbj|AP014957.1|	1258	0	Oryza sativa Japonica Group DNA, chromosome 1, cultivar: Nipponbare, complete sequence	Q94ID7	288	7e-92	Geranylgeranyl pyrophosphate synthase, chloroplastic	alr0213	220	7e-67	COG0142	pfam00348	polyprenyl_synt	Polyprenyl synthetase.	GO:0016117|carotenoid biosynthetic process;GO:0045337|farnesyl diphosphate biosynthetic process;GO:0033384|geranyl diphosphate biosynthetic process;GO:0033386|geranylgeranyl diphosphate biosynthetic process;	GO:0009507|chloroplast;	GO:0004161|dimethylallyltranstransferase activity;GO:0004311|farnesyltranstransferase activity;GO:0004337|geranyltranstransferase activity;GO:0046872|metal ion binding;	.	.
OS01G0251400	51	2	185	84.4514	2	4	1	2.33392	36.1843	5.17729	1.44255e-07	2.07959e-05	up	yes	OS01G0251400	protein_coding	chr1:8305749-8306555:-	gi|218187899|gb|EEC70326.1|	256	1e-25	hypothetical protein OsI_01195 [Oryza sativa Indica Group]	gi|32970359|dbj|AK060341.1|	554	0	Oryza sativa Japonica Group cDNA clone:001-008-D05, full insert sequence	.	.	.	.	.	.	.	.	pfam08507	COPI_assoc	COPI associated protein. Proteins in this family colocalize with COPI vesicle coat proteins.	.	.	.	.	.
OS01G0257300	29	29	26	29.558	2	2	567	161.407	0.183127	-2.44908	1.68569e-06	0.00017402	down	yes	RAA1	protein_coding	chr1:8586157-8586941:-	gi|1002227432|ref|XP_015631985.1|	470	3e-56	PREDICTED: flowering-promoting factor 1-like protein 1 [Oryza sativa Japonica Group]	gi|1002227431|ref|XM_015776499.1|	785	0	PREDICTED: Oryza sativa Japonica Group flowering-promoting factor 1-like protein 1 (LOC4326229), mRNA	Q9LGE3	185	2e-57	Flowering-promoting factor 1-like protein 1	.	.	.	.	pfam01770	Folate_carrier	Reduced folate carrier. The reduced folate carrier (a transmembrane glycoprotein) transports reduced folate into mammalian cells via the carrier mediated mechanism (as opposed to the receptor mediated mechanism) it also transports cytotoxic folate analogues used in chemotherapy, such as methotrexate (MTX). Mammalian cells have an absolute requirement for exogenous folates which are needed for gro…	GO:0045841|negative regulation of mitotic metaphase/anaphase transition;GO:2000280|regulation of root development;GO:0009733|response to auxin;	GO:0005737|cytoplasm;GO:0005634|nucleus;	GO:0005525|GTP binding;	.	.
OS01G0283700	6	0	8	5.07569	5	8	210	63.6957	0.0796866	-3.64952	0.00107236	0.0366475	down	yes	OS01G0283700	protein_coding	chr1:10148777-10152280:+	gi|1002229183|ref|XP_015642324.1|	1591	0	PREDICTED: cinnamoyl-CoA reductase 1 [Oryza sativa Japonica Group]	gi|1002229182|ref|XM_015786838.1|	1227	0	PREDICTED: Oryza sativa Japonica Group cinnamoyl-CoA reductase 1 (LOC4327909), mRNA	Q6K9A2	426	2e-146	Cinnamoyl-CoA reductase 1	SA0317	76.3	2e-14	COG0451	pfam01370	Epimerase	NAD dependent epimerase/dehydratase family. This family of proteins utilize NAD as a cofactor. The proteins in this family use nucleotide-sugar substrates for a variety of chemical reactions.	GO:0006952|defense response;GO:0009809|lignin biosynthetic process;	GO:0005737|cytoplasm;	GO:0016621|cinnamoyl-CoA reductase activity;GO:0050662|coenzyme binding;	.	.
OS01G0289100	0	0	1	0.347503	0	0	151	42.6306	0.00815151	-6.93872	1.08856e-09	2.62211e-07	down	yes	OS01G0289100	protein_coding	chr1:10432248-10432766:-	gi|1002229763|ref|XP_015645493.1|	365	8e-42	PREDICTED: uncharacterized protein LOC107278289 [Oryza sativa Japonica Group]	gi|937893927|dbj|AP014957.1|	519	0	Oryza sativa Japonica Group DNA, chromosome 1, cultivar: Nipponbare, complete sequence	.	.	.	.	.	.	.	.	pfam05168	HEPN	HEPN domain.	.	.	.	.	.
OS01G0313600	18	5	50	25.8875	0	0	1	0.282322	91.6953	6.51878	9.08574e-06	0.000750468	up	yes	OS01G0313600	protein_coding	chr1:11793851-11795359:-	gi|937895817|dbj|BAS71797.1|	1001	2e-131	Os01g0313600, partial [Oryza sativa Japonica Group]	gi|937893927|dbj|AP014957.1|	1509	0	Oryza sativa Japonica Group DNA, chromosome 1, cultivar: Nipponbare, complete sequence	.	.	.	.	.	.	.	.	pfam05954	Phage_GPD	Phage late control gene D protein (GPD). This family includes a number of phage late control gene D proteins and related bacterial sequences. This family also includes Bacteriophage Mu P proteins and related sequences.	.	.	.	.	.
OS01G0323775	24	21	20	22.9593	86	56	232	111.907	0.205164	-2.28515	2.03894e-05	0.0015007	down	yes	OS01G0323775	protein_coding	chr1:12363862-12365491:+	gi|1002231643|ref|XP_015613529.1|	2015	0	PREDICTED: S-adenosylmethionine synthase 2 [Oryza sativa Japonica Group]	gi|937893927|dbj|AP014957.1|	1630	0	Oryza sativa Japonica Group DNA, chromosome 1, cultivar: Nipponbare, complete sequence	P93438	783	0	S-adenosylmethionine synthase 2	SPBC14F5.05c	461	7e-158	COG0192	pfam02772	S-AdoMet_synt_M	S-adenosylmethionine synthetase, central domain. The three domains of S-adenosylmethionine synthetase have the same alpha+beta fold.	GO:0006730|one-carbon metabolic process;GO:0006556|S-adenosylmethionine biosynthetic process;	GO:0005829|cytosol;	GO:0005524|ATP binding;GO:0046872|metal ion binding;GO:0004478|methionine adenosyltransferase activity;	K00789	metK; S-adenosylmethionine synthetase [EC:2.5.1.6]
OS01G0524400	1	1	2	1.40269	21	14	18	16.5315	0.0848497	-3.55895	0.000695416	0.0261984	down	yes	OS01G0524400	protein_coding	chr1:18749285-18750480:+	gi|1002229592|ref|XP_015644556.1|	861	5e-112	PREDICTED: uncharacterized protein LOC4323962 [Oryza sativa Japonica Group]	gi|937893927|dbj|AP014957.1|	1196	0	Oryza sativa Japonica Group DNA, chromosome 1, cultivar: Nipponbare, complete sequence	.	.	.	.	.	.	.	.	pfam01254	TP2	Nuclear transition protein 2.	.	.	.	.	.
OS01G0588400	20	43	22	29.2756	8	11	683	199.23	0.146944	-2.76666	3.12163e-08	5.34781e-06	down	yes	OS01G0588400	protein_coding	chr1:22914602-22916173:-	gi|1002231291|ref|XP_015611928.1|	1227	1e-165	PREDICTED: hypersensitive-induced response protein 1 [Oryza sativa Japonica Group]	gi|1002231290|ref|XM_015756442.1|	1175	0	PREDICTED: Oryza sativa Japonica Group hypersensitive-induced response protein 1 (LOC4327666), mRNA	Q9FM19	352	3e-118	Hypersensitive-induced response protein 1	SPy1884	185	7e-54	COG0330	pfam01145	Band_7	SPFH domain / Band 7 family. This family has been called SPFH, Band 7 or PHB domain. Recent phylogenetic analysis has shown this domain to be a slipin or Stomatin-like integral membrane domain conserved from protozoa to mammals.	.	GO:0005794|Golgi apparatus;GO:0016020|membrane;GO:0005886|plasma membrane;GO:0009506|plasmodesma;GO:0005774|vacuolar membrane;GO:0005773|vacuole;	GO:0043424|protein histidine kinase binding;	.	.
OS01G0592500	18	24	8	17.4689	4	4	407	117.566	0.148587	-2.75062	4.6895e-06	0.000428469	down	yes	OS01G0592500	protein_coding	chr1:23167795-23168478:-	gi|218188565|gb|EEC70992.1|	230	1e-21	hypothetical protein OsI_02654 [Oryza sativa Indica Group]	gi|937893927|dbj|AP014957.1|	684	0	Oryza sativa Japonica Group DNA, chromosome 1, cultivar: Nipponbare, complete sequence	.	.	.	.	.	.	.	.	pfam06376	DUF1070	Protein of unknown function (DUF1070). This family consists of several short hypothetical plant proteins of unknown function.	.	.	.	.	.
OS01G0593700	1	0	0	0.382611	0	0	46	12.9868	0.0294616	-5.08502	0.000418588	0.0179068	down	yes	OS01G0593700	protein_coding	chr1:23247278-23250623:+	gi|1002228842|ref|XP_015640541.1|	3312	0	PREDICTED: probable sulfate transporter 3.5 [Oryza sativa Japonica Group]	gi|1002228841|ref|XM_015785055.1|	2346	0	PREDICTED: Oryza sativa Japonica Group probable sulfate transporter 3.5 (LOC9266924), mRNA	Q94LW6	671	0	Probable sulfate transporter 3.5	aq_1268	225	1e-62	COG0659	pfam00916	Sulfate_transp	Sulfate transporter family. Mutations in human SLC26A2 lead to several human diseases.	.	GO:0005887|integral component of plasma membrane;	GO:0008271|secondary active sulfate transmembrane transporter activity;GO:0015116|sulfate transmembrane transporter activity;GO:0015293|symporter activity;	K17471	SULTR3; sulfate transporter 3
OS01G0605700	19	29	30	27.1219	52	46	757	246.154	0.110183	-3.18203	6.30658e-12	2.29959e-09	down	yes	SWEET6B	protein_coding	chr1:23864681-23867205:+	gi|1002227290|ref|XP_015631208.1|	1215	1e-165	PREDICTED: bidirectional sugar transporter SWEET6b [Oryza sativa Japonica Group]	gi|32984649|dbj|AK099440.1|	991	0	Oryza sativa Japonica Group cDNA clone:J013020J10, full insert sequence	Q8W0K2	472	5e-167	Bidirectional sugar transporter SWEET6b	.	.	.	.	pfam03083	MtN3_slv	Sugar efflux transporter for intercellular exchange. This family includes proteins such as drosophila saliva, MtN3 involved in root nodule development and a protein involved in activation and expression of recombination activation genes (RAGs). Although the molecular function of these proteins is unknown, they are almost certainly transmembrane proteins. This family contains a region of two trans…	GO:0008643|carbohydrate transport;	GO:0016021|integral component of membrane;GO:0005887|integral component of plasma membrane;	GO:0051119|sugar transmembrane transporter activity;	K15382	SLC50A, SWEET; solute carrier family 50 (sugar transporter)
OS01G0609300	1925	1344	991	1517.81	598	2603	84649	25018.8	0.0606666	-4.04295	4.54906e-12	1.68974e-09	down	yes	OS01G0609300	protein_coding	chr1:24075070-24081389:-	gi|1002230303|ref|XP_015648322.1|	6617	0	PREDICTED: ABC transporter G family member 36 [Oryza sativa Japonica Group]	gi|1002230302|ref|XM_015792836.1|	4224	0	PREDICTED: Oryza sativa Japonica Group ABC transporter G family member 36 (LOC4327728), mRNA	A2WSH0	849	0	ABC transporter G family member 36	.	.	.	.	pfam01061	ABC2_membrane	ABC-2 type transporter.	GO:0006810|transport;	GO:0016021|integral component of membrane;	GO:0005524|ATP binding;GO:0016887|ATPase activity;	.	.
OS01G0615500	3	23	25	17.3122	1	2	0	1.0258	16.8768	4.07697	0.000516494	0.0210977	up	yes	OS01G0615500	protein_coding	chr1:24408462-24410310:-	gi|1002227857|ref|XP_015634250.1|	2355	0	PREDICTED: ABC transporter G family member 10 [Oryza sativa Japonica Group]	gi|1002227856|ref|XM_015778764.1|	1849	0	PREDICTED: Oryza sativa Japonica Group ABC transporter G family member 10 (LOC4326649), mRNA	Q9MAH4	488	9e-164	ABC transporter G family member 10	ECU03g0390_1	117	3e-28	COG1131	pfam01061	ABC2_membrane	ABC-2 type transporter.	.	GO:0016021|integral component of membrane;GO:0005886|plasma membrane;	GO:0005524|ATP binding;GO:0042626|ATPase activity, coupled to transmembrane movement of substances;	.	.
OS01G0618700	25	43	69	47.5213	39	40	775	245.109	0.193878	-2.36678	0.000239885	0.0115009	down	yes	OS01G0618700	protein_coding	chr1:24614231-24615465:+	gi|255673469|dbj|BAH91196.1|	1263	5e-172	Os01g0618600 [Oryza sativa Japonica Group]	gi|116011775|dbj|AK242410.1|	1125	0	Oryza sativa Japonica Group cDNA, clone: J080075G01, full insert sequence	.	.	.	.	.	.	.	.	pfam01764	Lipase_3	Lipase (class 3).	.	.	.	.	.
OS01G0623000	0	1	0	0.325077	1	1	1112	314.607	0.00103328	-9.91855	1.39825e-40	4.27487e-37	down	yes	OS01G0623000	protein_coding	chr1:24855937-24857421:-	gi|937897249|dbj|BAS73229.1|	2130	0	Os01g0623000 [Oryza sativa Japonica Group]	gi|937893927|dbj|AP014957.1|	1485	0	Oryza sativa Japonica Group DNA, chromosome 1, cultivar: Nipponbare, complete sequence	Q9SSD1	402	3e-133	Protein TOO MANY MOUTHS	alr0124_1	78.6	1e-14	COG4886	pfam13855	LRR_8	Leucine rich repeat.	GO:0008356|asymmetric cell division;GO:0009737|response to abscisic acid;	GO:0031225|anchored component of membrane;GO:0016021|integral component of membrane;GO:0016020|membrane;GO:0005886|plasma membrane;	GO:0042277|peptide binding;GO:0004872|receptor activity;	.	.
OS01G0623200	173	143	121	154.726	173	143	3725	1155.94	0.133852	-2.90129	3.09327e-17	2.23531e-14	down	yes	OS01G0623200	protein_coding	chr1:24861697-24864291:-	gi|1002235199|ref|XP_015621820.1|	3251	0	PREDICTED: S-type anion channel SLAH2 isoform X1 [Oryza sativa Japonica Group]	gi|1002235200|ref|XM_015766335.1|	2367	0	PREDICTED: Oryza sativa Japonica Group S-type anion channel SLAH2 (LOC4326677), transcript variant X2, mRNA	Q9ASQ7	543	0	S-type anion channel SLAH2	.	.	.	.	pfam03595	SLAC1	Voltage-dependent anion channel. This family of transporters has ten alpha helical transmembrane segments. The structure of a bacterial homologue of SLAC1 shows it to have a trimeric arrangement. The pore is composed of five helices with a conserved Phe residue involved in gating. One homologue, Mae1 from the yeast Schizosaccharomyces pombe, functions as a malate uptake transporter; another, Ssu1…	GO:0006873|cellular ion homeostasis;	GO:0016021|integral component of membrane;GO:0005886|plasma membrane;	GO:0008308|voltage-gated anion channel activity;	.	.
OS01G0626400	77	31	72	64.5587	45	41	943	294.729	0.219044	-2.19071	0.000626029	0.0243485	down	yes	OS01G0626400	protein_coding	chr1:25009514-25012233:+	gi|1002226323|ref|XP_015626307.1|	1210	3e-160	PREDICTED: probable WRKY transcription factor 71 [Oryza sativa Japonica Group]	gi|32993954|dbj|AK108745.1|	1492	0	Oryza sativa Japonica Group cDNA clone:002-150-E09, full insert sequence	Q93WV4	144	8e-38	Probable WRKY transcription factor 71	.	.	.	.	pfam03106	WRKY	WRKY DNA -binding domain.	GO:0006351|transcription, DNA-templated;	GO:0005634|nucleus;	GO:0043565|sequence-specific DNA binding;GO:0003700|transcription factor activity, sequence-specific DNA binding;	.	.
OS01G0638600	9	12	12	11.5145	74	39	44	49.0444	0.234776	-2.09064	0.00145817	0.0458868	down	yes	OS01G0638600	protein_coding	chr1:25615791-25617367:+	gi|1002227450|ref|XP_015632080.1|	2607	0	PREDICTED: scopoletin glucosyltransferase [Oryza sativa Japonica Group]	gi|1002227449|ref|XM_015776594.1|	1577	0	PREDICTED: Oryza sativa Japonica Group scopoletin glucosyltransferase (LOC4326579), mRNA	Q9AT54	402	3e-133	Scopoletin glucosyltransferase	.	.	.	.	pfam00201	UDPGT	UDP-glucoronosyl and UDP-glucosyl transferase.	GO:0008152|metabolic process;	.	GO:0042802|identical protein binding;GO:0050275|scopoletin glucosyltransferase activity;	.	.
OS01G0652000	32	24	117	60.7033	11	5	12	8.54433	7.10451	2.82874	0.00156297	0.0480806	up	yes	OS01G0652000	protein_coding	chr1:26367912-26369437:+	gi|113533266|dbj|BAF05649.1|	501	1e-58	Os01g0652000 [Oryza sativa Japonica Group]	gi|32968956|dbj|AK058938.1|	1401	0	Oryza sativa Japonica Group cDNA clone:001-009-F08, full insert sequence	Q9LI74	90.1	1e-17	Protein CHUP1, chloroplastic	.	.	.	.	pfam12474	PKK	Polo kinase kinase. This domain family is found in eukaryotes, and is approximately 140 amino acids in length. The family is found in association with pfam00069. Polo-like kinase 1 (Plx1) is essential during mitosis for the activation of Cdc25C, for spindle assembly, and for cyclin B degradation. This family is Polo kinase kinase (PKK) which phosphorylates Polo kinase and Polo-like kinase to acti…	GO:0009902|chloroplast relocation;	GO:0009507|chloroplast;GO:0009707|chloroplast outer membrane;	.	.	.
OS01G0679500	146	217	401	265.752	17	39	57	35.3331	7.52133	2.91099	7.9175e-06	0.000670962	up	yes	OS01G0679500	protein_coding	chr1:27956735-27959135:+	gi|56202143|dbj|BAD73476.1|	648	1e-75	hypothetical protein [Oryza sativa Japonica Group]	gi|937893927|dbj|AP014957.1|	2401	0	Oryza sativa Japonica Group DNA, chromosome 1, cultivar: Nipponbare, complete sequence	Q766C3	61.6	1e-08	Aspartic proteinase nepenthesin-1	.	.	.	.	pfam14543	TAXi_N	Xylanase inhibitor N-terminal. The N- and C-termini of the members of this family are jointly necessary for creating the catalytic pocket necessary for cleaving xylanase. Phytopathogens produce xylanase that destroys plant cells, so its destruction through proteolysis is vital for plant-survival.	.	GO:0005576|extracellular region;	GO:0004190|aspartic-type endopeptidase activity;	.	.
OS01G0679550	110	164	235	177.063	23	19	26	21.2021	8.3512	3.06198	9.68409e-07	0.00010826	up	yes	OS01G0679550	protein_coding	chr1:27960362-27961312:+	gi|56202144|dbj|BAD73477.1|	1570	0	chloroplast nucleoid DNA binding protein-like [Oryza sativa Japonica Group]	gi|937893927|dbj|AP014957.1|	951	0	Oryza sativa Japonica Group DNA, chromosome 1, cultivar: Nipponbare, complete sequence	Q9LNJ3	102	8e-23	Aspartyl protease family protein 2	.	.	.	.	pfam14541	TAXi_C	Xylanase inhibitor C-terminal. The N- and C-termini of the members of this family are jointly necessary for creating the catalytic pocket necessary for cleaving xylasnase. Phytopathogens produce xylanase that destroys plant cells, so its destruction through proteolysis is vital for plant-survival.	GO:0030163|protein catabolic process;GO:0006508|proteolysis;GO:0080167|response to karrikin;	GO:0016020|membrane;GO:0009505|plant-type cell wall;	GO:0004190|aspartic-type endopeptidase activity;	.	.
OS01G0705750	8	28	20	19.1131	18	15	245	80.0641	0.238722	-2.06659	0.0015771	0.0482169	down	yes	OS01G0705750	protein_coding	chr1:29271397-29272886:-	gi|1002226790|ref|XP_015628703.1|	2028	0	PREDICTED: transcription factor bHLH13 [Oryza sativa Japonica Group]	gi|1002226789|ref|XM_015773217.1|	1490	0	PREDICTED: Oryza sativa Japonica Group transcription factor bHLH13 (LOC4327669), mRNA	Q9ZPY8	269	3e-81	Transcription factor ABA-INDUCIBLE bHLH-TYPE	.	.	.	.	pfam14215	bHLH-MYC_N	bHLH-MYC and R2R3-MYB transcription factors N-terminal. This is the N-terminal region of a family of MYB and MYC transcription factors. The DNA-binding HLH domain is further downstream, pfam00010. Members of the MYB and MYC family regulate the biosynthesis of phenylpropanoids in several plant species (DOI:10.1007/s11295-009-0232-y).	GO:0009738|abscisic acid-activated signaling pathway;GO:0006355|regulation of transcription, DNA-templated;GO:0009737|response to abscisic acid;GO:0009611|response to wounding;GO:0006351|transcription, DNA-templated;	GO:0005634|nucleus;	GO:0003677|DNA binding;GO:0003700|transcription factor activity, sequence-specific DNA binding;	.	.
OS01G0721400	29	31	28	30.9032	21	29	365	119.904	0.257734	-1.95605	0.000326309	0.0146544	down	yes	OS01G0721400	protein_coding	chr1:30079674-30081481:+	gi|1002233755|ref|XP_015621076.1|	2685	0	PREDICTED: disease resistance protein RGA2 [Oryza sativa Japonica Group]	gi|1002233754|ref|XM_015765590.1|	1808	0	PREDICTED: Oryza sativa Japonica Group disease resistance protein RGA2 (LOC4324658), mRNA	Q7XBQ9	72.4	8e-12	Disease resistance protein RGA2	.	.	.	.	pfam00931	NB-ARC	NB-ARC domain.	GO:0006952|defense response;	.	GO:0043531|ADP binding;GO:0005524|ATP binding;	.	.
OS01G0736500	6	12	4	7.5866	0	4	172	50.001	0.151729	-2.72043	0.000204336	0.0101771	down	yes	OS01G0736500	protein_coding	chr1:30718930-30719952:+	gi|937898249|dbj|BAS74229.1|	1016	3e-135	Os01g0736500, partial [Oryza sativa Japonica Group]	gi|1002229241|ref|XM_015787119.1|	1023	0	PREDICTED: Oryza sativa Japonica Group uncharacterized LOC4327871 (LOC4327871), mRNA	.	.	.	.	.	.	.	.	pfam03168	LEA_2	Late embryogenesis abundant protein. Different types of LEA proteins are expressed at different stages of late embryogenesis in higher plant seed embryos and under conditions of dehydration stress. The function of these proteins is unknown. This family represents a group of LEA proteins that appear to be distinct from those in pfam02987. The family DUF1511, pfam07427, has now been merged into thi…	.	.	.	.	.
OS01G0753800	110	45	558	250.622	52	72	51	56.2062	4.45898	2.15671	0.0015899	0.0484963	up	yes	OS01G0753800	protein_coding	chr1:31629372-31630731:+	gi|1002228897|ref|XP_015640839.1|	967	8e-125	PREDICTED: uncharacterized protein LOC4327015 [Oryza sativa Japonica Group]	gi|937893927|dbj|AP014957.1|	1360	0	Oryza sativa Japonica Group DNA, chromosome 1, cultivar: Nipponbare, complete sequence	.	.	.	.	.	.	.	.	pfam02956	TT_ORF1	TT viral orf 1. TT virus (TTV), isolated initially from a Japanese patient with hepatitis of unknown aetiology, has since been found to infect both healthy and diseased individuals and numerous prevalence studies have raised questions about its role in unexplained hepatitis. ORF1 is a large 750 residue protein. The N-terminal half of this protein corresponds to the capsid protein.	.	.	.	.	.
OS01G0756200	48	44	197	101.127	9	7	0	5.26746	19.1984	4.26292	0.000106667	0.00608249	up	yes	BZIP06	protein_coding	chr1:31728015-31730360:+	gi|1002227829|ref|XP_015634100.1|	1124	5e-151	PREDICTED: basic leucine zipper 6 [Oryza sativa Japonica Group]	gi|1002227828|ref|XM_015778614.1|	1111	0	PREDICTED: Oryza sativa Japonica Group basic leucine zipper 6 (LOC4325139), mRNA	Q5JMK6	437	3e-152	Basic leucine zipper 6	.	.	.	.	pfam00170	bZIP_1	bZIP transcription factor. The Pfam entry includes the basic region and the leucine zipper region.	GO:0045893|positive regulation of transcription, DNA-templated;GO:0006351|transcription, DNA-templated;	GO:0005634|nucleus;	GO:0000977|RNA polymerase II regulatory region sequence-specific DNA binding;GO:0003700|transcription factor activity, sequence-specific DNA binding;	.	.
OS01G0788001	0	2	2	1.34516	4	0	64	19.2883	0.0697396	-3.84188	0.000411891	0.0177363	down	yes	OS01G0788001	protein_coding	chr1:33448517-33449043:-	gi|1002227760|ref|XP_015633739.1|	646	2e-84	PREDICTED: nuclear transport factor 2 [Oryza sativa Japonica Group]	gi|1002227759|ref|XM_015778253.1|	352	0	PREDICTED: Oryza sativa Japonica Group nuclear transport factor 2 (LOC4325860), mRNA	Q9C7F5	149	4e-45	Nuclear transport factor 2	.	.	.	.	pfam02136	NTF2	Nuclear transport factor 2 (NTF2) domain. This family includes the NTF2-like Delta-5-3-ketosteroid isomerase proteins.	GO:0015031|protein transport;	GO:0005737|cytoplasm;	.	.	.
OS01G0788400	190	216	339	260.716	104	126	9584	2782.9	0.0936852	-3.41603	5.87608e-15	3.19924e-12	down	yes	OS01G0788400	protein_coding	chr1:33453435-33460079:+	gi|1002233878|ref|XP_015621142.1|	2488	0	PREDICTED: pectinesterase [Oryza sativa Japonica Group]	gi|1002233877|ref|XM_015765656.1|	1859	0	PREDICTED: Oryza sativa Japonica Group pectinesterase (LOC4325861), mRNA	P09607	500	7e-169	Pectinesterase 2.1	CAC3373	164	3e-44	COG4677	pfam01095	Pectinesterase	Pectinesterase.	GO:0042545|cell wall modification;GO:0009835|fruit ripening;GO:0045490|pectin catabolic process;	GO:0071944|cell periphery;GO:0005618|cell wall;GO:0005576|extracellular region;	GO:0045330|aspartyl esterase activity;GO:0030599|pectinesterase activity;GO:0046910|pectinesterase inhibitor activity;	K01051	E3.1.1.11; pectinesterase [EC:3.1.1.11]
OS01G0795400	570	984	1047	901.8	765	1022	95640	27602.9	0.0326705	-4.93587	1.27705e-40	4.2297e-37	down	yes	OS01G0795400	protein_coding	chr1:33691811-33696348:+	gi|113534041|dbj|BAF06424.1|	2005	0	Os01g0795400, partial [Oryza sativa Japonica Group]	gi|32985560|dbj|AK100351.1|	2883	0	Oryza sativa Japonica Group cDNA clone:J023083C17, full insert sequence	Q9MAP7	246	1e-67	Subtilisin-like protease SBT3.5	BS_vpr	75.9	4e-13	COG1404	pfam00082	Peptidase_S8	Subtilase family. Subtilases are a family of serine proteases. They appear to have independently and convergently evolved an Asp/Ser/His catalytic triad, like that found in the trypsin serine proteases (see pfam00089). Structure is an alpha/beta fold containing a 7-stranded parallel beta sheet, order 2314567.	GO:0040008|regulation of growth;	GO:0005618|cell wall;GO:0005576|extracellular region;	GO:0004252|serine-type endopeptidase activity;	.	.
OS01G0805400	225	354	259	291.168	75	46	109	70.2232	4.14632	2.05183	2.61828e-05	0.00185167	up	yes	OS01G0805400	protein_coding	chr1:34141778-34145201:+	gi|1002231949|ref|XP_015614840.1|	2027	0	PREDICTED: UDP-glycosyltransferase 87A1 [Oryza sativa Japonica Group]	gi|32991163|dbj|AK105954.1|	1695	0	Oryza sativa Japonica Group cDNA clone:001-205-D05, full insert sequence	O64732	287	1e-88	UDP-glycosyltransferase 87A1	.	.	.	.	pfam00201	UDPGT	UDP-glucoronosyl and UDP-glucosyl transferase.	GO:0009813|flavonoid biosynthetic process;GO:0052696|flavonoid glucuronidation;	GO:0043231|intracellular membrane-bounded organelle;	GO:0080043|quercetin 3-O-glucosyltransferase activity;GO:0080044|quercetin 7-O-glucosyltransferase activity;	.	.
OS01G0824900	0	0	1	0.347503	11	5	82	28.3068	0.0122763	-6.34798	2.16933e-07	2.96289e-05	down	yes	OS01G0824900	protein_coding	chr1:35247876-35248925:+	gi|1002229867|ref|XP_015646009.1|	801	4e-103	PREDICTED: uncharacterized protein LOC4327580 [Oryza sativa Japonica Group]	gi|937893927|dbj|AP014957.1|	1050	0	Oryza sativa Japonica Group DNA, chromosome 1, cultivar: Nipponbare, complete sequence	.	.	.	.	.	.	.	.	pfam05097	DUF688	Protein of unknown function (DUF688). This family contains several uncharacterized proteins found in Arabidopsis thaliana.	.	.	.	.	.
OS01G0838600	119	52	99	96.8376	62	95	1448	461.949	0.209628	-2.25409	0.000222934	0.0108718	down	yes	OS01G0838600	protein_coding	chr1:35965949-35966946:-	gi|125528316|gb|EAY76430.1|	736	1e-93	hypothetical protein OsI_04363 [Oryza sativa Indica Group]	gi|1002227769|ref|XM_015778320.1|	998	0	PREDICTED: Oryza sativa Japonica Group zinc finger protein ZAT12 (LOC4327377), mRNA	Q42410	89.4	5e-20	Zinc finger protein ZAT12	.	.	.	.	pfam13912	zf-C2H2_6	C2H2-type zinc finger.	GO:0009631|cold acclimation;GO:0042538|hyperosmotic salinity response;GO:0009643|photosynthetic acclimation;GO:0010200|response to chitin;GO:0009409|response to cold;GO:0009408|response to heat;GO:0009416|response to light stimulus;GO:0006979|response to oxidative stress;GO:0010224|response to UV-B;GO:0009611|response to wounding;GO:0006351|transcription, DNA-templated;	GO:0005634|nucleus;	GO:0046872|metal ion binding;GO:0043565|sequence-specific DNA binding;GO:0003700|transcription factor activity, sequence-specific DNA binding;GO:0044212|transcription regulatory region DNA binding;	.	.
OS01G0839900	514	148	588	449.105	13	35	4	17.7086	25.3609	4.66453	0.000302423	0.0137212	up	yes	OS01G0839900	protein_coding	chr1:36029895-36030895:-	gi|1002232717|ref|XP_015618086.1|	1166	3e-158	PREDICTED: osmotin-like protein [Oryza sativa Japonica Group]	gi|1002232716|ref|XM_015762600.1|	1001	0	PREDICTED: Oryza sativa Japonica Group osmotin-like protein (LOC4327387), mRNA	Q41350	292	3e-96	Osmotin-like protein	.	.	.	.	pfam00314	Thaumatin	Thaumatin family.	.	GO:0005618|cell wall;GO:0005576|extracellular region;	.	.	.
OS01G0842400	1	4	1	2.03042	49	97	286	130.648	0.0155412	-6.00776	1.52032e-17	1.14009e-14	down	yes	LAC4	protein_coding	chr1:36165929-36168939:-	gi|125572600|gb|EAZ14115.1|	2972	0	hypothetical protein OsJ_04039 [Oryza sativa Japonica Group]	gi|1002227546|ref|XM_015777136.1|	2064	0	PREDICTED: Oryza sativa Japonica Group laccase-4 (LOC4327500), mRNA	Q5N9X2	298	4e-96	Laccase-4	SPAC1F7.08	72.4	7e-14	COG2132	pfam07732	Cu-oxidase_3	Multicopper oxidase. This entry contains many divergent copper oxidase-like domains that are not recognized by the pfam00394 model.	GO:0009809|lignin biosynthetic process;GO:0046274|lignin catabolic process;	GO:0048046|apoplast;	GO:0005507|copper ion binding;GO:0052716|hydroquinone:oxygen oxidoreductase activity;GO:0016722|oxidoreductase activity, oxidizing metal ions;	K05909	E1.10.3.2; laccase [EC:1.10.3.2]
OS01G0842500	8	11	22	14.2818	58	102	58	70.825	0.201649	-2.31008	0.000459323	0.0191964	down	yes	OS01G0842500	protein_coding	chr1:36177292-36180127:-	gi|1002226002|ref|XP_015624736.1|	2974	0	PREDICTED: laccase-12/13-like [Oryza sativa Japonica Group]	gi|1002226001|ref|XM_015769250.1|	2210	0	PREDICTED: Oryza sativa Japonica Group laccase-12/13-like (LOC4327501), mRNA	P0DKK6	906	0	Laccase-13	YMR058w	154	9e-39	COG2132	pfam07732	Cu-oxidase_3	Multicopper oxidase. This entry contains many divergent copper oxidase-like domains that are not recognized by the pfam00394 model.	GO:0046274|lignin catabolic process;	GO:0048046|apoplast;	GO:0005507|copper ion binding;GO:0052716|hydroquinone:oxygen oxidoreductase activity;	.	.
OS01G0864300	1	1	0	0.707688	1	0	44	12.7271	0.0556049	-4.16864	0.0014649	0.0460621	down	yes	OS01G0864300	protein_coding	chr1:37406262-37407241:-	gi|1002229044|ref|XP_015641656.1|	1047	2e-140	PREDICTED: protein YLS9 [Oryza sativa Japonica Group]	gi|1002229043|ref|XM_015786170.1|	980	0	PREDICTED: Oryza sativa Japonica Group protein YLS9 (LOC4324790), mRNA	Q9FNH6	89.4	2e-19	NDR1/HIN1-Like protein 3	.	.	.	.	pfam03168	LEA_2	Late embryogenesis abundant protein. Different types of LEA proteins are expressed at different stages of late embryogenesis in higher plant seed embryos and under conditions of dehydration stress. The function of these proteins is unknown. This family represents a group of LEA proteins that appear to be distinct from those in pfam02987. The family DUF1511, pfam07427, has now been merged into thi…	GO:0042742|defense response to bacterium;GO:0009816|defense response to bacterium, incompatible interaction;GO:0051607|defense response to virus;GO:0009617|response to bacterium;GO:0009751|response to salicylic acid;GO:0009611|response to wounding;	GO:0046658|anchored component of plasma membrane;GO:0005794|Golgi apparatus;GO:0016021|integral component of membrane;GO:0005886|plasma membrane;GO:0009506|plasmodesma;GO:0005774|vacuolar membrane;	GO:0004871|signal transducer activity;	.	.
OS01G0895000	24	22	26	25.3694	10	22	1813	522.828	0.0485235	-4.36517	1.66753e-30	2.7615e-27	down	yes	OS01G0895000	protein_coding	chr1:38909165-38909694:-	.	.	.	.	gi|937893927|dbj|AP014957.1|	530	0	Oryza sativa Japonica Group DNA, chromosome 1, cultivar: Nipponbare, complete sequence	.	.	.	.	.	.	.	.	.	.	.	.	.	.	.	.
OS01G0895200	2	6	5	4.4532	7	1	118	35.8089	0.12436	-3.00741	0.000246641	0.0116838	down	yes	OS01G0895200	protein_coding	chr1:38916092-38917927:+	gi|113534605|dbj|BAF06988.1|	786	4e-95	Os01g0895200 [Oryza sativa Japonica Group]	gi|32973300|dbj|AK063282.1|	1657	0	Oryza sativa Japonica Group cDNA clone:001-113-D02, full insert sequence	Q0WRW8	109	8e-25	Cytochrome b561 and DOMON domain-containing protein At3g07570	.	.	.	.	pfam14923	CCDC142	Coiled-coil protein 142. The function of this coiled-coil domain-containing family is not known. It is found in eukaryotes.	GO:0055114|oxidation-reduction process;	GO:0016021|integral component of membrane;	GO:0046872|metal ion binding;	.	.
OS01G0895300	1	1	0	0.707688	1	8	78	25.2095	0.0280723	-5.15471	4.13522e-06	0.00038045	down	yes	OS01G0895300	protein_coding	chr1:38924933-38926377:+	gi|937899717|dbj|BAS75697.1|	1535	0	Os01g0895300, partial [Oryza sativa Japonica Group]	gi|1002227852|ref|XM_015778745.1|	1321	0	PREDICTED: Oryza sativa Japonica Group cytochrome b561 and DOMON domain-containing protein At3g07570 (LOC9269196), mRNA	Q0WRW8	239	9e-73	Cytochrome b561 and DOMON domain-containing protein At3g07570	.	.	.	.	pfam14219	DUF4328	Domain of unknown function (DUF4328). This family of proteins is functionally uncharacterized. This family of proteins is found in bacteria. Proteins in this family are typically between 218 and 342 amino acids in length.	GO:0055114|oxidation-reduction process;	GO:0016021|integral component of membrane;	GO:0046872|metal ion binding;	.	.
OS01G0907200	923	938	999	1005.23	288	204	201	218.097	4.60909	2.20448	1.49077e-09	3.50595e-07	up	yes	OS01G0907200	protein_coding	chr1:39483848-39484629:+	gi|937899819|dbj|BAS75799.1|	970	1e-131	Os01g0907200 [Oryza sativa Japonica Group]	gi|1002229165|ref|XM_015786777.1|	513	0	PREDICTED: Oryza sativa Japonica Group BAG family molecular chaperone regulator 2 (LOC4324978), mRNA	Q0WPX7	90.5	2e-20	BAG family molecular chaperone regulator 2	.	.	.	.	pfam00240	ubiquitin	Ubiquitin family. This family contains a number of ubiquitin-like proteins: SUMO (smt3 homologue) Nedd8, Elongin B, Rub1, and Parkin. A number of them are thought to carry a distinctive five-residue motif termed the proteasome-interacting motif (PIM), which may have a biologically significant role in protein delivery to proteasomes and recruitment of proteasomes to transcription sites.	GO:0009736|cytokinin-activated signaling pathway;GO:0009740|gibberellic acid mediated signaling pathway;GO:0009938|negative regulation of gibberellic acid mediated signaling pathway;GO:0006486|protein glycosylation;GO:2000377|regulation of reactive oxygen species metabolic process;	GO:0005829|cytosol;GO:0005634|nucleus;	GO:0016757|transferase activity, transferring glycosyl groups;	.	.
OS01G0928400	1	5	3	3.05051	11	21	65	29.2743	0.104204	-3.26251	0.00012915	0.00707034	down	yes	OS01G0928400	protein_coding	chr1:40744003-40750822:-	gi|1002229854|ref|XP_015645962.1|	769	5e-95	PREDICTED: uncharacterized protein LOC4326963 [Oryza sativa Japonica Group]	gi|1002229853|ref|XM_015790476.1|	1569	0	PREDICTED: Oryza sativa Japonica Group uncharacterized LOC4326963 (LOC4326963), mRNA	.	.	.	.	.	.	.	.	pfam07254	DUF1434	Protein of unknown function (DUF1434). This family consists of several hypothetical bacterial proteins of around 135 residues in length. Members of this family all appear to be Enterobacterial proteins. The function of this family is unknown.	.	.	.	.	.
OS01G0934700	4	0	4	2.92046	19	24	44	26.8663	0.108703	-3.20153	0.000735205	0.0272074	down	yes	OS01G0934700	protein_coding	chr1:41002584-41003731:-	gi|1002233352|ref|XP_015620873.1|	1304	3e-179	PREDICTED: esterase PIR7B [Oryza sativa Japonica Group]	gi|32982626|dbj|AK072603.1|	938	0	Oryza sativa Japonica Group cDNA clone:J023131L10, full insert sequence	Q0JG99	330	4e-111	Esterase PIR7B	.	.	.	.	pfam12697	Abhydrolase_6	Alpha/beta hydrolase family. This family contains alpha/beta hydrolase enzymes of diverse specificity.	.	.	GO:0052689|carboxylic ester hydrolase activity;GO:0016787|hydrolase activity;	.	.
OS01G0937100	39	39	62	49.145	51	21	4858	1394.64	0.0352385	-4.8267	2.89934e-38	7.68228e-35	down	yes	OS01G0937100	protein_coding	chr1:41142013-41143416:-	gi|1002226959|ref|XP_015629518.1|	1840	0	PREDICTED: basic 7S globulin [Oryza sativa Japonica Group]	gi|1002226958|ref|XM_015774032.1|	1404	0	PREDICTED: Oryza sativa Japonica Group basic 7S globulin (LOC4326530), mRNA	Q8RVH5	113	4e-26	Basic 7S globulin 2	.	.	.	.	pfam14541	TAXi_C	Xylanase inhibitor C-terminal. The N- and C-termini of the members of this family are jointly necessary for creating the catalytic pocket necessary for cleaving xylasnase. Phytopathogens produce xylanase that destroys plant cells, so its destruction through proteolysis is vital for plant-survival.	GO:0030163|protein catabolic process;GO:0006508|proteolysis;	.	GO:0004190|aspartic-type endopeptidase activity;GO:0045735|nutrient reservoir activity;	.	.
OS01G0952000	721	102	491	479.645	73	61	14	48.1993	9.95128	3.31488	0.00013071	0.00710737	up	yes	GER8	protein_coding	chr1:41914683-41915921:+	gi|1002229506|ref|XP_015644058.1|	1097	2e-147	PREDICTED: germin-like protein 1-3 [Oryza sativa Japonica Group]	gi|32970882|dbj|AK060864.1|	1115	0	Oryza sativa Japonica Group cDNA clone:001-034-G07, full insert sequence	Q942A8	300	3e-99	Germin-like protein 1-3	.	.	.	.	pfam00190	Cupin_1	Cupin. This family represents the conserved barrel domain of the 'cupin' superfamily ('cupa' is the Latin term for a small barrel). This family contains 11S and 7S plant seed storage proteins, and germins. Plant seed storage proteins provide the major nitrogen source for the developing plant.	GO:0033609|oxalate metabolic process;GO:0010497|plasmodesmata-mediated intercellular transport;GO:2000280|regulation of root development;	GO:0048046|apoplast;GO:0005618|cell wall;GO:0009506|plasmodesma;	GO:0030145|manganese ion binding;GO:0045735|nutrient reservoir activity;GO:0046564|oxalate decarboxylase activity;	.	.
OS01G0957200	17	35	2	18.5771	31	18	1219	360.091	0.05159	-4.27676	0.00044495	0.0187734	down	yes	OS01G0957200	protein_coding	chr1:42190489-42193879:+	gi|1002226607|ref|XP_015627756.1|	1291	1e-172	PREDICTED: protein RETICULATA-RELATED 4, chloroplastic [Oryza sativa Japonica Group]	gi|1002226606|ref|XM_015772270.1|	1463	0	PREDICTED: Oryza sativa Japonica Group protein RETICULATA-RELATED 4, chloroplastic (LOC4325382), mRNA	Q94CJ5	374	8e-124	Protein RETICULATA-RELATED 4, chloroplastic	.	.	.	.	pfam11891	DUF3411	Domain of unknown function (DUF3411). This presumed domain is functionally uncharacterized. This domain is found in eukaryotes. This domain is typically between 168 to 186 amino acids in length. This domain has a conserved RYQ sequence motif.	GO:0007275|multicellular organismal development;	GO:0009507|chloroplast;GO:0009941|chloroplast envelope;GO:0009706|chloroplast inner membrane;GO:0016021|integral component of membrane;GO:0005739|mitochondrion;GO:0009536|plastid;	.	.	.
OS02G0105400	292	295	312	316.041	271	256	4382	1412.04	0.223819	-2.1596	1.3205e-17	1.00929e-14	down	yes	OS02G0105400	protein_coding	chr2:295324-299167:+	gi|1002243837|ref|XP_015626150.1|	1868	0	PREDICTED: L-lactate dehydrogenase A [Oryza sativa Japonica Group]	gi|1002243836|ref|XM_015770664.1|	1508	0	PREDICTED: Oryza sativa Japonica Group L-lactate dehydrogenase A (LOC4328012), mRNA	P22988	571	0	L-lactate dehydrogenase A	CAC0267	261	2e-81	COG0039	pfam00056	Ldh_1_N	lactate/malate dehydrogenase, NAD binding domain. L-lactate dehydrogenases are metabolic enzymes which catalyse the conversion of L-lactate to pyruvate, the last step in anaerobic glycolysis. L-2-hydroxyisocaproate dehydrogenases are also members of the family. Malate dehydrogenases catalyse the interconversion of malate to oxaloacetate. The enzyme participates in the citric acid cycle. L-lactate…	GO:0005975|carbohydrate metabolic process;GO:0019752|carboxylic acid metabolic process;	GO:0005737|cytoplasm;	GO:0004459|L-lactate dehydrogenase activity;	.	.
OS02G0106100	123	236	106	160.615	98	85	2097	652.549	0.246134	-2.02248	0.000243761	0.0116165	down	yes	OS02G0106100	protein_coding	chr2:343057-346875:+	gi|1002243111|ref|XP_015625788.1|	3219	0	PREDICTED: sucrose:sucrose 1-fructosyltransferase [Oryza sativa Japonica Group]	gi|1002243110|ref|XM_015770302.1|	2442	0	PREDICTED: Oryza sativa Japonica Group sucrose:sucrose 1-fructosyltransferase (LOC4328018), mRNA	Q9FSV7	773	0	Sucrose:sucrose 1-fructosyltransferase	BS_sacC	169	3e-43	COG1621	pfam00251	Glyco_hydro_32N	Glycosyl hydrolases family 32 N-terminal domain. This domain corresponds to the N-terminal domain of glycosyl hydrolase family 32 which forms a five bladed beta propeller structure.	GO:0005975|carbohydrate metabolic process;	GO:0005773|vacuole;	GO:0050306|sucrose 1F-fructosyltransferase activity;GO:0004575|sucrose alpha-glucosidase activity;	.	.
OS02G0112600	1	0	2	1.07762	0	0	395	111.517	0.00966326	-6.69327	7.00729e-17	4.72042e-14	down	yes	NRT2.1	protein_coding	chr2:667264-669053:-	gi|1002238752|ref|XP_015623596.1|	2644	0	PREDICTED: high-affinity nitrate transporter 2.1 [Oryza sativa Japonica Group]	gi|937901440|dbj|AP014958.1|	1790	0	Oryza sativa Japonica Group DNA, chromosome 2, cultivar: Nipponbare, complete sequence	P0DKH0	1019	0	High-affinity nitrate transporter 2.2	RSp1223	216	6e-62	COG2223	pfam07690	MFS_1	Major Facilitator Superfamily.	GO:0042128|nitrate assimilation;GO:0015706|nitrate transport;GO:0055085|transmembrane transport;	GO:0016021|integral component of membrane;GO:0005886|plasma membrane;	.	K02575	NRT, narK, nrtP, nasA; MFS transporter, NNP family, nitrate/nitrite transporter
OS02G0121700	288	750	350	475.626	163	25	11031	3173	0.149898	-2.73795	4.16548e-05	0.00282521	down	yes	LIS	protein_coding	chr2:1145837-1151052:+	gi|1002239152|ref|XP_015623808.1|	2876	0	PREDICTED: S-(+)-linalool synthase, chloroplastic [Oryza sativa Japonica Group]	gi|1002239151|ref|XM_015768322.1|	2037	0	PREDICTED: Oryza sativa Japonica Group S-(+)-linalool synthase, chloroplastic (LOC4328124), mRNA	Q6ZH94	1105	0	S-(+)-linalool synthase, chloroplastic	.	.	.	.	pfam03936	Terpene_synth_C	Terpene synthase family, metal binding domain. It has been suggested that this gene family be designated tps (for terpene synthase). It has been split into six subgroups on the basis of phylogeny, called tpsa-tpsf. tpsa includes vetispiridiene synthase, 5-epi- aristolochene synthase, and (+)-delta-cadinene synthase. tpsb includes (-)-limonene synthase. tpsc includes kaurene synthase A. tpsd inclu…	GO:0042742|defense response to bacterium;GO:0043693|monoterpene biosynthetic process;GO:0016114|terpenoid biosynthetic process;	GO:0009507|chloroplast;	GO:0000287|magnesium ion binding;GO:0034007|S-linalool synthase activity;GO:0010333|terpene synthase activity;	K15086	TPS14; (3S)-linalool synthase [EC:4.2.3.25]
OS02G0151300	165	273	304	257.518	721	614	2483	1142.17	0.225464	-2.14903	7.68379e-10	1.86215e-07	down	yes	OS02G0151300	protein_coding	chr2:2824488-2830257:-	gi|1002242394|ref|XP_015625427.1|	2191	0	PREDICTED: endoglucanase 5 [Oryza sativa Japonica Group]	gi|1002242393|ref|XM_015769941.1|	2062	0	PREDICTED: Oryza sativa Japonica Group endoglucanase 5 (LOC4328316), mRNA	Q67UW5	848	0	Endoglucanase 5	.	.	.	.	pfam00759	Glyco_hydro_9	Glycosyl hydrolase family 9.	GO:0071555|cell wall organization;GO:0030245|cellulose catabolic process;	GO:0005576|extracellular region;	GO:0008810|cellulase activity;	.	.
OS02G0155400	67	83	59	73.119	25	14	14110	3996.23	0.018297	-5.77225	2.57196e-139	1.02222e-134	down	yes	OS02G0155400	protein_coding	chr2:3037622-3039869:+	gi|51536236|dbj|BAD38406.1|	3380	0	putative Phytosulfokine receptor precursor [Oryza sativa Japonica Group]	gi|937901440|dbj|AP014958.1|	2248	0	Oryza sativa Japonica Group DNA, chromosome 2, cultivar: Nipponbare, complete sequence	Q9SHI3	419	3e-133	Receptor-like protein 2	alr0124_1	91.3	2e-18	COG4886	pfam13855	LRR_8	Leucine rich repeat.	.	GO:0016021|integral component of membrane;GO:0005886|plasma membrane;	.	.	.
OS02G0181700	21	16	35	25.3987	1	2	4	2.15509	11.7855	3.55894	0.000431798	0.0183235	up	yes	OS02G0181700	protein_coding	chr2:4558797-4559941:+	gi|1002240161|ref|XP_015624335.1|	296	1e-27	PREDICTED: protein POLAR LOCALIZATION DURING ASYMMETRIC DIVISION AND REDISTRIBUTION-like [Oryza sativa Japonica Group]	gi|937901440|dbj|AP014958.1|	650	0	Oryza sativa Japonica Group DNA, chromosome 2, cultivar: Nipponbare, complete sequence	.	.	.	.	.	.	.	.	.	.	.	.	.	.	.	.
OS02G0186100	135	42	56	84.7659	1	3	5	2.79784	30.2969	4.9211	2.80521e-07	3.71643e-05	up	yes	OS02G0186100	protein_coding	chr2:4791404-4793451:+	gi|937902296|dbj|BAS77350.1|	1302	0	Os02g0185900, partial [Oryza sativa Japonica Group]	gi|156764507|dbj|AK287892.1|	1797	0	Oryza sativa Japonica Group cDNA, clone: J065209M10, full insert sequence	O48923	148	1e-110	Cytochrome P450 71D10	BH0579	116	5e-27	COG2124	pfam00067	p450	Cytochrome P450. Cytochrome P450s are haem-thiolate proteins involved in the oxidative degradation of various compounds. They are particularly well known for their role in the degradation of environmental toxins and mutagens. They can be divided into 4 classes, according to the method by which electrons from NAD(P)H are delivered to the catalytic site. Sequence conservation is relatively low with…	GO:0044550|secondary metabolite biosynthetic process;	GO:0016020|membrane;	GO:0020037|heme binding;GO:0005506|iron ion binding;GO:0016709|oxidoreductase activity, acting on paired donors, with incorporation or reduction of molecular oxygen, NAD(P)H as one donor, and incorporation of one atom of oxygen;	.	.
OS02G0186200	490	296	352	406.023	60	91	9	53.6364	7.56992	2.92028	0.000214424	0.010571	up	yes	OS02G0186200	protein_coding	chr2:4796037-4797937:+	gi|1002239965|ref|XP_015624227.1|	2233	0	PREDICTED: ent-isokaurene C2-hydroxylase-like [Oryza sativa Japonica Group]	gi|1002239964|ref|XM_015768741.1|	1665	0	PREDICTED: Oryza sativa Japonica Group ent-isokaurene C2-hydroxylase-like (LOC107276444), mRNA	A6YIH8	380	7e-124	Premnaspirodiene oxygenase	BH0579	105	1e-23	COG2124	pfam00067	p450	Cytochrome P450. Cytochrome P450s are haem-thiolate proteins involved in the oxidative degradation of various compounds. They are particularly well known for their role in the degradation of environmental toxins and mutagens. They can be divided into 4 classes, according to the method by which electrons from NAD(P)H are delivered to the catalytic site. Sequence conservation is relatively low with…	.	GO:0016021|integral component of membrane;	GO:0020037|heme binding;GO:0005506|iron ion binding;GO:0004497|monooxygenase activity;GO:0016705|oxidoreductase activity, acting on paired donors, with incorporation or reduction of molecular oxygen;	K15472	CYP71D55; premnaspirodiene oxygenase [EC:1.14.13.121]
OS02G0192001	43	74	23	48.5006	0	0	1	0.282322	171.792	7.42452	6.06703e-09	1.24296e-06	up	yes	OS02G0192001	protein_coding	chr2:5112362-5112690:-	gi|125581123|gb|EAZ22054.1|	356	1e-41	hypothetical protein OsJ_05712 [Oryza sativa Japonica Group]	gi|937901440|dbj|AP014958.1|	329	3e-171	Oryza sativa Japonica Group DNA, chromosome 2, cultivar: Nipponbare, complete sequence	.	.	.	.	.	.	.	.	pfam15268	Dapper	Dapper. This is a family of signalling proteins. They act in a diverse range of signaling pathways and have a range of binding partners. They act as homo- and heterodimers.	.	.	.	.	.
OS02G0198700	59	83	40	63.4556	105	105	1291	434.341	0.146096	-2.77501	9.26057e-11	2.81197e-08	down	yes	OS02G0198700	protein_coding	chr2:5530016-5536941:-	gi|125538495|gb|EAY84890.1|	3515	0	hypothetical protein OsI_06255 [Oryza sativa Indica Group]	gi|1002238130|ref|XM_015767785.1|	2609	0	PREDICTED: Oryza sativa Japonica Group subtilisin-like protease SBT5.3 (LOC4328633), mRNA	F4JXC5	375	1e-119	Subtilisin-like protease SBT5.4	BS_vpr	77.8	2e-14	COG1404	pfam00082	Peptidase_S8	Subtilase family. Subtilases are a family of serine proteases. They appear to have independently and convergently evolved an Asp/Ser/His catalytic triad, like that found in the trypsin serine proteases (see pfam00089). Structure is an alpha/beta fold containing a 7-stranded parallel beta sheet, order 2314567.	GO:0010102|lateral root morphogenesis;GO:0009733|response to auxin;	GO:0005618|cell wall;GO:0005576|extracellular region;	GO:0004252|serine-type endopeptidase activity;	.	.
OS02G0199800	1364	1226	1521	1448.98	179	317	44	181.263	7.9938	2.99888	8.40772e-11	2.59042e-08	up	yes	OS02G0199800	protein_coding	chr2:5587185-5593645:-	gi|1002238952|ref|XP_015623704.1|	5776	0	PREDICTED: C2 and GRAM domain-containing protein At1g03370 [Oryza sativa Japonica Group]	gi|32982993|dbj|AK072970.1|	3706	0	Oryza sativa Japonica Group cDNA clone:J023144C18, full insert sequence	Q9ZVT9	933	0	C2 and GRAM domain-containing protein At1g03370	.	.	.	.	pfam00168	C2	C2 domain.	.	GO:0016021|integral component of membrane;	.	.	.
OS02G0202000	85	2	200	102.673	0	2	2	1.28551	79.8695	6.31957	1.39085e-09	3.29045e-07	up	yes	OS02G0202000	protein_coding	chr2:5688698-5689609:+	gi|937902468|dbj|BAS77522.1|	1096	1e-148	Os02g0202000, partial [Oryza sativa Japonica Group]	gi|1002246024|ref|XM_015771708.1|	791	0	PREDICTED: Oryza sativa Japonica Group ethylene-responsive transcription factor WIN1 (LOC4328653), mRNA	Q9XI33	196	2e-60	Ethylene-responsive transcription factor WIN1	.	.	.	.	pfam00847	AP2	AP2 domain. This 60 amino acid residue domain can bind to DNA and is found in transcription factor proteins.	GO:0010143|cutin biosynthetic process;GO:0009873|ethylene-activated signaling pathway;GO:0009414|response to water deprivation;GO:0006351|transcription, DNA-templated;GO:0010166|wax metabolic process;	GO:0005634|nucleus;	GO:0043565|sequence-specific DNA binding;GO:0003700|transcription factor activity, sequence-specific DNA binding;	.	.
OS02G0208300	131	152	49	116.561	160	116	3620	1112.6	0.104765	-3.25478	1.86583e-06	0.000188023	down	yes	OS02G0208300	protein_coding	chr2:6071679-6075431:+	gi|1002244072|ref|XP_015626248.1|	834	0	PREDICTED: ABC transporter G family member 39 [Oryza sativa Japonica Group]	gi|1002244073|ref|XR_001543587.1|	3540	0	PREDICTED: Oryza sativa Japonica Group uncharacterized LOC9268335 (LOC9268335), ncRNA	Q8GU88	326	0	ABC transporter G family member 39	SPCC18B5.01c_2	104	2e-40	COG1131	pfam01061	ABC2_membrane	ABC-2 type transporter.	.	GO:0016021|integral component of membrane;GO:0005886|plasma membrane;	GO:0005524|ATP binding;GO:0042626|ATPase activity, coupled to transmembrane movement of substances;	.	.
OS02G0218700	156	132	363	228.741	26	115	6576	1905.92	0.120016	-3.0587	0.000158205	0.00829531	down	yes	CYP74A3	protein_coding	chr2:6628383-6630103:+	gi|1002240950|ref|XP_015624763.1|	2319	0	PREDICTED: allene oxide synthase 3 [Oryza sativa Japonica Group]	gi|937901440|dbj|AP014958.1|	1721	0	Oryza sativa Japonica Group DNA, chromosome 2, cultivar: Nipponbare, complete sequence	Q6Z6L1	897	0	Allene oxide synthase 3	.	.	.	.	pfam00067	p450	Cytochrome P450. Cytochrome P450s are haem-thiolate proteins involved in the oxidative degradation of various compounds. They are particularly well known for their role in the degradation of environmental toxins and mutagens. They can be divided into 4 classes, according to the method by which electrons from NAD(P)H are delivered to the catalytic site. Sequence conservation is relatively low with…	GO:0006633|fatty acid biosynthetic process;GO:0031408|oxylipin biosynthetic process;GO:0016125|sterol metabolic process;	.	GO:0020037|heme binding;GO:0047987|hydroperoxide dehydratase activity;GO:0005506|iron ion binding;GO:0004497|monooxygenase activity;GO:0016705|oxidoreductase activity, acting on paired donors, with incorporation or reduction of molecular oxygen;	K01723	AOS; hydroperoxide dehydratase [EC:4.2.1.92]
OS02G0230300	2	2	350	123.041	0	0	1	0.282322	435.82	8.76759	3.39139e-12	1.30865e-09	up	yes	OS02G0230300	protein_coding	chr2:7323916-7324292:-	gi|937902719|dbj|BAS77773.1|	408	3e-49	Os02g0230300, partial [Oryza sativa Japonica Group]	gi|1002246805|ref|XM_015772091.1|	377	0	PREDICTED: Oryza sativa Japonica Group protodermal factor 1 (LOC9270481), mRNA	Q9S728	81.6	4e-18	Protodermal factor 1	.	.	.	.	pfam05814	DUF843	Baculovirus protein of unknown function (DUF843). This family consists of several Baculovirus proteins of around 85 residues long with no known function.	.	GO:0005576|extracellular region;	.	.	.
OS02G0233200	499	683	810	694.428	81	160	197	137.986	5.03259	2.3313	5.14761e-09	1.0825e-06	up	yes	BZR4	protein_coding	chr2:7548547-7551644:-	gi|1002239823|ref|XP_015624154.1|	1031	8e-136	PREDICTED: protein BZR1 homolog 4 isoform X1 [Oryza sativa Japonica Group]	gi|1002239822|ref|XM_015768668.1|	1080	0	PREDICTED: Oryza sativa Japonica Group protein BZR1 homolog 4 (LOC9267338), transcript variant X1, mRNA	Q6EUF1	401	4e-137	Protein BZR1 homolog 4	.	.	.	.	pfam05687	DUF822	Plant protein of unknown function (DUF822). This family consists of the N terminal regions of several plant proteins of unknown function.	GO:0009742|brassinosteroid mediated signaling pathway;GO:0040008|regulation of growth;GO:0006351|transcription, DNA-templated;	.	GO:0003677|DNA binding;GO:0003700|transcription factor activity, sequence-specific DNA binding;	.	.
OS02G0276200	27	57	50	46.235	123	87	1015	355.421	0.130085	-2.94247	2.85156e-13	1.24544e-10	down	yes	OS02G0276200	protein_coding	chr2:10135285-10143931:-	gi|937903038|dbj|BAS78092.1|	889	4e-117	Os02g0276200 [Oryza sativa Japonica Group]	gi|116011702|dbj|AK242337.1|	1060	0	Oryza sativa Japonica Group cDNA, clone: J075199I16, full insert sequence	Q93Z51	225	1e-70	Probable inactive nicotinamidase At3g16190	MK0504	73.2	2e-14	COG1335	pfam00857	Isochorismatase	Isochorismatase family. This family are hydrolase enzymes.	GO:0019674|NAD metabolic process;GO:0006769|nicotinamide metabolic process;	GO:0005737|cytoplasm;GO:0005634|nucleus;	GO:0008936|nicotinamidase activity;	.	.
OS02G0467600	10	51	14	25.2701	16	4	1316	377.856	0.0668776	-3.90233	0.00103479	0.03567	down	yes	OS02G0467600	protein_coding	chr2:15734828-15736855:+	gi|1002244779|ref|XP_015626579.1|	2407	0	PREDICTED: cytochrome P450 CYP73A100 [Oryza sativa Japonica Group]	gi|1002244778|ref|XM_015771093.1|	1909	0	PREDICTED: Oryza sativa Japonica Group cytochrome P450 CYP73A100 (LOC4329329), mRNA	H2DH22	668	0	Cytochrome P450 CYP73A100	BH0579	99.8	2e-21	COG2124	pfam00067	p450	Cytochrome P450. Cytochrome P450s are haem-thiolate proteins involved in the oxidative degradation of various compounds. They are particularly well known for their role in the degradation of environmental toxins and mutagens. They can be divided into 4 classes, according to the method by which electrons from NAD(P)H are delivered to the catalytic site. Sequence conservation is relatively low with…	.	GO:0016021|integral component of membrane;	GO:0020037|heme binding;GO:0005506|iron ion binding;GO:0004497|monooxygenase activity;GO:0016705|oxidoreductase activity, acting on paired donors, with incorporation or reduction of molecular oxygen;	.	.
OS02G0482400	402	308	468	416.565	59	163	40	88.0345	4.73184	2.2424	7.48314e-05	0.00455463	up	yes	OS02G0482400	protein_coding	chr2:16639696-16641280:-	gi|47848622|dbj|BAD22471.1|	1119	6e-145	putative ornithine decarboxylase [Oryza sativa Japonica Group]	gi|937901440|dbj|AP014958.1|	1585	0	Oryza sativa Japonica Group DNA, chromosome 2, cultivar: Nipponbare, complete sequence	P50134	170	2e-85	Ornithine decarboxylase	YKL184w	140	3e-56	COG0019	pfam02784	Orn_Arg_deC_N	Pyridoxal-dependent decarboxylase, pyridoxal binding domain. These pyridoxal-dependent decarboxylases acting on ornithine, lysine, arginine and related substrates This domain has a TIM barrel fold.	GO:0033387|putrescine biosynthetic process from ornithine;	.	GO:0004586|ornithine decarboxylase activity;	.	.
OS02G0484200	0	1	1	0.67258	1	6	54	17.7129	0.0379712	-4.71895	0.00011912	0.00666819	down	yes	OS02G0484200	protein_coding	chr2:16702161-16703949:+	gi|47847565|dbj|BAD21952.1|	1527	0	putative quercetin 3-O-glucoside-6''-O-malonyltransferase [Oryza sativa Japonica Group]	gi|1002239909|ref|XR_001543016.1|	1789	0	PREDICTED: Oryza sativa Japonica Group phenolic glucoside malonyltransferase 1 (LOC4329372), misc_RNA	Q9LRQ8	101	9e-36	Phenolic glucoside malonyltransferase 2	.	.	.	.	pfam02458	Transferase	Transferase family. This family includes a number of transferase enzymes. These include anthranilate N-hydroxycinnamoyl/benzoyltransferase that catalyses the first committed reaction of phytoalexin biosynthesis. Deacetylvindoline 4-O-acetyltransferase EC:2.3.1.107 catalyses the last step in vindoline biosynthesis is also a member of this family. The motif HXXXD is probably part of the active site…	GO:0009636|response to toxic substance;	.	GO:0050736|O-malonyltransferase activity;	.	.
OS02G0503500	19	111	17	49.2607	14	8	5626	1595.49	0.0308749	-5.01742	0.00113329	0.0381713	down	yes	OS02G0503500	protein_coding	chr2:17848182-17852559:-	gi|1002246225|ref|XP_015627285.1|	1386	0	PREDICTED: 3-oxoacyl-[acyl-carrier-protein] reductase 4 [Oryza sativa Japonica Group]	gi|1002246224|ref|XM_015771799.1|	1110	0	PREDICTED: Oryza sativa Japonica Group 3-oxoacyl-[acyl-carrier-protein] reductase 4 (LOC4329424), mRNA	Q949M3	401	3e-137	3-oxoacyl-[acyl-carrier-protein] reductase 3, chloroplastic	.	.	.	.	pfam00106	adh_short	short chain dehydrogenase. This family contains a wide variety of dehydrogenases.	GO:0006633|fatty acid biosynthetic process;	GO:0009507|chloroplast;	GO:0004316|3-oxoacyl-[acyl-carrier-protein] reductase (NADPH) activity;GO:0051287|NAD binding;	K00059	fabG; 3-oxoacyl-[acyl-carrier protein] reductase [EC:1.1.1.100]
OS02G0528100	74	102	134	108.037	36	22	4	20.0365	5.39198	2.43081	0.000979514	0.0342399	up	yes	OS02G0528100	protein_coding	chr2:19352578-19354894:-	gi|1002240896|ref|XP_015624735.1|	688	1e-87	PREDICTED: coiled-coil domain-containing protein 6 [Oryza sativa Japonica Group]	gi|32988287|dbj|AK103078.1|	1941	0	Oryza sativa Japonica Group cDNA clone:J033118E13, full insert sequence	.	.	.	.	.	.	.	.	pfam04949	Transcrip_act	Transcriptional activator. This family of proteins may act as a transcriptional activator. It plays a role in stress response in plants.	.	.	.	.	.
OS02G0536500	26	20	50	33.8246	24	45	441	148.042	0.22848	-2.12986	0.00137749	0.04401	down	yes	OS02G0536500	protein_coding	chr2:19797819-19798718:-	gi|125539773|gb|EAY86168.1|	355	1e-38	hypothetical protein OsI_07548 [Oryza sativa Indica Group]	gi|1002244756|ref|XM_015771082.1|	782	0	PREDICTED: Oryza sativa Japonica Group uncharacterized LOC4329572 (LOC4329572), mRNA	.	.	.	.	.	.	.	.	pfam01155	HypA	Hydrogenase expression/synthesis hypA family. Four conserved cysteines lie either side of the least conserved region.	.	.	.	.	.
OS02G0586900	493	918	2414	1325.92	30	48	32	35.4831	37.3676	5.22372	4.88152e-18	4.042e-15	up	yes	OS02G0586900	protein_coding	chr2:22622384-22623161:+	gi|1002239624|ref|XP_015624050.1|	213	1e-18	PREDICTED: glycine-rich cell wall structural protein [Oryza sativa Japonica Group]	gi|1002239623|ref|XM_015768564.1|	696	0	PREDICTED: Oryza sativa Japonica Group glycine-rich cell wall structural protein (LOC4329812), mRNA	.	.	.	.	.	.	.	.	pfam07698	7TM-7TMR_HD	7TM receptor with intracellular HD hydrolase. These bacterial 7TM receptor proteins have an intracellular pfam01966. This entry corresponds to the 7 helix transmembrane domain. These proteins also contain an N-terminal extracellular domain.	.	.	.	.	.
OS02G0601300	1571	1796	1930	1855.6	3001	2104	23816	8397.24	0.220978	-2.17803	1.32523e-32	2.63357e-29	down	yes	GAPC3	protein_coding	chr2:23527139-23530459:+	gi|1002242302|ref|XP_015625382.1|	1694	0	PREDICTED: glyceraldehyde-3-phosphate dehydrogenase 3, cytosolic [Oryza sativa Japonica Group]	gi|1002242301|ref|XM_015769896.1|	1456	0	PREDICTED: Oryza sativa Japonica Group glyceraldehyde-3-phosphate dehydrogenase 3, cytosolic (LOC4329892), mRNA	Q6K5G8	657	0	Glyceraldehyde-3-phosphate dehydrogenase 3, cytosolic	SPBC32F12.11	446	1e-153	COG0057	pfam02800	Gp_dh_C	Glyceraldehyde 3-phosphate dehydrogenase, C-terminal domain. GAPDH is a tetrameric NAD-binding enzyme involved in glycolysis and glyconeogenesis. C-terminal domain is a mixed alpha/antiparallel beta fold.	GO:0006006|glucose metabolic process;GO:0006096|glycolytic process;	GO:0005737|cytoplasm;	GO:0004365|glyceraldehyde-3-phosphate dehydrogenase (NAD+) (phosphorylating) activity;GO:0051287|NAD binding;GO:0050661|NADP binding;	K00134	GAPDH, gapA; glyceraldehyde 3-phosphate dehydrogenase [EC:1.2.1.12]
OS02G0612700	673	945	878	869.803	195	196	199	186.289	4.6691	2.22314	2.47658e-09	5.49897e-07	up	yes	OS02G0612700	protein_coding	chr2:24133183-24139373:-	gi|1002242147|ref|XP_015625311.1|	2026	0	PREDICTED: BTB/POZ domain-containing protein At4g30940 [Oryza sativa Japonica Group]	gi|937901440|dbj|AP014958.1|	6191	0	Oryza sativa Japonica Group DNA, chromosome 2, cultivar: Nipponbare, complete sequence	Q9ZUH1	483	3e-152	BTB/POZ domain-containing protein At2g24240	.	.	.	.	pfam02214	BTB_2	BTB/POZ domain. In voltage-gated K+ channels this domain is responsible for subfamily-specific assembly of alpha-subunits into functional tetrameric channels. In KCTD1 this domain functions as a transcriptional repressor. It also mediates homomultimerization of KCTD1 and interaction of KCTD1 with the transcription factor AP-2-alpha.	GO:0051260|protein homooligomerization;GO:0016567|protein ubiquitination;	.	.	.	.
OS02G0613900	9	8	24	14.3842	21	27	477	150.803	0.0953842	-3.39011	8.35168e-05	0.00499154	down	yes	OS02G0613900	protein_coding	chr2:24223305-24228759:+	gi|1002239237|ref|XP_015623852.1|	1013	6e-135	PREDICTED: adenine phosphoribosyltransferase 4 [Oryza sativa Japonica Group]	gi|1002239236|ref|XM_015768366.1|	1064	0	PREDICTED: Oryza sativa Japonica Group adenine phosphoribosyltransferase 4 (LOC4329972), transcript variant X1, mRNA	Q42563	255	3e-82	Adenine phosphoribosyltransferase 2	YPO3123	169	2e-49	COG0503	pfam00156	Pribosyltran	Phosphoribosyl transferase domain. This family includes a range of diverse phosphoribosyl transferase enzymes. This family includes: Adenine phosphoribosyl-transferase EC:2.4.2.7. Hypoxanthine-guanine-xanthine phosphoribosyl-transferase. Hypoxanthine phosphoribosyl-transferase EC:2.4.2.8. Ribose-phosphate pyrophosphokinase i EC:2.7.6.1. Amidophosphoribosyltransferase EC:2.4.2.14. Orotate phosphor…	GO:0006168|adenine salvage;GO:0044209|AMP salvage;	GO:0005829|cytosol;GO:0005794|Golgi apparatus;GO:0005886|plasma membrane;	GO:0003999|adenine phosphoribosyltransferase activity;GO:0015114|phosphate ion transmembrane transporter activity;	K00759	APRT, apt; adenine phosphoribosyltransferase [EC:2.4.2.7]
OS02G0616100	61	2	53	42.4071	4	4	5	4.07308	10.4115	3.38011	0.000532874	0.0215234	up	yes	OS02G0616100	protein_coding	chr2:24372806-24374439:+	gi|1002237322|ref|XP_015622869.1|	2133	0	PREDICTED: uncharacterized protein At4g06744 [Oryza sativa Japonica Group]	gi|937901440|dbj|AP014958.1|	1589	0	Oryza sativa Japonica Group DNA, chromosome 2, cultivar: Nipponbare, complete sequence	Q8W3M4	182	2e-50	Uncharacterized protein At4g06744	.	.	.	.	pfam13830	DUF4192	Domain of unknown function (DUF4192).	.	GO:0005576|extracellular region;	.	.	.
OS02G0618100	18	12	13	15.3055	51	21	128	59.258	0.258285	-1.95296	0.00156079	0.0480806	down	yes	OS02G0618100	protein_coding	chr2:24566332-24568207:+	gi|937904742|dbj|BAS79796.1|	616	5e-79	Os02g0618100, partial [Oryza sativa Japonica Group]	gi|1002243556|ref|XM_015770519.1|	584	0	PREDICTED: Oryza sativa Japonica Group glutaredoxin-C4, chloroplastic (LOC4329999), mRNA	Q6K953	242	3e-80	Glutaredoxin-C4, chloroplastic	SPAC15E1.09	85.1	3e-20	COG0695	pfam00462	Glutaredoxin	Glutaredoxin.	GO:0045454|cell redox homeostasis;	GO:0009507|chloroplast;	GO:0009055|electron carrier activity;GO:0015035|protein disulfide oxidoreductase activity;	K03676	grxC, GLRX, GLRX2; glutaredoxin 3
OS02G0621800	334	712	300	463.498	444	421	12949	3942.92	0.117552	-3.08863	7.98229e-07	9.24945e-05	down	yes	OS02G0621800	protein_coding	chr2:24749451-24754760:-	gi|1002236787|ref|XP_015622590.1|	3363	0	PREDICTED: long-chain-alcohol oxidase FAO2 [Oryza sativa Japonica Group]	gi|1002236786|ref|XM_015767104.1|	2726	0	PREDICTED: Oryza sativa Japonica Group long-chain-alcohol oxidase FAO2 (LOC4330017), mRNA	B5WWZ9	702	0	Long-chain-alcohol oxidase FAO2	DRA0127	192	1e-50	COG2303	pfam00732	GMC_oxred_N	GMC oxidoreductase. This family of proteins bind FAD as a cofactor.	.	GO:0016021|integral component of membrane;	GO:0050660|flavin adenine dinucleotide binding;GO:0046577|long-chain-alcohol oxidase activity;	.	.
OS02G0623300	44	139	497	234.73	41	45	63	46.5081	5.04707	2.33545	0.000938179	0.0329108	up	yes	OS02G0623300	protein_coding	chr2:24819271-24820066:+	gi|937904785|dbj|BAS79839.1|	654	4e-83	Os02g0623300, partial [Oryza sativa Japonica Group]	gi|937901440|dbj|AP014958.1|	796	0	Oryza sativa Japonica Group DNA, chromosome 2, cultivar: Nipponbare, complete sequence	.	.	.	.	.	.	.	.	pfam14942	Muted	Organelle biogenesis, Muted-like protein. The protein is a coiled-coil protein and belongs to a family found in eukaryotes. It undergoes alternative splicing forming two isoforms. The larger isoform is 187 amino acids long in protein sequence length and 21 kDa in mass. The smaller isoform is 110 amino acids long in protein sequence length and 12 kDa in mass. This protein associates with other pro…	.	.	.	.	.
OS02G0626600	347	459	249	368.505	88	86	5153	1512.63	0.243618	-2.03731	7.27795e-08	1.13436e-05	down	yes	OS02G0626600	protein_coding	chr2:24993130-24995329:-	gi|937904813|dbj|BAS79867.1|	3436	0	Os02g0626600, partial [Oryza sativa Japonica Group]	gi|1002241726|ref|XM_015769640.1|	1944	0	PREDICTED: Oryza sativa Japonica Group phenylalanine ammonia-lyase (LOC4330037), mRNA	A2X7F7	92	7e-18	Phenylalanine ammonia-lyase	RSp0365	246	3e-71	COG2986	pfam00221	Lyase_aromatic	Aromatic amino acid lyase. This family includes proteins with phenylalanine ammonia-lyase, EC:4.3.1.24, histidine ammonia-lyase, EC:4.3.1.3, and tyrosine aminomutase, EC:5.4.3.6, activities.	GO:0009800|cinnamic acid biosynthetic process;GO:0006559|L-phenylalanine catabolic process;	GO:0005737|cytoplasm;	GO:0045548|phenylalanine ammonia-lyase activity;	.	.
OS02G0630000	15	11	36	21.8251	1	1	0	0.665369	32.8015	5.03569	4.71956e-05	0.00307003	up	yes	OS02G0630000	protein_coding	chr2:25192002-25193315:+	gi|125540386|gb|EAY86781.1|	2164	0	hypothetical protein OsI_08161 [Oryza sativa Indica Group]	gi|1002241033|ref|XM_015769323.1|	1314	0	PREDICTED: Oryza sativa Japonica Group F-box protein At5g07610 (LOC4330053), mRNA	Q9FLS0	105	1e-23	F-box protein At5g07610	.	.	.	.	pfam00646	F-box	F-box domain. This domain is approximately 50 amino acids long, and is usually found in the N-terminal half of a variety of proteins. Two motifs that are commonly found associated with the F-box domain are the leucine rich repeats (LRRs; pfam00560 and pfam07723) and the WD repeat (pfam00400). The F-box domain has a role in mediating protein-protein interactions in a variety of contexts, such as p…	GO:0050832|defense response to fungus;GO:0031640|killing of cells of other organism;	GO:0005576|extracellular region;	.	.	.
OS02G0638200	142	164	171	167.066	10	40	7	19.4429	8.59268	3.10311	0.000358279	0.015822	up	yes	OS02G0638200	protein_coding	chr2:25583503-25584493:-	gi|255671121|dbj|BAF09446.2|	900	4e-118	Os02g0638200, partial [Oryza sativa Japonica Group]	gi|1002239738|ref|XM_015768626.1|	991	0	PREDICTED: Oryza sativa Japonica Group uncharacterized protein At1g65710 (LOC4330095), mRNA	Q5XVH5	65.5	2e-10	Uncharacterized protein At1g65710	.	.	.	.	pfam06995	Phage_P2_GpU	Phage P2 GpU. This family consists of several bacterial and phage proteins of around 130 residues in length which seem to be related to the bacteriophage P2 GpU protein which is thought to be involved in tail assembly.	.	GO:0005737|cytoplasm;	GO:0004022|alcohol dehydrogenase (NAD) activity;GO:0008270|zinc ion binding;	.	.
OS02G0666500	75	31	270	132.599	24	9	9	13.1033	10.1195	3.33907	4.22919e-05	0.00284897	up	yes	OS02G0666500	protein_coding	chr2:27063117-27065233:-	gi|1002239590|ref|XP_015624032.1|	2783	0	PREDICTED: cytochrome P450 86A2 [Oryza sativa Japonica Group]	gi|1002239589|ref|XM_015768546.1|	2117	0	PREDICTED: Oryza sativa Japonica Group cytochrome P450 86A2 (LOC4330250), mRNA	B3RFJ6	744	0	Cytochrome P450 86A22	AGc2890	127	2e-30	COG2124	pfam00067	p450	Cytochrome P450. Cytochrome P450s are haem-thiolate proteins involved in the oxidative degradation of various compounds. They are particularly well known for their role in the degradation of environmental toxins and mutagens. They can be divided into 4 classes, according to the method by which electrons from NAD(P)H are delivered to the catalytic site. Sequence conservation is relatively low with…	GO:0035336|long-chain fatty-acyl-CoA metabolic process;	GO:0016021|integral component of membrane;	GO:0020037|heme binding;GO:0005506|iron ion binding;GO:0016709|oxidoreductase activity, acting on paired donors, with incorporation or reduction of molecular oxygen, NAD(P)H as one donor, and incorporation of one atom of oxygen;	.	.
OS02G0695200	9	17	16	14.5299	26	18	306	100.807	0.144136	-2.7945	3.6027e-06	0.000335338	down	yes	OS02G0695200	protein_coding	chr2:28558264-28560020:-	gi|1002238788|ref|XP_015623616.1|	1353	0	PREDICTED: myb-related protein Zm1 [Oryza sativa Japonica Group]	gi|1002238787|ref|XM_015768130.1|	1656	0	PREDICTED: Oryza sativa Japonica Group myb-related protein Zm1 (LOC4330397), mRNA	P20024	346	1e-113	Myb-related protein Zm1	ECU11g1690	102	1e-23	COG5147	pfam00249	Myb_DNA-binding	Myb-like DNA-binding domain. This family contains the DNA binding domains from Myb proteins, as well as the SANT domain family.	GO:0006355|regulation of transcription, DNA-templated;GO:0006351|transcription, DNA-templated;	GO:0005634|nucleus;	GO:0003677|DNA binding;	.	.
OS02G0716800	110	101	127	119.053	650	435	1218	698.865	0.170352	-2.55341	2.28265e-17	1.68008e-14	down	yes	OS02G0716800	protein_coding	chr2:29736312-29741711:-	gi|1002238585|ref|XP_015623510.1|	2718	0	PREDICTED: protein NRT1/ PTR FAMILY 7.3 isoform X1 [Oryza sativa Japonica Group]	gi|1002238586|ref|XM_015768025.1|	2439	0	PREDICTED: Oryza sativa Japonica Group protein NRT1/ PTR FAMILY 7.3 (LOC4330525), transcript variant X2, mRNA	Q9LQL2	600	0	Protein NRT1/ PTR FAMILY 7.3	ECU11g1050	102	6e-22	COG3104	pfam00854	PTR2	POT family. The POT (proton-dependent oligopeptide transport) family all appear to be proton dependent transporters.	GO:0010150|leaf senescence;GO:0015706|nitrate transport;GO:0055075|potassium ion homeostasis;GO:0010167|response to nitrate;	GO:0016021|integral component of membrane;GO:0005886|plasma membrane;	GO:0015112|nitrate transmembrane transporter activity;GO:0015293|symporter activity;	.	.
OS02G0719000	269	82	858	427.736	9	24	8	13.6534	31.3283	4.96939	4.09726e-06	0.000377832	up	yes	OS02G0719000	protein_coding	chr2:29827548-29830453:+	gi|1002239584|ref|XP_015624030.1|	1653	0	PREDICTED: rho GDP-dissociation inhibitor 1 [Oryza sativa Japonica Group]	gi|32983116|dbj|AK073093.1|	1602	0	Oryza sativa Japonica Group cDNA clone:J033007K19, full insert sequence	Q9SFC6	272	8e-86	Rho GDP-dissociation inhibitor 1	.	.	.	.	pfam02115	Rho_GDI	RHO protein GDP dissociation inhibitor.	GO:0009932|cell tip growth;GO:0010053|root epidermal cell differentiation;	GO:0005737|cytoplasm;	GO:0005096|GTPase activator activity;GO:0005094|Rho GDP-dissociation inhibitor activity;	K12462	ARHGDI, RHOGDI; Rho GDP-dissociation inhibitor
OS02G0719600	232	415	343	342.866	198	26	18351	5250.63	0.0653	-3.93677	2.4402e-41	8.81688e-38	down	yes	OS02G0719600	protein_coding	chr2:29850372-29852422:+	gi|1002241369|ref|XP_015624979.1|	1868	0	PREDICTED: anthranilate O-methyltransferase 1 [Oryza sativa Japonica Group]	gi|1002241368|ref|XM_015769493.1|	1543	0	PREDICTED: Oryza sativa Japonica Group anthranilate O-methyltransferase 1 (LOC4330542), mRNA	D9J0Z7	387	8e-129	Anthranilate O-methyltransferase 1	.	.	.	.	pfam03492	Methyltransf_7	SAM dependent carboxyl methyltransferase. This family of plant methyltransferases contains enzymes that act on a variety of substrates including salicylic acid, jasmonic acid and 7-Methylxanthine. Caffeine is synthesized through sequential three-step methylation of xanthine derivatives at positions 7-N, 3-N, and 1-N. The protein 7-methylxanthine methyltransferase (designated as CaMXMT) catalyses …	GO:0006952|defense response;	.	GO:0008168|methyltransferase activity;	.	.
OS02G0737200	0	2	1	0.997657	7	10	28	13.6439	0.0731212	-3.77357	0.00119084	0.0397397	down	yes	OS02G0737200	protein_coding	chr2:30775901-30776228:+	gi|222623638|gb|EEE57770.1|	396	9e-48	hypothetical protein OsJ_08307 [Oryza sativa Japonica Group]	gi|937901440|dbj|AP014958.1|	328	1e-170	Oryza sativa Japonica Group DNA, chromosome 2, cultivar: Nipponbare, complete sequence	.	.	.	.	.	.	.	.	pfam01567	Hanta_G1	Hantavirus glycoprotein G1. The medium (M) genome segment of hantaviruses (family Bunyaviridae) encodes the two virion glycoproteins. G1 and G2, as a precursor protein in the complementary sense RNA.	.	.	.	.	.
OS02G0747900	62	35	82	63.5949	10	3	0	4.13067	15.3958	3.94446	0.000767361	0.0280319	up	yes	ILI5	protein_coding	chr2:31423973-31424983:-	gi|1002239969|ref|XP_015624230.1|	306	3e-32	PREDICTED: transcription factor ILI5 [Oryza sativa Japonica Group]	gi|1002239968|ref|XM_015768744.1|	409	0	PREDICTED: Oryza sativa Japonica Group transcription factor ILI5 (LOC4330725), mRNA	Q6YUX0	122	2e-33	Transcription factor ILI5	.	.	.	.	pfam09126	NaeI	Restriction endonuclease NaeI. Members of this family adopt a secondary structure consisting of nine alpha-helices, six 3-10 helices and 13 beta-strands. They bind two GCC-CGG recognition sequences to cleave DNA into blunt-ended products.	GO:0080113|regulation of seed growth;GO:0006355|regulation of transcription, DNA-templated;GO:0006351|transcription, DNA-templated;	GO:0005634|nucleus;	.	.	.
OS02G0751300	18	14	23	19.4307	39	12	410	131.97	0.147236	-2.7638	5.24082e-07	6.38946e-05	down	yes	OS02G0751300	protein_coding	chr2:31575903-31577560:+	gi|1002239705|ref|XP_015624093.1|	517	9e-63	PREDICTED: uncharacterized protein LOC4330745 [Oryza sativa Japonica Group]	gi|1002239704|ref|XM_015768607.1|	773	0	PREDICTED: Oryza sativa Japonica Group uncharacterized LOC4330745 (LOC4330745), mRNA	.	.	.	.	.	.	.	.	pfam04570	DUF581	Protein of unknown function (DUF581). Family of uncharacterized proteins.	.	.	.	.	.
OS02G0756200	251	333	137	251.894	22	33	19	23.967	10.51	3.3937	6.89923e-08	1.08813e-05	up	yes	OS02G0756200	protein_coding	chr2:31824134-31825261:-	gi|1002239403|ref|XP_015623938.1|	1633	0	PREDICTED: protein EXORDIUM [Oryza sativa Japonica Group]	gi|1002239402|ref|XM_015768452.1|	1128	0	PREDICTED: Oryza sativa Japonica Group protein EXORDIUM (LOC4330777), mRNA	Q9ZPE7	317	2e-104	Protein EXORDIUM	.	.	.	.	pfam04674	Phi_1	Phosphate-induced protein 1 conserved region. Family of conserved plant proteins. Conserved region identified in a phosphate-induced protein of unknown function.	GO:0009741|response to brassinosteroid;	GO:0048046|apoplast;GO:0005618|cell wall;GO:0005615|extracellular space;GO:0005794|Golgi apparatus;GO:0009505|plant-type cell wall;	.	.	.
OS02G0757100	181	317	486	341.189	88	93	72	80.6818	4.22882	2.08025	0.000273176	0.0126838	up	yes	OS02G0757100	protein_coding	chr2:31851463-31852644:+	gi|1002239409|ref|XP_015623941.1|	1427	0	PREDICTED: protein EXORDIUM [Oryza sativa Japonica Group]	gi|937901440|dbj|AP014958.1|	1182	0	Oryza sativa Japonica Group DNA, chromosome 2, cultivar: Nipponbare, complete sequence	Q9ZPE7	340	6e-113	Protein EXORDIUM	.	.	.	.	pfam04674	Phi_1	Phosphate-induced protein 1 conserved region. Family of conserved plant proteins. Conserved region identified in a phosphate-induced protein of unknown function.	GO:0009741|response to brassinosteroid;	GO:0048046|apoplast;GO:0005618|cell wall;GO:0005615|extracellular space;GO:0005794|Golgi apparatus;GO:0009505|plant-type cell wall;	.	.	.
OS02G0761300	7	9	18	11.859	0	2	423	120.143	0.0987077	-3.34069	1.8623e-07	2.60624e-05	down	yes	OS02G0761300	protein_coding	chr2:32058997-32060289:-	gi|1002241234|ref|XP_015624911.1|	1673	0	PREDICTED: uncharacterized protein LOC9271812 [Oryza sativa Japonica Group]	gi|1002241233|ref|XM_015769425.1|	1293	0	PREDICTED: Oryza sativa Japonica Group uncharacterized LOC9271812 (LOC9271812), mRNA	.	.	.	.	.	.	.	.	pfam07816	DUF1645	Protein of unknown function (DUF1645). These sequences are derived from a number of hypothetical plant proteins. The region in question is approximately 270 amino acids long. Some members of this family are annotated as yeast pheromone receptor proteins AR781 but no literature was found to support this.	.	.	.	.	.
OS02G0781300	9	9	2	7.0642	0	0	198	55.8997	0.126373	-2.98424	0.000110585	0.00626097	down	yes	OS02G0781300	protein_coding	chr2:33107745-33108527:-	gi|125541364|gb|EAY87759.1|	794	8e-104	hypothetical protein OsI_09177 [Oryza sativa Indica Group]	gi|1002241274|ref|XM_015769449.1|	783	0	PREDICTED: Oryza sativa Japonica Group ethylene-responsive transcription factor ERF018-like (LOC107278604), mRNA	Q84QC2	112	2e-28	Ethylene-responsive transcription factor ERF017	.	.	.	.	pfam00847	AP2	AP2 domain. This 60 amino acid residue domain can bind to DNA and is found in transcription factor proteins.	GO:0009873|ethylene-activated signaling pathway;GO:0006351|transcription, DNA-templated;	GO:0005634|nucleus;	GO:0003677|DNA binding;GO:0003700|transcription factor activity, sequence-specific DNA binding;	.	.
OS02G0791300	151	185	344	237.455	59	69	23	49.3545	4.81121	2.2664	0.000402229	0.0173774	up	yes	OS02G0791300	protein_coding	chr2:33604348-33605999:+	gi|1002241325|ref|XP_015624959.1|	588	1e-69	PREDICTED: transcription factor IBH1-like [Oryza sativa Japonica Group]	gi|1002241324|ref|XM_015769473.1|	1530	0	PREDICTED: Oryza sativa Japonica Group transcription factor IBH1-like (LOC9269854), mRNA	.	.	.	.	.	.	.	.	pfam15193	FAM24	FAM24 family. This family of proteins is found in eukaryotes. Proteins in this family are typically between and 101 amino acids in length. There are two conserved sequence motifs: FDLRT and CLY. The function of this family is unknown.	.	.	.	.	.
OS02G0805250	686	1342	1184	1110.17	186	215	349	232.741	4.76997	2.25398	9.42358e-08	1.41871e-05	up	yes	OS02G0805250	protein_coding	chr2:34354591-34356364:-	gi|1002246127|ref|XP_015627242.1|	1406	0	PREDICTED: transcription factor SPATULA isoform X1 [Oryza sativa Japonica Group]	gi|1002246128|ref|XM_015771757.1|	841	0	PREDICTED: Oryza sativa Japonica Group transcription factor SPATULA (LOC9269153), transcript variant X2, mRNA	Q9FUA4	127	2e-32	Transcription factor SPATULA	.	.	.	.	pfam00010	HLH	Helix-loop-helix DNA-binding domain.	GO:0048440|carpel development;GO:0007623|circadian rhythm;GO:0010154|fruit development;GO:0010187|negative regulation of seed germination;GO:0009409|response to cold;GO:0010114|response to red light;GO:0006351|transcription, DNA-templated;	GO:0005634|nucleus;	GO:0003677|DNA binding;GO:0003700|transcription factor activity, sequence-specific DNA binding;	.	.
OS02G0814200	3	11	16	10.2837	174	22	20	66.6351	0.154329	-2.69592	0.00138951	0.0443583	down	yes	OS02G0814200	protein_coding	chr2:34889675-34893873:-	gi|1002240900|ref|XP_015624738.1|	3248	0	PREDICTED: protein ECERIFERUM 1 [Oryza sativa Japonica Group]	gi|32978184|dbj|AK068166.1|	2218	0	Oryza sativa Japonica Group cDNA clone:J013134I09, full insert sequence	F4HVY0	152	3e-41	Protein ECERIFERUM 1	CC1671	50.8	7e-06	COG3000	pfam12076	Wax2_C	WAX2 C-terminal domain. This presumed domain is functionally uncharacterized. This domain is found in eukaryotes. This domain is about 170 amino acids in length. This domain is found associated with pfam04116. This domain has a conserved LEGW sequence motif. This region has similarity to short chain dehydrogenases.	GO:0006633|fatty acid biosynthetic process;GO:0006629|lipid metabolic process;	GO:0005789|endoplasmic reticulum membrane;GO:0016021|integral component of membrane;	GO:0005506|iron ion binding;GO:0016491|oxidoreductase activity;	K15404	K15404, CER1; aldehyde decarbonylase [EC:4.1.99.5]
OS02G0816000	25	14	41	28.364	2	4	5	3.46321	8.19009	3.03388	0.00112488	0.0380088	up	yes	OS02G0816000	protein_coding	chr2:34958012-34961607:+	gi|1002239804|ref|XP_015624143.1|	4653	0	PREDICTED: protein QUIRKY [Oryza sativa Japonica Group]	gi|937901440|dbj|AP014958.1|	3596	0	Oryza sativa Japonica Group DNA, chromosome 2, cultivar: Nipponbare, complete sequence	Q9FL59	850	0	FT-interacting protein 1	.	.	.	.	pfam08372	PRT_C	Plant phosphoribosyltransferase C-terminal. This domain is found at the C-terminus of phosphoribosyltransferases and phosphoribosyltransferase-like proteins. It contains putative transmembrane regions. It often appears together with calcium-ion dependent C2 domains (pfam00168).	GO:0009908|flower development;GO:0009911|positive regulation of flower development;GO:0010228|vegetative to reproductive phase transition of meristem;	GO:0005783|endoplasmic reticulum;GO:0005789|endoplasmic reticulum membrane;GO:0016021|integral component of membrane;GO:0005886|plasma membrane;GO:0009511|plasmodesmatal endoplasmic reticulum;	GO:0005509|calcium ion binding;GO:0005544|calcium-dependent phospholipid binding;GO:0008565|protein transporter activity;GO:0016757|transferase activity, transferring glycosyl groups;	.	.
OS02G0816200	0	1	88	30.9054	0	0	1	0.282322	109.469	6.77437	3.38864e-06	0.00031915	up	yes	OS02G0816200	protein_coding	chr2:34967597-34969261:-	gi|1002245046|ref|XP_015626706.1|	1887	0	PREDICTED: GDSL esterase/lipase At5g33370 [Oryza sativa Japonica Group]	gi|32970261|dbj|AK060243.1|	1558	0	Oryza sativa Japonica Group cDNA clone:001-003-G01, full insert sequence	Q8LB81	479	5e-165	GDSL esterase/lipase At5g33370	all3634	71.6	1e-12	COG3240	pfam00657	Lipase_GDSL	GDSL-like Lipase/Acylhydrolase.	GO:0016042|lipid catabolic process;	GO:0005576|extracellular region;	GO:0016788|hydrolase activity, acting on ester bonds;	.	.
OS03G0130100	539	746	421	595.034	991	559	6473	2331.14	0.255254	-1.96999	1.96958e-08	3.53039e-06	down	yes	OS03G0130100	protein_coding	chr3:1706053-1708135:+	gi|1002249692|ref|XP_015629039.1|	2619	0	PREDICTED: probable acyl-activating enzyme 12, peroxisomal [Oryza sativa Japonica Group]	gi|1002249691|ref|XM_015773553.1|	1949	0	PREDICTED: Oryza sativa Japonica Group probable acyl-activating enzyme 12, peroxisomal (LOC4331500), mRNA	Q9SS00	602	0	Probable acyl-activating enzyme 12, peroxisomal	.	.	.	.	pfam00501	AMP-binding	AMP-binding enzyme.	GO:0006631|fatty acid metabolic process;	GO:0005777|peroxisome;	GO:0016874|ligase activity;	.	.
OS03G0134500	1	0	0	0.382611	18	3	26	13.9105	0.0275051	-5.18415	0.000108092	0.00615491	down	yes	OS03G0134500	protein_coding	chr3:1919768-1922021:-	gi|1002254896|ref|XP_015631721.1|	2645	0	PREDICTED: cytochrome P450 78A6 [Oryza sativa Japonica Group]	gi|1002254895|ref|XM_015776235.1|	1940	0	PREDICTED: Oryza sativa Japonica Group cytochrome P450 78A6 (LOC9270528), mRNA	Q9ZNR0	525	1e-178	Cytochrome P450 78A6	VNG0422G	94.4	7e-20	COG2124	pfam00067	p450	Cytochrome P450. Cytochrome P450s are haem-thiolate proteins involved in the oxidative degradation of various compounds. They are particularly well known for their role in the degradation of environmental toxins and mutagens. They can be divided into 4 classes, according to the method by which electrons from NAD(P)H are delivered to the catalytic site. Sequence conservation is relatively low with…	GO:0040008|regulation of growth;GO:0044550|secondary metabolite biosynthetic process;GO:0048316|seed development;	GO:0016021|integral component of membrane;GO:0016020|membrane;	GO:0020037|heme binding;GO:0005506|iron ion binding;GO:0016709|oxidoreductase activity, acting on paired donors, with incorporation or reduction of molecular oxygen, NAD(P)H as one donor, and incorporation of one atom of oxygen;	.	.
OS03G0135550	8	25	138	59.1433	6	6	2	4.55686	12.979	3.6981	8.51814e-05	0.00505304	up	yes	OS03G0135550	protein_coding	chr3:1970292-1971508:+	gi|937907258|dbj|BAS82178.1|	380	9e-42	Os03g0135550 [Oryza sativa Japonica Group]	gi|937906879|dbj|AP014959.1|	1217	0	Oryza sativa Japonica Group DNA, chromosome 3, cultivar: Nipponbare, complete sequence	.	.	.	.	.	.	.	.	pfam14906	DUF4495	Domain of unknown function (DUF4495). This domain family is found in eukaryotes, and is typically between 322 and 336 amino acids in length. There are two conserved sequence motifs: QMW and DLW. Proteins in this family vary in length from 793 to 1184 amino acids.	.	.	.	.	.
OS03G0142500	49	30	38	41.7054	38	79	683	232.887	0.17908	-2.48133	2.88044e-08	5.02119e-06	down	yes	OS03G0142500	protein_coding	chr3:2336789-2341656:+	gi|1002247279|ref|XP_015627812.1|	3404	0	PREDICTED: uncharacterized protein LOC4331583 [Oryza sativa Japonica Group]	gi|32985447|dbj|AK100238.1|	2679	0	Oryza sativa Japonica Group cDNA clone:J023052J15, full insert sequence	Q55874	84.3	9e-16	Uncharacterized protein sll0103	alr4359	84.7	2e-16	COG2304	pfam00092	VWA	von Willebrand factor type A domain.	GO:0009414|response to water deprivation;GO:0005983|starch catabolic process;	GO:0009507|chloroplast;GO:0005829|cytosol;GO:0005634|nucleus;	GO:0016161|beta-amylase activity;	K07114	yfbK; Ca-activated chloride channel homolog
OS03G0153100	4	5	5	4.89335	13	7	259	79.6085	0.0614676	-4.02403	8.91644e-09	1.7631e-06	down	yes	OS03G0153100	protein_coding	chr3:2934839-2943217:+	gi|937907428|dbj|BAS82348.1|	1895	0	Os03g0153100 [Oryza sativa Japonica Group]	gi|1002249553|ref|XM_015773479.1|	1042	0	PREDICTED: Oryza sativa Japonica Group FAD-dependent urate hydroxylase (LOC4331657), transcript variant X4, mRNA	Q6F6Y2	108	8e-25	FAD-dependent urate hydroxylase	PA3328	82.4	2e-16	COG0654	pfam01494	FAD_binding_3	FAD binding domain. This domain is involved in FAD binding in a number of enzymes.	GO:0055114|oxidation-reduction process;GO:0006144|purine nucleobase metabolic process;GO:0019628|urate catabolic process;	.	GO:0071949|FAD binding;GO:0070404|NADH binding;GO:0070402|NADPH binding;GO:0016709|oxidoreductase activity, acting on paired donors, with incorporation or reduction of molecular oxygen, NAD(P)H as one donor, and incorporation of one atom of oxygen;	K16839	hpxO; FAD-dependent urate hydroxylase [EC:1.14.13.113]
OS03G0153500	88	143	150	132.281	154	145	5275	1588.47	0.0832759	-3.58596	1.80789e-34	3.78182e-31	down	yes	OS03G0153500	protein_coding	chr3:2951457-2952612:+	gi|937907430|dbj|BAS82350.1|	1492	0	Os03g0153500, partial [Oryza sativa Japonica Group]	gi|116631694|emb|CT837851.1|	987	0	Oryza sativa (indica cultivar-group) cDNA clone:OSIGCSA029E01, full insert sequence	P86491	84	8e-17	6-hydroxynicotinate 3-monooxygenase	SA2099	79	1e-15	COG0654	pfam01494	FAD_binding_3	FAD binding domain. This domain is involved in FAD binding in a number of enzymes.	GO:0019439|aromatic compound catabolic process;	.	GO:0071949|FAD binding;GO:0004497|monooxygenase activity;	.	.
OS03G0167600	24	11	593	218.828	25	15	28	20.9349	10.4528	3.38581	8.4651e-06	0.000711301	up	yes	OS03G0167600	protein_coding	chr3:3653709-3657069:+	gi|1002256031|ref|XP_015632305.1|	2661	0	PREDICTED: fatty acyl-CoA reductase 2 [Oryza sativa Japonica Group]	gi|37990877|dbj|AK121254.1|	2337	0	Oryza sativa Japonica Group cDNA clone:J023102A19, full insert sequence	Q08891	590	0	Fatty acyl-CoA reductase 2	alr5357_2	56.6	1e-07	COG3320	pfam07993	NAD_binding_4	Male sterility protein. This family represents the C-terminal region of the male sterility protein in a number of arabidopsis and drosophila. A sequence-related jojoba acyl CoA reductase is also included.	GO:0006629|lipid metabolic process;GO:0010584|pollen exine formation;	.	GO:0080019|fatty-acyl-CoA reductase (alcohol-forming) activity;GO:0016628|oxidoreductase activity, acting on the CH-CH group of donors, NAD or NADP as acceptor;	K13356	FAR; fatty acyl-CoA reductase [EC:1.2.1.-]
OS03G0169500	5	2	1	2.91071	0	1	139	39.6031	0.073497	-3.76617	0.000148752	0.00791451	down	yes	CSLA4	protein_coding	chr3:3729174-3733685:+	gi|1002252996|ref|XP_015630733.1|	2480	0	PREDICTED: probable mannan synthase 4 [Oryza sativa Japonica Group]	gi|1002252995|ref|XM_015775247.1|	1899	0	PREDICTED: Oryza sativa Japonica Group probable mannan synthase 4 (LOC4331764), mRNA	Q8S7W0	959	0	Probable mannan synthase 4	CAC1561	105	7e-23	COG1215	pfam13641	Glyco_tranf_2_3	Glycosyltransferase like family 2. Members of this family of prokaryotic proteins include putative glucosyltransferase, which are involved in bacterial capsule biosynthesis.	GO:0071555|cell wall organization;	GO:0000139|Golgi membrane;GO:0016021|integral component of membrane;	GO:0016757|transferase activity, transferring glycosyl groups;	.	.
OS03G0180900	383	614	473	510.506	56	174	8308	2425.32	0.21049	-2.24817	2.52135e-23	3.0367e-20	down	yes	TIFY11C	protein_coding	chr3:4236724-4238058:+	gi|1002257642|ref|XP_015633146.1|	825	1e-106	PREDICTED: protein TIFY 11c [Oryza sativa Japonica Group]	gi|1002257641|ref|XM_015777660.1|	1110	0	PREDICTED: Oryza sativa Japonica Group protein TIFY 11c (LOC4331833), mRNA	Q8GRS2	322	7e-108	Protein TIFY 11c	.	.	.	.	pfam06200	tify	tify domain. This short possible domain is found in a variety of plant transcription factors that contain GATA domains as well as other motifs. Although previously known as the Zim domain this is now called the tify domain after its most conserved amino acids. TIFY proteins can be further classified into two groups depending on the presence (group I) or absence (group II) of a C2C2-GATA domain. F…	GO:1903507|negative regulation of nucleic acid-templated transcription;GO:0031347|regulation of defense response;GO:2000022|regulation of jasmonic acid mediated signaling pathway;GO:0006355|regulation of transcription, DNA-templated;GO:0009611|response to wounding;GO:0006351|transcription, DNA-templated;	GO:0005634|nucleus;	GO:0003714|transcription corepressor activity;	K13464	JAZ; jasmonate ZIM domain-containing protein
OS03G0182000	5	2	4	3.95322	1	7	364	105.593	0.0374383	-4.73934	2.88651e-12	1.13588e-09	down	yes	OS03G0182000	protein_coding	chr3:4311292-4314363:+	gi|937907715|dbj|BAS82635.1|	1627	0	Os03g0182000 [Oryza sativa Japonica Group]	gi|1002250321|ref|XM_015773880.1|	1642	0	PREDICTED: Oryza sativa Japonica Group probable flavin-containing monooxygenase 1 (LOC107275877), mRNA	Q9LMA1	213	4e-157	Probable flavin-containing monooxygenase 1	.	.	.	.	pfam00743	FMO-like	Flavin-binding monooxygenase-like. This family includes FMO proteins, cyclohexanone mono-oxygenase and a number of different mono-oxygenases.	GO:0071456|cellular response to hypoxia;GO:0009870|defense response signaling pathway, resistance gene-dependent;GO:0010204|defense response signaling pathway, resistance gene-independent;GO:0042742|defense response to bacterium;GO:0050832|defense response to fungus;GO:0055114|oxidation-reduction process;GO:0009626|plant-type hypersensitive response;GO:0051707|response to other organism;GO:000962…	.	GO:0050660|flavin adenine dinucleotide binding;GO:0004497|monooxygenase activity;GO:0004499|N,N-dimethylaniline monooxygenase activity;GO:0050661|NADP binding;	K00485	FMO; dimethylaniline monooxygenase (N-oxide forming) [EC:1.14.13.8]
OS03G0182800	61	131	81	94.0721	20	25	1433	419.676	0.224154	-2.15744	1.81687e-06	0.000184213	down	yes	OS03G0182800	protein_coding	chr3:4343807-4345689:-	gi|1002255977|ref|XP_015632275.1|	880	3e-112	PREDICTED: ethylene-responsive transcription factor RAP2-12 [Oryza sativa Japonica Group]	gi|1002255976|ref|XM_015776789.1|	1321	0	PREDICTED: Oryza sativa Japonica Group ethylene-responsive transcription factor RAP2-12 (LOC4331843), mRNA	Q8H0T5	89.4	4e-19	Ethylene-responsive transcription factor ERF073	.	.	.	.	pfam00847	AP2	AP2 domain. This 60 amino acid residue domain can bind to DNA and is found in transcription factor proteins.	GO:0009873|ethylene-activated signaling pathway;GO:0006351|transcription, DNA-templated;	GO:0005634|nucleus;	GO:0003677|DNA binding;GO:0003700|transcription factor activity, sequence-specific DNA binding;	.	.
OS03G0188400	213	391	410	351.078	47	79	4	43.9354	7.99076	2.99833	6.78123e-06	0.000592351	up	yes	OS03G0188400	protein_coding	chr3:4628935-4630514:+	gi|1002250150|ref|XP_015629273.1|	1232	2e-165	PREDICTED: transcription factor bHLH96 [Oryza sativa Japonica Group]	gi|1002250149|ref|XM_015773787.1|	1312	0	PREDICTED: Oryza sativa Japonica Group transcription factor bHLH96 (LOC4331887), mRNA	Q9C7T4	189	3e-54	Transcription factor bHLH96	.	.	.	.	pfam00010	HLH	Helix-loop-helix DNA-binding domain.	GO:0006351|transcription, DNA-templated;	GO:0005634|nucleus;	GO:0016597|amino acid binding;GO:0003677|DNA binding;GO:0003700|transcription factor activity, sequence-specific DNA binding;	.	.
OS03G0194600	3	2	2	2.49299	30	9	46	25.3788	0.0982313	-3.34767	0.000110552	0.00626097	down	yes	OS03G0194600	protein_coding	chr3:4913314-4914063:+	gi|1002254860|ref|XP_015631700.1|	839	8e-111	PREDICTED: cytochrome b561 and DOMON domain-containing protein At5g35735 [Oryza sativa Japonica Group]	gi|1002254859|ref|XM_015776214.1|	750	0	PREDICTED: Oryza sativa Japonica Group cytochrome b561 and DOMON domain-containing protein At5g35735 (LOC4331928), mRNA	Q9FKC1	105	2e-25	Cytochrome b561 and DOMON domain-containing protein At5g48750	.	.	.	.	pfam04526	DUF568	Protein of unknown function (DUF568). Family of uncharacterized plant proteins.	GO:0055114|oxidation-reduction process;	GO:0016021|integral component of membrane;	.	.	.
OS03G0195100	2	0	4	2.15524	1	0	425	120.292	0.0179168	-5.80255	2.59469e-07	3.46994e-05	down	yes	OS03G0195100	protein_coding	chr3:4936394-4941234:+	gi|1002253091|ref|XP_015630783.1|	1433	0	PREDICTED: aminotransferase ALD1 homolog [Oryza sativa Japonica Group]	gi|116636890|emb|CT828078.1|	1709	0	Oryza sativa (indica cultivar-group) cDNA clone:OSIGCRA125M10, full insert sequence	Q6VMN7	228	7e-66	Aminotransferase ALD1 homolog	MTH52	203	1e-57	COG0436	pfam00155	Aminotran_1_2	Aminotransferase class I and II.	GO:0006952|defense response;GO:0009089|lysine biosynthetic process via diaminopimelate;	.	GO:0010285|L,L-diaminopimelate aminotransferase activity;GO:0030170|pyridoxal phosphate binding;	K10206	E2.6.1.83; LL-diaminopimelate aminotransferase [EC:2.6.1.83]
OS03G0199500	57	20	58	48.4656	6	5	0	3.63178	13.3448	3.73821	9.61533e-05	0.00557086	up	yes	OS03G0199500	protein_coding	chr3:5225077-5226496:-	gi|1002256590|ref|XP_015632602.1|	893	8e-117	PREDICTED: uncharacterized protein LOC4331962 [Oryza sativa Japonica Group]	gi|116011710|dbj|AK242345.1|	1126	0	Oryza sativa Japonica Group cDNA, clone: J080009C14, full insert sequence	.	.	.	.	.	.	.	.	pfam05458	Siva	Cd27 binding protein (Siva). Siva binds to the CD27 cytoplasmic tail. It has a DD homology region, a box-B-like ring finger, and a zinc finger-like domain. Overexpression of Siva in various cell lines induces apoptosis, suggesting an important role for Siva in the CD27-transduced apoptotic pathway. Siva-1 binds to and inhibits BCL-X(L)-mediated protection against UV radiation-induced apoptosis. I…	.	.	.	.	.
OS03G0226200	0	0	3	1.04251	2	11	1202	343.925	0.00303121	-8.36589	0.000913709	0.0322803	down	yes	HB2	protein_coding	chr3:6624980-6626080:-	gi|1002248340|ref|XP_015628351.1|	892	4e-119	PREDICTED: non-symbiotic hemoglobin 2 [Oryza sativa Japonica Group]	gi|1002248339|ref|XM_015772865.1|	778	0	PREDICTED: Oryza sativa Japonica Group non-symbiotic hemoglobin 2 (LOC4332123), mRNA	O04985	348	2e-120	Non-symbiotic hemoglobin 2	.	.	.	.	pfam00042	Globin	Globin.	.	.	GO:0020037|heme binding;GO:0046872|metal ion binding;GO:0019825|oxygen binding;	.	.
OS03G0233900	0	0	1	0.347503	0	0	101	28.5145	0.0121869	-6.35852	2.60169e-07	3.46994e-05	down	yes	HB1	protein_coding	chr3:7092864-7093988:+	gi|1002251126|ref|XP_015629794.1|	868	2e-115	PREDICTED: non-symbiotic hemoglobin 1 [Oryza sativa Japonica Group]	gi|1002251125|ref|XM_015774308.1|	799	0	PREDICTED: Oryza sativa Japonica Group non-symbiotic hemoglobin 1 (LOC4332166), mRNA	O04986	338	9e-117	Non-symbiotic hemoglobin 1	.	.	.	.	pfam00042	Globin	Globin.	.	.	GO:0020037|heme binding;GO:0046872|metal ion binding;GO:0019825|oxygen binding;	.	.
OS03G0240600	36	29	14	28.0663	6	39	420	134.462	0.208731	-2.26028	0.000388425	0.0169058	down	yes	OS03G0240600	protein_coding	chr3:7440402-7442007:-	gi|1002250003|ref|XP_015629195.1|	1872	0	PREDICTED: U-box domain-containing protein 21 [Oryza sativa Japonica Group]	gi|937906879|dbj|AP014959.1|	1606	0	Oryza sativa Japonica Group DNA, chromosome 3, cultivar: Nipponbare, complete sequence	Q9C8D1	253	4e-76	U-box domain-containing protein 20	.	.	.	.	pfam04564	U-box	U-box domain. This domain is related to the Ring finger pfam00097 but lacks the zinc binding residues.	GO:0010200|response to chitin;	.	GO:0016874|ligase activity;GO:0004842|ubiquitin-protein transferase activity;	.	.
OS03G0264600	55	66	251	129.722	15	11	25	15.5968	8.31719	3.0561	0.000149112	0.00792307	up	yes	OS03G0264600	protein_coding	chr3:8713068-8714646:-	gi|937908473|dbj|BAS83393.1|	1758	0	Os03g0264600, partial [Oryza sativa Japonica Group]	gi|1002250197|ref|XM_015773813.1|	1579	0	PREDICTED: Oryza sativa Japonica Group uncharacterized LOC4332342 (LOC4332342), mRNA	.	.	.	.	.	.	.	.	pfam04780	DUF629	Protein of unknown function (DUF629). This family represents a region of several plant proteins of unknown function. A C2H2 zinc finger is predicted in this region in some family members, but the spacing between the cysteine residues is not conserved throughout the family.	.	.	.	.	.
OS03G0268600	244	193	242	240.193	271	199	5431	1687.65	0.142324	-2.81275	2.79155e-25	3.69834e-22	down	yes	OS03G0268600	protein_coding	chr3:8921424-8923437:-	gi|1002249290|ref|XP_015628825.1|	1613	0	PREDICTED: probable protein phosphatase 2C 30 [Oryza sativa Japonica Group]	gi|1002249289|ref|XM_015773339.1|	1665	0	PREDICTED: Oryza sativa Japonica Group probable protein phosphatase 2C 30 (LOC4332374), mRNA	Q84JI0	625	0	Probable protein phosphatase 2C 30	YDL006w	107	4e-25	COG0631	pfam00481	PP2C	Protein phosphatase 2C. Protein phosphatase 2C is a Mn++ or Mg++ dependent protein serine/threonine phosphatase.	.	.	GO:0046872|metal ion binding;GO:0004722|protein serine/threonine phosphatase activity;	K14497	PP2C; protein phosphatase 2C [EC:3.1.3.16]
OS03G0269700	9	6	10	8.86899	47	44	36	40.3546	0.219776	-2.18589	0.00159551	0.0485929	down	yes	OS03G0269700	protein_coding	chr3:8983003-8984178:+	gi|113548151|dbj|BAF11594.1|	1290	6e-177	Os03g0269700, partial [Oryza sativa Japonica Group]	gi|32970352|dbj|AK060334.1|	1005	0	Oryza sativa Japonica Group cDNA clone:001-008-B09, full insert sequence	.	.	.	.	.	.	.	.	pfam04646	DUF604	Protein of unknown function, DUF604. This family includes a conserved region found in several uncharacterized plant proteins.	.	.	.	.	.
OS03G0287400	28	11	19	20.8915	1	0	589	166.592	0.125405	-2.99533	1.06595e-05	0.000862853	down	yes	OS03G0287400	protein_coding	chr3:9916095-9917286:-	gi|1002250249|ref|XP_015629326.1|	969	6e-128	PREDICTED: LOB domain-containing protein 1 [Oryza sativa Japonica Group]	gi|1002250248|ref|XM_015773840.1|	1097	0	PREDICTED: Oryza sativa Japonica Group LOB domain-containing protein 1 (LOC4332483), mRNA	Q9LQR0	184	1e-54	LOB domain-containing protein 1	.	.	.	.	pfam03195	DUF260	Protein of unknown function DUF260.	.	GO:0005739|mitochondrion;	.	.	.
OS03G0307200	10	240	11	85.6671	5	5	14	7.27935	11.7685	3.55686	8.06456e-05	0.00483448	up	yes	NAS2	protein_coding	chr3:10926469-10927729:+	gi|1002252801|ref|XP_015630628.1|	1605	0	PREDICTED: nicotianamine synthase 2 [Oryza sativa Japonica Group]	gi|1002252800|ref|XM_015775142.1|	1261	0	PREDICTED: Oryza sativa Japonica Group nicotianamine synthase 2 (LOC4332607), mRNA	Q10MI9	622	0	Nicotianamine synthase 2	.	.	.	.	pfam03059	NAS	Nicotianamine synthase protein. Nicotianamine synthase EC:2.5.1.43 catalyses the trimerization of S-adenosylmethionine to yield one molecule of nicotianamine. Nicotianamine has an important role in plant iron uptake mechanisms. Plants adopt two strategies (termed I and II) of iron acquisition. Strategy I is adopted by all higher plants except graminaceous plants, which adopt strategy II. In strat…	GO:0030418|nicotianamine biosynthetic process;	.	GO:0030410|nicotianamine synthase activity;	K05953	E2.5.1.43; nicotianamine synthase [EC:2.5.1.43]
OS03G0312300	1	0	0	0.382611	0	1	512	144.909	0.00264035	-8.56505	3.73292e-15	2.18184e-12	down	yes	OS03G0312300	protein_coding	chr3:11161068-11164690:-	gi|218192679|gb|EEC75106.1|	776	1e-133	hypothetical protein OsI_11281 [Oryza sativa Indica Group]	gi|32996573|dbj|AK111364.1|	988	0	Oryza sativa Japonica Group cDNA clone:002-181-H09, full insert sequence	Q9LV60	89.4	5e-38	Cysteine-rich repeat secretory protein 55	.	.	.	.	pfam01657	Stress-antifung	Salt stress response/antifungal. This domain is often found in association with the kinase domains pfam00069 or pfam07714. In many proteins it is duplicated. It contains six conserved cysteines which are involved in disulphide bridges. It has a role in salt stress response and has antifungal activity.	GO:0080167|response to karrikin;	GO:0005576|extracellular region;	.	.	.
OS03G0325600	9	8	1	6.39162	0	0	583	164.593	0.0388328	-4.68658	1.66441e-06	0.000172271	down	yes	OS03G0325600	protein_coding	chr3:11845236-11849001:-	gi|1002249630|ref|XP_015629005.1|	994	2e-128	PREDICTED: WUSCHEL-related homeobox 6 isoform X1 [Oryza sativa Japonica Group]	gi|1002249631|ref|XM_015773520.1|	1602	0	PREDICTED: Oryza sativa Japonica Group WUSCHEL-related homeobox 6 (LOC4332705), transcript variant X2, mRNA	Q10M29	324	1e-104	WUSCHEL-related homeobox 6	.	.	.	.	pfam00046	Homeobox	Homeobox domain.	GO:0007275|multicellular organismal development;GO:0006355|regulation of transcription, DNA-templated;GO:0006351|transcription, DNA-templated;	GO:0005634|nucleus;	GO:0003677|DNA binding;	.	.
OS03G0326200	281	419	270	337.547	153	250	5740	1757.29	0.192084	-2.38019	2.04331e-18	1.88864e-15	down	yes	OS03G0326200	protein_coding	chr3:11893128-11898228:-	gi|937909071|dbj|BAS83991.1|	3925	0	Os03g0326200, partial [Oryza sativa Japonica Group]	gi|32985046|dbj|AK099837.1|	4007	0	Oryza sativa Japonica Group cDNA clone:J013106L05, full insert sequence	P98204	665	0	Phospholipid-transporting ATPase 1	.	.	.	.	pfam00122	E1-E2_ATPase	E1-E2 ATPase.	.	GO:0005789|endoplasmic reticulum membrane;GO:0016021|integral component of membrane;GO:0016020|membrane;GO:0005886|plasma membrane;	GO:0005524|ATP binding;GO:0000287|magnesium ion binding;GO:0004012|phospholipid-translocating ATPase activity;	K14802	DRS2, ATP8A; phospholipid-transporting ATPase [EC:3.6.3.1]
OS03G0338400	11	1	129	49.3617	2	2	7	3.30699	14.9265	3.8998	0.000119791	0.00669302	up	yes	OS03G0338400	protein_coding	chr3:12587548-12589765:+	gi|1002249705|ref|XP_015629044.1|	780	2e-100	PREDICTED: uncharacterized protein LOC4332778 [Oryza sativa Japonica Group]	gi|1002249704|ref|XM_015773558.1|	1142	0	PREDICTED: Oryza sativa Japonica Group uncharacterized LOC4332778 (LOC4332778), mRNA	.	.	.	.	.	.	.	.	pfam01842	ACT	ACT domain. This family of domains generally have a regulatory role. ACT domains are linked to a wide range of metabolic enzymes that are regulated by amino acid concentration. Pairs of ACT domains bind specifically to a particular amino acid leading to regulation of the linked enzyme. The ACT domain is found in: D-3-phosphoglycerate dehydrogenase EC:1.1.1.95, which is inhibited by serine. Aspart…	.	.	.	.	.
OS03G0351700	7	5	0	4.30366	6	4	599	172.382	0.0249659	-5.3239	2.04702e-05	0.00150347	down	yes	OS03G0351700	protein_coding	chr3:13189478-13190315:+	gi|1002251397|ref|XP_015629926.1|	151	2e-09	PREDICTED: uncharacterized protein LOC4332848 [Oryza sativa Japonica Group]	gi|1002251396|ref|XM_015774440.1|	838	0	PREDICTED: Oryza sativa Japonica Group uncharacterized LOC4332848 (LOC4332848), mRNA	.	.	.	.	.	.	.	.	pfam07044	DUF1329	Protein of unknown function (DUF1329). This family consists of several hypothetical bacterial proteins of around 475 residues in length. The majority of family members are from Pseudomonas species but the family also contains sequences from Shewanella oneidensis and Thauera aromatica.	.	.	.	.	.
OS03G0355200	1	8	10	6.45826	11	234	8	89.9538	0.0717953	-3.79997	7.97486e-05	0.00479517	down	yes	OS03G0355200	protein_coding	chr3:13570909-13574657:+	gi|1002253299|ref|XP_015630887.1|	2234	0	PREDICTED: U4/U6 small nuclear ribonucleoprotein PRP4-like protein [Oryza sativa Japonica Group]	gi|1002257921|ref|XM_015777795.1|	1688	0	PREDICTED: Oryza sativa Japonica Group U4/U6 small nuclear ribonucleoprotein PRP4-like protein (LOC4332861), mRNA	O22212	569	0	U4/U6 small nuclear ribonucleoprotein PRP4-like protein	.	.	.	.	pfam08799	PRP4	pre-mRNA processing factor 4 (PRP4) like. This small domain is found on PRP4 ribonuleoproteins. PRP4 is a U4/U6 small nuclear ribonucleoprotein that is involved in pre-mRNA processing.	GO:0001709|cell fate determination;GO:0007267|cell-cell signaling;GO:0009553|embryo sac development;GO:0009560|embryo sac egg cell differentiation;GO:0000398|mRNA splicing, via spliceosome;	GO:0016607|nuclear speck;GO:0005681|spliceosomal complex;GO:0046540|U4/U6 x U5 tri-snRNP complex;	GO:0030621|U4 snRNA binding;GO:0017070|U6 snRNA binding;	K12662	PRPF4, PRP4; U4/U6 small nuclear ribonucleoprotein PRP4
OS03G0371800	202	97	453	266.239	34	28	18	25.5417	10.4237	3.38179	1.42239e-06	0.00015197	up	yes	OS03G0371800	protein_coding	chr3:14598168-14599574:-	gi|108708390|gb|ABF96185.1|	1306	3e-176	Myb-like DNA-binding domain containing protein [Oryza sativa Japonica Group]	gi|937906879|dbj|AP014959.1|	1066	0	Oryza sativa Japonica Group DNA, chromosome 3, cultivar: Nipponbare, complete sequence	Q8LPH6	218	3e-65	Transcription factor MYB86	ECU11g1690	95.5	4e-22	COG5147	pfam00249	Myb_DNA-binding	Myb-like DNA-binding domain. This family contains the DNA binding domains from Myb proteins, as well as the SANT domain family.	GO:0006355|regulation of transcription, DNA-templated;GO:0006351|transcription, DNA-templated;	GO:0005634|nucleus;	GO:0003677|DNA binding;	K09422	MYBP; myb proto-oncogene protein, plant
OS03G0375900	23	28	10	21.3772	38	20	266	93.8938	0.227675	-2.13495	0.000281824	0.0129943	down	yes	OS03G0375900	protein_coding	chr3:14836140-14838125:-	gi|113548689|dbj|BAF12132.1|	774	2e-95	Os03g0375900 [Oryza sativa Japonica Group]	gi|937906879|dbj|AP014959.1|	1986	0	Oryza sativa Japonica Group DNA, chromosome 3, cultivar: Nipponbare, complete sequence	Q9LHN7	133	5e-32	Probable polyamine transporter At3g13620	.	.	.	.	pfam13520	AA_permease_2	Amino acid permease.	GO:0015846|polyamine transport;	GO:0005887|integral component of plasma membrane;	GO:0015171|amino acid transmembrane transporter activity;GO:0015297|antiporter activity;GO:0015203|polyamine transmembrane transporter activity;GO:0015293|symporter activity;	.	.
OS03G0377100	56	20	57	47.7354	0	1	1	0.642753	74.2672	6.21465	5.57413e-08	9.0426e-06	up	yes	EXPA21	protein_coding	chr3:14894714-14896143:+	gi|1002251409|ref|XP_015629932.1|	981	3e-130	PREDICTED: expansin-A21 [Oryza sativa Japonica Group]	gi|1002251408|ref|XM_015774446.1|	971	0	PREDICTED: Oryza sativa Japonica Group expansin-A21 (LOC4332961), mRNA	Q10KN4	382	2e-131	Expansin-A21	.	.	.	.	pfam01357	Pollen_allerg_1	Pollen allergen. This family contains allergens lol PI, PII and PIII from Lolium perenne.	GO:0009664|plant-type cell wall organization;	GO:0005618|cell wall;GO:0005576|extracellular region;GO:0016020|membrane;	.	.	.
OS03G0399000	1	6	2	3.02808	1	0	115	32.7719	0.0923986	-3.43599	0.000422046	0.0179788	down	yes	OS03G0399000	protein_coding	chr3:16151375-16153554:+	gi|1002251024|ref|XP_015629742.1|	2827	0	PREDICTED: pectinesterase [Oryza sativa Japonica Group]	gi|1002251023|ref|XM_015774256.1|	2089	0	PREDICTED: Oryza sativa Japonica Group pectinesterase (LOC4333049), mRNA	Q7Y201	410	3e-132	Probable pectinesterase/pectinesterase inhibitor 13	CAC3373	133	4e-33	COG4677	pfam01095	Pectinesterase	Pectinesterase.	GO:0042545|cell wall modification;GO:0045490|pectin catabolic process;	GO:0071944|cell periphery;GO:0005618|cell wall;GO:0016021|integral component of membrane;	GO:0045330|aspartyl esterase activity;GO:0030599|pectinesterase activity;GO:0046910|pectinesterase inhibitor activity;	.	.
OS03G0403600	157	347	524	354.963	18	66	41	40.8525	8.6889	3.11917	0.000120556	0.00671579	up	yes	OS03G0403600	protein_coding	chr3:16457908-16459449:+	gi|1002251994|ref|XP_015630236.1|	1866	0	PREDICTED: uncharacterized protein LOC4333068 [Oryza sativa Japonica Group]	gi|937906879|dbj|AP014959.1|	1542	0	Oryza sativa Japonica Group DNA, chromosome 3, cultivar: Nipponbare, complete sequence	.	.	.	.	YPO3007	55.8	2e-07	COG2304	pfam13519	VWA_2	von Willebrand factor type A domain.	.	.	.	.	.
OS03G0416500	1106	1325	1973	1539.52	443	605	88	377.993	4.07288	2.02605	0.000555964	0.0222078	up	yes	OS03G0416500	protein_coding	chr3:17288084-17292842:-	gi|1002248163|ref|XP_015628257.1|	1577	0	PREDICTED: probable 6-phosphogluconolactonase 1 isoform X1 [Oryza sativa Japonica Group]	gi|32983901|dbj|AK073878.1|	2909	0	Oryza sativa Japonica Group cDNA clone:J033072G18, full insert sequence	Q75IV7	612	0	Probable 6-phosphogluconolactonase 1	SPCC16C4.10	127	9e-33	COG0363	pfam01182	Glucosamine_iso	Glucosamine-6-phosphate isomerases/6-phosphogluconolactonase.	GO:0005975|carbohydrate metabolic process;GO:0006098|pentose-phosphate shunt;	.	GO:0017057|6-phosphogluconolactonase activity;	K01057	PGLS, pgl, devB; 6-phosphogluconolactonase [EC:3.1.1.31]
OS03G0563600	20	13	11	15.7008	2	0	1	0.892197	17.5979	4.13733	0.0010249	0.0354832	up	yes	OS03G0563600	protein_coding	chr3:20264124-20269616:+	gi|1002248744|ref|XP_015628538.1|	1631	0	PREDICTED: peroxidase 27 [Oryza sativa Japonica Group]	gi|1002248743|ref|XM_015773052.1|	1404	0	PREDICTED: Oryza sativa Japonica Group peroxidase 27 (LOC4333262), mRNA	Q9LXG3	322	1e-104	Peroxidase 56	.	.	.	.	pfam00141	peroxidase	Peroxidase.	GO:0042744|hydrogen peroxide catabolic process;GO:0009664|plant-type cell wall organization;GO:0006979|response to oxidative stress;	GO:0005576|extracellular region;GO:0009505|plant-type cell wall;	GO:0020037|heme binding;GO:0046872|metal ion binding;GO:0004601|peroxidase activity;	K00430	E1.11.1.7; peroxidase [EC:1.11.1.7]
OS03G0580200	16	27	27	24.2814	2	0	3	1.45684	16.6672	4.05894	0.000168232	0.00868361	up	yes	OS03G0580200	protein_coding	chr3:21275422-21276198:-	gi|113549022|dbj|BAF12465.1|	753	4e-98	Os03g0580200, partial [Oryza sativa Japonica Group]	gi|937906879|dbj|AP014959.1|	777	0	Oryza sativa Japonica Group DNA, chromosome 3, cultivar: Nipponbare, complete sequence	Q8LB81	105	7e-25	GDSL esterase/lipase At5g33370	.	.	.	.	pfam09847	DUF2074	Predicted permease (DUF2074). This domain, found in various archaeal hypothetical proteins, has no known function.	GO:0016042|lipid catabolic process;	GO:0005576|extracellular region;	GO:0016788|hydrolase activity, acting on ester bonds;	.	.
OS03G0645900	101	113	69	99.3551	76	53	3532	1039.44	0.0955855	-3.38707	2.55216e-25	3.49778e-22	down	yes	OS03G0645900	protein_coding	chr3:24959201-24961260:+	gi|1002254549|ref|XP_015631538.1|	3082	0	PREDICTED: 9-cis-epoxycarotenoid dioxygenase 1, chloroplastic [Oryza sativa Japonica Group]	gi|1002254548|ref|XM_015776052.1|	2060	0	PREDICTED: Oryza sativa Japonica Group 9-cis-epoxycarotenoid dioxygenase 1, chloroplastic (LOC4333566), mRNA	O24592	1001	0	9-cis-epoxycarotenoid dioxygenase 1, chloroplastic	all1106	293	8e-90	COG3670	pfam03055	RPE65	Retinal pigment epithelial membrane protein. This family represents a retinal pigment epithelial membrane receptor which is abundantly expressed in retinal pigment epithelium, and binds plasma retinal binding protein. The family also includes the sequence related neoxanthin cleavage enzyme in plants and lignostilbene-alpha,beta-dioxygenase in bacteria.	GO:0009688|abscisic acid biosynthetic process;	GO:0009570|chloroplast stroma;	GO:0045549|9-cis-epoxycarotenoid dioxygenase activity;GO:0046872|metal ion binding;	K09840	NCED; 9-cis-epoxycarotenoid dioxygenase [EC:1.13.11.51]
OS03G0658800	282	557	532	473.836	2140	2700	886	1875.87	0.252596	-1.9851	2.89818e-07	3.80204e-05	down	yes	OS03G0658800	protein_coding	chr3:25746127-25760738:-	gi|1002251348|ref|XP_015629900.1|	2529	0	PREDICTED: cytochrome P450 87A3-like [Oryza sativa Japonica Group]	gi|1002251347|ref|XM_015774414.1|	1819	0	PREDICTED: Oryza sativa Japonica Group cytochrome P450 87A3-like (LOC4333623), mRNA	Q7XU38	489	7e-166	Cytochrome P450 87A3	slr0574	182	9e-50	COG2124	pfam00067	p450	Cytochrome P450. Cytochrome P450s are haem-thiolate proteins involved in the oxidative degradation of various compounds. They are particularly well known for their role in the degradation of environmental toxins and mutagens. They can be divided into 4 classes, according to the method by which electrons from NAD(P)H are delivered to the catalytic site. Sequence conservation is relatively low with…	GO:0016132|brassinosteroid biosynthetic process;GO:0010268|brassinosteroid homeostasis;GO:0007275|multicellular organismal development;GO:0016125|sterol metabolic process;	GO:0030659|cytoplasmic vesicle membrane;GO:0016021|integral component of membrane;	GO:0020037|heme binding;GO:0005506|iron ion binding;GO:0004497|monooxygenase activity;GO:0016705|oxidoreductase activity, acting on paired donors, with incorporation or reduction of molecular oxygen;	.	.
OS03G0664600	72	218	182	161.66	11	17	6	11.1756	14.4655	3.85454	5.61482e-08	9.07158e-06	up	yes	OS03G0664600	protein_coding	chr3:26115036-26115854:+	gi|937910705|dbj|BAS85625.1|	710	7e-91	Os03g0664600 [Oryza sativa Japonica Group]	gi|1002256292|ref|XM_015776955.1|	369	0	PREDICTED: Oryza sativa Japonica Group uncharacterized LOC107276895 (LOC107276895), mRNA	.	.	.	.	.	.	.	.	pfam14368	LTP_2	Probable lipid transfer. The members of this family are probably involved in lipid transfer. The family has several highly conserved cysteines, paired in various ways.	.	.	.	.	.
OS03G0699700	87	76	34	69.8081	1	14	3458	981.619	0.0711153	-3.8137	4.96966e-09	1.05532e-06	down	yes	OS03G0699700	protein_coding	chr3:28049600-28053580:+	gi|1002256919|ref|XP_015632769.1|	4543	0	PREDICTED: linoleate 9S-lipoxygenase 1 [Oryza sativa Japonica Group]	gi|1002256918|ref|XM_015777283.1|	2828	0	PREDICTED: Oryza sativa Japonica Group linoleate 9S-lipoxygenase 1 (LOC4333818), mRNA	Q76I22	1754	0	Linoleate 9S-lipoxygenase 1	.	.	.	.	pfam00305	Lipoxygenase	Lipoxygenase.	GO:0006633|fatty acid biosynthetic process;GO:0031408|oxylipin biosynthetic process;	GO:0005737|cytoplasm;	GO:0046872|metal ion binding;GO:0016702|oxidoreductase activity, acting on single donors with incorporation of molecular oxygen, incorporation of two atoms of oxygen;	K15718	LOX1_5; linoleate 9S-lipoxygenase [EC:1.13.11.58]
OS03G0699800	1	0	1	0.730114	0	0	165	46.5831	0.0156734	-5.99554	1.58981e-09	3.69515e-07	down	yes	OS03G0699800	protein_coding	chr3:28054566-28055167:-	gi|28273374|gb|AAO38460.1|	325	2e-35	hypothetical protein [Oryza sativa Japonica Group]	gi|937906879|dbj|AP014959.1|	602	0	Oryza sativa Japonica Group DNA, chromosome 3, cultivar: Nipponbare, complete sequence	.	.	.	.	.	.	.	.	pfam11437	Vanabin-2	Vanadium-binding protein 2. The Vanadium binding protein, Vanabin2, contains four alpha-helices connected by nine disulphide bonds. Vanadium accumulates in Ascidians however the biological reason remains unclear.	.	.	.	.	.
OS03G0712800	3	2	0	1.79799	3	0	209	59.92	0.0300065	-5.05858	5.87826e-07	7.0371e-05	down	yes	GLN1-3	protein_coding	chr3:28822424-28826321:-	gi|1002249042|ref|XP_015628694.1|	1841	0	PREDICTED: glutamine synthetase cytosolic isozyme 1-3 [Oryza sativa Japonica Group]	gi|1002249041|ref|XM_015773208.1|	1495	0	PREDICTED: Oryza sativa Japonica Group glutamine synthetase cytosolic isozyme 1-3 (LOC4333896), mRNA	Q4W8D0	713	0	Glutamine synthetase cytosolic isozyme 1-3	YPR035w	370	5e-123	COG0174	pfam00120	Gln-synt_C	Glutamine synthetase, catalytic domain.	GO:0006542|glutamine biosynthetic process;GO:0009399|nitrogen fixation;	GO:0005737|cytoplasm;	GO:0005524|ATP binding;GO:0004356|glutamate-ammonia ligase activity;	K01915	glnA, GLUL; glutamine synthetase [EC:6.3.1.2]
OS03G0738600	68	68	150	100.248	53	72	79965	22618	0.00443224	-7.81775	6.38508e-23	7.36595e-20	down	yes	LOX1.1	protein_coding	chr3:30315456-30318959:+	gi|1002251169|ref|XP_015629809.1|	4417	0	PREDICTED: linoleate 9S-lipoxygenase 2 [Oryza sativa Japonica Group]	gi|1002251168|ref|XM_015774323.1|	2927	0	PREDICTED: Oryza sativa Japonica Group linoleate 9S-lipoxygenase 2 (LOC4334049), mRNA	P29250	1684	0	Linoleate 9S-lipoxygenase 2	.	.	.	.	pfam00305	Lipoxygenase	Lipoxygenase.	GO:0006633|fatty acid biosynthetic process;GO:0031408|oxylipin biosynthetic process;GO:0051707|response to other organism;GO:0009611|response to wounding;	GO:0005737|cytoplasm;	GO:0016165|linoleate 13S-lipoxygenase activity;GO:0046872|metal ion binding;	K15718	LOX1_5; linoleate 9S-lipoxygenase [EC:1.13.11.58]
OS03G0741500	0	1	0	0.325077	0	0	173	48.8416	0.00665574	-7.23119	1.25063e-10	3.68194e-08	down	yes	OS03G0741500	protein_coding	chr3:30430733-30432679:+	gi|218193729|gb|EEC76156.1|	1146	0	hypothetical protein OsI_13454 [Oryza sativa Indica Group]	gi|32996076|dbj|AK110867.1|	1852	0	Oryza sativa Japonica Group cDNA clone:002-172-E02, full insert sequence	A6YIH8	182	9e-116	Premnaspirodiene oxygenase	BH0579	90.1	1e-18	COG2124	pfam00067	p450	Cytochrome P450. Cytochrome P450s are haem-thiolate proteins involved in the oxidative degradation of various compounds. They are particularly well known for their role in the degradation of environmental toxins and mutagens. They can be divided into 4 classes, according to the method by which electrons from NAD(P)H are delivered to the catalytic site. Sequence conservation is relatively low with…	.	GO:0016021|integral component of membrane;	GO:0020037|heme binding;GO:0005506|iron ion binding;GO:0004497|monooxygenase activity;GO:0016705|oxidoreductase activity, acting on paired donors, with incorporation or reduction of molecular oxygen;	K15472	CYP71D55; premnaspirodiene oxygenase [EC:1.14.13.121]
OS03G0743800	1	1	1	1.05519	1	0	53	15.268	0.0691114	-3.85493	0.00107007	0.0366006	down	yes	OS03G0743800	protein_coding	chr3:30523073-30531098:+	gi|30017579|gb|AAP13001.1|	11111	0	putative Sec63 domain containing protein [Oryza sativa Japonica Group]	gi|1002254562|ref|XM_015776059.1|	4545	0	PREDICTED: Oryza sativa Japonica Group DExH-box ATP-dependent RNA helicase DExH12-like (LOC107276130), mRNA	Q9SYP1	2859	0	DExH-box ATP-dependent RNA helicase DExH12	SPAC9.03c	1748	0	COG1204	pfam02889	Sec63	Sec63 Brl domain. This domain (also known as the Brl domain) is required for assembly of functional endoplasmic reticulum translocons.	GO:0006397|mRNA processing;GO:0008380|RNA splicing;GO:0010228|vegetative to reproductive phase transition of meristem;	GO:0005829|cytosol;GO:0016020|membrane;GO:0005730|nucleolus;GO:0005681|spliceosomal complex;	GO:0005524|ATP binding;GO:0004386|helicase activity;GO:0003723|RNA binding;	K12854	SNRNP200, BRR2; pre-mRNA-splicing helicase BRR2 [EC:3.6.4.13]
OS03G0745100	2	0	3	1.80773	0	4	263	75.6923	0.0238826	-5.38789	4.07951e-10	1.03274e-07	down	yes	OS03G0745100	protein_coding	chr3:30609895-30611495:-	gi|937911424|dbj|BAS86344.1|	1173	1e-159	Os03g0745100, partial [Oryza sativa Japonica Group]	gi|116637993|emb|CT835126.1|	890	0	Oryza sativa (indica cultivar-group) cDNA clone:OSIGCFA007O08, full insert sequence	Q8H0F2	87.8	4e-18	Anthocyanin 3'-O-beta-glucosyltransferase	.	.	.	.	pfam13579	Glyco_trans_4_4	Glycosyl transferase 4-like domain.	GO:0008152|metabolic process;	.	GO:0033837|anthocyanin 3'-O-beta-glucosyltransferase activity;	K12939	3GT; anthocyanin 3'-O-beta-glucosyltransferase [EC:2.4.1.238]
OS03G0757950	6	5	6	6.00607	6	10	116	38.1832	0.157296	-2.66845	0.000524048	0.0212651	down	yes	OS03G0757950	protein_coding	chr3:31316533-31317979:-	gi|1002254361|ref|XP_015631440.1|	2564	0	PREDICTED: UDP-glucose 6-dehydrogenase 3 [Oryza sativa Japonica Group]	gi|1002254360|ref|XM_015775954.1|	1447	0	PREDICTED: Oryza sativa Japonica Group UDP-glucose 6-dehydrogenase 3 (LOC4334169), mRNA	Q9AUV6	992	0	UDP-glucose 6-dehydrogenase 3	RSc0913	288	2e-90	COG1004	pfam03721	UDPG_MGDP_dh_N	UDP-glucose/GDP-mannose dehydrogenase family, NAD binding domain. The UDP-glucose/GDP-mannose dehydrogenaseses are a small group of enzymes which possesses the ability to catalyse the NAD-dependent 2-fold oxidation of an alcohol to an acid without the release of an aldehyde intermediate.	GO:0005975|carbohydrate metabolic process;GO:0006024|glycosaminoglycan biosynthetic process;GO:0006065|UDP-glucuronate biosynthetic process;	GO:0005829|cytosol;GO:0005634|nucleus;	GO:0051287|NAD binding;GO:0003979|UDP-glucose 6-dehydrogenase activity;	K00012	UGDH, ugd; UDPglucose 6-dehydrogenase [EC:1.1.1.22]
OS03G0759700	3	3	3	3.16557	2	1	481	136.767	0.0231457	-5.43311	3.54039e-16	2.26956e-13	down	yes	OS03G0759700	protein_coding	chr3:31422049-31426612:+	gi|1002248320|ref|XP_015628341.1|	913	1e-116	PREDICTED: transcription factor bHLH113 [Oryza sativa Japonica Group]	gi|1002248321|ref|XM_015772856.1|	1475	0	PREDICTED: Oryza sativa Japonica Group transcription factor bHLH113 (LOC4334181), transcript variant X2, mRNA	Q9LT67	99.4	7e-22	Transcription factor bHLH113	.	.	.	.	pfam10156	Med17	Subunit 17 of Mediator complex. This Mediator complex subunit was formerly known as Srb4 in yeasts or Trap80 in Drosophila and human. The Med17 subunit is located within the head domain and is essential for cell viability to the extent that a mutant strain of cerevisiae lacking it shows all RNA polymerase II-dependent transcription ceasing at non-permissive temperatures.	GO:0006355|regulation of transcription, DNA-templated;GO:0006366|transcription from RNA polymerase II promoter;	GO:0005634|nucleus;	GO:0001046|core promoter sequence-specific DNA binding;GO:0003700|transcription factor activity, sequence-specific DNA binding;GO:0001228|transcriptional activator activity, RNA polymerase II transcription regulatory region sequence-specific binding;	.	.
OS03G0797300	157	145	89	138.134	17	12	18	14.5909	9.46712	3.24293	1.83102e-06	0.000185175	up	yes	OS03G0797300	protein_coding	chr3:33207531-33208198:-	gi|937911930|dbj|BAS86850.1|	136	1e-08	Os03g0797300, partial [Oryza sativa Japonica Group]	gi|1002257575|ref|XM_015777626.1|	668	0	PREDICTED: Oryza sativa Japonica Group indole-3-glycerol phosphate lyase, chloroplastic (LOC9270552), mRNA	P42390	52.8	6e-07	Indole-3-glycerol phosphate lyase, chloroplastic	.	.	.	.	pfam14110	DUF4282	Domain of unknown function (DUF4282). This family of proteins is functionally uncharacterized. This family of proteins is found in bacteria and eukaryotes. Proteins in this family are typically between 93 and 155 amino acids in length. There is a single completely conserved residue E that may be functionally important.	GO:0008652|cellular amino acid biosynthetic process;	GO:0009507|chloroplast;	GO:0033984|indole-3-glycerol-phosphate lyase activity;GO:0004834|tryptophan synthase activity;	K13222	BX1, IGL; indole-3-glycerol-phosphate lyase [EC:4.1.2.8]
OS03G0799300	8	8	16	11.2216	0	0	256	72.2743	0.155263	-2.68721	4.27864e-05	0.00286408	down	yes	OS03G0799300	protein_coding	chr3:33320937-33321607:+	gi|1002253350|ref|XP_015630910.1|	292	2e-30	PREDICTED: uncharacterized protein LOC4334442 [Oryza sativa Japonica Group]	gi|1002253349|ref|XM_015775424.1|	671	0	PREDICTED: Oryza sativa Japonica Group uncharacterized LOC4334442 (LOC4334442), mRNA	.	.	.	.	.	.	.	.	pfam02667	SCFA_trans	Short chain fatty acid transporter. This family consists of two sequences annotated as short chain fatty acid transporters, however, there are no references giving details of experimental characterisation of this function.	.	.	.	.	.
OS03G0803500	33	48	43	43.1725	63	34	829	265.51	0.162602	-2.62058	2.17649e-09	4.88727e-07	down	yes	OS03G0803500	protein_coding	chr3:33522573-33524525:-	gi|218193936|gb|EEC76363.1|	1519	0	hypothetical protein OsI_13952 [Oryza sativa Indica Group]	gi|1002247525|ref|XM_015772451.1|	1114	0	PREDICTED: Oryza sativa Japonica Group probable prolyl 4-hydroxylase 6 (LOC4334477), mRNA	Q8L970	394	2e-134	Probable prolyl 4-hydroxylase 7	.	.	.	.	pfam03171	2OG-FeII_Oxy	2OG-Fe(II) oxygenase superfamily. This family contains members of the 2-oxoglutarate (2OG) and Fe(II)-dependent oxygenase superfamily. This family includes the C-terminal of prolyl 4-hydroxylase alpha subunit. The holoenzyme has the activity EC:1.14.11.2 catalyzing the reaction: Procollagen L-proline + 2-oxoglutarate + O2 <=> procollagen trans- 4-hydroxy-L-proline + succinate + CO2. The full enzy…	.	GO:0005789|endoplasmic reticulum membrane;GO:0016021|integral component of membrane;	GO:0005506|iron ion binding;GO:0031418|L-ascorbic acid binding;GO:0004656|procollagen-proline 4-dioxygenase activity;	K00472	E1.14.11.2; prolyl 4-hydroxylase [EC:1.14.11.2]
OS03G0807700	11	5	29	15.9117	0	1	0	0.360431	44.1463	5.46422	0.000192494	0.00964774	up	yes	OS03G0807700	protein_coding	chr3:33765712-33767700:+	gi|937912043|dbj|BAS86963.1|	1837	0	Os03g0807700, partial [Oryza sativa Japonica Group]	gi|1002252638|ref|XM_015775063.1|	1396	0	PREDICTED: Oryza sativa Japonica Group uncharacterized LOC4334511 (LOC4334511), mRNA	.	.	.	.	.	.	.	.	pfam04862	DUF642	Protein of unknown function (DUF642). This family represents a duplicated conserved region found in a number of uncharacterized plant proteins, potentially in the stem. There is a conserved CGP sequence motif.	.	.	.	.	.
OS03G0816700	0	1	0	0.325077	4	0	138	40.1801	0.00809049	-6.94956	2.58764e-09	5.6821e-07	down	yes	OS03G0816700	protein_coding	chr3:34242164-34243419:-	gi|113550166|dbj|BAF13609.1|	1057	7e-143	Os03g0816700, partial [Oryza sativa Japonica Group]	gi|32992990|dbj|AK107781.1|	817	0	Oryza sativa Japonica Group cDNA clone:002-133-C07, full insert sequence	Q9SF24	94.7	8e-22	Protein LURP-one-related 10	.	.	.	.	pfam04525	Tub_2	Tubby C 2. The structure of this family has been solved. It comprises a 12-stranded beta barrel with a central C-terminal alpha helix. This helix is thought to be a transmembrane helix. It is structurally similar to the C-terminal domain of the Tubby protein. In plants it plays a role in defense against pathogens.	GO:0006952|defense response;	.	.	.	.
OS03G0826800	19462	23742	16462	20885	3375	5914	7242	5205.33	4.01223	2.0044	1.07914e-10	3.20078e-08	up	yes	OS03G0826800	protein_coding	chr3:34733490-34734706:-	gi|1002248381|ref|XP_015628372.1|	660	2e-83	PREDICTED: uncharacterized protein LOC4334643 [Oryza sativa Japonica Group]	gi|1002248380|ref|XM_015772886.1|	972	0	PREDICTED: Oryza sativa Japonica Group uncharacterized LOC4334643 (LOC4334643), mRNA	.	.	.	.	.	.	.	.	pfam00332	Glyco_hydro_17	Glycosyl hydrolases family 17.	.	.	.	.	.
OS03G0826900	19133	20860	14804	19246	3808	6431	1400	3874.39	4.96751	2.31252	1.07588e-08	2.0558e-06	up	yes	OS03G0826900	protein_coding	chr3:34739011-34740504:-	gi|113550239|dbj|BAF13682.1|	719	3e-90	Os03g0826900, partial [Oryza sativa Japonica Group]	gi|32984918|dbj|AK099709.1|	1285	0	Oryza sativa Japonica Group cDNA clone:J013075N13, full insert sequence	.	.	.	.	.	.	.	.	pfam04484	DUF566	Family of unknown function (DUF566). Family of related proteins that is plant specific.	.	.	.	.	.
OS03G0830500	277	579	628	512.435	31	588	36519	10531.5	0.0486574	-4.3612	2.09849e-18	1.89555e-15	down	yes	OS03G0830500	protein_coding	chr3:34883520-34884578:-	gi|1002250196|ref|XP_015629298.1|	609	2e-76	PREDICTED: cell number regulator 10 [Oryza sativa Japonica Group]	gi|32981196|dbj|AK071173.1|	825	0	Oryza sativa Japonica Group cDNA clone:J023082F07, full insert sequence	D9HP26	151	2e-43	Cell number regulator 10	.	.	.	.	pfam04749	PLAC8	PLAC8 family. This family includes the Placenta-specific gene 8 protein.	.	GO:0016021|integral component of membrane;	.	.	.
OS03G0859100	326	226	933	522.419	46	65	146	78.6741	6.64029	2.73125	0.000126851	0.00699266	up	yes	OS03G0859100	protein_coding	chr3:36256124-36259391:-	gi|1002250125|ref|XP_015629260.1|	1623	0	PREDICTED: GDSL esterase/lipase At1g20120 [Oryza sativa Japonica Group]	gi|937906879|dbj|AP014959.1|	1649	0	Oryza sativa Japonica Group DNA, chromosome 3, cultivar: Nipponbare, complete sequence	P0DKJ6	226	6e-69	GDSL esterase/lipase At1g20120	all3634	61.6	2e-09	COG3240	pfam00657	Lipase_GDSL	GDSL-like Lipase/Acylhydrolase.	GO:0016042|lipid catabolic process;	GO:0005576|extracellular region;	GO:0016298|lipase activity;	.	.
OS04G0107900	84	143	224	156.466	73	52	3599	1057.08	0.148017	-2.75616	1.32769e-05	0.00104431	down	yes	OS04G0107900	protein_coding	chr4:483234-485978:+	gi|937912632|dbj|BAS87551.1|	1147	5e-156	Os04g0107900, partial [Oryza sativa Japonica Group]	gi|1002259908|ref|XM_015778791.1|	879	0	PREDICTED: Oryza sativa Japonica Group heat shock protein 82 (LOC9267997), mRNA	P51819	406	2e-135	Heat shock protein 83	YPL240c	54.7	2e-08	COG0326	pfam00183	HSP90	Hsp90 protein.	GO:0006457|protein folding;GO:0006950|response to stress;	GO:0005737|cytoplasm;	GO:0005524|ATP binding;	K04079	htpG, HSP90A; molecular chaperone HtpG
OS04G0108600	56	337	369	259.206	201	275	42817	12248.6	0.0211621	-5.56237	3.20173e-08	5.46149e-06	down	yes	OS04G0108600	protein_coding	chr4:521286-521708:+	gi|937912637|dbj|BAS87556.1|	737	5e-98	Os04g0108600, partial [Oryza sativa Japonica Group]	gi|937912581|dbj|AP014960.1|	423	0	Oryza sativa Japonica Group DNA, chromosome 4, cultivar: Nipponbare, complete sequence	Q6Q3H2	109	4e-27	Valencene synthase	.	.	.	.	pfam01397	Terpene_synth	Terpene synthase, N-terminal domain. It has been suggested that this gene family be designated tps (for terpene synthase). It has been split into six subgroups on the basis of phylogeny, called tpsa-tpsf. tpsa includes vetispiridiene synthase, 5-epi- aristolochene synthase, and (+)-delta-cadinene synthase. tpsb includes (-)-limonene synthase. tpsc includes kaurene synthase A. tpsd includes taxadi…	GO:0016114|terpenoid biosynthetic process;	GO:0005737|cytoplasm;	GO:0000287|magnesium ion binding;GO:0010333|terpene synthase activity;	K14181	TPS1; valencene/7-epi-alpha-selinene synthase [EC:4.2.3.73 4.2.3.86]
OS04G0129900	26	43	59	44.4289	253	140	307	214.282	0.207338	-2.26994	9.10046e-07	0.000102464	down	yes	OS04G0129900	protein_coding	chr4:1874562-1876811:-	gi|1002258579|ref|XP_015633626.1|	3380	0	PREDICTED: dynamin-related protein 4C isoform X1 [Oryza sativa Japonica Group]	gi|1002258578|ref|XM_015778140.1|	2115	0	PREDICTED: Oryza sativa Japonica Group dynamin-related protein 4C (LOC4335000), transcript variant X1, mRNA	Q9ZP55	628	0	Dynamin-related protein 4C	SPAC767.01c	142	3e-35	COG0699	pfam01031	Dynamin_M	Dynamin central region. This region lies between the GTPase domain, see pfam00350, and the pleckstrin homology (PH) domain, see pfam00169.	GO:0000266|mitochondrial fission;	GO:0005737|cytoplasm;GO:0005874|microtubule;	GO:0005525|GTP binding;GO:0003924|GTPase activity;GO:0008017|microtubule binding;	.	.
OS04G0167800	110	177	136	146.886	211	184	4155	1303.71	0.112668	-3.14985	1.11013e-31	1.91836e-28	down	yes	OS04G0167800	protein_coding	chr4:4638237-4640929:-	gi|1002259673|ref|XP_015634160.1|	1390	0	PREDICTED: probable NAD(P)H-dependent oxidoreductase 1 [Oryza sativa Japonica Group]	gi|1002259672|ref|XM_015778674.1|	1181	0	PREDICTED: Oryza sativa Japonica Group probable NAD(P)H-dependent oxidoreductase 1 (LOC4335054), mRNA	Q7G765	282	2e-90	Probable NAD(P)H-dependent oxidoreductase 2	lin2739	149	2e-40	COG0656	pfam00248	Aldo_ket_red	Aldo/keto reductase family. This family includes a number of K+ ion channel beta chain regulatory domains - these are reported to have oxidoreductase activity.	.	.	GO:0016491|oxidoreductase activity;	.	.
OS04G0167875	5	3	5	4.6258	1	0	156	44.3471	0.104309	-3.26106	2.69323e-05	0.00189792	down	yes	OS04G0167875	protein_coding	chr4:4644736-4644996:-	gi|937912968|dbj|BAS87887.1|	237	4e-24	Os04g0167875 [Oryza sativa Japonica Group]	gi|937912581|dbj|AP014960.1|	261	2e-133	Oryza sativa Japonica Group DNA, chromosome 4, cultivar: Nipponbare, complete sequence	Q7XP01	97.4	1e-23	Probable protein phosphatase 2C 37	.	.	.	.	pfam00481	PP2C	Protein phosphatase 2C. Protein phosphatase 2C is a Mn++ or Mg++ dependent protein serine/threonine phosphatase.	.	.	GO:0046872|metal ion binding;GO:0004722|protein serine/threonine phosphatase activity;	.	.
OS04G0172400	14	19	7	13.9655	2	20	246	77.2696	0.180738	-2.46803	0.000103335	0.00594363	down	yes	OS04G0172400	protein_coding	chr4:4924085-4925539:-	gi|1002260384|ref|XP_015634518.1|	2116	0	PREDICTED: methanol O-anthraniloyltransferase [Oryza sativa Japonica Group]	gi|937912581|dbj|AP014960.1|	1455	0	Oryza sativa Japonica Group DNA, chromosome 4, cultivar: Nipponbare, complete sequence	Q7XHC4	244	3e-73	Acyl transferase 15	.	.	.	.	pfam02458	Transferase	Transferase family. This family includes a number of transferase enzymes. These include anthranilate N-hydroxycinnamoyl/benzoyltransferase that catalyses the first committed reaction of phytoalexin biosynthesis. Deacetylvindoline 4-O-acetyltransferase EC:2.3.1.107 catalyses the last step in vindoline biosynthesis is also a member of this family. The motif HXXXD is probably part of the active site…	.	.	GO:0016747|transferase activity, transferring acyl groups other than amino-acyl groups;	.	.
OS04G0182900	0	1	1	0.67258	0	0	73	20.6095	0.0326345	-4.93746	3.6359e-05	0.00250015	down	yes	OS04G0182900	protein_coding	chr4:5645679-5649613:+	gi|937913056|dbj|BAS87975.1|	1564	0	Os04g0182900 [Oryza sativa Japonica Group]	gi|1002261569|ref|XM_015779661.1|	942	0	PREDICTED: Oryza sativa Japonica Group putative amidase C869.01 (LOC4335103), mRNA	D4B3C8	142	8e-37	Putative amidase ARB_02965	CC2473	135	4e-35	COG0154	pfam01425	Amidase	Amidase.	.	GO:0005576|extracellular region;	GO:0016884|carbon-nitrogen ligase activity, with glutamine as amido-N-donor;GO:0016787|hydrolase activity;	K01426	E3.5.1.4, amiE; amidase [EC:3.5.1.4]
OS04G0249600	23	59	31	38.7522	53	35	600	198.17	0.195551	-2.35439	6.40817e-05	0.0039858	down	yes	OS04G0249600	protein_coding	chr4:9671368-9674023:-	gi|113563881|dbj|BAF14224.1|	613	1e-78	Os04g0249600, partial [Oryza sativa Japonica Group]	gi|32979456|dbj|AK069432.1|	1885	0	Oryza sativa Japonica Group cDNA clone:J023019G15, full insert sequence	Q39129	81.3	2e-16	Thiosulfate sulfurtransferase 16, chloroplastic	SA0042	59.3	6e-11	COG0607	pfam00581	Rhodanese	Rhodanese-like domain. Rhodanese has an internal duplication. This Pfam represents a single copy of this duplicated domain. The domain is found as a single copy in other proteins, including phosphatases and ubiquitin C-terminal hydrolases.	.	GO:0005737|cytoplasm;	GO:0004792|thiosulfate sulfurtransferase activity;	.	.
OS04G0275950	32	52	32	40.2677	3	6	3	3.92437	10.2609	3.35909	0.000102015	0.00587621	up	yes	OS04G0275950	protein_coding	chr4:11638394-11642909:+	gi|937913431|dbj|BAS88350.1|	379	3e-41	Os04g0275950, partial [Oryza sativa Japonica Group]	gi|116010781|dbj|AK241416.1|	1057	0	Oryza sativa Japonica Group cDNA, clone: J065160F11, full insert sequence	.	.	.	.	.	.	.	.	pfam08493	AflR	Aflatoxin regulatory protein. This domain is found in the aflatoxin regulatory protein (AflR) which is involved in the regulation of the biosynthesis of aflatoxin in the fungal genus Aspergillus. It occurs together with the fungal Zn(2)-Cys(6) binuclear cluster domain (pfam00172).	.	.	.	.	.
OS04G0341500	61	179	153	134.696	29	28	5086	1454.82	0.0925859	-3.43306	9.85506e-09	1.92005e-06	down	yes	OS04G0341500	protein_coding	chr4:16153192-16158082:-	gi|937913746|dbj|BAS88665.1|	505	1e-55	Os04g0341500, partial [Oryza sativa Japonica Group]	gi|937912581|dbj|AP014960.1|	4891	0	Oryza sativa Japonica Group DNA, chromosome 4, cultivar: Nipponbare, complete sequence	B0FGA9	80.9	6e-14	Germacrene A synthase 2	.	.	.	.	pfam03936	Terpene_synth_C	Terpene synthase family, metal binding domain. It has been suggested that this gene family be designated tps (for terpene synthase). It has been split into six subgroups on the basis of phylogeny, called tpsa-tpsf. tpsa includes vetispiridiene synthase, 5-epi- aristolochene synthase, and (+)-delta-cadinene synthase. tpsb includes (-)-limonene synthase. tpsc includes kaurene synthase A. tpsd inclu…	GO:0008152|metabolic process;	.	GO:0034005|germacrene-A synthase activity;GO:0000287|magnesium ion binding;	.	.
OS04G0344100	1310	4545	2654	2900.97	798	2245	93546	27462.6	0.105634	-3.24286	8.48849e-06	0.000711762	down	yes	OS04G0344100	protein_coding	chr4:16349941-16354016:-	gi|1002260364|ref|XP_015634507.1|	2936	0	PREDICTED: (+)-germacrene D synthase isoform X1 [Oryza sativa Japonica Group]	gi|1002260363|ref|XM_015779021.1|	2140	0	PREDICTED: Oryza sativa Japonica Group (+)-germacrene D synthase (LOC4335526), transcript variant X1, mRNA	Q0VHD6	410	7e-133	(+)-germacrene D synthase	.	.	.	.	pfam03936	Terpene_synth_C	Terpene synthase family, metal binding domain. It has been suggested that this gene family be designated tps (for terpene synthase). It has been split into six subgroups on the basis of phylogeny, called tpsa-tpsf. tpsa includes vetispiridiene synthase, 5-epi- aristolochene synthase, and (+)-delta-cadinene synthase. tpsb includes (-)-limonene synthase. tpsc includes kaurene synthase A. tpsd inclu…	GO:0016114|terpenoid biosynthetic process;	GO:0005737|cytoplasm;	GO:0000287|magnesium ion binding;GO:0010333|terpene synthase activity;	.	.
OS04G0354200	5	48	62	39.0619	0	1	3	1.2074	32.3522	5.01579	6.1635e-06	0.000545586	up	yes	OS04G0354200	protein_coding	chr4:16919612-16923563:+	gi|937913820|dbj|BAS88739.1|	4193	0	Os04g0354200 [Oryza sativa Japonica Group]	gi|937912581|dbj|AP014960.1|	703	0	Oryza sativa Japonica Group DNA, chromosome 4, cultivar: Nipponbare, complete sequence	Q9SZL8	199	1e-52	Protein FAR1-RELATED SEQUENCE 5	.	.	.	.	pfam03101	FAR1	FAR1 DNA-binding domain. This domain contains a WRKY like fold and is therefore most likely a zinc binding DNA-binding domain.	GO:0006355|regulation of transcription, DNA-templated;	GO:0005634|nucleus;	GO:0008270|zinc ion binding;	.	.
OS04G0395800	80	79	55	75.4027	13	87	1641	498.611	0.151225	-2.72523	9.98293e-15	5.29029e-12	down	yes	TIFY9	protein_coding	chr4:19492605-19497140:+	gi|1002259863|ref|XP_015634258.1|	713	5e-91	PREDICTED: protein TIFY 9 [Oryza sativa Japonica Group]	gi|1002259862|ref|XM_015778772.1|	919	0	PREDICTED: Oryza sativa Japonica Group protein TIFY 9 (LOC4335698), mRNA	Q7XV97	279	3e-92	Protein TIFY 9	.	.	.	.	pfam09425	CCT_2	Divergent CCT motif. This short motif is found in a number of plant proteins. It appears to be related to the N-terminal half of the CCT motif. The CCT motif is about 45 amino acids long and contains a putative nuclear localisation signal within the second half of the CCT motif.	GO:1903507|negative regulation of nucleic acid-templated transcription;GO:0031347|regulation of defense response;GO:2000022|regulation of jasmonic acid mediated signaling pathway;GO:0006355|regulation of transcription, DNA-templated;GO:0009753|response to jasmonic acid;GO:0009611|response to wounding;GO:0006351|transcription, DNA-templated;	GO:0005634|nucleus;	GO:0003714|transcription corepressor activity;	K13464	JAZ; jasmonate ZIM domain-containing protein
OS04G0398000	341	301	621	444.118	240	356	6142	1935.52	0.229457	-2.1237	0.000238523	0.0114799	down	yes	OS04G0398000	protein_coding	chr4:19651665-19656024:+	gi|1002264529|ref|XP_015636603.1|	569	7e-65	PREDICTED: ethylene-responsive transcription factor ERF113 [Oryza sativa Japonica Group]	gi|156764068|dbj|AK287453.1|	3756	0	Oryza sativa Japonica Group cDNA, clone: J043018P10, full insert sequence	Q9LYU3	89.7	4e-18	Ethylene-responsive transcription factor ERF113	.	.	.	.	pfam00847	AP2	AP2 domain. This 60 amino acid residue domain can bind to DNA and is found in transcription factor proteins.	GO:0071497|cellular response to freezing;GO:0009873|ethylene-activated signaling pathway;GO:0045893|positive regulation of transcription, DNA-templated;GO:0009737|response to abscisic acid;GO:0009723|response to ethylene;GO:0009753|response to jasmonic acid;GO:0009751|response to salicylic acid;GO:0009651|response to salt stress;GO:0009414|response to water deprivation;GO:0006351|transcription, D…	GO:0005634|nucleus;	GO:0003677|DNA binding;GO:0003700|transcription factor activity, sequence-specific DNA binding;	.	.
OS04G0400600	0	4	4	2.69032	24	13	36	22.1677	0.121362	-3.04261	0.00151875	0.0472322	down	yes	OS04G0400600	protein_coding	chr4:19819412-19820288:-	gi|937914116|dbj|BAS89035.1|	406	7e-45	Os04g0400600, partial [Oryza sativa Japonica Group]	gi|937912581|dbj|AP014960.1|	877	0	Oryza sativa Japonica Group DNA, chromosome 4, cultivar: Nipponbare, complete sequence	.	.	.	.	.	.	.	.	pfam14897	EpsG	EpsG family. This family of proteins are related to the EpsG protein from B. subtilis. These proteins are likely glycosyl transferases belonging to the membrane protein GT-C clan.	.	.	.	.	.
OS04G0414500	57	71	95	77.9021	3	14	1683	481.108	0.161922	-2.62663	1.85003e-13	8.26174e-11	down	yes	OS04G0414500	protein_coding	chr4:20485797-20487086:-	gi|113564325|dbj|BAF14668.1|	410	2e-47	Os04g0414500 [Oryza sativa Japonica Group]	gi|37991102|dbj|AK121479.1|	711	0	Oryza sativa Japonica Group cDNA clone:J023149I19, full insert sequence	Q9SIH5	53.9	3e-07	Probable F-box protein At1g60180	.	.	.	.	pfam06833	MdcE	Malonate decarboxylase gamma subunit (MdcE). This family consists of several bacterial malonate decarboxylase gamma subunit proteins. Malonate decarboxylase of Klebsiella pneumoniae consists of four different subunits and catalyses the conversion of malonate plus H+ to acetate and CO2. The catalysis proceeds via acetyl and malonyl thioester residues with the phosphribosyl-dephospho-CoA prosthetic…	GO:1900864|mitochondrial RNA modification;GO:0009409|response to cold;GO:0006970|response to osmotic stress;GO:0009651|response to salt stress;GO:0009414|response to water deprivation;	GO:0005739|mitochondrion;	GO:0003690|double-stranded DNA binding;GO:0000166|nucleotide binding;GO:0003723|RNA binding;GO:0003697|single-stranded DNA binding;	.	.
OS04G0432100	8	2	4	5.10106	0	1	268	76.0226	0.0670992	-3.89756	1.09437e-05	0.00088406	down	yes	OS04G0432100	protein_coding	chr4:21424187-21425721:-	gi|68611224|emb|CAE03038.3|	1517	0	OSJNBa0084A10.13 [Oryza sativa Japonica Group]	gi|937912581|dbj|AP014960.1|	1535	0	Oryza sativa Japonica Group DNA, chromosome 4, cultivar: Nipponbare, complete sequence	Q9CAN3	121	6e-28	Scarecrow-like protein 28	.	.	.	.	pfam03514	GRAS	GRAS domain family. Proteins in the GRAS (GAI, RGA, SCR) family are known as major players in gibberellin (GA) signaling, which regulates various aspects of plant growth and development. Mutation of the SCARECROW (SCR) gene results in a radial pattern defect, loss of a ground tissue layer, in the root. The PAT1 protein is involved in phytochrome A signal transduction. A sequence, structure and ev…	GO:0006355|regulation of transcription, DNA-templated;GO:0006351|transcription, DNA-templated;	GO:0005634|nucleus;	GO:0043565|sequence-specific DNA binding;GO:0003700|transcription factor activity, sequence-specific DNA binding;	.	.
OS04G0432300	17	8	12	13.275	10	25	795	236.506	0.0561299	-4.15509	1.91054e-14	9.61197e-12	down	yes	OS04G0432300	protein_coding	chr4:21447893-21449455:+	gi|1002264131|ref|XP_015636405.1|	1890	0	PREDICTED: alpha-(1,4)-fucosyltransferase [Oryza sativa Japonica Group]	gi|1002264130|ref|XM_015780919.1|	1374	0	PREDICTED: Oryza sativa Japonica Group alpha-(1,4)-fucosyltransferase (LOC9270041), mRNA	Q9C8W3	426	2e-144	Alpha-(1,4)-fucosyltransferase	.	.	.	.	pfam00852	Glyco_transf_10	Glycosyltransferase family 10 (fucosyltransferase). This family of Fucosyltransferases are the enzymes transferring fucose from GDP-Fucose to GlcNAc in an alpha1,3 linkage. This family is know as glycosyltransferase family 10.	GO:0071555|cell wall organization;GO:0010493|Lewis a epitope biosynthetic process;GO:0006486|protein glycosylation;	GO:0032580|Golgi cisterna membrane;GO:0016021|integral component of membrane;	GO:0008417|fucosyltransferase activity;	K14412	FUT13, FucTC; alpha-1,4-fucosyltransferase [EC:2.4.1.-]
OS04G0442300	30	29	59	41.4083	294	168	154	193.682	0.213795	-2.2257	4.00172e-05	0.00273279	down	yes	RR1	protein_coding	chr4:22023832-22027680:-	gi|1002265322|ref|XP_015636992.1|	1140	1e-150	PREDICTED: two-component response regulator ORR1 [Oryza sativa Japonica Group]	gi|32982759|dbj|AK072736.1|	1804	0	Oryza sativa Japonica Group cDNA clone:J023139D11, full insert sequence	Q2HWG4	443	3e-154	Two-component response regulator ORR1	BH1547_2	73.2	3e-14	COG0784	pfam00072	Response_reg	Response regulator receiver domain. This domain receives the signal from the sensor partner in bacterial two-component systems. It is usually found N-terminal to a DNA binding effector domain.	GO:0009736|cytokinin-activated signaling pathway;GO:0000160|phosphorelay signal transduction system;GO:0006355|regulation of transcription, DNA-templated;GO:0006351|transcription, DNA-templated;	GO:0005622|intracellular;	.	K14492	ARR-A; two-component response regulator ARR-A family
OS04G0480900	197	143	269	215.339	25	79	18	41.1793	5.2293	2.38662	0.00125901	0.0410157	up	yes	OS04G0480900	protein_coding	chr4:24054885-24058958:+	gi|1002258564|ref|XP_015633619.1|	2580	0	PREDICTED: uncharacterized protein LOC4336181 [Oryza sativa Japonica Group]	gi|32995098|dbj|AK109889.1|	1989	0	Oryza sativa Japonica Group cDNA clone:002-149-E03, full insert sequence	.	.	.	.	.	.	.	.	pfam00150	Cellulase	Cellulase (glycosyl hydrolase family 5).	.	.	.	.	.
OS04G0497200	30	45	25	34.7944	58	34	1078	334.284	0.104086	-3.26415	5.82904e-15	3.19924e-12	down	yes	GLU3	protein_coding	chr4:24863994-24867715:-	gi|1002264431|ref|XP_015636553.1|	2955	0	PREDICTED: endoglucanase 12 [Oryza sativa Japonica Group]	gi|116012958|dbj|AK243593.1|	2268	0	Oryza sativa Japonica Group cDNA, clone: J100084A19, full insert sequence	Q7XUK4	1142	0	Endoglucanase 12	.	.	.	.	pfam00759	Glyco_hydro_9	Glycosyl hydrolase family 9.	GO:0071555|cell wall organization;GO:0030245|cellulose catabolic process;	GO:0016021|integral component of membrane;	GO:0008810|cellulase activity;	.	.
OS04G0497300	0	1	2	1.02008	0	0	319	90.0606	0.0113266	-6.46414	2.04841e-14	1.01767e-11	down	yes	OS04G0497300	protein_coding	chr4:24875271-24875935:+	gi|937914979|dbj|BAS89898.1|	484	2e-59	Os04g0497300, partial [Oryza sativa Japonica Group]	gi|7739774|gb|AF257779.1|AF257779	566	0	Oryza sativa stress-inducible protein mRNA, complete cds	.	.	.	.	.	.	.	.	pfam06592	DUF1138	Protein of unknown function (DUF1138). This family consists of several hypothetical short plant proteins from Arabidopsis thaliana and Oryza sativa. The function of this family is unknown.	.	.	.	.	.
OS04G0511400	113	71	156	120.526	17	7	24	14.4827	8.32208	3.05694	1.46919e-05	0.00113036	up	yes	OS04G0511400	protein_coding	chr4:25567723-25571329:-	gi|1002260600|ref|XP_015634631.1|	2869	0	PREDICTED: inositol transporter 4 [Oryza sativa Japonica Group]	gi|32980500|dbj|AK070476.1|	2457	0	Oryza sativa Japonica Group cDNA clone:J023054A07, full insert sequence	Q9C757	707	0	Probable inositol transporter 2	.	.	.	.	pfam00083	Sugar_tr	Sugar (and other) transporter.	GO:0046323|glucose import;GO:0035428|hexose transmembrane transport;GO:0015798|myo-inositol transport;GO:0023052|signaling;	GO:0005887|integral component of plasma membrane;GO:0005886|plasma membrane;GO:0090406|pollen tube;	GO:0005355|glucose transmembrane transporter activity;GO:0005366|myo-inositol:proton symporter activity;GO:0005351|sugar:proton symporter activity;	K08150	SLC2A13, ITR; MFS transporter, SP family, solute carrier family 2 (myo-inositol transporter), member 13
OS04G0517000	158	190	362	248.013	57	55	92	63.1788	3.92558	1.97291	0.0011975	0.0398614	up	yes	OS04G0517000	protein_coding	chr4:25835663-25837775:+	gi|1002259779|ref|XP_015634214.1|	591	9e-73	PREDICTED: uncharacterized protein LOC4336406 [Oryza sativa Japonica Group]	gi|1002259778|ref|XM_015778728.1|	923	0	PREDICTED: Oryza sativa Japonica Group uncharacterized LOC4336406 (LOC4336406), mRNA	.	.	.	.	.	.	.	.	pfam09712	PHA_synth_III_E	Poly(R)-hydroxyalkanoic acid synthase subunit (PHA_synth_III_E). This entry represents the PhaE subunit of the heterodimeric class (class III) of polymerase for poly(R)-hydroxyalkanoic acids (PHAs), carbon and energy storage polymers of many bacteria. The most common PHA is polyhydroxybutyrate but about 150 different constituent hydroxyalkanoic acids (HAs) have been identified in various species.	.	.	.	.	.
OS04G0546500	0	4	4	2.69032	4	4	2835	803.043	0.00335016	-8.22156	1.89687e-14	9.61197e-12	down	yes	OLE16	protein_coding	chr4:27362091-27362951:-	gi|70663972|emb|CAE02016.3|	661	3e-83	OSJNBa0079A21.14 [Oryza sativa Japonica Group]	gi|1002259390|ref|XM_015778538.1|	859	0	PREDICTED: Oryza sativa Japonica Group oleosin 16 kDa (LOC4336570), mRNA	Q42980	243	4e-79	Oleosin 16 kDa	.	.	.	.	pfam01277	Oleosin	Oleosin.	GO:0019915|lipid storage;	GO:0016021|integral component of membrane;GO:0012511|monolayer-surrounded lipid storage body;	.	.	.
OS04G0591300	1	0	1	0.730114	3	2	44	14.0578	0.0519365	-4.26711	0.000688244	0.0260765	down	yes	OS04G0591300	protein_coding	chr4:29938912-29939951:+	gi|1002261769|ref|XP_015635247.1|	664	3e-83	PREDICTED: uncharacterized protein LOC4336826 [Oryza sativa Japonica Group]	gi|937912581|dbj|AP014960.1|	1040	0	Oryza sativa Japonica Group DNA, chromosome 4, cultivar: Nipponbare, complete sequence	.	.	.	.	.	.	.	.	pfam05340	DUF740	Protein of unknown function (DUF740). This family consists of several uncharacterized plant proteins of unknown function.	.	.	.	.	.
OS04G0604900	6	8	12	9.06632	40	25	121	55.3692	0.163743	-2.61049	9.25207e-05	0.00541566	down	yes	OS04G0604900	protein_coding	chr4:30520357-30523556:-	gi|1002259725|ref|XP_015634186.1|	1548	0	PREDICTED: xyloglucan endotransglycosylase/hydrolase protein 8-like [Oryza sativa Japonica Group]	gi|32969221|dbj|AK059203.1|	1231	0	Oryza sativa Japonica Group cDNA clone:001-024-A11, full insert sequence	Q76BW5	307	3e-100	Xyloglucan endotransglycosylase/hydrolase protein 8	YLR213c	70.9	2e-12	COG2273	pfam00722	Glyco_hydro_16	Glycosyl hydrolases family 16.	GO:0042546|cell wall biogenesis;GO:0071555|cell wall organization;GO:0010411|xyloglucan metabolic process;	GO:0048046|apoplast;GO:0005618|cell wall;	GO:0004553|hydrolase activity, hydrolyzing O-glycosyl compounds;GO:0016762|xyloglucan:xyloglucosyl transferase activity;	K08235	E2.4.1.207; xyloglucan:xyloglucosyl transferase [EC:2.4.1.207]
OS04G0607600	11	16	36	21.9201	4	64	445	149.92	0.146211	-2.77387	0.000895254	0.0317129	down	yes	HKT7	protein_coding	chr4:30734729-30739334:-	gi|1002259284|ref|XP_015633970.1|	1961	0	PREDICTED: probable cation transporter HKT7 isoform X1 [Oryza sativa Japonica Group]	gi|1002259283|ref|XM_015778484.1|	1723	0	PREDICTED: Oryza sativa Japonica Group probable cation transporter HKT7 (LOC4336927), transcript variant X1, mRNA	Q7XPF7	759	0	Probable cation transporter HKT7	SPAC3F10.02c	76.6	9e-14	COG0168	pfam02386	TrkH	Cation transport protein. This family consists of various cation transport proteins (Trk) and V-type sodium ATP synthase subunit J or translocating ATPase J EC:3.6.1.34. These proteins are involved in active sodium up-take utilizing ATP in the process. TrkH a member of the family from Escherichia coli is a hydrophobic membrane protein and determines the specificity and kinetics of cation transpor…	GO:0035725|sodium ion transmembrane transport;	GO:0016021|integral component of membrane;GO:0005886|plasma membrane;	GO:0015081|sodium ion transmembrane transporter activity;	.	.
OS04G0614500	123	375	363	295.109	362	215	25052	7260.6	0.0406452	-4.62077	4.32117e-12	1.62024e-09	down	yes	OS04G0614500	protein_coding	chr4:31169012-31174731:+	gi|1002262742|ref|XP_015635716.1|	2581	0	PREDICTED: probable gamma-aminobutyrate transaminase 2, mitochondrial isoform X1 [Oryza sativa Japonica Group]	gi|1002262745|ref|XM_015780232.1|	1905	0	PREDICTED: Oryza sativa Japonica Group probable gamma-aminobutyrate transaminase 2, mitochondrial (LOC4336982), transcript variant X3, mRNA	Q7XN12	993	0	Probable gamma-aminobutyrate transaminase 2, mitochondrial	SMb20379	453	3e-152	COG0161	pfam00202	Aminotran_3	Aminotransferase class-III.	.	GO:0005739|mitochondrion;	GO:0042802|identical protein binding;GO:0030170|pyridoxal phosphate binding;GO:0008483|transaminase activity;	K16871	POP2; 4-aminobutyrate---pyruvate transaminase [EC:2.6.1.96]
OS04G0615200	236	250	189	237.244	213	199	4004	1267.09	0.187235	-2.41708	3.24754e-20	3.30958e-17	down	yes	OS04G0615200	protein_coding	chr4:31219893-31220898:-	.	.	.	.	gi|1002263866|ref|XM_015780782.1|	610	0	PREDICTED: Oryza sativa Japonica Group cysteine-rich and transmembrane domain-containing protein A (LOC4336988), mRNA	.	.	.	.	.	.	.	.	pfam13976	gag_pre-integrs	GAG-pre-integrase domain. This domain is found associated with retroviral insertion elements and lies just upstream of the integrase region on the polyproteins.	.	.	.	.	.
OS04G0653600	25	4	32	21.9857	0	0	1	0.282322	77.8746	6.28308	2.05027e-05	0.00150347	up	yes	OS04G0653600	protein_coding	chr4:33341978-33346528:+	gi|1002258720|ref|XP_015633701.1|	1890	0	PREDICTED: AP2-like ethylene-responsive transcription factor AIL5 [Oryza sativa Japonica Group]	gi|1002258719|ref|XM_015778215.1|	2152	0	PREDICTED: Oryza sativa Japonica Group AP2-like ethylene-responsive transcription factor AIL5 (LOC4337245), mRNA	Q6PQQ3	370	2e-117	AP2-like ethylene-responsive transcription factor AIL5	.	.	.	.	pfam00847	AP2	AP2 domain. This 60 amino acid residue domain can bind to DNA and is found in transcription factor proteins.	GO:0060774|auxin mediated signaling pathway involved in phyllotactic patterning;GO:0009873|ethylene-activated signaling pathway;GO:0060772|leaf phyllotactic patterning;GO:0060771|phyllotactic patterning;GO:0040019|positive regulation of embryonic development;GO:0009791|post-embryonic development;GO:0048364|root development;GO:0009845|seed germination;GO:0006351|transcription, DNA-templated;	GO:0005634|nucleus;	GO:0003677|DNA binding;GO:0003700|transcription factor activity, sequence-specific DNA binding;	K09285	OVM, ANT; AP2-like factor, ANT lineage
OS04G0670500	1	0	0	0.382611	0	0	42	11.8575	0.0322674	-4.95378	0.000765406	0.0280259	down	yes	CP1	protein_coding	chr4:34205994-34207906:+	gi|1002265424|ref|XP_015637044.1|	2070	0	PREDICTED: cysteine protease 1 [Oryza sativa Japonica Group]	gi|32992715|dbj|AK107506.1|	1720	0	Oryza sativa Japonica Group cDNA clone:002-129-E06, full insert sequence	Q7XR52	801	0	Cysteine protease 1	AF1946_2	60.1	4e-09	COG4870	pfam00112	Peptidase_C1	Papain family cysteine protease.	GO:0030154|cell differentiation;GO:0009908|flower development;GO:0051603|proteolysis involved in cellular protein catabolic process;	GO:0005615|extracellular space;GO:0005764|lysosome;	GO:0004197|cysteine-type endopeptidase activity;	.	.
OS04G0685500	402	414	218	364.147	97	83	98	87.1623	4.17781	2.06275	8.50619e-05	0.00505304	up	yes	OS04G0685500	protein_coding	chr4:35013422-35020132:-	gi|32488716|emb|CAE03459.1|	2865	0	OSJNBa0088H09.17 [Oryza sativa Japonica Group]	gi|32983459|dbj|AK073436.1|	2476	0	Oryza sativa Japonica Group cDNA clone:J033041B18, full insert sequence	Q9LZD3	273	4e-135	Exocyst complex component EXO70A1	.	.	.	.	pfam03081	Exo70	Exo70 exocyst complex subunit. The Exo70 protein forms one subunit of the exocyst complex. First discovered in S. cerevisiae, Exo70 and other exocyst proteins have been observed in several other eukaryotes, including humans. In S. cerevisiae, the exocyst complex is involved in the late stages of exocytosis, and is localized at the tip of the bud, the major site of exocytosis in yeast. Exo70 inter…	GO:0006887|exocytosis;	GO:0005618|cell wall;GO:0005856|cytoskeleton;GO:0005829|cytosol;GO:0000145|exocyst;GO:0005576|extracellular region;GO:0009524|phragmoplast;GO:0005886|plasma membrane;	.	K07195	EXOC7, EXO70; exocyst complex component 7
OS05G0114000	86	68	118	96.0152	353	157	875	411.262	0.233465	-2.09872	1.52344e-07	2.16247e-05	down	yes	OS05G0114000	protein_coding	chr5:739658-742961:-	gi|1002272524|ref|XP_015640562.1|	1087	5e-146	PREDICTED: soluble inorganic pyrophosphatase 4 [Oryza sativa Japonica Group]	gi|1002272523|ref|XM_015785076.1|	1161	0	PREDICTED: Oryza sativa Japonica Group soluble inorganic pyrophosphatase 4 (LOC4337608), mRNA	Q9LFF9	374	5e-128	Soluble inorganic pyrophosphatase 4	MK1450	178	7e-53	COG0221	pfam00719	Pyrophosphatase	Inorganic pyrophosphatase.	GO:0006796|phosphate-containing compound metabolic process;GO:0046686|response to cadmium ion;	GO:0005829|cytosol;	GO:0004427|inorganic diphosphatase activity;GO:0000287|magnesium ion binding;	K01507	ppa; inorganic pyrophosphatase [EC:3.6.1.1]
OS05G0135500	189	266	269	252.262	877	1158	1765	1183.11	0.21322	-2.22958	6.85441e-18	5.55977e-15	down	yes	OS05G0135500	protein_coding	chr5:2080597-2082747:+	gi|1002266990|ref|XP_015637818.1|	1625	0	PREDICTED: peroxidase 5 [Oryza sativa Japonica Group]	gi|1002266989|ref|XM_015782332.1|	1408	0	PREDICTED: Oryza sativa Japonica Group peroxidase 5 (LOC4337732), mRNA	A7QEU4	278	1e-87	Peroxidase 5	.	.	.	.	pfam00141	peroxidase	Peroxidase.	GO:0042744|hydrogen peroxide catabolic process;GO:0006979|response to oxidative stress;	GO:0005576|extracellular region;	GO:0020037|heme binding;GO:0046872|metal ion binding;GO:0004601|peroxidase activity;	.	.
OS05G0148800	1	3	2	2.05285	7	10	44	18.161	0.113036	-3.14515	0.00151298	0.0472005	down	yes	OS05G0148800	protein_coding	chr5:2793637-2794738:+	gi|937917359|dbj|BAS92277.1|	271	2e-26	Os05g0148800 [Oryza sativa Japonica Group]	gi|937916895|dbj|AP014961.1|	1102	0	Oryza sativa Japonica Group DNA, chromosome 5, cultivar: Nipponbare, complete sequence	.	.	.	.	.	.	.	.	pfam01964	ThiC	ThiC family. ThiC is found within the thiamine biosynthesis operon. ThiC is involved in pyrimidine biosynthesis. The precise catalytic function of ThiC is still not known. ThiC participates in the formation of 4-Amino-5-hydroxymethyl-2-methylpyrimidine from AIR, an intermediate in the de novo pyrimidine biosynthesis.	.	.	.	.	.
OS05G0161800	9	34	33	25.9637	39	10	672	205.217	0.126518	-2.98258	3.03174e-05	0.00211398	down	yes	CRSH3	protein_coding	chr5:3638255-3640497:+	gi|1002267662|ref|XP_015638151.1|	2612	0	PREDICTED: probable GTP diphosphokinase CRSH3, chloroplastic [Oryza sativa Japonica Group]	gi|156765797|dbj|AK289182.1|	2069	0	Oryza sativa Japonica Group cDNA, clone: J100030J18, full insert sequence	Q75IS2	1010	0	Probable GTP diphosphokinase CRSH3, chloroplastic	DR1838	151	3e-37	COG0317	pfam04607	RelA_SpoT	Region found in RelA / SpoT proteins. This region of unknown function is found in RelA and SpoT of Escherichia coli, and their homologues in plants and in other eubacteria. RelA is a guanosine 3',5'-bis-pyrophosphate (ppGpp) synthetase (EC:2.7.6.5) while SpoT is thought to be a bifunctional enzyme catalyzing both ppGpp synthesis and degradation (ppGpp 3'-pyrophosphohydrolase, (EC:3.1.7.2)). This …	GO:0015969|guanosine tetraphosphate metabolic process;GO:0042594|response to starvation;	GO:0009507|chloroplast;	GO:0005524|ATP binding;GO:0005509|calcium ion binding;GO:0005525|GTP binding;GO:0008728|GTP diphosphokinase activity;GO:0008893|guanosine-3',5'-bis(diphosphate) 3'-diphosphatase activity;GO:0016301|kinase activity;	.	.
OS05G0178950	0	2	2	1.34516	10	10	30	15.1233	0.088946	-3.49093	0.00122331	0.0402693	down	yes	OS05G0178950	protein_coding	chr5:4705828-4708374:-	gi|695032025|ref|XP_009403544.1|	914	6e-115	PREDICTED: pre-mRNA-splicing factor 38B-like isoform X1 [Musa acuminata subsp. malaccensis]	gi|1002272420|ref|XM_015785022.1|	494	0	PREDICTED: Oryza sativa Japonica Group pre-mRNA-splicing factor 38B (LOC4337972), mRNA	Q5VTL8	103	4e-22	Pre-mRNA-splicing factor 38B	.	.	.	.	pfam03371	PRP38	PRP38 family. Members of this family are related to the pre mRNA splicing factor PRP38 from yeast. Therefore all the members of this family could be involved in splicing. This conserved region could be involved in RNA binding. The putative domain is about 180 amino acids in length. PRP38 is a unique component of the U4/U6.U5 tri-small nuclear ribonucleoprotein (snRNP) particle and is necessary fo…	GO:0006397|mRNA processing;GO:0008380|RNA splicing;	GO:0071011|precatalytic spliceosome;	GO:0044822|poly(A) RNA binding;	K12850	PRPF38B; pre-mRNA-splicing factor 38B
OS05G0194900	58	61	51	59.7438	48	69	2098	631.817	0.0945587	-3.40265	5.77056e-24	7.16721e-21	down	yes	OS05G0194900	protein_coding	chr5:5814320-5815467:+	gi|1002266600|ref|XP_015637629.1|	1536	0	PREDICTED: ATP-dependent 6-phosphofructokinase 6 [Oryza sativa Japonica Group]	gi|1002266599|ref|XM_015782143.1|	1064	0	PREDICTED: Oryza sativa Japonica Group ATP-dependent 6-phosphofructokinase 6 (LOC4338034), mRNA	Q94AA4	404	2e-136	ATP-dependent 6-phosphofructokinase 3	TP0108	211	1e-62	COG0205	pfam00365	PFK	Phosphofructokinase.	GO:0006002|fructose 6-phosphate metabolic process;GO:0006096|glycolytic process;GO:0010053|root epidermal cell differentiation;	GO:0005829|cytosol;	GO:0003872|6-phosphofructokinase activity;GO:0005524|ATP binding;GO:0046872|metal ion binding;	K00850	pfkA, PFK; 6-phosphofructokinase 1 [EC:2.7.1.11]
OS05G0217700	1	6	4	3.72309	53	28	22	32.4649	0.114681	-3.12431	0.000116009	0.00652161	down	yes	BURP7	protein_coding	chr5:7249980-7251356:+	gi|48843767|gb|AAT47026.1|	631	1e-111	putative dehydration-responsive protein, contains BURP domain, PF03181 [Oryza sativa Japonica Group]	gi|1002267394|ref|XR_001545808.1|	1088	0	PREDICTED: Oryza sativa Japonica Group BURP domain-containing protein 6-like (LOC4338118), misc_RNA	Q6I5B2	153	9e-101	BURP domain-containing protein 6	.	.	.	.	pfam03181	BURP	BURP domain. The BURP domain is found at the C-terminus of several different plant proteins. It was named after the proteins in which it was first identified: the BNM2 clone-derived protein from Brassica napus; USPs and USP-like proteins; RD22 from Arabidopsis thaliana; and PG1beta from Lycopersicon esculentum. This domain is around 230 amino acid residues long. It possesses the following conserv…	.	GO:0031225|anchored component of membrane;GO:0005886|plasma membrane;	.	.	.
OS05G0312500	3	1	5	3.21043	8	43	23	24.4314	0.131406	-2.9279	0.000843278	0.0302492	down	yes	OS05G0312500	protein_coding	chr5:14356082-14359461:-	gi|1002268922|ref|XP_015638805.1|	1100	9e-147	PREDICTED: reticulon-like protein B1 [Oryza sativa Japonica Group]	gi|32979331|dbj|AK069307.1|	1280	0	Oryza sativa Japonica Group cDNA clone:J023010J24, full insert sequence	Q9SUR3	244	4e-76	Reticulon-like protein B1	.	.	.	.	pfam02453	Reticulon	Reticulon. Reticulon, also know as neuroendocrine-specific protein (NSP), is a protein of unknown function which associates with the endoplasmic reticulum. This family represents the C-terminal domain of the three reticulon isoforms and their homologues.	GO:0071786|endoplasmic reticulum tubular network organization;	GO:0005783|endoplasmic reticulum;GO:0005789|endoplasmic reticulum membrane;GO:0071782|endoplasmic reticulum tubular network;GO:0071458|integral component of cytoplasmic side of endoplasmic reticulum membrane;GO:0005886|plasma membrane;GO:0005773|vacuole;	.	.	.
OS05G0363200	1745	2048	2239	2111.47	2422	1766	33931	10954.5	0.192749	-2.37521	8.26874e-40	2.34744e-36	down	yes	OS05G0363200	protein_coding	chr5:17343645-17347620:-	gi|1002269911|ref|XP_015639298.1|	2019	0	PREDICTED: UDP-glucuronic acid decarboxylase 2 [Oryza sativa Japonica Group]	gi|1002269910|ref|XM_015783812.1|	1730	0	PREDICTED: Oryza sativa Japonica Group UDP-glucuronic acid decarboxylase 2 (LOC4338546), mRNA	Q9LZI2	640	0	UDP-glucuronic acid decarboxylase 2	alr0657	453	2e-155	COG0451	pfam01370	Epimerase	NAD dependent epimerase/dehydratase family. This family of proteins utilize NAD as a cofactor. The proteins in this family use nucleotide-sugar substrates for a variety of chemical reactions.	GO:0042732|D-xylose metabolic process;GO:0019305|dTDP-rhamnose biosynthetic process;GO:0033320|UDP-D-xylose biosynthetic process;	GO:0005768|endosome;GO:0005794|Golgi apparatus;GO:0032580|Golgi cisterna membrane;GO:0000139|Golgi membrane;GO:0016021|integral component of membrane;GO:0016020|membrane;GO:0005886|plasma membrane;GO:0005802|trans-Golgi network;	GO:0008460|dTDP-glucose 4,6-dehydratase activity;GO:0048040|UDP-glucuronate decarboxylase activity;	K08678	UXS1, uxs; UDP-glucuronate decarboxylase [EC:4.1.1.35]
OS05G0403300	8	10	21	13.6092	1	7	219	64.6564	0.210485	-2.24821	0.00124093	0.0405931	down	yes	OS05G0403300	protein_coding	chr5:19645657-19647395:+	gi|1002267656|ref|XP_015638147.1|	2386	0	PREDICTED: basic 7S globulin [Oryza sativa Japonica Group]	gi|937916895|dbj|AP014961.1|	1739	0	Oryza sativa Japonica Group DNA, chromosome 5, cultivar: Nipponbare, complete sequence	P13917	224	6e-65	Basic 7S globulin	.	.	.	.	pfam14541	TAXi_C	Xylanase inhibitor C-terminal. The N- and C-termini of the members of this family are jointly necessary for creating the catalytic pocket necessary for cleaving xylasnase. Phytopathogens produce xylanase that destroys plant cells, so its destruction through proteolysis is vital for plant-survival.	GO:0030163|protein catabolic process;GO:0006508|proteolysis;	.	GO:0004190|aspartic-type endopeptidase activity;GO:0042802|identical protein binding;GO:0045735|nutrient reservoir activity;	.	.
OS05G0411100	86	99	42	79.6823	11	7	2	6.44198	12.3692	3.62868	3.28285e-06	0.000310197	up	yes	OS05G0411100	protein_coding	chr5:20099104-20101168:+	gi|1002271726|ref|XP_015640185.1|	3012	0	PREDICTED: protein NRT1/ PTR FAMILY 3.1-like [Oryza sativa Japonica Group]	gi|1002271725|ref|XM_015784699.1|	1903	0	PREDICTED: Oryza sativa Japonica Group protein NRT1/ PTR FAMILY 3.1-like (LOC107276905), mRNA	Q9SX20	586	0	Protein NRT1/ PTR FAMILY 3.1	ECU11g1050	104	5e-23	COG3104	pfam00854	PTR2	POT family. The POT (proton-dependent oligopeptide transport) family all appear to be proton dependent transporters.	GO:0010336|gibberellic acid homeostasis;GO:0042128|nitrate assimilation;	GO:0016021|integral component of membrane;GO:0005886|plasma membrane;	GO:0005215|transporter activity;	.	.
OS05G0419800	20	2	320	119.503	5	0	1	1.80701	66.1332	6.0473	0.00111015	0.0376477	up	yes	OS05G0419800	protein_coding	chr5:20586257-20590851:+	gi|1002268250|ref|XP_015638437.1|	1815	0	PREDICTED: GDSL esterase/lipase At1g71691 [Oryza sativa Japonica Group]	gi|1002268249|ref|XM_015782951.1|	1555	0	PREDICTED: Oryza sativa Japonica Group GDSL esterase/lipase At1g71691 (LOC4338820), mRNA	Q9SF78	432	2e-146	GDSL esterase/lipase At1g71691	PA4921	71.6	5e-13	COG3240	pfam00657	Lipase_GDSL	GDSL-like Lipase/Acylhydrolase.	GO:0016042|lipid catabolic process;	GO:0005576|extracellular region;	GO:0016788|hydrolase activity, acting on ester bonds;	.	.
OS05G0437050	1	1	0	0.707688	0	1	103	29.4396	0.0240387	-5.3785	8.24379e-07	9.45444e-05	down	yes	OS05G0437050	protein_coding	chr5:21404691-21405479:+	gi|937919290|dbj|BAS94208.1|	441	1e-53	Os05g0437050 [Oryza sativa Japonica Group]	gi|937916895|dbj|AP014961.1|	346	1e-180	Oryza sativa Japonica Group DNA, chromosome 5, cultivar: Nipponbare, complete sequence	.	.	.	.	.	.	.	.	.	.	.	.	.	.	.	.
OS05G0448300	422	379	473	449.035	65	218	29	106.582	4.21304	2.07486	0.000176963	0.00907536	up	yes	OS05G0448300	protein_coding	chr5:22005231-22008925:+	gi|1002269217|ref|XP_015638952.1|	2225	0	PREDICTED: glycerol-3-phosphate 2-O-acyltransferase 6 [Oryza sativa Japonica Group]	gi|1002269216|ref|XM_015783466.1|	1831	0	PREDICTED: Oryza sativa Japonica Group glycerol-3-phosphate 2-O-acyltransferase 6 (LOC4338951), mRNA	O80437	545	0	Glycerol-3-phosphate 2-O-acyltransferase 6	CC1962	58.2	7e-09	COG0560	pfam12710	HAD	haloacid dehalogenase-like hydrolase.	GO:0010143|cutin biosynthetic process;GO:0009908|flower development;GO:0008654|phospholipid biosynthetic process;	GO:0016021|integral component of membrane;GO:0016020|membrane;	GO:0090447|glycerol-3-phosphate 2-O-acyltransferase activity;GO:0016791|phosphatase activity;	K13508	GPAT; glycerol-3-phosphate acyltransferase [EC:2.3.1.15]
OS05G0454200	544	125	1163	652.921	4	28	29	19.4992	33.4846	5.06543	4.79109e-07	5.87722e-05	up	yes	OS05G0454200	protein_coding	chr5:22293498-22297207:+	gi|1002268210|ref|XP_015638420.1|	2297	0	PREDICTED: rop guanine nucleotide exchange factor 7 [Oryza sativa Japonica Group]	gi|32987154|dbj|AK101945.1|	2211	0	Oryza sativa Japonica Group cDNA clone:J033074L17, full insert sequence	Q9LZN0	519	1e-174	Rop guanine nucleotide exchange factor 7	.	.	.	.	pfam03759	PRONE	PRONE (Plant-specific Rop nucleotide exchanger). This is a functional guanine exchange factor (GEF) of plant Rho GTPase.	.	GO:0005829|cytosol;GO:0005886|plasma membrane;	GO:0005089|Rho guanyl-nucleotide exchange factor activity;	.	.
OS05G0469600	7	2	2	4.02344	5	0	8326	2352.13	0.00171055	-9.19133	1.39274e-13	6.2903e-11	down	yes	PDC1	protein_coding	chr5:23058815-23061529:+	gi|1002266824|ref|XP_015637741.1|	3053	0	PREDICTED: pyruvate decarboxylase 1 [Oryza sativa Japonica Group]	gi|1002266823|ref|XM_015782255.1|	2201	0	PREDICTED: Oryza sativa Japonica Group pyruvate decarboxylase 1 (LOC4339066), mRNA	Q0DHF6	1180	0	Pyruvate decarboxylase 1	SPAC186.09	424	6e-138	COG3961	pfam02776	TPP_enzyme_N	Thiamine pyrophosphate enzyme, N-terminal TPP binding domain.	.	.	GO:0000287|magnesium ion binding;GO:0004737|pyruvate decarboxylase activity;GO:0030976|thiamine pyrophosphate binding;	K01568	E4.1.1.1, pdc; pyruvate decarboxylase [EC:4.1.1.1]
OS05G0469800	14	9	18	14.5373	20	15	3696	1054.97	0.0137799	-6.18129	9.50322e-55	6.29509e-51	down	yes	OS05G0469800	protein_coding	chr5:23065514-23068193:+	gi|1002266832|ref|XP_015637745.1|	3051	0	PREDICTED: pyruvate decarboxylase 1 [Oryza sativa Japonica Group]	gi|1002266831|ref|XM_015782259.1|	2168	0	PREDICTED: Oryza sativa Japonica Group pyruvate decarboxylase 1 (LOC4339068), mRNA	Q0DHF6	1167	0	Pyruvate decarboxylase 1	SPAC186.09	423	6e-138	COG3961	pfam02776	TPP_enzyme_N	Thiamine pyrophosphate enzyme, N-terminal TPP binding domain.	.	.	GO:0000287|magnesium ion binding;GO:0004737|pyruvate decarboxylase activity;GO:0030976|thiamine pyrophosphate binding;	K01568	E4.1.1.1, pdc; pyruvate decarboxylase [EC:4.1.1.1]
OS05G0500600	0	1	2	1.02008	12	9	46	19.8899	0.0512864	-4.28528	6.51155e-05	0.00404377	down	yes	OS05G0500600	protein_coding	chr5:24631172-24632713:+	gi|1002268751|ref|XP_015638716.1|	1938	0	PREDICTED: scarecrow-like protein 32 [Oryza sativa Japonica Group]	gi|937916895|dbj|AP014961.1|	1542	0	Oryza sativa Japonica Group DNA, chromosome 5, cultivar: Nipponbare, complete sequence	Q9SN22	291	4e-91	Scarecrow-like protein 32	.	.	.	.	pfam03514	GRAS	GRAS domain family. Proteins in the GRAS (GAI, RGA, SCR) family are known as major players in gibberellin (GA) signaling, which regulates various aspects of plant growth and development. Mutation of the SCARECROW (SCR) gene results in a radial pattern defect, loss of a ground tissue layer, in the root. The PAT1 protein is involved in phytochrome A signal transduction. A sequence, structure and ev…	GO:0006355|regulation of transcription, DNA-templated;GO:0006351|transcription, DNA-templated;	GO:0005634|nucleus;	GO:0043565|sequence-specific DNA binding;GO:0003700|transcription factor activity, sequence-specific DNA binding;	.	.
OS05G0513800	82	45	244	130.793	30	18	16	20.153	6.49001	2.69822	0.000533583	0.0215302	up	yes	RAC2	protein_coding	chr5:25474799-25478181:+	gi|1002268835|ref|XP_015638759.1|	1145	7e-155	PREDICTED: rac-like GTP-binding protein 2 [Oryza sativa Japonica Group]	gi|937916895|dbj|AP014961.1|	1950	0	Oryza sativa Japonica Group DNA, chromosome 5, cultivar: Nipponbare, complete sequence	Q68Y52	445	4e-156	Rac-like GTP-binding protein 2	SPAC110.03	207	1e-63	COG1100	pfam00071	Ras	Ras family. Includes sub-families Ras, Rab, Rac, Ral, Ran, Rap Ypt1 and more. Shares P-loop motif with GTP_EFTU, arf and myosin_head. See pfam00009 pfam00025, pfam00063. As regards Rab GTPases, these are important regulators of vesicle formation, motility and fusion. They share a fold in common with all Ras GTPases: this is a six-stranded beta-sheet surrounded by five alpha-helices.	GO:0007264|small GTPase mediated signal transduction;	GO:0005737|cytoplasm;GO:0016020|membrane;	GO:0005525|GTP binding;	K04392	RAC1; Ras-related C3 botulinum toxin substrate 1
OS05G0518300	18	6	400	147.839	3	1	7	3.2515	45.4679	5.50678	3.06145e-09	6.6129e-07	up	yes	OS05G0518300	protein_coding	chr5:25682955-25685052:-	gi|1002268179|ref|XP_015638407.1|	1796	0	PREDICTED: GDSL esterase/lipase At5g45670 [Oryza sativa Japonica Group]	gi|32971165|dbj|AK061147.1|	1315	0	Oryza sativa Japonica Group cDNA clone:006-208-D08, full insert sequence	Q9FK75	478	5e-166	GDSL esterase/lipase At5g45670	VCA0218	57.8	3e-08	COG3240	pfam00657	Lipase_GDSL	GDSL-like Lipase/Acylhydrolase.	GO:0016042|lipid catabolic process;	GO:0005576|extracellular region;	GO:0016788|hydrolase activity, acting on ester bonds;	.	.
OS05G0527000	1	0	1	0.730114	0	1	370	104.819	0.00696545	-7.16557	6.50483e-17	4.53569e-14	down	yes	OS05G0527000	protein_coding	chr5:26198411-26200034:-	gi|1002266800|ref|XP_015637731.1|	2362	0	PREDICTED: UDP-glycosyltransferase 88B1 [Oryza sativa Japonica Group]	gi|1002266799|ref|XM_015782245.1|	1624	0	PREDICTED: Oryza sativa Japonica Group UDP-glycosyltransferase 88B1 (LOC4339388), mRNA	Q6VAA7	348	3e-112	UDP-glycosyltransferase 88B1	.	.	.	.	pfam00201	UDPGT	UDP-glucoronosyl and UDP-glucosyl transferase.	GO:0008152|metabolic process;	.	GO:0016758|transferase activity, transferring hexosyl groups;	.	.
OS05G0527100	0	1	0	0.325077	0	0	98	27.6675	0.0117494	-6.41127	3.76818e-07	4.75449e-05	down	yes	OS05G0527100	protein_coding	chr5:26201350-26202768:-	gi|1002267485|ref|XP_015638061.1|	2345	0	PREDICTED: UDP-glycosyltransferase 88F3-like [Oryza sativa Japonica Group]	gi|1002267484|ref|XM_015782575.1|	1419	0	PREDICTED: Oryza sativa Japonica Group UDP-glycosyltransferase 88F3-like (LOC107276526), mRNA	Q6VAA7	341	3e-110	UDP-glycosyltransferase 88B1	.	.	.	.	pfam00201	UDPGT	UDP-glucoronosyl and UDP-glucosyl transferase.	GO:0008152|metabolic process;	.	GO:0016758|transferase activity, transferring hexosyl groups;	.	.
OS05G0542500	44	6	58	38.9405	1	6	5	3.87913	10.0385	3.32747	0.000525677	0.0212977	up	yes	LEA3	protein_coding	chr5:26927607-26928882:+	gi|1002266483|ref|XP_015637572.1|	664	4e-83	PREDICTED: late embryogenesis abundant protein, group 3 [Oryza sativa Japonica Group]	gi|937916895|dbj|AP014961.1|	1276	0	Oryza sativa Japonica Group DNA, chromosome 5, cultivar: Nipponbare, complete sequence	P0C5A4	260	2e-84	Late embryogenesis abundant protein, group 3	.	.	.	.	pfam02987	LEA_4	Late embryogenesis abundant protein. Different types of LEA proteins are expressed at different stages of late embryogenesis in higher plant seed embryos and under conditions of dehydration stress. The function of these proteins is unknown.	GO:0019740|nitrogen utilization;GO:0006212|uracil catabolic process;	.	GO:0016811|hydrolase activity, acting on carbon-nitrogen (but not peptide) bonds, in linear amides;	.	.
OS05G0546400	2	0	2	1.46023	0	0	62	17.5039	0.0834229	-3.58341	0.000868512	0.0309865	down	yes	OS05G0546400	protein_coding	chr5:27121983-27122900:+	gi|1002268109|ref|XP_015638373.1|	405	3e-44	PREDICTED: wiskott-Aldrich syndrome protein homolog [Oryza sativa Japonica Group]	gi|1002268108|ref|XM_015782887.1|	918	0	PREDICTED: Oryza sativa Japonica Group wiskott-Aldrich syndrome protein homolog (LOC4339502), mRNA	.	.	.	.	.	.	.	.	pfam01900	RNase_P_Rpp14	Rpp14/Pop5 family. tRNA processing enzyme ribonuclease P (RNase P) consists of an RNA molecule associated with at least eight protein subunits, hPop1, Rpp14, Rpp20, Rpp25, Rpp29, Rpp30, Rpp38, and Rpp40. This protein is known as Pop5 in eukaryotes.	.	.	.	.	.
OS05G0548900	122	96	398	216.192	3768	1660	3607	2765.66	0.0781703	-3.67723	1.36855e-05	0.00107284	down	yes	OS05G0548900	protein_coding	chr5:27229414-27233659:-	gi|1002273020|ref|XP_015640819.1|	2663	0	PREDICTED: phosphomethylethanolamine N-methyltransferase [Oryza sativa Japonica Group]	gi|1002273019|ref|XM_015785333.1|	2042	0	PREDICTED: Oryza sativa Japonica Group phosphomethylethanolamine N-methyltransferase (LOC4339516), mRNA	Q9FR44	814	0	Phosphoethanolamine N-methyltransferase 1	mll3672	100	2e-22	COG0500	pfam08241	Methyltransf_11	Methyltransferase domain. Members of this family are SAM dependent methyltransferases.	GO:0042425|choline biosynthetic process;GO:0006656|phosphatidylcholine biosynthetic process;GO:0008654|phospholipid biosynthetic process;GO:0009555|pollen development;GO:0009860|pollen tube growth;GO:0010183|pollen tube guidance;GO:0048528|post-embryonic root development;GO:0009826|unidimensional cell growth;	GO:0005737|cytoplasm;GO:0005829|cytosol;	GO:0008168|methyltransferase activity;GO:0000234|phosphoethanolamine N-methyltransferase activity;	K05929	E2.1.1.103, NMT; phosphoethanolamine N-methyltransferase [EC:2.1.1.103]
OS05G0573800	28	61	46	46.528	54	56	578	199.833	0.232835	-2.10262	8.92104e-06	0.000740223	down	yes	OS05G0573800	protein_coding	chr5:28585627-28588880:+	gi|1002272732|ref|XP_015640673.1|	1165	5e-156	PREDICTED: uncharacterized protein LOC107277155 isoform X2 [Oryza sativa Japonica Group]	gi|1002272729|ref|XM_015785186.1|	1171	0	PREDICTED: Oryza sativa Japonica Group uncharacterized LOC107277155 (LOC107277155), transcript variant X1, mRNA	.	.	.	.	.	.	.	.	pfam04168	Alpha-E	A predicted alpha-helical domain with a conserved ER motif. An uncharacterized alpha helical domain containing a highly conserved ER motif and typically found as a tandem duplication. Contextual analysis suggests that it functions in a distinct peptide synthesis/modification system comprising of a transglutaminase, a peptidase of the NTN-hydrolase superfamily, an active and inactive circularly pe…	.	.	.	.	.
OS05G0576600	129	228	129	168.302	57	88	2223	676.7	0.24871	-2.00746	5.64688e-07	6.82174e-05	down	yes	OS05G0576600	protein_coding	chr5:28710320-28711241:-	gi|1002267440|ref|XP_015638039.1|	730	8e-94	PREDICTED: uncharacterized protein LOC4339695 [Oryza sativa Japonica Group]	gi|937916895|dbj|AP014961.1|	922	0	Oryza sativa Japonica Group DNA, chromosome 5, cultivar: Nipponbare, complete sequence	.	.	.	.	.	.	.	.	.	.	.	.	.	.	.	.
OS05G0583000	11	67	29	36.0665	21	5	2361	674.767	0.0534503	-4.22566	7.69049e-05	0.00465943	down	yes	OS05G0583000	protein_coding	chr5:29010970-29013172:-	gi|1002266755|ref|XP_015637709.1|	1316	3e-177	PREDICTED: probable WRKY transcription factor 23 isoform X2 [Oryza sativa Japonica Group]	gi|1002266754|ref|XM_015782223.1|	1460	0	PREDICTED: Oryza sativa Japonica Group probable WRKY transcription factor 23 (LOC4339739), transcript variant X2, mRNA	Q8VWJ2	147	2e-38	Probable WRKY transcription factor 28	.	.	.	.	pfam03106	WRKY	WRKY DNA -binding domain.	GO:0006351|transcription, DNA-templated;	GO:0005634|nucleus;	GO:0043565|sequence-specific DNA binding;GO:0003700|transcription factor activity, sequence-specific DNA binding;	.	.
OS05G0584400	2	7	3	4.08327	1	1	97	28.0506	0.145568	-2.78023	0.00144111	0.0454939	down	yes	OS05G0584400	protein_coding	chr5:29077046-29078529:-	gi|113580002|dbj|BAF18365.1|	799	2e-102	Os05g0584400 [Oryza sativa Japonica Group]	gi|32991840|dbj|AK106631.1|	1083	0	Oryza sativa Japonica Group cDNA clone:002-113-D02, full insert sequence	.	.	.	.	.	.	.	.	pfam10344	Fmp27	Mitochondrial protein from FMP27. This family contains mitochondrial FMP27 proteins which in yeasts together with SEN1 are long genes that exist in a looped conformation, effectively bringing together their promoter and terminator regions. Pol-II is located at both ends of FMP27 when this gene is transcribed from a GAL1 promoter under induced and non-induced conditions. The exact function of the …	.	.	.	.	.
OS06G0142400	2	5	6	4.47563	4	1	190	55.2213	0.0810489	-3.62506	1.78291e-06	0.000182164	down	yes	OS06G0142400	protein_coding	chr6:2212615-2213482:-	gi|1002277729|ref|XP_015643206.1|	495	1e-60	PREDICTED: early nodulin-93 [Oryza sativa Japonica Group]	gi|1002277728|ref|XM_015787720.1|	636	0	PREDICTED: Oryza sativa Japonica Group early nodulin-93 (LOC4340085), mRNA	Q02921	90.1	2e-21	Early nodulin-93	.	.	.	.	pfam03386	ENOD93	Early nodulin 93 ENOD93 protein.	GO:0009877|nodulation;	GO:0016021|integral component of membrane;	.	.	.
OS06G0145200	6	10	5	7.28395	4	1	179	52.1157	0.139765	-2.83893	9.53032e-05	0.00553177	down	yes	OS06G0145200	protein_coding	chr6:2380595-2382936:+	gi|55296365|dbj|BAD68410.1|	2043	0	putative anthocyanin 5-aromatic acyltransferase [Oryza sativa Japonica Group]	gi|32994753|dbj|AK109544.1|	2223	0	Oryza sativa Japonica Group cDNA clone:002-120-D08, full insert sequence	Q8GSN8	101	3e-21	Malonyl-coenzyme A:anthocyanin 3-O-glucoside-6''-O-malonyltransferase	.	.	.	.	pfam02458	Transferase	Transferase family. This family includes a number of transferase enzymes. These include anthranilate N-hydroxycinnamoyl/benzoyltransferase that catalyses the first committed reaction of phytoalexin biosynthesis. Deacetylvindoline 4-O-acetyltransferase EC:2.3.1.107 catalyses the last step in vindoline biosynthesis is also a member of this family. The motif HXXXD is probably part of the active site…	GO:0009698|phenylpropanoid metabolic process;	.	GO:0033809|anthocyanin 6''-O-malonyltransferase activity;	.	.
OS06G0148200	946	748	2396	1437.73	140	363	336	268.388	5.35689	2.4214	0.000180288	0.00917807	up	yes	OS06G0148200	protein_coding	chr6:2515766-2517855:+	gi|1002275478|ref|XP_015642056.1|	1706	0	PREDICTED: GDSL esterase/lipase APG [Oryza sativa Japonica Group]	gi|1002275477|ref|XM_015786570.1|	1257	0	PREDICTED: Oryza sativa Japonica Group GDSL esterase/lipase APG (LOC4340128), mRNA	Q9LU14	446	9e-154	GDSL esterase/lipase APG	all3634	70.5	2e-12	COG3240	pfam00657	Lipase_GDSL	GDSL-like Lipase/Acylhydrolase.	GO:0016042|lipid catabolic process;	GO:0048046|apoplast;	GO:0016788|hydrolase activity, acting on ester bonds;	.	.
OS06G0175900	34	740	54	272.331	39	54	80	53.9416	5.04863	2.33589	0.000760346	0.0278782	up	yes	OS06G0175900	protein_coding	chr6:3828103-3830152:+	gi|1002280196|ref|XP_015644404.1|	380	3e-44	PREDICTED: cytochrome b-c1 complex subunit 8 [Oryza sativa Japonica Group]	gi|37989964|dbj|AK120341.1|	561	0	Oryza sativa Japonica Group cDNA clone:J013061B12, full insert sequence	P46269	121	5e-34	Cytochrome b-c1 complex subunit 8	.	.	.	.	pfam10890	DUF2741	Protein of unknown function (DUF2741). Members in this family of proteins are annotated as ubiquinol-cytochrome C reductase however this cannot be confirmed.	GO:0022900|electron transport chain;	GO:0005743|mitochondrial inner membrane;GO:0070469|respiratory chain;	GO:0008121|ubiquinol-cytochrome-c reductase activity;	.	.
OS06G0185100	4	8	10	7.60609	110	77	390	171.402	0.0443758	-4.49408	1.72463e-15	1.07102e-12	down	yes	OS06G0185100	protein_coding	chr6:4276289-4277154:+	gi|1002276859|ref|XP_015642770.1|	1169	6e-159	PREDICTED: short-chain type dehydrogenase/reductase [Oryza sativa Japonica Group]	gi|1002276858|ref|XM_015787284.1|	866	0	PREDICTED: Oryza sativa Japonica Group short-chain type dehydrogenase/reductase (LOC4340334), mRNA	Q08632	192	8e-58	Short-chain type dehydrogenase/reductase	mll1981	148	2e-41	COG1028	pfam00106	adh_short	short chain dehydrogenase. This family contains a wide variety of dehydrogenases.	.	.	GO:0016491|oxidoreductase activity;	.	.
OS06G0185500	0	1	0	0.325077	0	0	81	22.868	0.0142153	-6.13641	3.19925e-06	0.000303471	down	yes	HCT4	protein_coding	chr6:4301775-4303137:-	gi|1002274881|ref|XP_015641749.1|	1900	0	PREDICTED: shikimate O-hydroxycinnamoyltransferase [Oryza sativa Japonica Group]	gi|1002274880|ref|XM_015786263.1|	1363	0	PREDICTED: Oryza sativa Japonica Group shikimate O-hydroxycinnamoyltransferase (LOC4340338), mRNA	Q5SMM6	736	0	Hydroxycinnamoyltransferase 4	.	.	.	.	pfam02458	Transferase	Transferase family. This family includes a number of transferase enzymes. These include anthranilate N-hydroxycinnamoyl/benzoyltransferase that catalyses the first committed reaction of phytoalexin biosynthesis. Deacetylvindoline 4-O-acetyltransferase EC:2.3.1.107 catalyses the last step in vindoline biosynthesis is also a member of this family. The motif HXXXD is probably part of the active site…	.	.	GO:0016747|transferase activity, transferring acyl groups other than amino-acyl groups;	.	.
OS06G0196600	647	1001	696	814.814	1109	850	10483	3604.12	0.226078	-2.1451	3.68396e-18	3.1153e-15	down	yes	OS06G0196600	protein_coding	chr6:4897311-4900564:-	gi|1002273129|ref|XP_015640876.1|	2161	0	PREDICTED: 3-oxoacyl-[acyl-carrier-protein] synthase I, chloroplastic [Oryza sativa Japonica Group]	gi|1002273128|ref|XM_015785390.1|	1852	0	PREDICTED: Oryza sativa Japonica Group 3-oxoacyl-[acyl-carrier-protein] synthase I, chloroplastic (LOC4340392), mRNA	P23902	755	0	3-oxoacyl-[acyl-carrier-protein] synthase I, chloroplastic	CPn0916	436	2e-146	COG0304	pfam00109	ketoacyl-synt	Beta-ketoacyl synthase, N-terminal domain. The structure of beta-ketoacyl synthase is similar to that of the thiolase family (pfam00108) and also chalcone synthase. The active site of beta-ketoacyl synthase is located between the N and C-terminal domains. The N-terminal domain contains most of the structures involved in dimer formation and also the active site cysteine.	GO:0006633|fatty acid biosynthetic process;	GO:0009507|chloroplast;	GO:0004315|3-oxoacyl-[acyl-carrier-protein] synthase activity;	.	.
OS06G0216300	22	47	54	42.4612	16	20	549	167.082	0.254134	-1.97634	0.000134284	0.00724169	down	yes	OS06G0216300	protein_coding	chr6:5918167-5919685:-	gi|1002279195|ref|XP_015643915.1|	1318	0	PREDICTED: 12-oxophytodienoate reductase 1 isoform X2 [Oryza sativa Japonica Group]	gi|937920774|dbj|AP014962.1|	1519	0	Oryza sativa Japonica Group DNA, chromosome 6, cultivar: Nipponbare, complete sequence	Q84QK0	226	0	12-oxophytodienoate reductase 1	AGpA653	186	1e-74	COG1902	pfam00724	Oxidored_FMN	NADH:flavin oxidoreductase / NADH oxidase family.	GO:0006952|defense response;GO:0006633|fatty acid biosynthetic process;GO:0009695|jasmonic acid biosynthetic process;GO:0031408|oxylipin biosynthetic process;	GO:0005622|intracellular;	GO:0016629|12-oxophytodienoate reductase activity;GO:0010181|FMN binding;GO:0003959|NADPH dehydrogenase activity;	K05894	OPR; 12-oxophytodienoic acid reductase [EC:1.3.1.42]
OS06G0218300	155	265	77	172.208	151	97	3378	1034.69	0.166434	-2.58698	0.000376413	0.0164764	down	yes	OS06G0218300	protein_coding	chr6:6058841-6060541:-	gi|1002274195|ref|XP_015641420.1|	955	5e-120	PREDICTED: E3 ubiquitin-protein ligase ATL31 [Oryza sativa Japonica Group]	gi|1002274194|ref|XM_015785934.1|	1701	0	PREDICTED: Oryza sativa Japonica Group E3 ubiquitin-protein ligase ATL31 (LOC4340502), mRNA	Q8LGA5	115	9e-27	E3 ubiquitin-protein ligase ATL31	ECU07g0330	58.9	1e-08	COG5540	pfam13639	zf-RING_2	Ring finger domain.	GO:0043562|cellular response to nitrogen levels;GO:0009816|defense response to bacterium, incompatible interaction;GO:0009814|defense response, incompatible interaction;GO:0009737|response to abscisic acid;GO:0010200|response to chitin;	GO:0016021|integral component of membrane;GO:0016020|membrane;	GO:0016874|ligase activity;GO:0004842|ubiquitin-protein transferase activity;GO:0008270|zinc ion binding;	K10664	ATL6S; E3 ubiquitin-protein ligase ATL6/9/15/31/42/55 [EC:2.3.2.27]
OS06G0226500	12	54	66	45.0807	4	1	0	1.58018	28.5288	4.83435	0.000222594	0.0108685	up	yes	ILI4	protein_coding	chr6:6556697-6557748:+	gi|1002276602|ref|XP_015642646.1|	349	2e-38	PREDICTED: transcription factor ILI4 [Oryza sativa Japonica Group]	gi|1002276601|ref|XM_015787160.1|	798	0	PREDICTED: Oryza sativa Japonica Group transcription factor ILI4 (LOC4340551), mRNA	Q0DDF6	139	1e-39	Transcription factor ILI4	.	.	.	.	pfam00010	HLH	Helix-loop-helix DNA-binding domain.	GO:0009742|brassinosteroid mediated signaling pathway;GO:0040008|regulation of growth;GO:0006355|regulation of transcription, DNA-templated;GO:0009741|response to brassinosteroid;GO:0006351|transcription, DNA-templated;	GO:0005737|cytoplasm;GO:0005634|nucleus;	.	.	.
OS06G0228500	1	0	1	0.730114	7	7	73	25.2671	0.0288959	-5.11299	3.57068e-06	0.000333138	down	yes	OS06G0228500	protein_coding	chr6:6678245-6680823:+	gi|1002274376|ref|XP_015641510.1|	1792	0	PREDICTED: vacuolar amino acid transporter 1 [Oryza sativa Japonica Group]	gi|1002274375|ref|XM_015786024.1|	1433	0	PREDICTED: Oryza sativa Japonica Group vacuolar amino acid transporter 1 (LOC4340559), mRNA	Q9SF09	95.9	6e-20	Amino acid transporter ANT1	YJR001w	108	2e-24	COG0814	pfam01490	Aa_trans	Transmembrane amino acid transporter protein. This transmembrane region is found in many amino acid transporters including UNC-47 and MTR. UNC-47 encodes a vesicular amino butyric acid (GABA) transporter, (VGAT). UNC-47 is predicted to have 10 transmembrane domains. MTR is a N system amino acid transporter system protein involved in methyltryptophan resistance. Other members of this family includ…	GO:0009624|response to nematode;	GO:0016021|integral component of membrane;GO:0016020|membrane;GO:0005886|plasma membrane;	GO:0015173|aromatic amino acid transmembrane transporter activity;GO:0015175|neutral amino acid transmembrane transporter activity;	K14209	SLC36A, PAT; solute carrier family 36 (proton-coupled amino acid transporter)
OS06G0229800	1	0	3	1.42512	1	0	357	101.094	0.014097	-6.14847	4.72817e-07	5.83553e-05	down	yes	SSII-3	protein_coding	chr6:6748398-6753302:+	gi|1002279853|ref|XP_015644246.1|	3326	0	PREDICTED: soluble starch synthase 2-3, chloroplastic/amyloplastic [Oryza sativa Japonica Group]	gi|1002279852|ref|XM_015788760.1|	2918	0	PREDICTED: Oryza sativa Japonica Group soluble starch synthase 2-3, chloroplastic/amyloplastic (LOC4340567), mRNA	Q0DDE3	1285	0	Soluble starch synthase 2-3, chloroplastic/amyloplastic	TM0895	293	2e-87	COG0297	pfam08323	Glyco_transf_5	Starch synthase catalytic domain.	GO:0019252|starch biosynthetic process;	GO:0009501|amyloplast;GO:0009507|chloroplast;	GO:0033201|alpha-1,4-glucan synthase activity;GO:0004373|glycogen (starch) synthase activity;GO:0009011|starch synthase activity;	K00703	E2.4.1.21, glgA; starch synthase [EC:2.4.1.21]
OS06G0231600	34	34	41	38.309	54	52	813	264.736	0.144706	-2.7888	2.22421e-10	6.09663e-08	down	yes	OS06G0231600	protein_coding	chr6:6809574-6811873:-	gi|1002275318|ref|XP_015641975.1|	958	1e-126	PREDICTED: NEP1-interacting protein-like 2 isoform X1 [Oryza sativa Japonica Group]	gi|1002275317|ref|XM_015786489.1|	1096	0	PREDICTED: Oryza sativa Japonica Group NEP1-interacting protein-like 2 (LOC4340574), transcript variant X1, mRNA	Q8LBA0	154	5e-43	NEP1-interacting protein-like 2	ECU07g0330	62.8	3e-10	COG5540	pfam13639	zf-RING_2	Ring finger domain.	GO:0006952|defense response;GO:0010200|response to chitin;	GO:0016021|integral component of membrane;	GO:0008270|zinc ion binding;	.	.
OS06G0239100	33	48	47	44.5625	37	42	532	176.616	0.252313	-1.98671	4.5399e-05	0.00300109	down	yes	OS06G0239100	protein_coding	chr6:7224948-7226317:+	gi|1002273620|ref|XP_015641125.1|	1613	0	PREDICTED: metalloendoproteinase 2-MMP isoform X1 [Oryza sativa Japonica Group]	gi|1002273619|ref|XM_015785639.1|	1370	0	PREDICTED: Oryza sativa Japonica Group metalloendoproteinase 2-MMP (LOC9270797), transcript variant X1, mRNA	O04529	303	5e-97	Metalloendoproteinase 2-MMP	.	.	.	.	pfam00413	Peptidase_M10	Matrixin. The members of this family are enzymes that cleave peptides. These proteases require zinc for catalysis.	GO:0080186|developmental vegetative growth;GO:0007275|multicellular organismal development;GO:1900056|negative regulation of leaf senescence;GO:2000028|regulation of photoperiodism, flowering;GO:0046686|response to cadmium ion;GO:0009753|response to jasmonic acid;GO:0009651|response to salt stress;	GO:0031225|anchored component of membrane;GO:0031012|extracellular matrix;GO:0005886|plasma membrane;	GO:0004222|metalloendopeptidase activity;GO:0008270|zinc ion binding;	.	.
OS06G0244000	154	225	364	258.556	88	127	4935	1465.87	0.176384	-2.50321	1.88101e-05	0.00140264	down	yes	OS06G0244000	protein_coding	chr6:7480272-7482194:-	gi|937922098|dbj|BAS97015.1|	2066	0	Os06g0244000, partial [Oryza sativa Japonica Group]	gi|1002273239|ref|XM_015785446.1|	1324	0	PREDICTED: Oryza sativa Japonica Group anthranilate O-methyltransferase 2 (LOC4340632), mRNA	B6SU46	400	3e-135	Anthranilate O-methyltransferase 2	.	.	.	.	pfam03492	Methyltransf_7	SAM dependent carboxyl methyltransferase. This family of plant methyltransferases contains enzymes that act on a variety of substrates including salicylic acid, jasmonic acid and 7-Methylxanthine. Caffeine is synthesized through sequential three-step methylation of xanthine derivatives at positions 7-N, 3-N, and 1-N. The protein 7-methylxanthine methyltransferase (designated as CaMXMT) catalyses …	GO:0006952|defense response;	.	GO:0008168|methyltransferase activity;	.	.
OS06G0306600	271	354	443	372.709	67	157	59	93.6755	3.97872	1.99231	0.000113379	0.00640094	up	yes	OS06G0306600	protein_coding	chr6:11586343-11587737:+	gi|1002273961|ref|XP_015641299.1|	1695	0	PREDICTED: probable carboxylesterase 18 [Oryza sativa Japonica Group]	gi|937920774|dbj|AP014962.1|	1377	0	Oryza sativa Japonica Group DNA, chromosome 6, cultivar: Nipponbare, complete sequence	Q9LT10	237	4e-72	Probable carboxylesterase 18	Rv1400c	102	3e-23	COG0657	pfam07859	Abhydrolase_3	alpha/beta hydrolase fold. This catalytic domain is found in a very wide range of enzymes.	GO:0008152|metabolic process;GO:0009860|pollen tube growth;	.	GO:0052689|carboxylic ester hydrolase activity;	.	.
OS06G0315000	1	6	6	4.41809	24	14	97	39.7497	0.111148	-3.16945	5.41475e-05	0.00344335	down	yes	OS06G0315000	protein_coding	chr6:12115575-12117309:-	gi|1002275134|ref|XP_015641881.1|	1701	0	PREDICTED: salicylate carboxymethyltransferase [Oryza sativa Japonica Group]	gi|1002275133|ref|XM_015786395.1|	987	0	PREDICTED: Oryza sativa Japonica Group salicylate carboxymethyltransferase (LOC9272116), mRNA	Q9SPV4	195	3e-57	Salicylate carboxymethyltransferase	.	.	.	.	pfam03492	Methyltransf_7	SAM dependent carboxyl methyltransferase. This family of plant methyltransferases contains enzymes that act on a variety of substrates including salicylic acid, jasmonic acid and 7-Methylxanthine. Caffeine is synthesized through sequential three-step methylation of xanthine derivatives at positions 7-N, 3-N, and 1-N. The protein 7-methylxanthine methyltransferase (designated as CaMXMT) catalyses …	.	.	GO:0046872|metal ion binding;GO:0008168|methyltransferase activity;	.	.
OS06G0486900	22	15	31	24.0662	33	84	414	157.22	0.153073	-2.70771	1.50503e-07	2.14457e-05	down	yes	OS06G0486900	protein_coding	chr6:16676478-16683024:+	gi|1002276552|ref|XP_015642621.1|	1928	0	PREDICTED: formate dehydrogenase 2, mitochondrial [Oryza sativa Japonica Group]	gi|1002276551|ref|XM_015787135.1|	1872	0	PREDICTED: Oryza sativa Japonica Group formate dehydrogenase 2, mitochondrial (LOC4341070), mRNA	Q67U69	747	0	Formate dehydrogenase 2, mitochondrial	SMa0478	333	1e-106	COG1052	pfam02826	2-Hacid_dh_C	D-isomer specific 2-hydroxyacid dehydrogenase, NAD binding domain. This domain is inserted into the catalytic domain, the large dehydrogenase and D-lactate dehydrogenase families in SCOP. N-terminal portion of which is represented by family pfam00389.	GO:0042183|formate catabolic process;	GO:0005739|mitochondrion;	GO:0008863|formate dehydrogenase (NAD+) activity;GO:0051287|NAD binding;GO:0016616|oxidoreductase activity, acting on the CH-OH group of donors, NAD or NADP as acceptor;	K00122	FDH; formate dehydrogenase [EC:1.2.1.2]
OS06G0555900	1	1	1	1.05519	1	4	48	15.2981	0.0689753	-3.85778	0.000971745	0.0339982	down	yes	OS06G0555900	protein_coding	chr6:21184906-21185604:-	gi|937923304|dbj|BAS98221.1|	288	2e-29	Os06g0555900, partial [Oryza sativa Japonica Group]	gi|937920774|dbj|AP014962.1|	699	0	Oryza sativa Japonica Group DNA, chromosome 6, cultivar: Nipponbare, complete sequence	.	.	.	.	.	.	.	.	pfam05571	DUF766	Protein of unknown function (DUF766). This family consists of several eukaryotic proteins of unknown function.	.	.	.	.	.
OS06G0594600	2	1	0	1.0903	2	0	97	27.9951	0.0389461	-4.68238	4.86299e-06	0.000441277	down	yes	OS06G0594600	protein_coding	chr6:23380676-23381421:-	gi|1002274980|ref|XP_015641801.1|	764	4e-96	PREDICTED: methanol O-anthraniloyltransferase [Oryza sativa Japonica Group]	gi|937920774|dbj|AP014962.1|	746	0	Oryza sativa Japonica Group DNA, chromosome 6, cultivar: Nipponbare, complete sequence	Q69UE6	298	2e-97	Acyl transferase 10	.	.	.	.	pfam02458	Transferase	Transferase family. This family includes a number of transferase enzymes. These include anthranilate N-hydroxycinnamoyl/benzoyltransferase that catalyses the first committed reaction of phytoalexin biosynthesis. Deacetylvindoline 4-O-acetyltransferase EC:2.3.1.107 catalyses the last step in vindoline biosynthesis is also a member of this family. The motif HXXXD is probably part of the active site…	.	.	GO:0016747|transferase activity, transferring acyl groups other than amino-acyl groups;	.	.
OS06G0594700	5	1	10	5.71316	29	17	337	110.113	0.0518846	-4.26855	6.24939e-05	0.00390538	down	yes	OS06G0594700	protein_coding	chr6:23379483-23387709:-	gi|255677194|dbj|BAF19895.2|	1280	4e-167	Os06g0594600, partial [Oryza sativa Japonica Group]	gi|937920774|dbj|AP014962.1|	1808	0	Oryza sativa Japonica Group DNA, chromosome 6, cultivar: Nipponbare, complete sequence	Q69UE6	498	3e-166	Acyl transferase 10	.	.	.	.	pfam02458	Transferase	Transferase family. This family includes a number of transferase enzymes. These include anthranilate N-hydroxycinnamoyl/benzoyltransferase that catalyses the first committed reaction of phytoalexin biosynthesis. Deacetylvindoline 4-O-acetyltransferase EC:2.3.1.107 catalyses the last step in vindoline biosynthesis is also a member of this family. The motif HXXXD is probably part of the active site…	.	.	GO:0016747|transferase activity, transferring acyl groups other than amino-acyl groups;	.	.
OS06G0604000	213	77	842	399.125	1	13	4	6.11983	65.2183	6.0272	0.000239334	0.0114958	up	yes	OS06G0604000	protein_coding	chr6:23898257-23899819:-	gi|124502514|gb|ABN13631.1|	618	4e-74	AP2 type transcription factor [Oryza sativa Indica Group]	gi|1002274218|ref|XM_015785947.1|	1328	0	PREDICTED: Oryza sativa Japonica Group ethylene-responsive transcription factor WIN1 (LOC4341466), mRNA	Q9XI33	172	4e-49	Ethylene-responsive transcription factor WIN1	.	.	.	.	pfam00847	AP2	AP2 domain. This 60 amino acid residue domain can bind to DNA and is found in transcription factor proteins.	GO:0010143|cutin biosynthetic process;GO:0009873|ethylene-activated signaling pathway;GO:0009414|response to water deprivation;GO:0006351|transcription, DNA-templated;GO:0010166|wax metabolic process;	GO:0005634|nucleus;	GO:0043565|sequence-specific DNA binding;GO:0003700|transcription factor activity, sequence-specific DNA binding;	.	.
OS06G0634000	1	2	3	2.07527	11	6	56	21.3269	0.0973078	-3.3613	0.00052011	0.0211584	down	yes	OS06G0634000	protein_coding	chr6:25708677-25710709:+	gi|1002278231|ref|XP_015643438.1|	1033	1e-139	PREDICTED: uncharacterized protein LOC4341593 [Oryza sativa Japonica Group]	gi|32983675|dbj|AK073652.1|	803	0	Oryza sativa Japonica Group cDNA clone:J033050K04, full insert sequence	.	.	.	.	.	.	.	.	pfam10328	7TM_GPCR_Srx	Serpentine type 7TM GPCR chemoreceptor Srx. Chemoreception is mediated in Caenorhabditis elegans by members of the seven-transmembrane G-protein-coupled receptor class (7TM GPCRs) of proteins which are of the serpentine type. Srx is part of the Srg superfamily of chemoreceptors. Chemoperception is one of the central senses of soil nematodes like C. elegans which are otherwise 'blind' and 'deaf'.	.	.	.	.	.
OS06G0637400	73	70	35	62.8486	29	20	1404	412.431	0.152386	-2.7142	2.57972e-07	3.46388e-05	down	yes	OS06G0637400	protein_coding	chr6:25895947-25897896:+	gi|1002275438|ref|XP_015642035.1|	345	1e-35	PREDICTED: uncharacterized protein LOC4341606 [Oryza sativa Japonica Group]	gi|32976077|dbj|AK066059.1|	1899	0	Oryza sativa Japonica Group cDNA clone:J013053C20, full insert sequence	.	.	.	.	.	.	.	.	pfam15449	Retinal	Retinal protein. This family of proteins is found in the photoreceptor cells of the retina. Mutations of the gene encoding this protein have been associated with retinal disorders such as retinitis pigmentosa and late-onset progressive retinal atrophy. The function of this family of proteins is unknown, but it is likely to be important in the development and function of the retina.	.	.	.	.	.
OS06G0652200	33	68	34	46.5465	25	30	603	188.676	0.2467	-2.01917	8.5154e-05	0.00505304	down	yes	OS06G0652200	protein_coding	chr6:26693488-26694443:-	gi|937923996|dbj|BAS98913.1|	980	1e-130	Os06g0652200, partial [Oryza sativa Japonica Group]	gi|937920774|dbj|AP014962.1|	956	0	Oryza sativa Japonica Group DNA, chromosome 6, cultivar: Nipponbare, complete sequence	Q6ETK9	276	1e-90	Heptahelical transmembrane protein ADIPOR2	SPBC12C2.09c	110	6e-27	COG1272	pfam03006	HlyIII	Haemolysin-III related. Members of this family are integral membrane proteins. This family includes a protein with hemolytic activity from Bacillus cereus. It has been proposed that YOL002c encodes a Saccharomyces cerevisiae protein that plays a key role in metabolic pathways that regulate lipid and phosphate metabolizm. In eukaryotes, members are seven-transmembrane pass molecules found to encod…	GO:0009725|response to hormone;	GO:0016021|integral component of membrane;	.	.	.
OS06G0683700	23	41	24	30.4683	57	55	406	151.828	0.200677	-2.31705	7.56343e-06	0.000647062	down	yes	OS06G0683700	protein_coding	chr6:28490039-28490684:-	gi|1002275354|ref|XP_015641995.1|	479	1e-57	PREDICTED: uncharacterized protein LOC9268399 [Oryza sativa Japonica Group]	gi|1002275353|ref|XM_015786509.1|	646	0	PREDICTED: Oryza sativa Japonica Group uncharacterized LOC9268399 (LOC9268399), mRNA	.	.	.	.	.	.	.	.	pfam12609	DUF3774	Wound-induced protein. This family of proteins is found in eukaryotes. Proteins in this family are typically between 81 and 97 amino acids in length. The proteins in the family are often annotated as wound-induced proteins however there is little accompanying literature to confirm this.	.	.	.	.	.
OS06G0688200	3	2	3	2.8405	0	0	112	31.62	0.0898323	-3.47662	7.29916e-05	0.0044649	down	yes	OS06G0688200	protein_coding	chr6:28707334-28708349:-	gi|937924297|dbj|BAS99214.1|	655	2e-85	Os06g0688200 [Oryza sativa Japonica Group]	gi|1002276658|ref|XM_015787189.1|	381	0	PREDICTED: Oryza sativa Japonica Group putative EG45-like domain containing protein 1 (LOC107276859), mRNA	Q9M0C2	128	1e-36	Putative EG45-like domain containing protein 1	.	.	.	.	pfam03330	DPBB_1	Rare lipoprotein A (RlpA)-like double-psi beta-barrel. Rare lipoprotein A (RlpA) contains a conserved region that has the double-psi beta-barrel (DPBB) fold. The function of RlpA is not well understood, but it has been shown to act as a prc mutant suppressor in Escherichia coli. The DPBB fold is often an enzymatic domain. The members of this family are quite diverse, and if catalytic this family …	GO:0006040|amino sugar metabolic process;GO:0071456|cellular response to hypoxia;	GO:0005576|extracellular region;GO:0005622|intracellular;	GO:0004568|chitinase activity;	.	.
OS06G0693600	39	71	112	76.9227	7	4	0	3.57629	21.5091	4.42687	9.69518e-06	0.00079287	up	yes	OS06G0693600	protein_coding	chr6:28958626-28960418:+	gi|937924341|dbj|BAS99258.1|	747	2e-94	Os06g0693600 [Oryza sativa Japonica Group]	gi|116631039|emb|CT837593.1|	1399	0	Oryza sativa (indica cultivar-group) cDNA clone:OSIGCRA122C23, full insert sequence	Q8H1G5	62.4	3e-09	Cytoplasmic 60S subunit biogenesis factor REI1 homolog 1	.	.	.	.	pfam06317	Arena_RNA_pol	Arenavirus RNA polymerase. This family consists of several Arenavirus RNA polymerase proteins (EC:2.7.7.48).	GO:0042254|ribosome biogenesis;	GO:0005737|cytoplasm;	GO:0003676|nucleic acid binding;GO:0008270|zinc ion binding;	K14816	REI1; pre-60S factor REI1
OS06G0695400	62	140	260	159.584	8	17	5	9.97844	15.9928	3.99935	1.46522e-05	0.00113036	up	yes	OS06G0695400	protein_coding	chr6:29035686-29038182:+	gi|1002275494|ref|XP_015642065.1|	1564	0	PREDICTED: peroxidase 45 [Oryza sativa Japonica Group]	gi|1002275493|ref|XM_015786579.1|	1233	0	PREDICTED: Oryza sativa Japonica Group peroxidase 45 (LOC4341934), mRNA	Q96522	279	5e-89	Peroxidase 45	.	.	.	.	pfam00141	peroxidase	Peroxidase.	GO:0042744|hydrogen peroxide catabolic process;GO:0006979|response to oxidative stress;	GO:0005576|extracellular region;	GO:0020037|heme binding;GO:0046872|metal ion binding;GO:0004601|peroxidase activity;	K00430	E1.11.1.7; peroxidase [EC:1.11.1.7]
OS06G0698711	134	119	111	128.527	32	41	21	30.4644	4.21892	2.07687	0.000612915	0.0240394	up	yes	OS06G0698711	protein_coding	chr6:29341909-29342600:-	gi|53792083|dbj|BAD54668.1|	223	3e-20	unknown protein [Oryza sativa Japonica Group]	gi|1002280272|ref|XM_015788956.1|	692	0	PREDICTED: Oryza sativa Japonica Group uncharacterized LOC9272115 (LOC9272115), mRNA	.	.	.	.	.	.	.	.	pfam01474	DAHP_synth_2	Class-II DAHP synthetase family. Members of this family are aldolase enzymes that catalyse the first step of the shikimate pathway.	.	.	.	.	.
OS06G0710700	59	188	204	154.579	172	67	4608	1377.54	0.112214	-3.15567	7.6192e-06	0.000647062	down	yes	OS06G0710700	protein_coding	chr6:30051761-30053353:-	gi|1002274276|ref|XP_015641460.1|	2352	0	PREDICTED: benzyl alcohol O-benzoyltransferase [Oryza sativa Japonica Group]	gi|937920774|dbj|AP014962.1|	1593	0	Oryza sativa Japonica Group DNA, chromosome 6, cultivar: Nipponbare, complete sequence	Q8GT20	466	3e-158	Benzyl alcohol O-benzoyltransferase	.	.	.	.	pfam02458	Transferase	Transferase family. This family includes a number of transferase enzymes. These include anthranilate N-hydroxycinnamoyl/benzoyltransferase that catalyses the first committed reaction of phytoalexin biosynthesis. Deacetylvindoline 4-O-acetyltransferase EC:2.3.1.107 catalyses the last step in vindoline biosynthesis is also a member of this family. The motif HXXXD is probably part of the active site…	.	.	GO:0016747|transferase activity, transferring acyl groups other than amino-acyl groups;	.	.
OS06G0711900	79	78	270	149.408	5	15	14	10.8837	13.7277	3.77902	2.08509e-06	0.00020822	up	yes	OS06G0711900	protein_coding	chr6:30113940-30115488:+	gi|113596594|dbj|BAF20468.1|	447	2e-49	Os06g0711900 [Oryza sativa Japonica Group]	gi|937920774|dbj|AP014962.1|	1549	0	Oryza sativa Japonica Group DNA, chromosome 6, cultivar: Nipponbare, complete sequence	.	.	.	.	.	.	.	.	pfam14368	LTP_2	Probable lipid transfer. The members of this family are probably involved in lipid transfer. The family has several highly conserved cysteines, paired in various ways.	.	.	.	.	.
OS06G0730000	0	0	1	0.347503	0	1	119	33.9567	0.0102337	-6.61053	2.79518e-08	4.91568e-06	down	yes	OS06G0730000	protein_coding	chr6:31110777-31111388:+	gi|255677425|dbj|BAF20567.2|	806	3e-107	Os06g0730000, partial [Oryza sativa Japonica Group]	gi|937920774|dbj|AP014962.1|	612	0	Oryza sativa Japonica Group DNA, chromosome 6, cultivar: Nipponbare, complete sequence	Q0WPR4	177	5e-51	Serine carboxypeptidase-like 34	.	.	.	.	pfam00450	Peptidase_S10	Serine carboxypeptidase.	GO:0051603|proteolysis involved in cellular protein catabolic process;	GO:0005576|extracellular region;GO:0009505|plant-type cell wall;GO:0005773|vacuole;	GO:0004185|serine-type carboxypeptidase activity;	K16297	SCPL-II; serine carboxypeptidase-like clade II [EC:3.4.16.-]
OS06G0730200	22	13	15	17.856	84	49	139	82.5186	0.216388	-2.20831	9.53394e-05	0.00553177	down	yes	OS06G0730200	protein_coding	chr6:31118702-31120365:+	gi|1002274131|ref|XP_015641384.1|	568	1e-128	PREDICTED: DNA-binding protein RHL1 [Oryza sativa Japonica Group]	gi|32976630|dbj|AK066612.1|	989	0	Oryza sativa Japonica Group cDNA clone:J013071D21, full insert sequence	O81242	96.7	6e-31	DNA-binding protein RHL1	.	.	.	.	pfam14689	SPOB_a	Sensor_kinase_SpoOB-type, alpha-helical domain. Sporulation initiation phospho-transferase B or SpoOB is part of a phospho-relay that initiates sporulation in Bacillus subtilis. Spo0B is a two-domain protein consisting of an N-terminal alpha-helical hairpin domain and a C-terminal alpha/beta domain. Two subunits of Spo0B dimerise by a parallel association of helical hairpins to form a novel four-…	GO:0042023|DNA endoreduplication;GO:0048766|root hair initiation;	GO:0005730|nucleolus;GO:0005634|nucleus;	GO:0003677|DNA binding;	.	.
OS07G0106900	44	41	173	90.2811	13	7	2	7.05185	12.8025	3.67835	5.34986e-05	0.00341849	up	yes	OS07G0106900	protein_coding	chr7:383519-384235:+	gi|1002282827|ref|XP_015645708.1|	712	1e-91	PREDICTED: dirigent protein 23 [Oryza sativa Japonica Group]	gi|1002282826|ref|XM_015790222.1|	717	0	PREDICTED: Oryza sativa Japonica Group dirigent protein 23 (LOC4342200), mRNA	Q9FIG6	80.5	4e-17	Dirigent protein 1	.	.	.	.	pfam03018	Dirigent	Dirigent-like protein. This family contains a number of proteins which are induced during disease response in plants. Members of this family are involved in lignification.	GO:0009699|phenylpropanoid biosynthetic process;	GO:0048046|apoplast;	GO:0042349|guiding stereospecific synthesis activity;	.	.
OS07G0117900	7	16	5	9.61703	15	24	130	49.9262	0.192625	-2.37613	0.00083038	0.0298674	down	yes	OS07G0117900	protein_coding	chr7:964856-966454:-	gi|1002282049|ref|XP_015645317.1|	2858	0	PREDICTED: disease resistance protein RGA2-like [Oryza sativa Japonica Group]	gi|1002282048|ref|XM_015789831.1|	1599	0	PREDICTED: Oryza sativa Japonica Group disease resistance protein RGA2-like (LOC107275770), mRNA	Q7XA39	73.6	3e-12	Putative disease resistance protein RGA4	.	.	.	.	pfam00931	NB-ARC	NB-ARC domain.	GO:0006952|defense response;	.	GO:0043531|ADP binding;GO:0005524|ATP binding;	.	.
OS07G0119800	0	6	1	2.29797	8	3	540	155.974	0.014733	-6.08481	0.001475	0.0462332	down	yes	OS07G0119800	protein_coding	chr7:1067127-1067558:+	gi|1002282945|ref|XP_015645767.1|	562	2e-71	PREDICTED: uncharacterized protein LOC4342272 [Oryza sativa Japonica Group]	gi|1002282944|ref|XM_015790281.1|	432	0	PREDICTED: Oryza sativa Japonica Group uncharacterized LOC4342272 (LOC4342272), mRNA	.	.	.	.	.	.	.	.	pfam04398	DUF538	Protein of unknown function, DUF538. This family consists of several plant proteins of unknown function.	.	.	.	.	.
OS07G0124750	55	88	83	78.4932	3	3	0	1.99611	39.3231	5.29731	5.23334e-09	1.089e-06	up	yes	OS07G0124750	protein_coding	chr7:1305328-1308048:-	gi|937924975|dbj|BAS99891.1|	3021	0	Os07g0124750 [Oryza sativa Japonica Group]	gi|1002283088|ref|XM_015790352.1|	1340	0	PREDICTED: Oryza sativa Japonica Group putative xyloglucan glycosyltransferase 10 (LOC107275797), mRNA	Q84Z01	1091	0	Putative xyloglucan glycosyltransferase 10	all4933	87	4e-17	COG1215	pfam13641	Glyco_tranf_2_3	Glycosyltransferase like family 2. Members of this family of prokaryotic proteins include putative glucosyltransferase, which are involved in bacterial capsule biosynthesis.	GO:0071555|cell wall organization;	GO:0000139|Golgi membrane;GO:0016021|integral component of membrane;	GO:0016757|transferase activity, transferring glycosyl groups;	.	.
OS07G0141100	80	123	123	113.336	26	41	16	27.2232	4.16322	2.0577	0.000726185	0.0269993	up	yes	OS07G0141100	protein_coding	chr7:2128467-2130049:-	gi|1002282160|ref|XP_015645377.1|	2191	0	PREDICTED: G-type lectin S-receptor-like serine/threonine-protein kinase At1g34300 [Oryza sativa Japonica Group]	gi|1002282159|ref|XM_015789891.1|	1452	0	PREDICTED: Oryza sativa Japonica Group G-type lectin S-receptor-like serine/threonine-protein kinase At1g34300 (LOC4342369), mRNA	Q9XID3	249	8e-72	G-type lectin S-receptor-like serine/threonine-protein kinase At1g34300	.	.	.	.	pfam07714	Pkinase_Tyr	Protein tyrosine kinase.	GO:0006468|protein phosphorylation;GO:0048544|recognition of pollen;	GO:0016021|integral component of membrane;GO:0005886|plasma membrane;	GO:0005524|ATP binding;GO:0005516|calmodulin binding;GO:0030246|carbohydrate binding;GO:0004674|protein serine/threonine kinase activity;	.	.
OS07G0145400	24	1	50	26.8829	0	1	0	0.360431	74.5854	6.22082	7.30008e-06	0.000630462	up	yes	OS07G0145400	protein_coding	chr7:2313447-2318963:-	gi|1002281941|ref|XP_015645263.1|	4835	0	PREDICTED: probable LRR receptor-like serine/threonine-protein kinase At4g20940 [Oryza sativa Japonica Group]	gi|1002281940|ref|XM_015789777.1|	4033	0	PREDICTED: Oryza sativa Japonica Group probable LRR receptor-like serine/threonine-protein kinase At4g20940 (LOC4342391), mRNA	C0LGQ9	1126	0	Probable LRR receptor-like serine/threonine-protein kinase At4g20940	alr0124_1	75.5	4e-13	COG4886	pfam00069	Pkinase	Protein kinase domain.	.	GO:0016021|integral component of membrane;GO:0005886|plasma membrane;	GO:0005524|ATP binding;GO:0004674|protein serine/threonine kinase activity;	.	.
OS07G0152700	25	176	137	114.387	6	11	23	12.2878	9.309	3.21863	4.85769e-05	0.00315153	up	yes	OS07G0152700	protein_coding	chr7:2791348-2792566:+	gi|222636447|gb|EEE66579.1|	1034	2e-140	hypothetical protein OsJ_23123 [Oryza sativa Japonica Group]	gi|1002283124|ref|XM_015790371.1|	619	0	PREDICTED: Oryza sativa Japonica Group glutathione S-transferase 3 (LOC4342418), mRNA	P25317	181	9e-55	Probable glutathione S-transferase parA	.	.	.	.	pfam13417	GST_N_3	Glutathione S-transferase, N-terminal domain.	GO:0009734|auxin-activated signaling pathway;	.	GO:0004364|glutathione transferase activity;	.	.
OS07G0153000	26	18	21	23.0968	6	11	391	116.182	0.198799	-2.33062	2.94679e-05	0.00206926	down	yes	OS07G0153000	protein_coding	chr7:2801920-2803989:-	gi|1002283838|ref|XP_015646242.1|	318	4e-34	PREDICTED: protein TIFY 5 [Oryza sativa Japonica Group]	gi|1002283837|ref|XM_015790756.1|	264	7e-135	PREDICTED: Oryza sativa Japonica Group protein TIFY 5 (LOC4342421), mRNA	Q69NY7	48.5	2e-06	Protein TIFY 5	.	.	.	.	pfam06200	tify	tify domain. This short possible domain is found in a variety of plant transcription factors that contain GATA domains as well as other motifs. Although previously known as the Zim domain this is now called the tify domain after its most conserved amino acids. TIFY proteins can be further classified into two groups depending on the presence (group I) or absence (group II) of a C2C2-GATA domain. F…	GO:1903507|negative regulation of nucleic acid-templated transcription;GO:0031347|regulation of defense response;GO:2000022|regulation of jasmonic acid mediated signaling pathway;GO:0006355|regulation of transcription, DNA-templated;GO:0009611|response to wounding;GO:0006351|transcription, DNA-templated;	GO:0005634|nucleus;	GO:0003714|transcription corepressor activity;	.	.
OS07G0154100	10	21	24	18.9928	22	18	2593	745.256	0.0254849	-5.29421	3.51178e-32	6.64647e-29	down	yes	OS07G0154100	protein_coding	chr7:2870686-2872829:+	gi|113610449|dbj|BAF20827.1|	2934	0	Os07g0154100, partial [Oryza sativa Japonica Group]	gi|1002283126|ref|XM_015790372.1|	2144	0	PREDICTED: Oryza sativa Japonica Group 9-cis-epoxycarotenoid dioxygenase 1, chloroplastic (LOC4342424), mRNA	O24592	765	0	9-cis-epoxycarotenoid dioxygenase 1, chloroplastic	all1106	297	6e-91	COG3670	pfam03055	RPE65	Retinal pigment epithelial membrane protein. This family represents a retinal pigment epithelial membrane receptor which is abundantly expressed in retinal pigment epithelium, and binds plasma retinal binding protein. The family also includes the sequence related neoxanthin cleavage enzyme in plants and lignostilbene-alpha,beta-dioxygenase in bacteria.	GO:0009688|abscisic acid biosynthetic process;	GO:0009570|chloroplast stroma;	GO:0045549|9-cis-epoxycarotenoid dioxygenase activity;GO:0046872|metal ion binding;	K09840	NCED; 9-cis-epoxycarotenoid dioxygenase [EC:1.13.11.51]
OS07G0167700	4	7	11	7.62852	37	25	94	46.8317	0.162892	-2.61801	0.000133484	0.00720832	down	yes	OS07G0167700	protein_coding	chr7:3633980-3635156:+	gi|50509722|dbj|BAD31774.1|	387	2e-44	unknown protein [Oryza sativa Japonica Group]	gi|32984645|dbj|AK099436.1|	699	0	Oryza sativa Japonica Group cDNA clone:J013020B02, full insert sequence	.	.	.	.	.	.	.	.	pfam02322	Cyto_ox_2	Cytochrome oxidase subunit II. This Family consists of cytochrome bd type terminal oxidases that catalyses Quinol dependent, Na+ independent oxygen uptake. Members of this family are integral membrane proteins andi contain a protohaem IX centre B558. One member of the family is implicated in having an important role in micro-aerobic nitrogen fixation in the enteric bacterium Klebsiella pneumoniae.	.	.	.	.	.
OS07G0190600	497	46	524	387.203	10	37	18	21.4671	18.037	4.17289	4.28044e-05	0.00286408	up	yes	OS07G0190600	protein_coding	chr7:4868011-4877912:-	gi|1002284042|ref|XP_015646347.1|	2823	0	PREDICTED: replication protein A 70 kDa DNA-binding subunit isoform X2 [Oryza sativa Japonica Group]	gi|1002284041|ref|XM_015790861.1|	2623	0	PREDICTED: Oryza sativa Japonica Group replication protein A 70 kDa DNA-binding subunit (LOC4342616), transcript variant X2, mRNA	Q10Q08	92.4	6e-18	Replication protein A 70 kDa DNA-binding subunit B	SPBC660.13c	73.2	2e-12	COG1599	pfam14214	Helitron_like_N	Helitron helicase-like domain at N-terminus. This family is found in Helitrons, recently recognized eukaryotic transposons that are predicted to amplify by a rolling-circle mechanism. In many instances a protein-coding gene is disrupted by their insertion.	GO:0006310|DNA recombination;GO:0006281|DNA repair;GO:0006260|DNA replication;	GO:0005662|DNA replication factor A complex;	GO:0003677|DNA binding;GO:0046872|metal ion binding;	K07466	RFA1, RPA1, rpa; replication factor A1
OS07G0190700	44	28	29	36.0146	2	3	0	1.69117	21.2957	4.41249	9.48101e-06	0.00077812	up	yes	OS07G0190700	protein_coding	chr7:4878496-4880469:+	gi|1002284080|ref|XP_015646365.1|	1985	0	PREDICTED: protein NRT1/ PTR FAMILY 2.11-like [Oryza sativa Japonica Group]	gi|937924750|dbj|AP014963.1|	1974	0	Oryza sativa Japonica Group DNA, chromosome 7, cultivar: Nipponbare, complete sequence	Q9LV10	401	3e-129	Protein NRT1/ PTR FAMILY 2.11	.	.	.	.	pfam00854	PTR2	POT family. The POT (proton-dependent oligopeptide transport) family all appear to be proton dependent transporters.	GO:1901349|glucosinolate transport;GO:0090449|phloem glucosinolate loading;GO:0080167|response to karrikin;	GO:0016021|integral component of membrane;GO:0005886|plasma membrane;GO:0009506|plasmodesma;	GO:0090448|glucosinolate:proton symporter activity;	.	.
OS07G0274700	137	118	108	128.307	93	85	1702	539.507	0.237823	-2.07204	4.55796e-10	1.13529e-07	down	yes	OS07G0274700	protein_coding	chr7:10231836-10232644:+	gi|1002281837|ref|XP_015645211.1|	476	1e-58	PREDICTED: uncharacterized protein LOC4342911 [Oryza sativa Japonica Group]	gi|1002281836|ref|XM_015789725.1|	530	0	PREDICTED: Oryza sativa Japonica Group uncharacterized LOC4342911 (LOC4342911), mRNA	.	.	.	.	.	.	.	.	pfam06522	B12D	NADH-ubiquinone reductase complex 1 MLRQ subunit. The MLRQ subunit of mitochondrial NADH-ubiquinone reductase complex I is nuclear and is found in plants, insects, fungi and higher metazoans. It appears to act within the membrane and, in mammals, is highly expressed in muscle and neural tissue, indicative of a role in ATP generation.	.	.	.	.	.
OS07G0446900	2	11	5	6.07859	6	4	207	61.7119	0.0984994	-3.34374	0.000193976	0.00970977	down	yes	OS07G0446900	protein_coding	chr7:15295358-15296221:-	gi|937926378|dbj|BAT01295.1|	394	4e-48	Os07g0446900 [Oryza sativa Japonica Group]	gi|1002281857|ref|XM_015789736.1|	217	4e-109	PREDICTED: Oryza sativa Japonica Group uncharacterized LOC4343114 (LOC4343114), mRNA	.	.	.	.	.	.	.	.	pfam11779	DUF3317	Protein of unknown function (DUF3317). This is a short family of proteins conserved from fungi and plants to human. One each of the human and mouse members is annotated as being androgen down-regulated protein expressed in mouse prostate, with a potential signal transduction function, and all appear to be membrane proteins.	.	.	.	.	.
OS07G0494800	1	0	1	0.730114	0	1	50	14.4765	0.0504344	-4.30945	0.000614219	0.0240513	down	yes	OS07G0494800	protein_coding	chr7:18497999-18502813:+	gi|1002286159|ref|XP_015647376.1|	1803	0	PREDICTED: wall-associated receptor kinase 2 [Oryza sativa Japonica Group]	gi|1002286160|ref|XM_015791892.1|	2652	0	PREDICTED: Oryza sativa Japonica Group wall-associated receptor kinase 2 (LOC4343284), transcript variant X2, mRNA	Q9LSV3	120	1e-27	Putative wall-associated receptor kinase-like 16	BH2504_1	108	1e-24	COG0515	pfam00069	Pkinase	Protein kinase domain.	GO:0007166|cell surface receptor signaling pathway;	GO:0016021|integral component of membrane;GO:0005886|plasma membrane;	GO:0005524|ATP binding;GO:0004674|protein serine/threonine kinase activity;	.	.
OS07G0523300	35	34	18	30.6991	63	603	574	398.604	0.0770165	-3.69869	6.8241e-16	4.30514e-13	down	yes	OS07G0523300	protein_coding	chr7:20274858-20275820:+	gi|944259212|gb|KQL23469.1|	452	2e-53	hypothetical protein SETIT_031424mg [Setaria italica]	gi|32968942|dbj|AK058924.1|	673	0	Oryza sativa Japonica Group cDNA clone:001-009-C01, full insert sequence	O23290	74.3	2e-16	60S ribosomal protein L36a	SPAC15E1.03	122	3e-34	COG1631	pfam00935	Ribosomal_L44	Ribosomal protein L44.	GO:0006412|translation;	GO:0022625|cytosolic large ribosomal subunit;	GO:0003735|structural constituent of ribosome;	K02929	RP-L44e, RPL44; large subunit ribosomal protein L44e
OS07G0524900	51	73	38	56.4489	36	12	741	224.503	0.251439	-1.99172	1.01675e-05	0.000829789	down	yes	OS07G0524900	protein_coding	chr7:20365632-20367832:-	gi|1002282472|ref|XP_015645527.1|	1492	0	PREDICTED: WAT1-related protein At5g64700 [Oryza sativa Japonica Group]	gi|156764275|dbj|AK287660.1|	1498	0	Oryza sativa Japonica Group cDNA, clone: J065112B21, full insert sequence	Q9FGG3	237	3e-71	WAT1-related protein At5g64700	.	.	.	.	pfam00892	EamA	EamA-like transporter family. This family includes many hypothetical membrane proteins of unknown function. Many of the proteins contain two copies of the aligned region. The family used to be known as DUF6.	GO:0006810|transport;	GO:0016021|integral component of membrane;GO:0005886|plasma membrane;	GO:0022857|transmembrane transporter activity;	.	.
OS07G0533300	0	1	2	1.02008	0	0	449	126.762	0.00804721	-6.9573	1.43152e-18	1.3877e-15	down	yes	OS07G0533300	protein_coding	chr7:20919296-20920819:-	gi|937926980|dbj|BAT01897.1|	2133	0	Os07g0533300 [Oryza sativa Japonica Group]	gi|937924750|dbj|AP014963.1|	1524	0	Oryza sativa Japonica Group DNA, chromosome 7, cultivar: Nipponbare, complete sequence	Q766C3	211	1e-60	Aspartic proteinase nepenthesin-1	.	.	.	.	pfam14543	TAXi_N	Xylanase inhibitor N-terminal. The N- and C-termini of the members of this family are jointly necessary for creating the catalytic pocket necessary for cleaving xylanase. Phytopathogens produce xylanase that destroys plant cells, so its destruction through proteolysis is vital for plant-survival.	.	GO:0005576|extracellular region;	GO:0004190|aspartic-type endopeptidase activity;	.	.
OS07G0534100	18	19	33	24.5311	35	10	521	161.367	0.152021	-2.71766	1.62858e-07	2.30348e-05	down	yes	OS07G0534100	protein_coding	chr7:20942978-20945787:+	gi|937926988|dbj|BAT01905.1|	2343	0	Os07g0534100 [Oryza sativa Japonica Group]	gi|937924750|dbj|AP014963.1|	752	0	Oryza sativa Japonica Group DNA, chromosome 7, cultivar: Nipponbare, complete sequence	Q8W4G6	239	1e-69	Cysteine-rich receptor-like protein kinase 15	lin1934_1	76.3	2e-14	COG0515	pfam00069	Pkinase	Protein kinase domain.	GO:0042742|defense response to bacterium;GO:0006468|protein phosphorylation;	GO:0016021|integral component of membrane;GO:0005886|plasma membrane;GO:0009506|plasmodesma;	GO:0005524|ATP binding;GO:0004674|protein serine/threonine kinase activity;	.	.
OS07G0541200	16	34	24	25.5145	77	75	174	99.6365	0.256076	-1.96536	0.000304713	0.0138094	down	yes	OS07G0541200	protein_coding	chr7:21368384-21374650:-	gi|937927050|dbj|BAT01967.1|	3479	0	Os07g0541200 [Oryza sativa Japonica Group]	gi|1002281029|ref|XM_015789327.1|	2045	0	PREDICTED: Oryza sativa Japonica Group cysteine-rich receptor-like protein kinase 10 (LOC4343499), mRNA	Q0D5R2	696	0	Cysteine-rich receptor-like protein kinase 10	.	.	.	.	pfam00069	Pkinase	Protein kinase domain.	GO:0006952|defense response;GO:0006468|protein phosphorylation;	GO:0016021|integral component of membrane;GO:0005886|plasma membrane;GO:0009506|plasmodesma;	GO:0005524|ATP binding;GO:0004674|protein serine/threonine kinase activity;	.	.
OS07G0560700	7	6	27	14.0113	0	1	0	0.360431	38.8738	5.28073	0.000430091	0.0182823	up	yes	OS07G0560700	protein_coding	chr7:22385352-22386925:-	gi|937927218|dbj|BAT02135.1|	214	1e-18	Os07g0560700, partial [Oryza sativa Japonica Group]	gi|937924750|dbj|AP014963.1|	1345	0	Oryza sativa Japonica Group DNA, chromosome 7, cultivar: Nipponbare, complete sequence	.	.	.	.	.	.	.	.	pfam06381	DUF1073	Protein of unknown function (DUF1073). This family consists of several hypothetical bacterial proteins. The function of this family is unknown.	.	.	.	.	.
OS07G0564500	194	553	238	336.7	14	169	7517	2187.39	0.153927	-2.69968	0.000285617	0.0131539	down	yes	OS07G0564500	protein_coding	chr7:22619086-22621247:+	gi|1002280976|ref|XP_015644788.1|	2414	0	PREDICTED: internal alternative NAD(P)H-ubiquinone oxidoreductase A1, mitochondrial [Oryza sativa Japonica Group]	gi|37990836|dbj|AK121213.1|	1955	0	Oryza sativa Japonica Group cDNA clone:J023089K20, full insert sequence	Q8GWA1	655	0	Internal alternative NAD(P)H-ubiquinone oxidoreductase A1, mitochondrial	SPBC947.15c	260	7e-77	COG1252	pfam07992	Pyr_redox_2	Pyridine nucleotide-disulphide oxidoreductase. This family includes both class I and class II oxidoreductases and also NADH oxidases and peroxidases. This domain is actually a small NADH binding domain within a larger FAD binding domain.	GO:0071482|cellular response to light stimulus;GO:0055114|oxidation-reduction process;	GO:0031304|intrinsic component of mitochondrial inner membrane;GO:0005759|mitochondrial matrix;GO:0005739|mitochondrion;GO:0005777|peroxisome;	GO:0003954|NADH dehydrogenase activity;GO:0003959|NADPH dehydrogenase activity;	K17871	ndh1; NADH:ubiquinone reductase (non-electrogenic) [EC:1.6.5.9]
OS07G0586800	43	78	24	50.1484	2	6	0	2.77246	18.088	4.17696	0.000936266	0.0329108	up	yes	OS07G0586800	protein_coding	chr7:23851371-23852411:-	gi|1002282985|ref|XP_015645787.1|	1033	9e-138	PREDICTED: GDSL esterase/lipase At4g10955 [Oryza sativa Japonica Group]	gi|1002282984|ref|XM_015790301.1|	1041	0	PREDICTED: Oryza sativa Japonica Group GDSL esterase/lipase At4g10955 (LOC4343752), mRNA	Q680C0	86.3	1e-17	GDSL esterase/lipase At4g10955	.	.	.	.	pfam12697	Abhydrolase_6	Alpha/beta hydrolase family. This family contains alpha/beta hydrolase enzymes of diverse specificity.	GO:0016042|lipid catabolic process;	.	GO:0016787|hydrolase activity;	.	.
OS07G0587300	34	39	18	31.9418	9	30	580	177.304	0.180153	-2.4727	6.34751e-07	7.50839e-05	down	yes	OS07G0587300	protein_coding	chr7:23902874-23903531:-	gi|937927489|dbj|BAT02406.1|	531	8e-66	Os07g0587300, partial [Oryza sativa Japonica Group]	gi|1002282978|ref|XM_015790299.1|	658	0	PREDICTED: Oryza sativa Japonica Group uncharacterized LOC9267428 (LOC9267428), mRNA	.	.	.	.	.	.	.	.	pfam03023	MVIN	MviN-like protein. Deletion of the mviN virulence gene in Salmonella enterica serovar. Typhimurium greatly reduces virulence in a mouse model of typhoid-like disease. Open reading frames encoding homologues of MviN have since been identified in a variety of bacteria, including pathogens and non-pathogens and plant-symbionts. In the nitrogen-fixing symbiont Rhizobium tropici, mviN is required for …	.	.	.	.	.
OS07G0592600	23	30	17	24.4599	8	11	528	155.47	0.157329	-2.66814	3.82029e-07	4.80499e-05	down	yes	GH3.8	protein_coding	chr7:24149718-24152074:-	gi|1002286982|ref|XP_015647797.1|	3227	0	PREDICTED: probable indole-3-acetic acid-amido synthetase GH3.8 [Oryza sativa Japonica Group]	gi|32986402|dbj|AK101193.1|	2254	0	Oryza sativa Japonica Group cDNA clone:J033030I03, full insert sequence	Q0D4Z6	1247	0	Probable indole-3-acetic acid-amido synthetase GH3.8	.	.	.	.	pfam03321	GH3	GH3 auxin-responsive promoter.	.	.	GO:0016874|ligase activity;	K14487	GH3; auxin responsive GH3 gene family
OS07G0599500	136	352	118	207.468	61	41	37	43.8248	4.73402	2.24307	0.000669813	0.0256471	up	yes	OS07G0599500	protein_coding	chr7:24470110-24471114:-	.	.	.	.	gi|937924750|dbj|AP014963.1|	1005	0	Oryza sativa Japonica Group DNA, chromosome 7, cultivar: Nipponbare, complete sequence	.	.	.	.	.	.	.	.	pfam01254	TP2	Nuclear transition protein 2.	.	.	.	.	.
OS07G0604600	4	0	1	1.87795	0	0	366	103.33	0.0181743	-5.78195	0.000517253	0.021107	down	yes	OS07G0604600	protein_coding	chr7:24765682-24766713:+	gi|255677957|dbj|BAF22136.2|	646	2e-83	Os07g0604600, partial [Oryza sativa Japonica Group]	gi|32972850|dbj|AK062832.1|	585	0	Oryza sativa Japonica Group cDNA clone:001-107-G08, full insert sequence	.	.	.	.	.	.	.	.	pfam06522	B12D	NADH-ubiquinone reductase complex 1 MLRQ subunit. The MLRQ subunit of mitochondrial NADH-ubiquinone reductase complex I is nuclear and is found in plants, insects, fungi and higher metazoans. It appears to act within the membrane and, in mammals, is highly expressed in muscle and neural tissue, indicative of a role in ATP generation.	.	.	.	.	.
OS07G0612400	6	22	9	12.5749	1	0	0	0.304938	41.2376	5.36589	0.000445946	0.0187755	up	yes	OS07G0612400	protein_coding	chr7:25214544-25216620:-	gi|1002282578|ref|XP_015645580.1|	1286	5e-175	PREDICTED: carboxylesterase YbfK [Oryza sativa Japonica Group]	gi|37989617|dbj|AK119994.1|	1075	0	Oryza sativa Japonica Group cDNA clone:002-184-G10, full insert sequence	.	.	.	.	BH2279	52	9e-07	COG0596	pfam12697	Abhydrolase_6	Alpha/beta hydrolase family. This family contains alpha/beta hydrolase enzymes of diverse specificity.	.	.	.	.	.
OS07G0619500	312	293	261	305.321	301	195	3670	1198.19	0.254818	-1.97246	5.46611e-14	2.6494e-11	down	yes	OS07G0619500	protein_coding	chr7:25591228-25592810:+	gi|1002281998|ref|XP_015645293.1|	1063	5e-139	PREDICTED: uncharacterized protein LOC4343926 [Oryza sativa Japonica Group]	gi|937924750|dbj|AP014963.1|	1543	0	Oryza sativa Japonica Group DNA, chromosome 7, cultivar: Nipponbare, complete sequence	.	.	.	.	.	.	.	.	pfam07816	DUF1645	Protein of unknown function (DUF1645). These sequences are derived from a number of hypothetical plant proteins. The region in question is approximately 270 amino acids long. Some members of this family are annotated as yeast pheromone receptor proteins AR781 but no literature was found to support this.	.	.	.	.	.
OS07G0653900	3	3	0	2.12306	2	5	59	19.069	0.111336	-3.16701	0.00151818	0.0472322	down	yes	OS07G0653900	protein_coding	chr7:27468808-27472349:+	gi|1002281340|ref|XP_015644971.1|	4774	0	PREDICTED: uncharacterized protein LOC4344133 [Oryza sativa Japonica Group]	gi|1002281339|ref|XM_015789485.1|	3131	0	PREDICTED: Oryza sativa Japonica Group uncharacterized LOC4344133 (LOC4344133), mRNA	.	.	.	.	.	.	.	.	pfam12794	MscS_TM	Mechanosensitive ion channel inner membrane domain 1. The small mechanosensitive channel, MscS, is a part of the turgor-driven solute efflux system that protects bacteria from lysis in the event of osmotic shock. The MscS protein alone is sufficient to form a functional mechanosensitive channel gated directly by tension in the lipid bilayer. The MscS proteins are heptamers of three transmembrane …	.	.	.	.	.
OS07G0663000	26	19	31	26.897	33	49	309	114.961	0.233965	-2.09564	0.000127207	0.00699284	down	yes	OS07G0663000	protein_coding	chr7:27969862-27970340:-	gi|1002283694|ref|XP_015646171.1|	165	4e-12	PREDICTED: uncharacterized protein LOC9272479 [Oryza sativa Japonica Group]	gi|1002283693|ref|XM_015790685.1|	479	0	PREDICTED: Oryza sativa Japonica Group uncharacterized LOC9272479 (LOC9272479), mRNA	.	.	.	.	.	.	.	.	.	.	.	.	.	.	.	.
OS07G0664200	0	2	2	1.34516	0	0	252	71.145	0.0189073	-5.72491	1.60016e-11	5.50128e-09	down	yes	OS07G0664200	protein_coding	chr7:28044948-28046299:+	gi|1002282421|ref|XP_015645501.1|	1008	1e-132	PREDICTED: momilactone A synthase-like [Oryza sativa Japonica Group]	gi|1002282420|ref|XM_015790015.1|	1192	0	PREDICTED: Oryza sativa Japonica Group momilactone A synthase-like (LOC4344203), mRNA	H9BFQ1	120	1e-29	Tropinone reductase-like 2	CC0094	81.3	2e-16	COG1028	pfam13561	adh_short_C2	Enoyl-(Acyl carrier protein) reductase.	.	.	GO:0016491|oxidoreductase activity;	.	.
OS07G0664400	1	5	3	3.05051	1	5	338	97.5318	0.031277	-4.99875	3.66679e-12	1.40131e-09	down	yes	OS07G0664400	protein_coding	chr7:28053814-28056606:+	gi|1002283828|ref|XP_015646236.1|	1533	0	PREDICTED: momilactone A synthase-like [Oryza sativa Japonica Group]	gi|1002283827|ref|XM_015790750.1|	1192	0	PREDICTED: Oryza sativa Japonica Group momilactone A synthase-like (LOC4344205), mRNA	Q94KL7	238	5e-74	Secoisolariciresinol dehydrogenase (Fragment)	CC0094	170	4e-48	COG1028	pfam00106	adh_short	short chain dehydrogenase. This family contains a wide variety of dehydrogenases.	.	.	GO:0016491|oxidoreductase activity;	.	.
OS07G0674800	0	0	1	0.347503	0	0	155	43.7598	0.00794114	-6.97644	7.2713e-10	1.77299e-07	down	yes	OS07G0674800	protein_coding	chr7:28540698-28541670:-	gi|31745667|gb|AAP56251.1|	854	4e-112	AP2 domain transcription factor EREBP [Oryza sativa Japonica Group]	gi|1002280781|ref|XM_015789203.1|	879	0	PREDICTED: Oryza sativa Japonica Group ethylene-responsive transcription factor RAP2-3 (LOC4344266), mRNA	O22259	91.3	9e-21	Ethylene-responsive transcription factor ERF071	.	.	.	.	pfam00847	AP2	AP2 domain. This 60 amino acid residue domain can bind to DNA and is found in transcription factor proteins.	GO:0009873|ethylene-activated signaling pathway;GO:0034059|response to anoxia;GO:0006351|transcription, DNA-templated;	GO:0005634|nucleus;	GO:0003677|DNA binding;GO:0003700|transcription factor activity, sequence-specific DNA binding;	.	.
OS07G0678300	612	674	910	769.488	1020	751	10151	3447.57	0.223197	-2.16361	1.02134e-13	4.72014e-11	down	yes	CIPK29	protein_coding	chr7:28710749-28712470:+	gi|113612170|dbj|BAF22548.1|	2383	0	Os07g0678300, partial [Oryza sativa Japonica Group]	gi|1002286768|ref|XM_015792197.1|	1722	0	PREDICTED: Oryza sativa Japonica Group CBL-interacting protein kinase 29 (LOC4344285), mRNA	Q7XIW5	843	0	CBL-interacting protein kinase 29	.	.	.	.	pfam00069	Pkinase	Protein kinase domain.	GO:0007165|signal transduction;	.	GO:0005524|ATP binding;GO:0004674|protein serine/threonine kinase activity;	.	.
OS07G0691700	560	398	697	585.853	152	234	68	149.889	3.90857	1.96664	0.000626095	0.0243485	up	yes	OS07G0691700	protein_coding	chr7:29431144-29435262:+	gi|1002283750|ref|XP_015646198.1|	4382	0	PREDICTED: scar-like domain-containing protein WAVE 5 [Oryza sativa Japonica Group]	gi|1002283749|ref|XM_015790712.1|	3088	0	PREDICTED: Oryza sativa Japonica Group scar-like domain-containing protein WAVE 5 (LOC9267838), mRNA	Q5XPJ9	122	6e-27	Protein SCAR2	.	.	.	.	pfam11833	DUF3353	Protein of unknown function (DUF3353). This family of proteins are functionally uncharacterized. This protein is found in bacteria and eukaryotes. Proteins in this family are typically between 205 to 258 amino acids in length.	GO:0030036|actin cytoskeleton organization;GO:0045010|actin nucleation;GO:0051127|positive regulation of actin nucleation;GO:0016337|single organismal cell-cell adhesion;GO:0010091|trichome branching;GO:0010090|trichome morphogenesis;	GO:0005737|cytoplasm;GO:0005856|cytoskeleton;GO:0005886|plasma membrane;GO:0031209|SCAR complex;	.	.	.
OS08G0105700	1	0	0	0.382611	5	28	0	11.6168	0.0329361	-4.92419	0.000932584	0.0328304	down	yes	OS08G0105700	protein_coding	chr8:296973-298367:-	gi|42407792|dbj|BAD08937.1|	1898	0	putative P450 [Oryza sativa Japonica Group]	gi|937928473|dbj|AP014964.1|	1395	0	Oryza sativa Japonica Group DNA, chromosome 8, cultivar: Nipponbare, complete sequence	Q43257	366	3e-119	indole-2-monooxygenase	.	.	.	.	pfam00067	p450	Cytochrome P450. Cytochrome P450s are haem-thiolate proteins involved in the oxidative degradation of various compounds. They are particularly well known for their role in the degradation of environmental toxins and mutagens. They can be divided into 4 classes, according to the method by which electrons from NAD(P)H are delivered to the catalytic site. Sequence conservation is relatively low with…	.	GO:0016021|integral component of membrane;	GO:0020037|heme binding;GO:0036190|indole-2-monooxygenase activity;GO:0005506|iron ion binding;	K13223	BX2, CYP71C4; indole-2-monooxygenase [EC:1.14.13.137]
OS08G0106300	1	5	11	5.83053	6	10	1535	438.798	0.0132875	-6.23378	8.78184e-07	0.00010001	down	yes	OS08G0106300	protein_coding	chr8:319646-321012:+	gi|1002290202|ref|XP_015649434.1|	1558	0	PREDICTED: indole-2-monooxygenase [Oryza sativa Japonica Group]	gi|1002290201|ref|XM_015793948.1|	894	0	PREDICTED: Oryza sativa Japonica Group indole-2-monooxygenase (LOC4344451), mRNA	Q43257	337	1e-110	indole-2-monooxygenase	all1361	107	2e-25	COG2124	pfam00067	p450	Cytochrome P450. Cytochrome P450s are haem-thiolate proteins involved in the oxidative degradation of various compounds. They are particularly well known for their role in the degradation of environmental toxins and mutagens. They can be divided into 4 classes, according to the method by which electrons from NAD(P)H are delivered to the catalytic site. Sequence conservation is relatively low with…	.	GO:0016021|integral component of membrane;	GO:0020037|heme binding;GO:0036190|indole-2-monooxygenase activity;GO:0005506|iron ion binding;	K13223	BX2, CYP71C4; indole-2-monooxygenase [EC:1.14.13.137]
OS08G0136300	12	7	70	31.1921	1	4	6704	1894.43	0.0164652	-5.92444	0.000857643	0.0306814	down	yes	OS08G0136300	protein_coding	chr8:2054222-2055830:-	gi|1002291079|ref|XP_015649880.1|	1229	1e-166	PREDICTED: cysteine-rich repeat secretory protein 55 [Oryza sativa Japonica Group]	gi|1002291078|ref|XM_015794394.1|	1125	0	PREDICTED: Oryza sativa Japonica Group cysteine-rich repeat secretory protein 55 (LOC4344615), mRNA	Q9LV60	159	2e-44	Cysteine-rich repeat secretory protein 55	.	.	.	.	pfam01657	Stress-antifung	Salt stress response/antifungal. This domain is often found in association with the kinase domains pfam00069 or pfam07714. In many proteins it is duplicated. It contains six conserved cysteines which are involved in disulphide bridges. It has a role in salt stress response and has antifungal activity.	GO:0080167|response to karrikin;	GO:0005576|extracellular region;	.	.	.
OS08G0136700	1	1	0	0.707688	3	4	5460	1543.83	0.000458397	-11.0911	2.13285e-130	4.2385e-126	down	yes	OS08G0136700	protein_coding	chr8:2063215-2064741:-	gi|125560070|gb|EAZ05518.1|	1166	5e-157	hypothetical protein OsI_27735 [Oryza sativa Indica Group]	gi|1002291080|ref|XM_015794395.1|	1155	0	PREDICTED: Oryza sativa Japonica Group cysteine-rich repeat secretory protein 55 (LOC4344618), mRNA	Q9LV60	158	8e-44	Cysteine-rich repeat secretory protein 55	.	.	.	.	pfam01657	Stress-antifung	Salt stress response/antifungal. This domain is often found in association with the kinase domains pfam00069 or pfam07714. In many proteins it is duplicated. It contains six conserved cysteines which are involved in disulphide bridges. It has a role in salt stress response and has antifungal activity.	GO:0080167|response to karrikin;	GO:0005576|extracellular region;	.	.	.
OS08G0158600	1	1	0	0.707688	0	0	63	17.7863	0.0397885	-4.65151	0.00013072	0.00710737	down	yes	OS08G0158600	protein_coding	chr8:3425736-3428059:+	gi|1002293150|ref|XP_015650913.1|	356	5e-39	PREDICTED: uncharacterized protein LOC4344708 [Oryza sativa Japonica Group]	gi|1002293149|ref|XM_015795427.1|	619	0	PREDICTED: Oryza sativa Japonica Group uncharacterized LOC4344708 (LOC4344708), mRNA	.	.	.	.	.	.	.	.	pfam09009	Exotox-A_cataly	Exotoxin A catalytic. Members of this family, which are found in prokaryotic exotoxin A, catalyse the transfer of ADP ribose from nicotinamide adenine dinucleotide (NAD) to elongation factor-2 in eukaryotic cells, with subsequent inhibition of protein synthesis.	.	.	.	.	.
OS08G0168000	867	3500	1283	1915.34	946	264	158785	45212.1	0.0423635	-4.56104	6.24597e-06	0.000551658	down	yes	OS08G0168000	protein_coding	chr8:3972195-3977096:+	gi|937929082|dbj|BAT03998.1|	3038	0	Os08g0168000 [Oryza sativa Japonica Group]	gi|1002289031|ref|XM_015793324.1|	1730	0	PREDICTED: Oryza sativa Japonica Group zingiberene synthase (LOC4344755), mRNA	C5YHI2	789	0	Beta-sesquiphellandrene synthase	.	.	.	.	pfam03936	Terpene_synth_C	Terpene synthase family, metal binding domain. It has been suggested that this gene family be designated tps (for terpene synthase). It has been split into six subgroups on the basis of phylogeny, called tpsa-tpsf. tpsa includes vetispiridiene synthase, 5-epi- aristolochene synthase, and (+)-delta-cadinene synthase. tpsb includes (-)-limonene synthase. tpsc includes kaurene synthase A. tpsd inclu…	GO:0006952|defense response;GO:0016114|terpenoid biosynthetic process;	GO:0005737|cytoplasm;	GO:0000287|magnesium ion binding;GO:0010333|terpene synthase activity;	.	.
OS08G0186200	8	20	6	11.6474	0	0	1	0.282322	41.256	5.36653	0.000742092	0.0273208	up	yes	OS08G0186200	protein_coding	chr8:5046733-5048608:-	gi|1002292922|ref|XP_015650807.1|	479	3e-59	PREDICTED: uncharacterized protein LOC107276975 [Oryza sativa Japonica Group]	gi|1002292921|ref|XM_015795321.1|	384	0	PREDICTED: Oryza sativa Japonica Group uncharacterized LOC107276975 (LOC107276975), mRNA	.	.	.	.	.	.	.	.	pfam00429	TLV_coat	ENV polyprotein (coat polyprotein).	.	.	.	.	.
OS08G0187900	7	5	9	7.43119	110	47	18	55.5652	0.133738	-2.90252	2.45023e-05	0.00175152	down	yes	OS08G0187900	protein_coding	chr8:5145659-5146534:+	gi|1002288367|ref|XP_015648482.1|	853	6e-111	PREDICTED: fatty acid desaturase 4, chloroplastic-like [Oryza sativa Japonica Group]	gi|1002288366|ref|XM_015792996.1|	876	0	PREDICTED: Oryza sativa Japonica Group fatty acid desaturase 4, chloroplastic-like (LOC107277927), mRNA	Q9SZ42	187	6e-55	Fatty acid desaturase 4, chloroplastic	.	.	.	.	pfam10520	Kua-UEV1_localn	Kua-ubiquitin conjugating enzyme hybrid localisation domain. This domain is part of the transcript of the fusion of two genes, the UEV1, an enzymatically inactive variant of the E2 ubiquitin-conjugating enzymes that regulate non-canonical elongation of ubiquitin chains, and Kua, an otherwise unknown gene. UEV1A is a nuclear protein, whereas both Kua and Kua-UEV localize to cytoplasmic structures,…	GO:0046471|phosphatidylglycerol metabolic process;GO:0080167|response to karrikin;GO:0006636|unsaturated fatty acid biosynthetic process;	GO:0009507|chloroplast;GO:0031969|chloroplast membrane;GO:0016021|integral component of membrane;	GO:0052637|delta 3-trans-hexadecenoic acid phosphatidylglycerol desaturase activity;GO:0061630|ubiquitin protein ligase activity;GO:0031625|ubiquitin protein ligase binding;	.	.
OS08G0230600	365	375	465	423.146	108	121	24	83.3212	5.07849	2.3444	9.36594e-06	0.000770702	up	yes	OS08G0230600	protein_coding	chr8:7972782-7973478:+	gi|1002290429|ref|XP_015649551.1|	296	6e-31	PREDICTED: uncharacterized protein LOC4344996 [Oryza sativa Japonica Group]	gi|937928473|dbj|AP014964.1|	697	0	Oryza sativa Japonica Group DNA, chromosome 8, cultivar: Nipponbare, complete sequence	.	.	.	.	.	.	.	.	pfam11449	DUF2899	Protein of unknown function (DUF2899). This is a bacterial family of uncharacterized proteins.	.	.	.	.	.
OS08G0270400	1	17	4	7.29893	8	0	2059	583.74	0.0125037	-6.3215	0.000177721	0.0090911	down	yes	OS08G0270400	protein_coding	chr8:10355413-10358378:-	gi|937929732|dbj|BAT04648.1|	1405	0	Os08g0270400 [Oryza sativa Japonica Group]	gi|1002290167|ref|XM_015793930.1|	980	0	PREDICTED: Oryza sativa Japonica Group putative cinnamyl alcohol dehydrogenase 5 (LOC9267509), mRNA	Q0J6T3	131	3e-33	Probable cinnamyl alcohol dehydrogenase 5	Rv3045	237	2e-78	COG1064	pfam08240	ADH_N	Alcohol dehydrogenase GroES-like domain. This is the catalytic domain of alcohol dehydrogenases. Many of them contain an inserted zinc binding domain. This domain has a GroES-like structure.	GO:0009809|lignin biosynthetic process;	.	GO:0045551|cinnamyl-alcohol dehydrogenase activity;GO:0052747|sinapyl alcohol dehydrogenase activity;GO:0008270|zinc ion binding;	.	.
OS08G0277200	11	10	21	14.7571	3	2	492	140.538	0.105004	-3.25148	6.31624e-09	1.28738e-06	down	yes	OS08G0277200	protein_coding	chr8:10718581-10720791:+	gi|1002289274|ref|XP_015648935.1|	1602	0	PREDICTED: cinnamoyl-CoA reductase 1 [Oryza sativa Japonica Group]	gi|1002289273|ref|XM_015793449.1|	1420	0	PREDICTED: Oryza sativa Japonica Group cinnamoyl-CoA reductase 1 (LOC4345156), mRNA	Q9S9N9	360	1e-119	Cinnamoyl-CoA reductase 1	mll1975	112	2e-26	COG0451	pfam01370	Epimerase	NAD dependent epimerase/dehydratase family. This family of proteins utilize NAD as a cofactor. The proteins in this family use nucleotide-sugar substrates for a variety of chemical reactions.	GO:0007623|circadian rhythm;GO:0009809|lignin biosynthetic process;GO:0009409|response to cold;	GO:0005829|cytosol;	GO:0016621|cinnamoyl-CoA reductase activity;GO:0050662|coenzyme binding;	K09753	CCR; cinnamoyl-CoA reductase [EC:1.2.1.44]
OS08G0374600	30	26	39	33.483	2	6	1938	549.912	0.0608879	-4.0377	2.63146e-28	4.02258e-25	down	yes	OS08G0374600	protein_coding	chr8:17558610-17559521:-	gi|937930265|dbj|BAT05181.1|	915	3e-123	Os08g0374600 [Oryza sativa Japonica Group]	gi|1002288362|ref|XM_015792994.1|	325	1e-168	PREDICTED: Oryza sativa Japonica Group putative serine/threonine-protein kinase-like protein CCR3 (LOC4345414), mRNA	Q9LSV3	84.3	9e-18	Putative wall-associated receptor kinase-like 16	.	.	.	.	pfam07714	Pkinase_Tyr	Protein tyrosine kinase.	GO:0007166|cell surface receptor signaling pathway;	GO:0016021|integral component of membrane;GO:0005886|plasma membrane;	GO:0005524|ATP binding;GO:0004674|protein serine/threonine kinase activity;	.	.
OS08G0374701	2	3	4	3.13047	0	0	258	72.839	0.0429779	-4.54026	1.60552e-09	3.70997e-07	down	yes	OS08G0374701	protein_coding	chr8:17559580-17560192:-	gi|40253347|dbj|BAD05279.1|	893	3e-120	receptor kinase-like [Oryza sativa Japonica Group]	gi|937928473|dbj|AP014964.1|	613	0	Oryza sativa Japonica Group DNA, chromosome 8, cultivar: Nipponbare, complete sequence	.	.	.	.	.	.	.	.	pfam04559	Herpes_UL17	Herpesvirus UL17 protein. UL17 protein is required for DNA cleavage and packaging in herpes viruses. It has been shown to associate with immature B-type capsids, and is required for the the localisation of capsids and capsid proteins to the intranuclear sites where viral DNA is cleaved and packaged. In the virion, UL17 is a component of the tegument, which is a protein layer surrounding the viral…	.	.	.	.	.
OS08G0425500	46	22	37	37.6094	109	68	973	332.446	0.113129	-3.14396	1.72848e-08	3.16582e-06	down	yes	OS08G0425500	protein_coding	chr8:20450032-20452270:-	gi|1002289356|ref|XP_015648980.1|	1792	0	PREDICTED: type IV inositol polyphosphate 5-phosphatase 9 [Oryza sativa Japonica Group]	gi|1002289355|ref|XM_015793494.1|	1690	0	PREDICTED: Oryza sativa Japonica Group type IV inositol polyphosphate 5-phosphatase 9 (LOC4345612), mRNA	Q9SIS4	299	2e-93	Type IV inositol polyphosphate 5-phosphatase 9	YNL106c_2	129	7e-31	COG5411	pfam03372	Exo_endo_phos	Endonuclease/Exonuclease/phosphatase family. This large family of proteins includes magnesium dependent endonucleases and a large number of phosphatases involved in intracellular signalling. This family includes: AP endonuclease proteins EC:4.2.99.18, DNase I proteins EC:3.1.21.1, Synaptojanin an inositol-1,4,5-trisphosphate phosphatase EC:3.1.3.56, Sphingomyelinase EC:3.1.4.12 and Nocturnin.	GO:0071472|cellular response to salt stress;GO:0046856|phosphatidylinositol dephosphorylation;GO:2000369|regulation of clathrin-mediated endocytosis;GO:2000377|regulation of reactive oxygen species metabolic process;	.	GO:0034595|phosphatidylinositol phosphate 5-phosphatase activity;GO:0034485|phosphatidylinositol-3,4,5-trisphosphate 5-phosphatase activity;GO:0004439|phosphatidylinositol-4,5-bisphosphate 5-phosphatase activity;	.	.
OS08G0434300	104	232	305	221.198	202	298	6124	1897.94	0.116546	-3.10103	1.18252e-06	0.000128693	down	yes	OS08G0434300	protein_coding	chr8:21054660-21056008:-	gi|1002292625|ref|XP_015650665.1|	1854	0	PREDICTED: malate dehydrogenase, chloroplastic [Oryza sativa Japonica Group]	gi|1002292626|ref|XM_015795180.1|	1349	0	PREDICTED: Oryza sativa Japonica Group malate dehydrogenase, chloroplastic (LOC4345657), transcript variant X2, mRNA	Q9SN86	562	0	Malate dehydrogenase, chloroplastic	VC0432	329	4e-108	COG0039	pfam00056	Ldh_1_N	lactate/malate dehydrogenase, NAD binding domain. L-lactate dehydrogenases are metabolic enzymes which catalyse the conversion of L-lactate to pyruvate, the last step in anaerobic glycolysis. L-2-hydroxyisocaproate dehydrogenases are also members of the family. Malate dehydrogenases catalyse the interconversion of malate to oxaloacetate. The enzyme participates in the citric acid cycle. L-lactate…	GO:0005975|carbohydrate metabolic process;GO:0009793|embryo development ending in seed dormancy;GO:0006108|malate metabolic process;GO:0009409|response to cold;GO:0009735|response to cytokinin;GO:0006099|tricarboxylic acid cycle;	GO:0048046|apoplast;GO:0009507|chloroplast;GO:0009941|chloroplast envelope;GO:0009570|chloroplast stroma;GO:0016020|membrane;GO:0005739|mitochondrion;GO:0009536|plastid;GO:0009532|plastid stroma;GO:0010319|stromule;GO:0005774|vacuolar membrane;	GO:0030060|L-malate dehydrogenase activity;GO:0008746|NAD(P)+ transhydrogenase activity;	K00026	MDH2; malate dehydrogenase [EC:1.1.1.37]
OS08G0441500	233	324	468	357.105	928	715	3716	1589.8	0.224623	-2.15442	2.00325e-06	0.000200552	down	yes	OS08G0441500	protein_coding	chr8:21506475-21513656:-	gi|1002291539|ref|XP_015650109.1|	1630	0	PREDICTED: cinnamoyl-CoA reductase 1 [Oryza sativa Japonica Group]	gi|1002291538|ref|XM_015794623.1|	1439	0	PREDICTED: Oryza sativa Japonica Group cinnamoyl-CoA reductase 1 (LOC4345689), mRNA	Q9S9N9	90.1	5e-19	Cinnamoyl-CoA reductase 1	SA0317	97.4	2e-21	COG0451	pfam01370	Epimerase	NAD dependent epimerase/dehydratase family. This family of proteins utilize NAD as a cofactor. The proteins in this family use nucleotide-sugar substrates for a variety of chemical reactions.	GO:0007623|circadian rhythm;GO:0009809|lignin biosynthetic process;GO:0009409|response to cold;	GO:0005829|cytosol;	GO:0016621|cinnamoyl-CoA reductase activity;GO:0050662|coenzyme binding;	K09753	CCR; cinnamoyl-CoA reductase [EC:1.2.1.44]
OS08G0448000	165	186	100	158.345	91	76	2227	683.872	0.231542	-2.11065	4.28936e-07	5.31092e-05	down	yes	4CL5	protein_coding	chr8:21873076-21875497:-	gi|1002292965|ref|XP_015650830.1|	2580	0	PREDICTED: probable 4-coumarate--CoA ligase 5 [Oryza sativa Japonica Group]	gi|1002292964|ref|XM_015795344.1|	1978	0	PREDICTED: Oryza sativa Japonica Group probable 4-coumarate--CoA ligase 5 (LOC4345717), mRNA	Q6ZAC1	998	0	Probable 4-coumarate--CoA ligase 5	.	.	.	.	pfam00501	AMP-binding	AMP-binding enzyme.	GO:0009698|phenylpropanoid metabolic process;	.	GO:0016207|4-coumarate-CoA ligase activity;GO:0005524|ATP binding;	K01904	4CL; 4-coumarate--CoA ligase [EC:6.2.1.12]
OS08G0468100	12	18	26	19.4778	126	125	557	240.729	0.0809117	-3.62751	1.80588e-14	9.32139e-12	down	yes	NIA1	protein_coding	chr8:23033230-23038585:+	gi|1002291899|ref|XP_015650300.1|	4694	0	PREDICTED: nitrate reductase [NADH] 1 [Oryza sativa Japonica Group]	gi|1002291898|ref|XM_015794814.1|	3146	0	PREDICTED: Oryza sativa Japonica Group nitrate reductase [NADH] 1 (LOC4345795), mRNA	P16081	1053	0	Nitrate reductase [NADH] 1	MT1801	197	4e-54	COG2041	pfam03404	Mo-co_dimer	Mo-co oxidoreductase dimerization domain. This domain is found in molybdopterin cofactor (Mo-co) oxidoreductases. It is involved in dimer formation, and has an Ig-fold structure.	GO:0042128|nitrate assimilation;GO:0006809|nitric oxide biosynthetic process;	GO:0005829|cytosol;	GO:0071949|FAD binding;GO:0020037|heme binding;GO:0030151|molybdenum ion binding;GO:0043546|molybdopterin cofactor binding;GO:0009703|nitrate reductase (NADH) activity;GO:0050464|nitrate reductase (NADPH) activity;	K10534	NR; nitrate reductase (NAD(P)H) [EC:1.7.1.1 1.7.1.2 1.7.1.3]
OS08G0471800	51	18	74	51.0798	270	216	319	250.247	0.204118	-2.29253	0.00106455	0.0364648	down	yes	OS08G0471800	protein_coding	chr8:23213213-23217399:+	gi|1002289175|ref|XP_015648884.1|	2728	0	PREDICTED: uncharacterized protein LOC4345805 isoform X1 [Oryza sativa Japonica Group]	gi|1002289174|ref|XM_015793398.1|	2200	0	PREDICTED: Oryza sativa Japonica Group uncharacterized LOC4345805 (LOC4345805), transcript variant X1, mRNA	.	.	.	.	.	.	.	.	pfam03763	Remorin_C	Remorin, C-terminal region. Remorins are plant-specific plasma membrane-associated proteins. In tobacco remorin co-purifies with lipid rafts. Most remorins have a variable, proline-rich C-half and a more conserved N-half that is predicted to form coiled coils. Consistent with this, circular dichroism studies have demonstrated that much of the protein is alpha-helical. Remorins exist in plasma mem…	.	.	.	.	.
OS08G0486300	35	90	116	82.9587	19	16	2	12.1254	6.84175	2.77437	0.000661023	0.0253722	up	yes	OS08G0486300	protein_coding	chr8:24051708-24053208:-	gi|937931066|dbj|BAT05982.1|	1449	0	Os08g0486300 [Oryza sativa Japonica Group]	gi|937928473|dbj|AP014964.1|	811	0	Oryza sativa Japonica Group DNA, chromosome 8, cultivar: Nipponbare, complete sequence	Q8GWP0	213	3e-63	Transcription factor MYB39	ECU11g1690	101	4e-24	COG5147	pfam00249	Myb_DNA-binding	Myb-like DNA-binding domain. This family contains the DNA binding domains from Myb proteins, as well as the SANT domain family.	.	GO:0005634|nucleus;	GO:0003677|DNA binding;GO:0003700|transcription factor activity, sequence-specific DNA binding;	K09422	MYBP; myb proto-oncogene protein, plant
OS08G0506400	13	9	170	66.9752	7	8	8	7.27659	9.2042	3.20229	0.00041085	0.0177299	up	yes	OS08G0506400	protein_coding	chr8:25060794-25063403:+	gi|1002288934|ref|XP_015648763.1|	2312	0	PREDICTED: probable inactive leucine-rich repeat receptor-like protein kinase At1g66830 [Oryza sativa Japonica Group]	gi|116012049|dbj|AK242684.1|	2527	0	Oryza sativa Japonica Group cDNA, clone: J090033G21, full insert sequence	Q9ZU46	330	8e-99	Receptor protein kinase-like protein ZAR1	.	.	.	.	pfam00069	Pkinase	Protein kinase domain.	GO:0046777|protein autophosphorylation;GO:0010070|zygote asymmetric cell division;GO:0010069|zygote asymmetric cytokinesis in embryo sac;	GO:0009507|chloroplast;GO:0009570|chloroplast stroma;GO:0016021|integral component of membrane;GO:0009505|plant-type cell wall;GO:0005886|plasma membrane;GO:0090406|pollen tube;	GO:0005524|ATP binding;GO:0016301|kinase activity;GO:0004674|protein serine/threonine kinase activity;	.	.
OS08G0520900	7	20	20	16.1299	57	49	109	65.8156	0.245077	-2.02869	0.000888687	0.0315527	down	yes	OS08G0520900	protein_coding	chr8:25893657-25900342:-	gi|262345463|gb|ACY56095.1|	3860	0	isoamylase [Oryza sativa Indica Group]	gi|1002291793|ref|XM_015794756.1|	2272	0	PREDICTED: Oryza sativa Japonica Group isoamylase 1, chloroplastic (LOC4346068), mRNA	O04196	1090	0	Isoamylase 1, chloroplastic	slr1857	582	0	COG1523	pfam02922	CBM_48	Carbohydrate-binding module 48 (Isoamylase N-terminal domain). This domain is found in a range of enzymes that act on branched substrates - isoamylase, pullulanase and branching enzyme. This family also contains the beta subunit of 5' AMP activated kinase.	GO:0010021|amylopectin biosynthetic process;GO:0019252|starch biosynthetic process;	GO:0009507|chloroplast;GO:0010368|chloroplast isoamylase complex;	GO:0019156|isoamylase activity;	K01214	E3.2.1.68; isoamylase [EC:3.2.1.68]
OS08G0544400	435	125	897	518.781	117	747	19053	5683.99	0.0912705	-3.45371	0.00154758	0.0479037	down	yes	OS08G0544400	protein_coding	chr8:27274888-27277499:+	gi|1002291172|ref|XP_015649925.1|	2511	0	PREDICTED: ABC transporter G family member 45 [Oryza sativa Japonica Group]	gi|1002291171|ref|XM_015794439.1|	1638	0	PREDICTED: Oryza sativa Japonica Group ABC transporter G family member 45 (LOC4346210), mRNA	Q8GU82	971	0	ABC transporter G family member 45	.	.	.	.	pfam01061	ABC2_membrane	ABC-2 type transporter.	GO:0006810|transport;	GO:0016021|integral component of membrane;	GO:0005524|ATP binding;GO:0016887|ATPase activity;	.	.
OS09G0122500	45	39	88	60.4758	5	12	4	6.97915	8.66521	3.11523	0.000127171	0.00699284	up	yes	OS09G0122500	protein_coding	chr9:1759074-1761787:+	gi|255678686|dbj|BAH94445.1|	423	4e-50	Os09g0122500, partial [Oryza sativa Japonica Group]	gi|116014104|dbj|AK241153.1|	659	0	Oryza sativa Japonica Group cDNA, clone: J065113L16, full insert sequence	.	.	.	.	.	.	.	.	pfam03154	Atrophin-1	Atrophin-1 family. Atrophin-1 is the protein product of the dentatorubral-pallidoluysian atrophy (DRPLA) gene. DRPLA OMIM:125370 is a progressive neurodegenerative disorder. It is caused by the expansion of a CAG repeat in the DRPLA gene on chromosome 12p. This results in an extended polyglutamine region in atrophin-1, that is thought to confer toxicity to the protein, possibly through altering i…	.	.	.	.	.
OS09G0262000	7	42	19	22.9341	48	13	12970	3681.03	0.00623034	-7.32647	1.55289e-10	4.37727e-08	down	yes	OS09G0262000	protein_coding	chr9:4592236-4595598:+	gi|937932205|dbj|BAT07120.1|	1723	0	Os09g0262000 [Oryza sativa Japonica Group]	gi|1002295963|ref|XM_015755952.1|	714	0	PREDICTED: Oryza sativa Japonica Group cinnamoyl-CoA reductase 1 (LOC4346551), mRNA	Q6K9A2	397	4e-136	Cinnamoyl-CoA reductase 1	L161121	103	3e-24	COG0451	pfam01370	Epimerase	NAD dependent epimerase/dehydratase family. This family of proteins utilize NAD as a cofactor. The proteins in this family use nucleotide-sugar substrates for a variety of chemical reactions.	GO:0006952|defense response;GO:0009809|lignin biosynthetic process;	GO:0005737|cytoplasm;	GO:0016621|cinnamoyl-CoA reductase activity;GO:0050662|coenzyme binding;	.	.
OS09G0268000	54	72	74	69.7818	225	256	427	281.433	0.247952	-2.01187	3.42793e-07	4.40917e-05	down	yes	OS09G0268000	protein_coding	chr9:5120497-5122573:-	gi|1002294923|ref|XP_015610894.1|	3351	0	PREDICTED: L-type lectin-domain containing receptor kinase IV.1-like [Oryza sativa Japonica Group]	gi|1002294922|ref|XM_015755408.1|	2077	0	PREDICTED: Oryza sativa Japonica Group L-type lectin-domain containing receptor kinase IV.1-like (LOC107276096), mRNA	O80939	607	0	L-type lectin-domain containing receptor kinase IV.1	YAR019c	89.4	1e-17	COG0515	pfam00139	Lectin_legB	Legume lectin domain.	GO:0009751|response to salicylic acid;	GO:0016021|integral component of membrane;GO:0005886|plasma membrane;	GO:0005524|ATP binding;GO:0030246|carbohydrate binding;GO:0004674|protein serine/threonine kinase activity;	.	.
OS09G0298100	7	6	6	6.71376	15	22	271	89.0127	0.0754247	-3.72882	1.4934e-08	2.76071e-06	down	yes	OS09G0298100	protein_coding	chr9:7240336-7244713:+	gi|1002297587|ref|XP_015612223.1|	3345	0	PREDICTED: pyrophosphate--fructose 6-phosphate 1-phosphotransferase subunit alpha isoform X2 [Oryza sativa Japonica Group]	gi|1002297586|ref|XM_015756737.1|	1972	0	PREDICTED: Oryza sativa Japonica Group pyrophosphate--fructose 6-phosphate 1-phosphotransferase subunit alpha (LOC9271821), transcript variant X2, mRNA	Q41140	897	0	Pyrophosphate--fructose 6-phosphate 1-phosphotransferase subunit alpha	TP0542	417	3e-136	COG0205	pfam00365	PFK	Phosphofructokinase.	.	GO:0005737|cytoplasm;	GO:0003872|6-phosphofructokinase activity;GO:0005524|ATP binding;GO:0047334|diphosphate-fructose-6-phosphate 1-phosphotransferase activity;GO:0046872|metal ion binding;	.	.
OS09G0341500	11	14	10	12.2348	24	10	235	77.2684	0.158342	-2.65888	3.29085e-05	0.00228263	down	yes	OS09G0341500	protein_coding	chr9:10520072-10521663:-	gi|222641382|gb|EEE69514.1|	2194	0	hypothetical protein OsJ_28972 [Oryza sativa Japonica Group]	gi|937931852|dbj|AP014965.1|	1592	0	Oryza sativa Japonica Group DNA, chromosome 9, cultivar: Nipponbare, complete sequence	.	.	.	.	.	.	.	.	pfam12937	F-box-like	F-box-like. This is an F-box-like family.	.	.	.	.	.
OS09G0344500	9	7	18	11.9741	21	10	362	112.208	0.106713	-3.22819	6.6125e-07	7.77555e-05	down	yes	ASMT1	protein_coding	chr9:10740343-10741908:-	gi|1002295138|ref|XP_015610997.1|	1866	0	PREDICTED: O-methyltransferase ZRP4 [Oryza sativa Japonica Group]	gi|1002295137|ref|XM_015755511.1|	1465	0	PREDICTED: Oryza sativa Japonica Group O-methyltransferase ZRP4 (LOC4346795), transcript variant X1, mRNA	Q6EPG8	722	0	Acetylserotonin O-methyltransferase 1	.	.	.	.	pfam00891	Methyltransf_2	O-methyltransferase. This family includes a range of O-methyltransferases. These enzymes utilize S-adenosyl methionine.	GO:0019438|aromatic compound biosynthetic process;	.	GO:0008171|O-methyltransferase activity;GO:0008757|S-adenosylmethionine-dependent methyltransferase activity;	.	.
OS09G0415050	1	0	1	0.730114	8	8	25	12.381	0.0589706	-4.08386	0.000911549	0.0322326	down	yes	OS09G0415050	protein_coding	chr9:14834613-14839357:-	gi|18958673|gb|AAL82656.1|AC092387_4	1247	0	retrotransposon protein, putative, unclassified [Oryza sativa Japonica Group]	gi|937931852|dbj|AP014965.1|	4745	0	Oryza sativa Japonica Group DNA, chromosome 9, cultivar: Nipponbare, complete sequence	P04323	154	6e-72	Retrovirus-related Pol polyprotein from transposon 17.6	SPAC167.08	144	7e-91	COG2801	pfam00078	RVT_1	Reverse transcriptase (RNA-dependent DNA polymerase). A reverse transcriptase gene is usually indicative of a mobile element such as a retrotransposon or retrovirus. Reverse transcriptases occur in a variety of mobile elements, including retrotransposons, retroviruses, group II introns, bacterial msDNAs, hepadnaviruses, and caulimoviruses.	GO:0015074|DNA integration;	.	GO:0004190|aspartic-type endopeptidase activity;GO:0004519|endonuclease activity;GO:0003676|nucleic acid binding;GO:0003964|RNA-directed DNA polymerase activity;	.	.
OS09G0439200	194	314	508	352.832	137	110	5985	1771.12	0.199214	-2.32761	0.000257826	0.0120983	down	yes	TIFY10C	protein_coding	chr9:16273522-16275268:-	gi|1002294427|ref|XP_015610644.1|	945	4e-124	PREDICTED: protein TIFY 10c [Oryza sativa Japonica Group]	gi|1002294426|ref|XM_015755158.1|	1178	0	PREDICTED: Oryza sativa Japonica Group protein TIFY 10c (LOC4347164), mRNA	Q69P94	368	2e-125	Protein TIFY 10c	.	.	.	.	pfam09425	CCT_2	Divergent CCT motif. This short motif is found in a number of plant proteins. It appears to be related to the N-terminal half of the CCT motif. The CCT motif is about 45 amino acids long and contains a putative nuclear localisation signal within the second half of the CCT motif.	GO:0006952|defense response;GO:1903507|negative regulation of nucleic acid-templated transcription;GO:0031347|regulation of defense response;GO:2000022|regulation of jasmonic acid mediated signaling pathway;GO:0006355|regulation of transcription, DNA-templated;GO:0009611|response to wounding;GO:0006351|transcription, DNA-templated;	GO:0005829|cytosol;GO:0005634|nucleus;	GO:0003714|transcription corepressor activity;	K13464	JAZ; jasmonate ZIM domain-containing protein
OS09G0441100	0	1	0	0.325077	1	0	367	103.917	0.00312824	-8.32043	9.63867e-18	7.51155e-15	down	yes	OS09G0441100	protein_coding	chr9:16361323-16363289:-	gi|1002295835|ref|XP_015611374.1|	2224	0	PREDICTED: flavonoid 3'-monooxygenase [Oryza sativa Japonica Group]	gi|1002295834|ref|XM_015755888.1|	1866	0	PREDICTED: Oryza sativa Japonica Group flavonoid 3'-monooxygenase (LOC4347175), mRNA	Q9SD85	377	1e-121	Flavonoid 3'-monooxygenase	alr1450	106	1e-23	COG2124	pfam00067	p450	Cytochrome P450. Cytochrome P450s are haem-thiolate proteins involved in the oxidative degradation of various compounds. They are particularly well known for their role in the degradation of environmental toxins and mutagens. They can be divided into 4 classes, according to the method by which electrons from NAD(P)H are delivered to the catalytic site. Sequence conservation is relatively low with…	GO:0009813|flavonoid biosynthetic process;GO:0009733|response to auxin;GO:0044550|secondary metabolite biosynthetic process;	GO:0005789|endoplasmic reticulum membrane;GO:0016021|integral component of membrane;GO:0016020|membrane;	GO:0016711|flavonoid 3'-monooxygenase activity;GO:0020037|heme binding;GO:0005506|iron ion binding;	K05280	E1.14.13.21; flavonoid 3'-monooxygenase [EC:1.14.13.21]
OS09G0444900	190	210	278	237.568	46	231	3126	979.824	0.24246	-2.04418	2.76677e-13	1.22184e-10	down	yes	OS09G0444900	protein_coding	chr9:16573502-16574893:-	gi|937933417|dbj|BAT08332.1|	1328	3e-179	Os09g0444900, partial [Oryza sativa Japonica Group]	gi|937931852|dbj|AP014965.1|	1392	0	Oryza sativa Japonica Group DNA, chromosome 9, cultivar: Nipponbare, complete sequence	.	.	.	.	.	.	.	.	pfam04819	DUF716	Family of unknown function (DUF716). This family is equally distributed in both metazoa and plants. Annotation associated with a member from Nicotiana tabacum suggest that it may be involved in response to viral attack in plants. However, no clear function has been assigned to this family.	.	.	.	.	.
OS09G0471200	18	20	15	18.6011	72	10	2300	674.899	0.0275613	-5.18121	6.624e-45	3.29088e-41	down	yes	OS09G0471200	protein_coding	chr9:17949936-17954035:-	gi|937933642|dbj|BAT08557.1|	3440	0	Os09g0471200 [Oryza sativa Japonica Group]	gi|1002294610|ref|XM_015755252.1|	1177	0	PREDICTED: Oryza sativa Japonica Group putative wall-associated receptor kinase-like 16 (LOC4347337), mRNA	Q9LMN8	418	9e-134	Wall-associated receptor kinase 3	PA0074_1	95.1	5e-20	COG0515	pfam07714	Pkinase_Tyr	Protein tyrosine kinase.	GO:0007166|cell surface receptor signaling pathway;	GO:0016021|integral component of membrane;	GO:0005524|ATP binding;GO:0005509|calcium ion binding;GO:0030247|polysaccharide binding;GO:0004674|protein serine/threonine kinase activity;	.	.
OS09G0472100	805	1195	620	911.921	709	548	13094	4110.44	0.221855	-2.17231	1.06267e-07	1.57011e-05	down	yes	OS09G0472100	protein_coding	chr9:18034121-18039233:+	gi|1002298327|ref|XP_015612577.1|	3842	0	PREDICTED: ABC transporter G family member 11 [Oryza sativa Japonica Group]	gi|37990013|dbj|AK120390.1|	2463	0	Oryza sativa Japonica Group cDNA clone:J013073P15, full insert sequence	Q8RXN0	614	0	ABC transporter G family member 11	.	.	.	.	pfam01061	ABC2_membrane	ABC-2 type transporter.	GO:0010588|cotyledon vascular tissue pattern formation;GO:0080051|cutin transport;GO:0015908|fatty acid transport;GO:0009737|response to abscisic acid;GO:0009651|response to salt stress;GO:0009611|response to wounding;GO:0010222|stem vascular tissue pattern formation;	GO:0009897|external side of plasma membrane;GO:0016021|integral component of membrane;GO:0005886|plasma membrane;	GO:0005524|ATP binding;GO:0042626|ATPase activity, coupled to transmembrane movement of substances;GO:0015245|fatty acid transporter activity;GO:0042803|protein homodimerization activity;	.	.
OS09G0498500	611	422	640	593.36	34	65	250	104.376	5.68481	2.50711	9.27917e-05	0.00542354	up	yes	OS09G0498500	protein_coding	chr9:19272541-19275771:-	gi|1002296900|ref|XP_015611899.1|	2070	0	PREDICTED: probable sarcosine oxidase [Oryza sativa Japonica Group]	gi|1002296899|ref|XM_015756413.1|	1313	0	PREDICTED: Oryza sativa Japonica Group probable sarcosine oxidase (LOC107276062), mRNA	Q9SJA7	429	9e-146	Probable sarcosine oxidase	STM1160	124	8e-31	COG0665	pfam01266	DAO	FAD dependent oxidoreductase. This family includes various FAD dependent oxidoreductases: Glycerol-3-phosphate dehydrogenase EC:1.1.99.5, Sarcosine oxidase beta subunit EC:1.5.3.1, D-alanine oxidase EC:1.4.99.1, D-aspartate oxidase EC:1.4.3.1.	GO:0046653|tetrahydrofolate metabolic process;	.	GO:0008115|sarcosine oxidase activity;	K00306	PIPOX; sarcosine oxidase / L-pipecolate oxidase [EC:1.5.3.1 1.5.3.7]
OS09G0499400	19	25	10	18.8716	1	1	1	0.947691	19.9132	4.31565	0.000264199	0.0123246	up	yes	OS09G0499400	protein_coding	chr9:19329898-19331922:-	gi|1002295896|ref|XP_015611405.1|	2611	0	PREDICTED: uncharacterized protein LOC4347475 [Oryza sativa Japonica Group]	gi|937931852|dbj|AP014965.1|	2025	0	Oryza sativa Japonica Group DNA, chromosome 9, cultivar: Nipponbare, complete sequence	.	.	.	.	.	.	.	.	pfam11443	DUF2828	Domain of unknown function (DUF2828). This is a uncharacterized domain found in eukaryotes and viruses.	.	.	.	.	.
OS09G0518200	28	25	13	23.3576	28	72	718	237.196	0.0984737	-3.34412	9.32032e-11	2.81197e-08	down	yes	OS09G0518200	protein_coding	chr9:20222176-20223992:+	gi|1002294249|ref|XP_015651453.1|	2508	0	PREDICTED: crocetin glucosyltransferase 2 [Oryza sativa Japonica Group]	gi|1002294248|ref|XM_015795967.1|	1727	0	PREDICTED: Oryza sativa Japonica Group crocetin glucosyltransferase 2 (LOC4347593), mRNA	Q6X1C0	419	2e-139	Crocetin glucosyltransferase 2	BS_yojK	65.5	7e-11	COG1819	pfam00201	UDPGT	UDP-glucoronosyl and UDP-glucosyl transferase.	GO:0016117|carotenoid biosynthetic process;	.	GO:0016758|transferase activity, transferring hexosyl groups;	.	.
OS09G0539800	255	439	336	357.036	521	395	14995	4534.65	0.0787349	-3.66685	2.90019e-42	1.15268e-38	down	yes	OS09G0539800	protein_coding	chr9:21254336-21255108:-	gi|1002293796|ref|XP_015651227.1|	358	2e-40	PREDICTED: acyl carrier protein 2, chloroplastic [Oryza sativa Japonica Group]	gi|1002293795|ref|XM_015795741.1|	414	0	PREDICTED: Oryza sativa Japonica Group acyl carrier protein 2, chloroplastic (LOC4347723), mRNA	P15543	110	1e-29	Acyl carrier protein 3, chloroplastic	BMEI1475	54.7	7e-10	COG0236	pfam00550	PP-binding	Phosphopantetheine attachment site. A 4'-phosphopantetheine prosthetic group is attached through a serine. This prosthetic group acts as a a 'swinging arm' for the attachment of activated fatty acid and amino-acid groups. This domain forms a four helix bundle. This family includes members not included in Prosite. The inclusion of these members is supported by sequence analysis and functional evid…	GO:0006633|fatty acid biosynthetic process;	GO:0009507|chloroplast;	.	.	.
OS09G0555100	13	2	11	9.44663	10	17	1462	421.931	0.0223891	-5.48106	1.80989e-08	3.29973e-06	down	yes	OS09G0555100	protein_coding	chr9:22007439-22010349:+	gi|1002295257|ref|XP_015611057.1|	2247	0	PREDICTED: uncharacterized protein LOC4347809 [Oryza sativa Japonica Group]	gi|1002295258|ref|XM_015755572.1|	1570	0	PREDICTED: Oryza sativa Japonica Group uncharacterized LOC4347809 (LOC4347809), transcript variant X2, mRNA	Q9FKY4	469	1e-160	Protein PIN-LIKES 7	YBR287w	64.3	3e-10	COG0679	pfam03547	Mem_trans	Membrane transport protein. This family includes auxin efflux carrier proteins and other transporter proteins from all domains of life.	GO:0009734|auxin-activated signaling pathway;GO:0009733|response to auxin;GO:0055085|transmembrane transport;	GO:0005789|endoplasmic reticulum membrane;GO:0016021|integral component of membrane;	.	K07088	K07088; uncharacterized protein
OS09G0562600	28	47	44	41.2819	41	24	584	186.029	0.221911	-2.17194	7.58525e-06	0.000647062	down	yes	OS09G0562600	protein_coding	chr9:22348739-22351491:+	gi|1002295625|ref|XP_015611270.1|	3698	0	PREDICTED: wall-associated receptor kinase 5 [Oryza sativa Japonica Group]	gi|32987911|dbj|AK102702.1|	2565	0	Oryza sativa Japonica Group cDNA clone:J033103N20, full insert sequence	Q9LMN8	427	4e-135	Wall-associated receptor kinase 3	BH2504_1	100	7e-22	COG0515	pfam00069	Pkinase	Protein kinase domain.	GO:0007166|cell surface receptor signaling pathway;	GO:0016021|integral component of membrane;	GO:0005524|ATP binding;GO:0005509|calcium ion binding;GO:0030247|polysaccharide binding;GO:0004674|protein serine/threonine kinase activity;	.	.
OS09G0569700	13	16	13	14.6927	0	14	548	159.758	0.0919684	-3.44272	2.55134e-10	6.94542e-08	down	yes	OS09G0569700	protein_coding	chr9:22736288-22738145:-	gi|113632212|dbj|BAF25893.1|	577	5e-69	Os09g0569700 [Oryza sativa Japonica Group]	gi|1002293681|ref|XR_001548540.1|	1502	0	PREDICTED: Oryza sativa Japonica Group uncharacterized LOC4347906 (LOC4347906), ncRNA	.	.	.	.	.	.	.	.	pfam10034	Dpy19	Q-cell neuroblast polarisation. Dyp-19, formerly known as DUF2211, is a transmembrane domain family that is required to orient the neuroblast cells, QR and QL accurately on the anterior-posterior axis: QL and QR are born in the same anterior-posterior position, but polarise and migrate left-right asymmetrically, QL migrating towards the posterior and QR migrating towards the anterior. It is also …	.	.	.	.	.
OS09G0569900	12	31	25	23.3563	15	7	587	172.82	0.135148	-2.88739	2.54455e-08	4.51488e-06	down	yes	OS09G0569900	protein_coding	chr9:22739845-22743299:-	gi|52077180|dbj|BAD46225.1|	1284	4e-175	putative serine/threonine protein kinase [Oryza sativa Japonica Group]	gi|32983104|dbj|AK073081.1|	971	0	Oryza sativa Japonica Group cDNA clone:J033014J23, full insert sequence	Q8GUH1	236	3e-69	U-box domain-containing protein 33	L138452_1	94.7	5e-21	COG0515	pfam00069	Pkinase	Protein kinase domain.	.	.	GO:0005524|ATP binding;GO:0016874|ligase activity;GO:0004674|protein serine/threonine kinase activity;GO:0004842|ubiquitin-protein transferase activity;	.	.
OS10G0118200	19	163	82	88.7524	184	50	9769	2832.13	0.0313377	-4.99596	1.41117e-05	0.00109759	down	yes	OS10G0118200	protein_coding	chr10:1162917-1164483:-	gi|1002299495|ref|XP_015613151.1|	1754	0	PREDICTED: O-methyltransferase ZRP4 [Oryza sativa Japonica Group]	gi|1002299494|ref|XM_015757665.1|	1480	0	PREDICTED: Oryza sativa Japonica Group O-methyltransferase ZRP4 (LOC4347994), mRNA	Q8VWJ6	680	0	Acetylserotonin O-methyltransferase 2	.	.	.	.	pfam00891	Methyltransf_2	O-methyltransferase. This family includes a range of O-methyltransferases. These enzymes utilize S-adenosyl methionine.	GO:0019438|aromatic compound biosynthetic process;	.	GO:0008171|O-methyltransferase activity;GO:0008757|S-adenosylmethionine-dependent methyltransferase activity;	.	.
OS10G0150300	1	0	101	35.4804	0	0	1	0.282322	125.674	6.97354	1.1548e-06	0.000126788	up	yes	OS10G0150300	protein_coding	chr10:2999345-3001254:-	gi|1002302370|ref|XP_015614575.1|	667	7e-84	PREDICTED: proline-rich protein 2 [Oryza sativa Japonica Group]	gi|1002302369|ref|XM_015759089.1|	936	0	PREDICTED: Oryza sativa Japonica Group proline-rich protein 2 (LOC4348119), mRNA	.	.	.	.	.	.	.	.	pfam01190	Pollen_Ole_e_I	Pollen proteins Ole e I like.	.	.	.	.	.
OS10G0150400	62	5	296	128.208	0	5	4	2.93144	43.7355	5.45073	3.28577e-06	0.000310197	up	yes	OS10G0150400	protein_coding	chr10:3012860-3013949:-	gi|1002302354|ref|XP_015614566.1|	723	5e-91	PREDICTED: proline-rich protein 4 [Oryza sativa Japonica Group]	gi|32971547|dbj|AK061529.1|	976	0	Oryza sativa Japonica Group cDNA clone:006-310-E01, full insert sequence	Q9T0I5	53.9	1e-06	Proline-rich protein 4	.	.	.	.	pfam01190	Pollen_Ole_e_I	Pollen proteins Ole e I like.	.	GO:0005618|cell wall;GO:0005576|extracellular region;	.	.	.
OS10G0150600	16	0	36	18.6319	0	1	0	0.360431	51.6933	5.69191	9.84629e-05	0.00568809	up	yes	OS10G0150600	protein_coding	chr10:3016889-3018047:+	gi|1002302358|ref|XP_015614568.1|	786	6e-101	PREDICTED: proline-rich protein 4 [Oryza sativa Japonica Group]	gi|32982946|dbj|AK072923.1|	1011	0	Oryza sativa Japonica Group cDNA clone:J023146D17, full insert sequence	Q9T0I5	55.1	4e-07	Proline-rich protein 4	.	.	.	.	pfam01190	Pollen_Ole_e_I	Pollen proteins Ole e I like.	.	GO:0005618|cell wall;GO:0005576|extracellular region;	.	.	.
OS10G0150700	132	25	444	212.923	2	2	3	2.1777	97.7741	6.61138	5.91936e-13	2.47647e-10	up	yes	OS10G0150700	protein_coding	chr10:3020705-3022087:+	gi|1002302354|ref|XP_015614566.1|	789	1e-100	PREDICTED: proline-rich protein 4 [Oryza sativa Japonica Group]	gi|1002302353|ref|XM_015759080.1|	1030	0	PREDICTED: Oryza sativa Japonica Group proline-rich protein 4 (LOC4348122), mRNA	Q9T0I5	54.3	8e-07	Proline-rich protein 4	.	.	.	.	pfam01190	Pollen_Ole_e_I	Pollen proteins Ole e I like.	.	GO:0005618|cell wall;GO:0005576|extracellular region;	.	.	.
OS10G0150800	28	11	201	84.1371	0	3	3	1.92826	43.6337	5.44737	7.858e-08	1.21053e-05	up	yes	OS10G0150800	protein_coding	chr10:3031619-3032661:+	gi|1002302354|ref|XP_015614566.1|	697	2e-87	PREDICTED: proline-rich protein 4 [Oryza sativa Japonica Group]	gi|1002302355|ref|XM_015759081.1|	928	0	PREDICTED: Oryza sativa Japonica Group proline-rich protein 4 (LOC4348123), mRNA	Q9T0I5	52.4	2e-06	Proline-rich protein 4	.	.	.	.	pfam01190	Pollen_Ole_e_I	Pollen proteins Ole e I like.	.	GO:0005618|cell wall;GO:0005576|extracellular region;	.	.	.
OS10G0204400	88	79	39	72.9035	129	83	5225	1544.38	0.0472056	-4.4049	9.28603e-14	4.34204e-11	down	yes	OS10G0204400	protein_coding	chr10:7438368-7444003:-	gi|1002301804|ref|XP_015614285.1|	3284	0	PREDICTED: phosphoenolpyruvate carboxykinase [ATP] [Oryza sativa Japonica Group]	gi|1002301803|ref|XM_015758799.1|	2250	0	PREDICTED: Oryza sativa Japonica Group phosphoenolpyruvate carboxykinase [ATP] (LOC4348268), mRNA	Q9T074	974	0	Phosphoenolpyruvate carboxykinase [ATP]	YKR097w	591	0	COG1866	pfam01293	PEPCK_ATP	Phosphoenolpyruvate carboxykinase.	GO:0016036|cellular response to phosphate starvation;GO:0009817|defense response to fungus, incompatible interaction;GO:0006094|gluconeogenesis;GO:0046686|response to cadmium ion;	GO:0005829|cytosol;GO:0016020|membrane;GO:0005730|nucleolus;GO:0005634|nucleus;	GO:0005524|ATP binding;GO:0004612|phosphoenolpyruvate carboxykinase (ATP) activity;	K01610	E4.1.1.49, pckA; phosphoenolpyruvate carboxykinase (ATP) [EC:4.1.1.49]
OS10G0320100	77	113	124	109.285	395	129	3069	1033.39	0.105754	-3.24122	2.47163e-29	3.9294e-26	down	yes	OS10G0320100	protein_coding	chr10:8679311-8681266:+	gi|1002299268|ref|XP_015613041.1|	2512	0	PREDICTED: flavonoid 3'-monooxygenase [Oryza sativa Japonica Group]	gi|1002299267|ref|XM_015757555.1|	1863	0	PREDICTED: Oryza sativa Japonica Group flavonoid 3'-monooxygenase (LOC4348304), mRNA	Q9SD85	594	0	Flavonoid 3'-monooxygenase	BH0579	124	2e-29	COG2124	pfam00067	p450	Cytochrome P450. Cytochrome P450s are haem-thiolate proteins involved in the oxidative degradation of various compounds. They are particularly well known for their role in the degradation of environmental toxins and mutagens. They can be divided into 4 classes, according to the method by which electrons from NAD(P)H are delivered to the catalytic site. Sequence conservation is relatively low with…	GO:0009813|flavonoid biosynthetic process;GO:0009733|response to auxin;GO:0044550|secondary metabolite biosynthetic process;	GO:0005789|endoplasmic reticulum membrane;GO:0016021|integral component of membrane;GO:0016020|membrane;	GO:0016711|flavonoid 3'-monooxygenase activity;GO:0020037|heme binding;GO:0005506|iron ion binding;	K05280	E1.14.13.21; flavonoid 3'-monooxygenase [EC:1.14.13.21]
OS10G0379100	17	11	28	19.8103	30	64	982	309.456	0.0640167	-3.96541	1.00512e-10	3.00365e-08	down	yes	THT1	protein_coding	chr10:12181085-12183127:-	gi|1002299470|ref|XP_015613139.1|	2022	0	PREDICTED: agmatine coumaroyltransferase-1 [Oryza sativa Japonica Group]	gi|156764380|dbj|AK287765.1|	1647	0	Oryza sativa Japonica Group cDNA, clone: J065163O10, full insert sequence	Q338X7	783	0	Tryptamine hydroxycinnamoyltransferase 1	.	.	.	.	pfam02458	Transferase	Transferase family. This family includes a number of transferase enzymes. These include anthranilate N-hydroxycinnamoyl/benzoyltransferase that catalyses the first committed reaction of phytoalexin biosynthesis. Deacetylvindoline 4-O-acetyltransferase EC:2.3.1.107 catalyses the last step in vindoline biosynthesis is also a member of this family. The motif HXXXD is probably part of the active site…	.	.	GO:0016747|transferase activity, transferring acyl groups other than amino-acyl groups;	.	.
OS10G0380100	13	24	19	19.3784	1	18	308	93.7477	0.206707	-2.27434	0.000157895	0.00829002	down	yes	OS10G0380100	protein_coding	chr10:12215500-12216409:+	gi|1002299129|ref|XP_015612968.1|	1546	0	PREDICTED: agmatine coumaroyltransferase-1 [Oryza sativa Japonica Group]	gi|1002299128|ref|XM_015757482.1|	910	0	PREDICTED: Oryza sativa Japonica Group agmatine coumaroyltransferase-1 (LOC4348504), mRNA	Q8LMI4	598	0	Tryptamine hydroxycinnamoyltransferase 2	.	.	.	.	pfam02458	Transferase	Transferase family. This family includes a number of transferase enzymes. These include anthranilate N-hydroxycinnamoyl/benzoyltransferase that catalyses the first committed reaction of phytoalexin biosynthesis. Deacetylvindoline 4-O-acetyltransferase EC:2.3.1.107 catalyses the last step in vindoline biosynthesis is also a member of this family. The motif HXXXD is probably part of the active site…	.	.	GO:0016747|transferase activity, transferring acyl groups other than amino-acyl groups;	.	.
OS10G0380800	41	37	34	39.53	1	23	3094	882.098	0.0448136	-4.47992	4.72931e-44	2.08852e-40	down	yes	OS10G0380800	protein_coding	chr10:12260670-12262330:-	gi|1002299876|ref|XP_015613339.1|	2445	0	PREDICTED: tyrosine decarboxylase 1 [Oryza sativa Japonica Group]	gi|1002299875|ref|XM_015757853.1|	1661	0	PREDICTED: Oryza sativa Japonica Group tyrosine decarboxylase 1 (LOC4348505), mRNA	P54769	493	3e-167	Tyrosine/DOPA decarboxylase 2	mll0712	251	2e-75	COG0076	pfam00282	Pyridoxal_deC	Pyridoxal-dependent decarboxylase conserved domain.	GO:0006520|cellular amino acid metabolic process;	.	GO:0004058|aromatic-L-amino-acid decarboxylase activity;GO:0030170|pyridoxal phosphate binding;GO:0004837|tyrosine decarboxylase activity;	.	.
OS10G0388600	5946	9250	9223	8486.99	2005	3078	1275	2080.77	4.07878	2.02814	9.33133e-09	1.83601e-06	up	yes	OS10G0388600	protein_coding	chr10:12849592-12854148:+	gi|1002301186|ref|XP_015614026.1|	3352	0	PREDICTED: uncharacterized protein LOC4348515 [Oryza sativa Japonica Group]	gi|1002301185|ref|XM_015758540.1|	2697	0	PREDICTED: Oryza sativa Japonica Group uncharacterized LOC4348515 (LOC4348515), mRNA	Q91ZX6	58.5	2e-07	Sentrin-specific protease 2	SPBC19G7.09	55.5	6e-07	COG5160	pfam02902	Peptidase_C48	Ulp1 protease family, C-terminal catalytic domain. This domain contains the catalytic triad Cys-His-Asn.	GO:0009950|dorsal/ventral axis specification;GO:0045444|fat cell differentiation;GO:0007507|heart development;GO:0060711|labyrinthine layer development;GO:0051028|mRNA transport;GO:0035562|negative regulation of chromatin binding;GO:0043518|negative regulation of DNA damage response, signal transduction by p53 class mediator;GO:0032091|negative regulation of protein binding;GO:0031397|negative re…	GO:0005737|cytoplasm;GO:0031410|cytoplasmic vesicle;GO:0016023|cytoplasmic membrane-bounded vesicle;GO:0016604|nuclear body;GO:0031965|nuclear membrane;GO:0005643|nuclear pore;GO:0005634|nucleus;GO:0016605|PML body;	GO:0004175|endopeptidase activity;GO:0070139|SUMO-specific endopeptidase activity;GO:0016929|SUMO-specific protease activity;	K03345	SENP2, AXAM2; sentrin-specific protease 2 (axin associating molecule) [EC:3.4.22.68]
OS10G0389300	11	33	28	24.6664	40	10	783	236.86	0.104139	-3.26342	1.05936e-08	2.0439e-06	down	yes	OS10G0389300	protein_coding	chr10:12890904-12894595:-	gi|937935740|dbj|BAT10654.1|	840	2e-100	Os10g0389300, partial [Oryza sativa Japonica Group]	gi|937934639|dbj|AP014966.1|	3692	0	Oryza sativa Japonica Group DNA, chromosome 10, cultivar: Nipponbare, complete sequence	Q9MTQ6	150	4e-39	Red chlorophyll catabolite reductase (Fragment)	.	.	.	.	pfam06405	RCC_reductase	Red chlorophyll catabolite reductase (RCC reductase). This family consists of several red chlorophyll catabolite reductase (RCC reductase) proteins. Red chlorophyll catabolite (RCC) reductase (RCCR) and pheophorbide (Pheide) a oxygenase (PaO) catalyse the key reaction of chlorophyll catabolism, porphyrin macrocycle cleavage of Pheide a to a primary fluorescent catabolite (pFCC).	GO:0015996|chlorophyll catabolic process;	GO:0009570|chloroplast stroma;	GO:0016491|oxidoreductase activity;	K13545	ACD2; red chlorophyll catabolite reductase [EC:1.3.1.80]
OS10G0393800	85	84	66	82.7636	59	139	2703	831.206	0.0995705	-3.32814	2.80427e-27	4.12798e-24	down	yes	OS10G0393800	protein_coding	chr10:13131433-13133327:+	gi|1002299699|ref|XP_015613243.1|	1730	0	PREDICTED: GDSL esterase/lipase At5g45910 isoform X1 [Oryza sativa Japonica Group]	gi|32993454|dbj|AK108245.1|	1472	0	Oryza sativa Japonica Group cDNA clone:002-140-H05, full insert sequence	Q94F40	236	2e-70	GDSL esterase/lipase At1g28600	all3634	54.3	4e-07	COG3240	pfam00657	Lipase_GDSL	GDSL-like Lipase/Acylhydrolase.	GO:0016042|lipid catabolic process;	GO:0005618|cell wall;GO:0005576|extracellular region;	GO:0016788|hydrolase activity, acting on ester bonds;	.	.
OS10G0407200	5	8	4	5.90368	13	19	587	176.535	0.033442	-4.9022	5.41651e-17	3.84427e-14	down	yes	OS10G0407200	protein_coding	chr10:13940043-13941101:-	gi|78708601|gb|ABB47576.1|	662	5e-83	YGL010w, putative, expressed [Oryza sativa Japonica Group]	gi|32986518|dbj|AK101309.1|	951	0	Oryza sativa Japonica Group cDNA clone:J033033N23, full insert sequence	O13737	63.9	1e-10	Uncharacterized endoplasmic reticulum membrane protein C16E8.02	SPAC16E8.02	63.9	3e-11	COG4539	pfam06127	DUF962	Protein of unknown function (DUF962). This family consists of several eukaryotic and prokaryotic proteins of unknown function. The yeast protein YGL010W has been found to be non-essential for cell growth.	.	GO:0005783|endoplasmic reticulum;GO:0005789|endoplasmic reticulum membrane;GO:0016021|integral component of membrane;	.	.	.
OS10G0412700	63	75	199	117.638	13	16	5	11.1427	10.5574	3.40019	1.62293e-05	0.00123333	up	yes	OS10G0412700	protein_coding	chr10:14399191-14400692:-	gi|1002300712|ref|XP_015613784.1|	1190	2e-161	PREDICTED: thaumatin-like protein [Oryza sativa Japonica Group]	gi|1002300711|ref|XM_015758298.1|	1007	0	PREDICTED: Oryza sativa Japonica Group thaumatin-like protein (LOC4348612), mRNA	P50699	177	1e-51	Thaumatin-like protein	.	.	.	.	pfam00314	Thaumatin	Thaumatin family.	GO:0006355|regulation of transcription, DNA-templated;GO:0006351|transcription, DNA-templated;	GO:0005737|cytoplasm;GO:0005634|nucleus;	GO:0046872|metal ion binding;GO:0004535|poly(A)-specific ribonuclease activity;GO:0003723|RNA binding;	.	.
OS10G0416800	2120	5585	3253	3757.12	588	770	1043	751.297	5.00084	2.32217	8.86251e-07	0.00010064	up	yes	OS10G0416800	protein_coding	chr10:14602523-14603656:+	gi|1002303293|ref|XP_015615023.1|	1519	0	PREDICTED: chitinase 2 [Oryza sativa Japonica Group]	gi|937934639|dbj|AP014966.1|	1134	0	Oryza sativa Japonica Group DNA, chromosome 10, cultivar: Nipponbare, complete sequence	Q7M443	301	1e-98	Chitinase 2	.	.	.	.	pfam00704	Glyco_hydro_18	Glycosyl hydrolases family 18.	GO:0006032|chitin catabolic process;GO:0000272|polysaccharide catabolic process;	.	GO:0008061|chitin binding;GO:0004568|chitinase activity;	.	.
OS10G0419400	142	126	116	135.601	229	147	17610	5094.5	0.0266171	-5.2315	6.1287e-109	8.1195e-105	down	yes	ARD1	protein_coding	chr10:14751991-14754323:-	gi|148886785|sp|A2Z7C4.2|MTND1_ORYSI	1073	2e-145	RecName: Full=1,2-dihydroxy-3-keto-5-methylthiopentene dioxygenase 1; AltName: Full=Acireductone dioxygenase (Fe(2+)-requiring) 1; Short=ARD 1; Short=Fe-ARD 1; AltName: Full=Submergence-induced protein 2	gi|32987540|dbj|AK102331.1|	896	0	Oryza sativa Japonica Group cDNA clone:J033090N01, full insert sequence	A1L4T4	417	8e-147	1,2-dihydroxy-3-keto-5-methylthiopentene dioxygenase 1	YMR009w	137	3e-38	COG1791	pfam03079	ARD	ARD/ARD' family. The two acireductone dioxygenase enzymes (ARD and ARD', previously known as E-2 and E-2') from Klebsiella pneumoniae share the same amino acid sequence, but bind different metal ions: ARD binds Ni2+, ARD' binds Fe2+. ARD and ARD' can be experimentally interconverted by removal of the bound metal ion and reconstitution with the appropriate metal ion. The two enzymes share the same…	GO:0019509|L-methionine biosynthetic process from methylthioadenosine;GO:0006555|methionine metabolic process;	GO:0005737|cytoplasm;GO:0005634|nucleus;	GO:0010309|acireductone dioxygenase [iron(II)-requiring] activity;GO:0005506|iron ion binding;	.	.
OS10G0437500	232	264	326	287.872	24	48	50	38.7353	7.43178	2.89371	7.37696e-08	1.1453e-05	up	yes	OS10G0437500	protein_coding	chr10:15663637-15664570:+	gi|1002302344|ref|XP_015614560.1|	811	1e-106	PREDICTED: universal stress protein YxiE [Oryza sativa Japonica Group]	gi|1002302343|ref|XM_015759074.1|	775	0	PREDICTED: Oryza sativa Japonica Group universal stress protein YxiE (LOC4348710), mRNA	Q8LGG8	62	1e-10	Universal stress protein A-like protein	SSO1865	58.5	5e-10	COG0589	pfam00582	Usp	Universal stress protein family. The universal stress protein UspA is a small cytoplasmic bacterial protein whose expression is enhanced when the cell is exposed to stress agents. UspA enhances the rate of cell survival during prolonged exposure to such conditions, and may provide a general "stress endurance" activity. The crystal structure of Haemophilus influenzae UspA reveals an alpha/beta fol…	GO:0006950|response to stress;	GO:0005886|plasma membrane;	GO:0016208|AMP binding;	.	.
OS10G0442400	9	12	10	10.8195	33	31	125	56.5265	0.191405	-2.3853	0.000274822	0.0127331	down	yes	OS10G0442400	protein_coding	chr10:15893749-15902924:-	gi|1002302693|ref|XP_015614725.1|	2296	0	PREDICTED: UDP-glycosyltransferase 86A1 isoform X2 [Oryza sativa Japonica Group]	gi|116012513|dbj|AK243148.1|	1918	0	Oryza sativa Japonica Group cDNA, clone: J100032G17, full insert sequence	Q9SJL0	502	2e-170	UDP-glycosyltransferase 86A1	.	.	.	.	pfam00201	UDPGT	UDP-glucoronosyl and UDP-glucosyl transferase.	GO:0009813|flavonoid biosynthetic process;GO:0052696|flavonoid glucuronidation;	GO:0043231|intracellular membrane-bounded organelle;	GO:0080043|quercetin 3-O-glucosyltransferase activity;GO:0080044|quercetin 7-O-glucosyltransferase activity;	.	.
OS10G0457600	2272	3286	2795	2908.77	2430	1781	39908	12649.8	0.229945	-2.12064	4.22564e-32	7.63399e-29	down	yes	OS10G0457600	protein_coding	chr10:16775389-16779538:+	gi|1002302898|ref|XP_015614832.1|	2124	0	PREDICTED: 3-ketoacyl-CoA thiolase 2, peroxisomal [Oryza sativa Japonica Group]	gi|1002302897|ref|XM_015759346.1|	1809	0	PREDICTED: Oryza sativa Japonica Group 3-ketoacyl-CoA thiolase 2, peroxisomal (LOC4348804), mRNA	Q56WD9	639	0	3-ketoacyl-CoA thiolase 2, peroxisomal	BS_yusK	310	4e-98	COG0183	pfam00108	Thiolase_N	Thiolase, N-terminal domain. Thiolase is reported to be structurally related to beta-ketoacyl synthase (pfam00109), and also chalcone synthase.	GO:0006635|fatty acid beta-oxidation;GO:0006633|fatty acid biosynthetic process;GO:0010111|glyoxysome organization;GO:0009695|jasmonic acid biosynthetic process;GO:0031408|oxylipin biosynthetic process;GO:0009789|positive regulation of abscisic acid-activated signaling pathway;GO:0009611|response to wounding;	GO:0009507|chloroplast;GO:0009514|glyoxysome;GO:0016020|membrane;GO:0005739|mitochondrion;GO:0005730|nucleolus;GO:0005777|peroxisome;GO:0005774|vacuolar membrane;	GO:0003988|acetyl-CoA C-acyltransferase activity;	K07513	ACAA1; acetyl-CoA acyltransferase 1 [EC:2.3.1.16]
OS10G0463200	41	46	52	48.7108	1	5	2	2.67174	18.2319	4.18839	7.93643e-06	0.000671135	up	yes	OS10G0463200	protein_coding	chr10:17070925-17072455:+	gi|1002300692|ref|XP_015613773.1|	1715	0	PREDICTED: GDSL esterase/lipase At5g33370 [Oryza sativa Japonica Group]	gi|1002300691|ref|XM_015758287.1|	1374	0	PREDICTED: Oryza sativa Japonica Group GDSL esterase/lipase At5g33370 (LOC4348826), mRNA	Q8LB81	464	4e-160	GDSL esterase/lipase At5g33370	all3634	68.6	9e-12	COG3240	pfam00657	Lipase_GDSL	GDSL-like Lipase/Acylhydrolase.	GO:0016042|lipid catabolic process;	GO:0005576|extracellular region;	GO:0016788|hydrolase activity, acting on ester bonds;	.	.
OS10G0466500	31	149	165	117.635	2	9	20	9.50019	12.3824	3.63022	0.000186384	0.00940082	up	yes	OS10G0466500	protein_coding	chr10:17221688-17224614:+	gi|937936304|dbj|BAT11218.1|	1084	2e-142	Os10g0466500, partial [Oryza sativa Japonica Group]	gi|32979248|dbj|AK069224.1|	1430	0	Oryza sativa Japonica Group cDNA clone:J023014J18, full insert sequence	Q940T9	61.2	7e-09	Zinc finger protein CONSTANS-LIKE 4	.	.	.	.	pfam06203	CCT	CCT motif. This short motif is found in a number of plant proteins. It is rich in basic amino acids and has been called a CCT motif after Co, Col and Toc1. The CCT motif is about 45 amino acids long and contains a putative nuclear localisation signal within the second half of the CCT motif. Toc1 mutants have been identified in this region.	GO:0009909|regulation of flower development;GO:0009416|response to light stimulus;	GO:0005634|nucleus;	GO:0008270|zinc ion binding;	.	.
OS10G0475100	75	171	155	138.147	313	243	1711	666.083	0.207402	-2.2695	7.84855e-07	9.12107e-05	down	yes	OS10G0475100	protein_coding	chr10:17682792-17689465:-	gi|937936371|dbj|BAT11285.1|	3412	0	Os10g0475100 [Oryza sativa Japonica Group]	gi|1002298712|ref|XM_015757294.1|	2065	0	PREDICTED: Oryza sativa Japonica Group long-chain-alcohol oxidase FAO1-like (LOC107276167), mRNA	B5WWZ8	671	0	Long-chain-alcohol oxidase FAO1	DRA0127	214	7e-58	COG2303	pfam00732	GMC_oxred_N	GMC oxidoreductase. This family of proteins bind FAD as a cofactor.	GO:0006066|alcohol metabolic process;GO:0055114|oxidation-reduction process;GO:0009409|response to cold;	GO:0016021|integral component of membrane;	GO:0050660|flavin adenine dinucleotide binding;GO:0046577|long-chain-alcohol oxidase activity;	K17756	FAO3; long-chain-alcohol oxidase [EC:1.1.3.20]
OS10G0479700	105	113	142	126.253	272	256	1688	651.772	0.193708	-2.36805	8.46712e-14	4.00626e-11	down	yes	OS10G0479700	protein_coding	chr10:18011909-18018928:+	gi|1002298773|ref|XP_015612808.1|	1682	0	PREDICTED: uncharacterized membrane protein At1g06890 [Oryza sativa Japonica Group]	gi|1002298772|ref|XM_015757322.1|	1626	0	PREDICTED: Oryza sativa Japonica Group uncharacterized membrane protein At1g06890 (LOC4348916), mRNA	Q8RXL8	297	4e-96	Uncharacterized membrane protein At1g06890	.	.	.	.	pfam03151	TPT	Triose-phosphate Transporter family. This family includes transporters with a specificity for triose phosphate.	GO:0015790|UDP-xylose transport;	GO:0005768|endosome;GO:0005794|Golgi apparatus;GO:0000139|Golgi membrane;GO:0016021|integral component of membrane;GO:0005802|trans-Golgi network;	GO:0005464|UDP-xylose transmembrane transporter activity;	K15285	SLC35E3; solute carrier family 35, member E3
OS10G0492600	149	212	167	183.958	49	29	6	27.0884	6.79104	2.76363	7.09995e-05	0.00435475	up	yes	TIP3-1	protein_coding	chr10:18701151-18702537:+	gi|1002301461|ref|XP_015614155.1|	1068	5e-142	PREDICTED: probable aquaporin TIP3-1 [Oryza sativa Japonica Group]	gi|1002301460|ref|XM_015758669.1|	1200	0	PREDICTED: Oryza sativa Japonica Group probable aquaporin TIP3-1 (LOC4348981), mRNA	Q9FWV6	416	2e-143	Probable aquaporin TIP3-1	MTH103	48.9	9e-06	COG0580	pfam00230	MIP	Major intrinsic protein. MIP (Major Intrinsic Protein) family proteins exhibit essentially two distinct types of channel properties: (1) specific water transport by the aquaporins, and (2) small neutral solutes transport, such as glycerol by the glycerol facilitators.	GO:0009992|cellular water homeostasis;GO:0034220|ion transmembrane transport;	GO:0042807|central vacuole;GO:0005887|integral component of plasma membrane;GO:0009705|plant-type vacuole membrane;	GO:0015254|glycerol channel activity;GO:0015250|water channel activity;	K09873	TIP; aquaporin TIP
OS10G0493600	65198	100953	57239	77653.7	19870	24904	6193	16783.7	4.62673	2.20999	1.24733e-05	0.000989525	up	yes	OS10G0493600	protein_coding	chr10:18733290-18741383:+	gi|218184804|gb|EEC67231.1|	2253	0	hypothetical protein OsI_34152 [Oryza sativa Indica Group]	gi|32978630|dbj|AK068613.1|	1631	0	Oryza sativa Japonica Group cDNA clone:J013155H12, full insert sequence	Q9FXT4	260	3e-83	Alpha-galactosidase	.	.	.	.	pfam02065	Melibiase	Melibiase. Glycoside hydrolase families GH27, GH31 and GH36 form the glycoside hydrolase clan GH-D. Glycoside hydrolase family 36 can be split into 11 families, GH36A to GH36K. This family includes enzymes from GH36A-B and GH36D-K and from GH27.	GO:0005975|carbohydrate metabolic process;	GO:0009505|plant-type cell wall;	GO:0052692|raffinose alpha-galactosidase activity;	K07407	E3.2.1.22B, galA, rafA; alpha-galactosidase [EC:3.2.1.22]
OS10G0498100	5	3	1	3.23579	5	1	134	39.7162	0.0814728	-3.61754	1.09807e-05	0.000885248	down	yes	OS10G0498100	protein_coding	chr10:18994725-18996793:+	gi|1002300136|ref|XP_015613464.1|	490	2e-100	PREDICTED: bifunctional epoxide hydrolase 2 [Oryza sativa Japonica Group]	gi|937934639|dbj|AP014966.1|	2069	0	Oryza sativa Japonica Group DNA, chromosome 10, cultivar: Nipponbare, complete sequence	P34913	70.9	2e-11	Bifunctional epoxide hydrolase 2	.	.	.	.	pfam12697	Abhydrolase_6	Alpha/beta hydrolase family. This family contains alpha/beta hydrolase enzymes of diverse specificity.	GO:0006874|cellular calcium ion homeostasis;GO:0042632|cholesterol homeostasis;GO:0016311|dephosphorylation;GO:0017144|drug metabolic process;GO:0019373|epoxygenase P450 pathway;GO:0006954|inflammatory response;GO:0046839|phospholipid dephosphorylation;GO:0010628|positive regulation of gene expression;GO:0045909|positive regulation of vasodilation;GO:0072593|reactive oxygen species metabolic proc…	GO:0005737|cytoplasm;GO:0005829|cytosol;GO:0070062|extracellular exosome;GO:0005777|peroxisome;	GO:0033885|10-hydroxy-9-(phosphonooxy)octadecanoate phosphatase activity;GO:0004301|epoxide hydrolase activity;GO:0042577|lipid phosphatase activity;GO:0000287|magnesium ion binding;GO:0016791|phosphatase activity;GO:0042803|protein homodimerization activity;GO:0005102|receptor binding;GO:0015643|toxic substance binding;	K08726	EPHX2; soluble epoxide hydrolase / lipid-phosphate phosphatase [EC:3.3.2.10 3.1.3.76]
OS10G0505000	30	10	22	22.3742	47	8	866	261.706	0.0854936	-3.54804	1.63287e-06	0.000169847	down	yes	OS10G0505000	protein_coding	chr10:19307415-19308068:-	gi|1002301029|ref|XP_015613949.1|	375	1e-42	PREDICTED: non-specific lipid-transfer protein 2P [Oryza sativa Japonica Group]	gi|937934639|dbj|AP014966.1|	654	0	Oryza sativa Japonica Group DNA, chromosome 10, cultivar: Nipponbare, complete sequence	A2XBN5	80.1	9e-18	Non-specific lipid-transfer protein 2	.	.	.	.	pfam00234	Tryp_alpha_amyl	Protease inhibitor/seed storage/LTP family. This family is composed of trypsin-alpha amylase inhibitors, seed storage proteins and lipid transfer proteins from plants.	GO:0006869|lipid transport;	.	GO:0008289|lipid binding;	.	.
OS10G0515900	67	276	54	134.121	44	11	14293	4052.6	0.0330951	-4.91724	0.000155345	0.00817772	down	yes	OS10G0515900	protein_coding	chr10:19881378-19883248:+	gi|1002299742|ref|XP_015613266.1|	2356	0	PREDICTED: cytochrome P450 89A2 [Oryza sativa Japonica Group]	gi|1002299741|ref|XM_015757780.1|	1871	0	PREDICTED: Oryza sativa Japonica Group cytochrome P450 89A2 (LOC4349113), mRNA	Q42602	446	2e-148	Cytochrome P450 89A2	AGc2890	98.2	7e-21	COG2124	pfam00067	p450	Cytochrome P450. Cytochrome P450s are haem-thiolate proteins involved in the oxidative degradation of various compounds. They are particularly well known for their role in the degradation of environmental toxins and mutagens. They can be divided into 4 classes, according to the method by which electrons from NAD(P)H are delivered to the catalytic site. Sequence conservation is relatively low with…	GO:0044550|secondary metabolite biosynthetic process;	GO:0016021|integral component of membrane;GO:0016020|membrane;	GO:0020037|heme binding;GO:0005506|iron ion binding;GO:0016709|oxidoreductase activity, acting on paired donors, with incorporation or reduction of molecular oxygen, NAD(P)H as one donor, and incorporation of one atom of oxygen;	.	.
OS10G0521000	34	47	40	42.1875	24	15	1716	497.189	0.0848521	-3.55891	6.26854e-22	6.92064e-19	down	yes	OS10G0521000	protein_coding	chr10:20154610-20159181:-	gi|1002299139|ref|XP_015612974.1|	2742	0	PREDICTED: probable trehalase [Oryza sativa Japonica Group]	gi|1002299138|ref|XM_015757488.1|	1986	0	PREDICTED: Oryza sativa Japonica Group probable trehalase (LOC4349141), mRNA	Q9FWC1	1040	0	Probable trehalase	ZtreA	261	7e-78	COG1626	pfam01204	Trehalase	Trehalase. Trehalase (EC:3.2.1.28) is known to recycle trehalose to glucose. Trehalose is a physiological hallmark of heat-shock response in yeast and protects of proteins and membranes against a variety of stresses. This family is found in conjunction with pfam07492 in fungi.	GO:0005993|trehalose catabolic process;	GO:0005886|plasma membrane;	GO:0004555|alpha,alpha-trehalase activity;	.	.
OS10G0535800	186	132	144	164.116	51	154	4613	1373.41	0.119496	-3.06497	1.82389e-16	1.18837e-13	down	yes	OS10G0535800	protein_coding	chr10:20843118-20845183:+	gi|1002302340|ref|XP_015614558.1|	1155	3e-157	PREDICTED: uncharacterized protein LOC4349235 [Oryza sativa Japonica Group]	gi|1002302339|ref|XM_015759072.1|	983	0	PREDICTED: Oryza sativa Japonica Group uncharacterized LOC4349235 (LOC4349235), mRNA	.	.	.	.	.	.	.	.	pfam04749	PLAC8	PLAC8 family. This family includes the Placenta-specific gene 8 protein.	.	.	.	.	.
OS10G0542900	214	539	377	388.104	624	136	7184	2267.5	0.17116	-2.54659	8.28202e-07	9.45887e-05	down	yes	CHT8	protein_coding	chr10:21205700-21207611:+	gi|1002302247|ref|XP_015614506.1|	1237	2e-168	PREDICTED: chitinase 8 [Oryza sativa Japonica Group]	gi|32980091|dbj|AK070067.1|	1072	0	Oryza sativa Japonica Group cDNA clone:J023042L15, full insert sequence	Q7XCK6	481	1e-169	Chitinase 8	STM0233	92	2e-19	COG3979	pfam00182	Glyco_hydro_19	Chitinase class I.	GO:0006040|amino sugar metabolic process;GO:0016998|cell wall macromolecule catabolic process;GO:0006032|chitin catabolic process;GO:0000272|polysaccharide catabolic process;	GO:0005622|intracellular;	GO:0004568|chitinase activity;	.	.
OS10G0546400	440	505	609	544.142	111	116	81	98.5262	5.52282	2.46541	1.09968e-08	2.09124e-06	up	yes	SMR1	protein_coding	chr10:21360059-21360924:-	gi|1002302090|ref|XP_015614427.1|	335	2e-35	PREDICTED: cyclin-dependent protein kinase inhibitor SMR1 [Oryza sativa Japonica Group]	gi|1002302089|ref|XM_015758941.1|	866	0	PREDICTED: Oryza sativa Japonica Group cyclin-dependent protein kinase inhibitor SMR1 (LOC4349289), mRNA	Q9AV28	133	8e-37	Cyclin-dependent protein kinase inhibitor SMR1	.	.	.	.	pfam07435	YycH	YycH protein. This family contains the bacterial protein YycH which is approximately 450 residues long. YycH plays a role in signal transduction and is found immediately downstream of the essential histidine kinase YycG. YycG forms a two component system together with its cognate response regulator YycF. PhoA fusion studies have shown that YycH is transported across the cytoplasmic protein. It is…	GO:0007049|cell cycle;	GO:0005634|nucleus;	GO:0004860|protein kinase inhibitor activity;	.	.
OS10G0550800	79	46	40	59.08	3	8	931	266.64	0.221572	-2.17415	0.000589802	0.0233483	down	yes	OS10G0550800	protein_coding	chr10:21615390-21616752:+	gi|937937042|dbj|BAT11956.1|	342	5e-36	Os10g0550800, partial [Oryza sativa Japonica Group]	gi|116639216|emb|CT835754.1|	1192	0	Oryza sativa (indica cultivar-group) cDNA clone:OSIGCRA105K05, full insert sequence	.	.	.	.	.	.	.	.	pfam05363	Herpes_US12	Herpesvirus US12 family. US12 a key factor in the evasion of cellular immune response against HSV-infected cells. Specific inhibition of the transporter associated with antigen processing (TAP) by US12 prevents peptide transport into the endoplasmic reticulum and subsequent loading of major histocompatibility complex (MHC) class I molecules. US12 is comprised of three helices and is associated wi…	.	.	.	.	.
OS10G0552300	11	31	25	22.9737	1	12	1881	535.677	0.0428872	-4.54331	7.22128e-18	5.74019e-15	down	yes	OS10G0552300	protein_coding	chr10:21674707-21675375:-	gi|1002299735|ref|XP_015613262.1|	497	2e-60	PREDICTED: cortical cell-delineating protein [Oryza sativa Japonica Group]	gi|937934639|dbj|AP014966.1|	669	0	Oryza sativa Japonica Group DNA, chromosome 10, cultivar: Nipponbare, complete sequence	Q01595	114	2e-30	Cortical cell-delineating protein	.	.	.	.	pfam14547	Hydrophob_seed	Hydrophobic seed protein. This domain has a four-helix bundle structure. It contains four disulfide bonds, of which three function to keep the C- and N-terminal parts of the molecule in place.	GO:0070417|cellular response to cold;GO:0009631|cold acclimation;GO:0050832|defense response to fungus;GO:0009682|induced systemic resistance;GO:0009626|plant-type hypersensitive response;GO:0009627|systemic acquired resistance;	GO:0048046|apoplast;GO:0005618|cell wall;GO:0009707|chloroplast outer membrane;GO:0005783|endoplasmic reticulum;GO:0009506|plasmodesma;	GO:0043621|protein self-association;	.	.
OS10G0554900	42	61	56	55.3595	207	230	298	230.153	0.240534	-2.05569	1.27951e-06	0.000138191	down	yes	OS10G0554900	protein_coding	chr10:21787628-21790244:-	gi|1002301166|ref|XP_015614017.1|	1070	6e-138	PREDICTED: QWRF motif-containing protein 7 [Oryza sativa Japonica Group]	gi|37990469|dbj|AK120846.1|	1798	0	Oryza sativa Japonica Group cDNA clone:J023022N01, full insert sequence	.	.	.	.	.	.	.	.	pfam04484	DUF566	Family of unknown function (DUF566). Family of related proteins that is plant specific.	.	.	.	.	.
OS11G0111800	4	10	17	10.6888	0	1	0	0.360431	29.6555	4.89023	0.0012533	0.0408635	up	yes	OS11G0111800	protein_coding	chr11:552576-558648:+	gi|1002305053|ref|XP_015615871.1|	643	4e-83	PREDICTED: uncharacterized protein LOC4349582 isoform X1 [Oryza sativa Japonica Group]	gi|1002305052|ref|XM_015760385.1|	486	0	PREDICTED: Oryza sativa Japonica Group uncharacterized LOC4349582 (LOC4349582), transcript variant X1, mRNA	.	.	.	.	.	.	.	.	pfam06386	GvpL_GvpF	Gas vesicle synthesis protein GvpL/GvpF. This family consists of several bacterial and archaeal gas vesicle synthesis protein (GvpL/GvpF) sequences. The exact function of this family is unknown.	.	.	.	.	.
OS11G0112200	0	6	2	2.64547	2	2	460	131.199	0.0201638	-5.63209	0.000166974	0.0086299	down	yes	OS11G0112200	protein_coding	chr11:571319-573032:+	gi|1002306869|ref|XP_015616823.1|	1674	0	PREDICTED: cationic peroxidase 1 [Oryza sativa Japonica Group]	gi|1002306868|ref|XM_015761337.1|	1140	0	PREDICTED: Oryza sativa Japonica Group cationic peroxidase 1 (LOC4349585), mRNA	P22195	435	1e-150	Cationic peroxidase 1	.	.	.	.	pfam00141	peroxidase	Peroxidase.	GO:0042744|hydrogen peroxide catabolic process;GO:0006979|response to oxidative stress;	GO:0005576|extracellular region;	GO:0020037|heme binding;GO:0046872|metal ion binding;GO:0004601|peroxidase activity;	.	.
OS11G0115100	484	68	1328	668.773	36	70	56	52.018	12.8566	3.68444	2.74155e-09	5.98697e-07	up	yes	LTP110-B	protein_coding	chr11:684777-685551:+	gi|1002304123|ref|XP_015615428.1|	417	1e-48	PREDICTED: non-specific lipid-transfer protein 3 [Oryza sativa Japonica Group]	gi|1002304122|ref|XM_015759942.1|	682	0	PREDICTED: Oryza sativa Japonica Group non-specific lipid-transfer protein 3 (LOC4349601), mRNA	Q2QYL3	165	7e-50	Non-specific lipid-transfer protein 3	.	.	.	.	pfam00234	Tryp_alpha_amyl	Protease inhibitor/seed storage/LTP family. This family is composed of trypsin-alpha amylase inhibitors, seed storage proteins and lipid transfer proteins from plants.	GO:0006952|defense response;GO:0006869|lipid transport;	GO:0016020|membrane;	GO:0008289|lipid binding;	.	.
OS11G0115375	13	6	5	8.66192	15	4	174	55.1397	0.15709	-2.67033	0.000710661	0.0265962	down	yes	OS11G0115375	protein_coding	chr11:703095-703443:-	gi|68843|pir||EPRZ	293	5e-32	phospholipid transfer protein homolog - rice [Oryza sativa]	gi|1002308152|ref|XM_015761986.1|	349	0	PREDICTED: Oryza sativa Japonica Group non-specific lipid-transfer protein 1-like (LOC4349602), mRNA	Q0IQK9	117	4e-33	Non-specific lipid-transfer protein 1	.	.	.	.	pfam00234	Tryp_alpha_amyl	Protease inhibitor/seed storage/LTP family. This family is composed of trypsin-alpha amylase inhibitors, seed storage proteins and lipid transfer proteins from plants.	GO:0006869|lipid transport;	GO:0016020|membrane;	GO:0008289|lipid binding;	.	.
OS11G0117400	194	420	318	321.265	248	129	5682	1726.27	0.186103	-2.42582	6.80404e-09	1.37973e-06	down	yes	OS11G0117400	protein_coding	chr11:782471-783485:-	gi|937937507|dbj|BAT12420.1|	1478	0	Os11g0117400, partial [Oryza sativa Japonica Group]	gi|1002306083|ref|XM_015760951.1|	817	0	PREDICTED: Oryza sativa Japonica Group probable WRKY transcription factor 67 (LOC4349611), mRNA	Q9SKD9	80.5	2e-16	Probable WRKY transcription factor 46	.	.	.	.	pfam03106	WRKY	WRKY DNA -binding domain.	GO:0048527|lateral root development;GO:0006355|regulation of transcription, DNA-templated;GO:0010200|response to chitin;GO:0006351|transcription, DNA-templated;	GO:0005730|nucleolus;	GO:0000987|core promoter proximal region sequence-specific DNA binding;GO:0043565|sequence-specific DNA binding;GO:0003700|transcription factor activity, sequence-specific DNA binding;GO:0044212|transcription regulatory region DNA binding;	.	.
OS11G0120200	0	4	10	4.77534	11	2	1084	310.112	0.0153988	-6.02104	0.000145762	0.00777626	down	yes	OS11G0120200	protein_coding	chr11:889336-892204:-	gi|1002305111|ref|XP_015615902.1|	3074	0	PREDICTED: treacle protein [Oryza sativa Japonica Group]	gi|1002305110|ref|XM_015760416.1|	2319	0	PREDICTED: Oryza sativa Japonica Group treacle protein (LOC4349628), mRNA	.	.	.	.	.	.	.	.	pfam06075	DUF936	Plant protein of unknown function (DUF936). This family consists of several hypothetical proteins from Arabidopsis thaliana and Oryza sativa. The function of this family is unknown.	.	.	.	.	.
OS11G0120300	115	120	45	98.6472	36	42	1742	517.92	0.190468	-2.39238	0.000183371	0.00928419	down	yes	OS11G0120300	protein_coding	chr11:896134-897260:-	gi|1002304880|ref|XP_015615780.1|	978	2e-129	PREDICTED: protein LURP-one-related 8 [Oryza sativa Japonica Group]	gi|937937345|dbj|AP014967.1|	1127	0	Oryza sativa Japonica Group DNA, chromosome 11, cultivar: Nipponbare, complete sequence	Q9ZVI6	145	1e-39	Protein LURP-one-related 8	.	.	.	.	pfam04525	Tub_2	Tubby C 2. The structure of this family has been solved. It comprises a 12-stranded beta barrel with a central C-terminal alpha helix. This helix is thought to be a transmembrane helix. It is structurally similar to the C-terminal domain of the Tubby protein. In plants it plays a role in defense against pathogens.	GO:0006952|defense response;	.	.	.	.
OS11G0133800	17	19	8	15.4609	4	4	425	122.648	0.126059	-2.98783	1.97014e-07	2.71885e-05	down	yes	OS11G0133800	protein_coding	chr11:1562115-1565026:+	gi|1002309106|ref|XP_015617931.1|	2464	0	PREDICTED: probable protein S-acyltransferase 1 [Oryza sativa Japonica Group]	gi|1002309105|ref|XM_015762445.1|	1544	0	PREDICTED: Oryza sativa Japonica Group probable protein S-acyltransferase 1 (LOC4349695), mRNA	Q9M1K5	422	8e-141	Probable protein S-acyltransferase 4	SPBC3H7.09	134	8e-34	COG5273	pfam01529	zf-DHHC	DHHC palmitoyltransferase. This family includes the well known DHHC zinc binding domain as well as three of the four conserved transmembrane regions found in this family of palmitoyltransferase enzymes.	.	GO:0016021|integral component of membrane;GO:0005886|plasma membrane;	GO:0019706|protein-cysteine S-palmitoyltransferase activity;GO:0008270|zinc ion binding;	.	.
OS11G0161700	2	9	4	5.08093	9	5	145	45.4832	0.11171	-3.16217	6.72618e-05	0.00416405	down	yes	OS11G0161700	protein_coding	chr11:3019562-3022357:+	gi|255679814|dbj|BAH95095.1|	2666	0	Os11g0161650, partial [Oryza sativa Japonica Group]	gi|1002307557|ref|XM_015761689.1|	1973	0	PREDICTED: Oryza sativa Japonica Group uncharacterized LOC9267552 (LOC9267552), transcript variant X5, mRNA	.	.	.	.	.	.	.	.	pfam00931	NB-ARC	NB-ARC domain.	.	.	.	.	.
OS11G0169800	7	14	15	12.4419	34	45	137	65.2653	0.190636	-2.39111	0.000150395	0.00796993	down	yes	OS11G0169800	protein_coding	chr11:3374973-3377834:+	gi|222615589|gb|EEE51721.1|	1948	0	hypothetical protein OsJ_33112 [Oryza sativa Japonica Group]	gi|1002306950|ref|XM_015761378.1|	1382	0	PREDICTED: Oryza sativa Japonica Group long chain acyl-CoA synthetase 9, chloroplastic (LOC4349889), transcript variant X2, mRNA	Q9CAP8	613	0	Long chain acyl-CoA synthetase 9, chloroplastic	SPBC18H10.02	218	3e-62	COG1022	pfam00501	AMP-binding	AMP-binding enzyme.	GO:0006631|fatty acid metabolic process;	GO:0009507|chloroplast;GO:0009941|chloroplast envelope;GO:0016020|membrane;GO:0009536|plastid;	GO:0005524|ATP binding;GO:0004467|long-chain fatty acid-CoA ligase activity;	K01897	ACSL, fadD; long-chain acyl-CoA synthetase [EC:6.2.1.3]
OS11G0182200	1660	1530	1672	1713.53	333	399	577	408.256	4.19719	2.06942	1.2733e-10	3.72111e-08	up	yes	OS11G0182200	protein_coding	chr11:4128533-4130570:-	gi|1002308344|ref|XP_015617559.1|	2068	0	PREDICTED: shikimate O-hydroxycinnamoyltransferase [Oryza sativa Japonica Group]	gi|1002308343|ref|XM_015762073.1|	1491	0	PREDICTED: Oryza sativa Japonica Group shikimate O-hydroxycinnamoyltransferase (LOC4349948), mRNA	Q5SMM6	224	8e-66	Hydroxycinnamoyltransferase 4	.	.	.	.	pfam02458	Transferase	Transferase family. This family includes a number of transferase enzymes. These include anthranilate N-hydroxycinnamoyl/benzoyltransferase that catalyses the first committed reaction of phytoalexin biosynthesis. Deacetylvindoline 4-O-acetyltransferase EC:2.3.1.107 catalyses the last step in vindoline biosynthesis is also a member of this family. The motif HXXXD is probably part of the active site…	.	.	GO:0016747|transferase activity, transferring acyl groups other than amino-acyl groups;	.	.
OS11G0195800	26	54	48	44.1822	6	12	5	7.56641	5.83926	2.54578	0.00102214	0.0354185	up	yes	OS11G0195800	protein_coding	chr11:4807432-4808617:-	gi|1002306355|ref|XP_015616563.1|	1005	3e-132	PREDICTED: uncharacterized protein LOC4349991 [Oryza sativa Japonica Group]	gi|1002306354|ref|XM_015761077.1|	1186	0	PREDICTED: Oryza sativa Japonica Group uncharacterized LOC4349991 (LOC4349991), mRNA	.	.	.	.	.	.	.	.	pfam05701	WEMBL	Weak chloroplast movement under blue light. WEMBL consists of several plant proteins required for the chloroplast avoidance response under high intensity blue light. This avoidance response consists in the relocation of chloroplasts on the anticlinal side of exposed cells. Acts in association with PMI2 to maintain the velocity of chloroplast photo-relocation movement via the regulation of cp-acti…	.	.	.	.	.
OS11G0199801	24	23	37	29.5171	40	38	480	161.408	0.182872	-2.45109	1.46968e-06	0.000155767	down	yes	OS11G0199801	protein_coding	chr11:5010771-5013677:-	gi|1002307300|ref|XP_015617042.1|	871	1e-111	PREDICTED: ena/VASP-like protein [Oryza sativa Japonica Group]	gi|1002307299|ref|XM_015761556.1|	1138	0	PREDICTED: Oryza sativa Japonica Group ena/VASP-like protein (LOC107277163), mRNA	.	.	.	.	.	.	.	.	pfam06206	CpeT	CpeT/CpcT family (DUF1001). This family consists of proteins of proteins belonging to the CpeT/CpcT family. These proteins are around 200 amino acids in length. The proteins contain a conserved motif PYR in the amino terminal half of the protein that may be functionally important. The species distribution of the family is interesting. So far it is restricted to cyanobacteria, cryptomonads and pla…	.	.	.	.	.
OS11G0210100	217	146	1104	514.131	16	40	2	19.8609	25.8866	4.69413	0.00160574	0.0487549	up	yes	OS11G0210100	protein_coding	chr11:5699982-5702081:-	gi|77549230|gb|ABA92027.1|	1611	0	Peroxidase 43 precursor, putative, expressed [Oryza sativa Japonica Group]	gi|1002305355|ref|XM_015760543.1|	1667	0	PREDICTED: Oryza sativa Japonica Group peroxidase 43 (LOC4350051), mRNA	Q9SZH2	340	6e-111	Peroxidase 43	.	.	.	.	pfam00141	peroxidase	Peroxidase.	GO:0042744|hydrogen peroxide catabolic process;GO:0009664|plant-type cell wall organization;GO:0006979|response to oxidative stress;	GO:0005576|extracellular region;GO:0009505|plant-type cell wall;	GO:0020037|heme binding;GO:0046872|metal ion binding;GO:0004601|peroxidase activity;	K00430	E1.11.1.7; peroxidase [EC:1.11.1.7]
OS11G0210300	662	887	852	837.705	660	704	20036	6111.6	0.137068	-2.86704	4.22102e-51	2.39664e-47	down	yes	ADH1	protein_coding	chr11:5712671-5716288:-	gi|1002306928|ref|XP_015616853.1|	1857	0	PREDICTED: alcohol dehydrogenase 1 [Oryza sativa Japonica Group]	gi|32979354|dbj|AK069330.1|	1861	0	Oryza sativa Japonica Group cDNA clone:J023014M06, full insert sequence	Q2R8Z5	719	0	Alcohol dehydrogenase 1	YPO1502	361	9e-118	COG1062	pfam08240	ADH_N	Alcohol dehydrogenase GroES-like domain. This is the catalytic domain of alcohol dehydrogenases. Many of them contain an inserted zinc binding domain. This domain has a GroES-like structure.	.	GO:0005737|cytoplasm;	GO:0004022|alcohol dehydrogenase (NAD) activity;GO:0008270|zinc ion binding;	K18857	ADH1; alcohol dehydrogenase class-P [EC:1.1.1.1]
OS11G0210500	22	67	63	52.0903	16	27	2426	699.523	0.0744655	-3.74728	2.22952e-09	4.97821e-07	down	yes	ADH2	protein_coding	chr11:5745005-5748092:-	gi|67845943|dbj|BAE00046.1|	1938	0	alcohol dehydrogenase [Oryza sativa Japonica Group]	gi|32988008|dbj|AK102799.1|	1590	0	Oryza sativa Japonica Group cDNA clone:J033108E05, full insert sequence	Q0ITW7	400	4e-137	Alcohol dehydrogenase 2	YPO1502	396	1e-132	COG1062	pfam08240	ADH_N	Alcohol dehydrogenase GroES-like domain. This is the catalytic domain of alcohol dehydrogenases. Many of them contain an inserted zinc binding domain. This domain has a GroES-like structure.	.	GO:0005737|cytoplasm;	GO:0004022|alcohol dehydrogenase (NAD) activity;GO:0008270|zinc ion binding;	K18857	ADH1; alcohol dehydrogenase class-P [EC:1.1.1.1]
OS11G0211800	6	0	34	14.1108	0	4	4797	1355.74	0.0104082	-6.58614	0.00154298	0.0478734	down	yes	OS11G0211800	protein_coding	chr11:5808714-5809427:+	gi|77549245|gb|ABA92042.1|	299	3e-31	hypothetical protein LOC_Os11g10590 [Oryza sativa Japonica Group]	gi|937937345|dbj|AP014967.1|	714	0	Oryza sativa Japonica Group DNA, chromosome 11, cultivar: Nipponbare, complete sequence	.	.	.	.	.	.	.	.	pfam06749	DUF1218	Protein of unknown function (DUF1218). This family contains hypothetical plant proteins of unknown function. Family members contain a number of conserved cysteine residues.	.	.	.	.	.
OS11G0212900	320	644	499	505.189	428	321	7386	2331.44	0.216686	-2.20632	3.51616e-09	7.55405e-07	down	yes	OS11G0212900	protein_coding	chr11:5859750-5868313:-	gi|1002306162|ref|XP_015616468.1|	2296	0	PREDICTED: proline-rich receptor-like protein kinase PERK2 [Oryza sativa Japonica Group]	gi|37988205|dbj|AK111542.1|	2737	0	Oryza sativa Japonica Group cDNA clone:J013037N20, full insert sequence	Q6H8D5	274	1e-76	Coatomer subunit beta'-2	.	.	.	.	pfam00069	Pkinase	Protein kinase domain.	GO:0006888|ER to Golgi vesicle-mediated transport;GO:0006891|intra-Golgi vesicle-mediated transport;GO:0006886|intracellular protein transport;GO:0006890|retrograde vesicle-mediated transport, Golgi to ER;	GO:0030126|COPI vesicle coat;GO:0000139|Golgi membrane;	GO:0005198|structural molecule activity;	.	.
OS11G0255300	0	0	186	64.6356	0	0	1	0.282322	228.943	7.83885	5.68778e-09	1.1713e-06	up	yes	OS11G0255300	protein_coding	chr11:8379344-8382036:-	gi|1002304619|ref|XP_015615655.1|	1751	0	PREDICTED: vignain [Oryza sativa Japonica Group]	gi|32981518|dbj|AK071495.1|	1506	0	Oryza sativa Japonica Group cDNA clone:J023099K03, full insert sequence	P43156	431	1e-146	Thiol protease SEN102	AF1946_2	89.4	6e-19	COG4870	pfam00112	Peptidase_C1	Papain family cysteine protease.	.	GO:0005788|endoplasmic reticulum lumen;	GO:0008234|cysteine-type peptidase activity;	.	.
OS11G0264500	53	43	70	58.5819	119	100	963	344.206	0.170194	-2.55475	9.33904e-11	2.81197e-08	down	yes	OS11G0264500	protein_coding	chr11:8990256-8994514:+	gi|937938606|dbj|BAT13519.1|	2001	0	Os11g0264500 [Oryza sativa Japonica Group]	gi|1002304653|ref|XM_015760182.1|	826	0	PREDICTED: Oryza sativa Japonica Group uncharacterized LOC4350239 (LOC4350239), transcript variant X2, mRNA	.	.	.	.	.	.	.	.	pfam07526	POX	Associated with HOX. The function of this domain is unknown. It is often found in plant proteins associated with pfam00046.	.	.	.	.	.
OS11G0270201	1	0	0	0.382611	2	6	41	14.3476	0.0266672	-5.22879	0.000163279	0.00848305	down	yes	OS11G0270201	protein_coding	chr11:9417345-9418117:-	gi|125534039|gb|EAY80587.1|	995	1e-133	hypothetical protein OsI_35768 [Oryza sativa Indica Group]	gi|937937345|dbj|AP014967.1|	773	0	Oryza sativa Japonica Group DNA, chromosome 11, cultivar: Nipponbare, complete sequence	.	.	.	.	.	.	.	.	pfam03230	Antirestrict	Antirestriction protein. This family includes various protein that are involved in antirestriction. The ArdB protein efficiently inhibits restriction by members of the three known families of type I systems of Escherichia coli.	.	.	.	.	.
OS11G0323860	17	26	11	18.7789	320	19	304	190.254	0.0987045	-3.34074	2.58919e-11	8.5756e-09	down	yes	OS11G0323860	protein_coding	chr11:12226617-12227793:-	gi|1002304129|ref|XP_015615431.1|	457	3e-55	PREDICTED: uncharacterized protein LOC107275286 [Oryza sativa Japonica Group]	gi|1002304161|ref|XR_001541007.1|	638	0	PREDICTED: Oryza sativa Japonica Group uncharacterized LOC9271159 (LOC9271159), ncRNA	.	.	.	.	.	.	.	.	pfam04880	NUDE_C	NUDE protein, C-terminal conserved region. This family represents the C-terminal conserved region of the NUDE proteins. NUDE proteins are involved in nuclear migration.	.	.	.	.	.
OS11G0454300	226	144	25	141.969	15	15	11	13.0861	10.8488	3.43947	1.59931e-05	0.00121771	up	yes	RAB21	protein_coding	chr11:15342877-15343671:-	gi|1002308436|ref|XP_015617608.1|	244	2e-22	PREDICTED: water stress-inducible protein Rab21 [Oryza sativa Japonica Group]	gi|1002308435|ref|XM_015762122.1|	708	0	PREDICTED: Oryza sativa Japonica Group water stress-inducible protein Rab21 (LOC4350454), mRNA	Q2R4Z4	98.6	9e-24	Water stress-inducible protein Rab21	.	.	.	.	pfam00257	Dehydrin	Dehydrin.	GO:0009631|cold acclimation;GO:0009737|response to abscisic acid;GO:0009414|response to water deprivation;	GO:0005829|cytosol;	.	.	.
OS11G0457000	7	7	16	10.5139	58	39	53	46.7063	0.225106	-2.15132	0.00121988	0.0402023	down	yes	OS11G0457000	protein_coding	chr11:15475373-15476302:-	gi|255680072|dbj|BAF28214.2|	962	7e-126	Os11g0457000 [Oryza sativa Japonica Group]	gi|937937345|dbj|AP014967.1|	930	0	Oryza sativa Japonica Group DNA, chromosome 11, cultivar: Nipponbare, complete sequence	Q43716	192	2e-58	Anthocyanidin 3-O-glucosyltransferase	.	.	.	.	pfam13579	Glyco_trans_4_4	Glycosyl transferase 4-like domain.	GO:0009718|anthocyanin-containing compound biosynthetic process;	.	GO:0047213|anthocyanidin 3-O-glucosyltransferase activity;	.	.
OS11G0503900	12	26	26	22.0784	12	17	285	90.2482	0.244641	-2.03126	0.000740093	0.027312	down	yes	OS11G0503900	protein_coding	chr11:17943546-17945362:+	gi|1002305049|ref|XP_015615869.1|	1693	0	PREDICTED: cytosolic sulfotransferase 12 [Oryza sativa Japonica Group]	gi|1002305048|ref|XM_015760383.1|	1225	0	PREDICTED: Oryza sativa Japonica Group cytosolic sulfotransferase 12 (LOC4350564), mRNA	Q9M1V2	246	3e-76	Cytosolic sulfotransferase 5	.	.	.	.	pfam00685	Sulfotransfer_1	Sulfotransferase domain.	GO:0009812|flavonoid metabolic process;	GO:0005737|cytoplasm;	GO:1990135|flavonoid sulfotransferase activity;GO:0008146|sulfotransferase activity;	.	.
OS11G0514500	303	238	237	275.658	70	94	5381	1574.4	0.175088	-2.51385	3.15122e-15	1.86933e-12	down	yes	OS11G0514500	protein_coding	chr11:18430464-18432555:-	gi|1002305080|ref|XP_015615886.1|	1145	5e-155	PREDICTED: somatic embryogenesis receptor kinase 1 [Oryza sativa Japonica Group]	gi|1002305079|ref|XM_015760400.1|	993	0	PREDICTED: Oryza sativa Japonica Group somatic embryogenesis receptor kinase 1 (LOC4350584), mRNA	Q94AG2	193	2e-54	Somatic embryogenesis receptor kinase 1	RSp0842	68.6	6e-12	COG4886	pfam08263	LRRNT_2	Leucine rich repeat N-terminal domain. Leucine Rich Repeats pfam00560 are short sequence motifs present in a number of proteins with diverse functions and cellular locations. Leucine Rich Repeats are often flanked by cysteine rich domains. This domain is often found at the N-terminus of tandem leucine rich repeats.	GO:0009742|brassinosteroid mediated signaling pathway;GO:0009793|embryo development ending in seed dormancy;GO:0010227|floral organ abscission;GO:0007030|Golgi organization;GO:0009556|microsporogenesis;GO:0010152|pollen maturation;GO:0046777|protein autophosphorylation;GO:0006468|protein phosphorylation;	GO:0005789|endoplasmic reticulum membrane;GO:0016021|integral component of membrane;GO:0005886|plasma membrane;	GO:0005524|ATP binding;GO:0033612|receptor serine/threonine kinase binding;GO:0004675|transmembrane receptor protein serine/threonine kinase activity;GO:0004714|transmembrane receptor protein tyrosine kinase activity;	K13418	SERK1; somatic embryogenesis receptor kinase 1 [EC:2.7.10.1 2.7.11.1]
OS11G0539500	0	1	0	0.325077	6	0	557	159.083	0.00204345	-8.93478	5.16893e-24	6.62706e-21	down	yes	OS11G0539500	protein_coding	chr11:19694790-19696368:-	gi|1002306428|ref|XP_015616603.1|	1700	0	PREDICTED: O-methyltransferase ZRP4 [Oryza sativa Japonica Group]	gi|1002306427|ref|XM_015761117.1|	1141	0	PREDICTED: Oryza sativa Japonica Group O-methyltransferase ZRP4 (LOC4350663), mRNA	Q6EPG8	300	7e-97	Acetylserotonin O-methyltransferase 1	.	.	.	.	pfam00891	Methyltransf_2	O-methyltransferase. This family includes a range of O-methyltransferases. These enzymes utilize S-adenosyl methionine.	GO:0019438|aromatic compound biosynthetic process;	.	GO:0008171|O-methyltransferase activity;GO:0008757|S-adenosylmethionine-dependent methyltransferase activity;	.	.
OS11G0582000	17	15	46	27.3657	15	40	766	235.25	0.116326	-3.10375	0.000537659	0.0216288	down	yes	OS11G0582000	protein_coding	chr11:21986828-21990286:-	gi|1002303993|ref|XP_015615376.1|	883	2e-117	PREDICTED: neurogenic locus notch homolog protein 1-like [Oryza sativa Japonica Group]	gi|1002303992|ref|XM_015759890.1|	687	0	PREDICTED: Oryza sativa Japonica Group neurogenic locus notch homolog protein 1-like (LOC107276261), mRNA	.	.	.	.	.	.	.	.	pfam07974	EGF_2	EGF-like domain. This family contains EGF domains found in a variety of extracellular proteins.	.	.	.	.	.
OS11G0635300	74	137	280	170.15	906	738	1137	863.272	0.197099	-2.34301	0.00077369	0.0282113	down	yes	OS11G0635300	protein_coding	chr11:25021621-25023695:+	gi|937940054|dbj|BAT14967.1|	2311	0	Os11g0635300 [Oryza sativa Japonica Group]	gi|1002306224|ref|XM_015761013.1|	1855	0	PREDICTED: Oryza sativa Japonica Group cytochrome P450 71D10-like (LOC107275783), mRNA	O48923	367	5e-118	Cytochrome P450 71D10	all1361	85.9	8e-17	COG2124	pfam00067	p450	Cytochrome P450. Cytochrome P450s are haem-thiolate proteins involved in the oxidative degradation of various compounds. They are particularly well known for their role in the degradation of environmental toxins and mutagens. They can be divided into 4 classes, according to the method by which electrons from NAD(P)H are delivered to the catalytic site. Sequence conservation is relatively low with…	GO:0044550|secondary metabolite biosynthetic process;	GO:0016020|membrane;	GO:0020037|heme binding;GO:0005506|iron ion binding;GO:0016709|oxidoreductase activity, acting on paired donors, with incorporation or reduction of molecular oxygen, NAD(P)H as one donor, and incorporation of one atom of oxygen;	.	.
OS11G0658700	161	308	224	239.565	40	49	6	31.5526	7.59256	2.92459	1.37556e-05	0.00107622	up	yes	OS11G0658700	protein_coding	chr11:26414393-26418426:+	gi|77552385|gb|ABA95182.1|	1744	0	SRF-type transcription factor family protein [Oryza sativa Japonica Group]	gi|1002309265|ref|XM_015762516.1|	1284	0	PREDICTED: Oryza sativa Japonica Group agamous-like MADS-box protein AGL65 (LOC9266716), transcript variant X1, mRNA	Q7X9I0	198	3e-56	Agamous-like MADS-box protein AGL65	YMR043w	53.1	7e-07	COG5068	pfam00319	SRF-TF	SRF-type transcription factor (DNA-binding and dimerization domain).	GO:0010152|pollen maturation;GO:0045944|positive regulation of transcription from RNA polymerase II promoter;GO:0080092|regulation of pollen tube growth;GO:0006351|transcription, DNA-templated;	GO:0005634|nucleus;	GO:0000987|core promoter proximal region sequence-specific DNA binding;GO:0000982|transcription factor activity, RNA polymerase II core promoter proximal region sequence-specific binding;GO:0003700|transcription factor activity, sequence-specific DNA binding;	.	.
OS11G0679700	470	911	1035	835.638	449	1203	14567	4683.09	0.178437	-2.48651	1.13041e-07	1.65786e-05	down	yes	OS11G0679700	protein_coding	chr11:27486903-27490269:+	gi|937940330|dbj|BAT15243.1|	2497	0	Os11g0679700, partial [Oryza sativa Japonica Group]	gi|1002304409|ref|XM_015760074.1|	1952	0	PREDICTED: Oryza sativa Japonica Group probable glycerol-3-phosphate acyltransferase 3 (LOC4351119), mRNA	Q9SYJ2	426	6e-140	Probable glycerol-3-phosphate acyltransferase 3	.	.	.	.	pfam01553	Acyltransferase	Acyltransferase. This family contains acyltransferases involved in phospholipid biosynthesis and other proteins of unknown function. This family also includes tafazzin, the Barth syndrome gene.	GO:0016024|CDP-diacylglycerol biosynthetic process;GO:0010143|cutin biosynthetic process;GO:0016311|dephosphorylation;	GO:0016021|integral component of membrane;GO:0016020|membrane;	GO:0090447|glycerol-3-phosphate 2-O-acyltransferase activity;GO:0004366|glycerol-3-phosphate O-acyltransferase activity;GO:0016791|phosphatase activity;	K13508	GPAT; glycerol-3-phosphate acyltransferase [EC:2.3.1.15]
OS11G0701100	11	36	14	20.7765	0	7	1964	557.003	0.0373006	-4.74466	1.97194e-08	3.53039e-06	down	yes	CHIB3H-H	protein_coding	chr11:28730171-28731320:+	gi|1002308681|ref|XP_015617733.1|	1376	0	PREDICTED: xylanase inhibitor protein 2 [Oryza sativa Japonica Group]	gi|937937345|dbj|AP014967.1|	1150	0	Oryza sativa Japonica Group DNA, chromosome 11, cultivar: Nipponbare, complete sequence	Q53NL5	533	0	Xylanase inhibitor protein 2	.	.	.	.	pfam00704	Glyco_hydro_18	Glycosyl hydrolases family 18.	GO:0005975|carbohydrate metabolic process;GO:0006032|chitin catabolic process;GO:0006952|defense response;	GO:0005576|extracellular region;	GO:0008061|chitin binding;GO:0004568|chitinase activity;	.	.
OS11G0701200	1	4	0	1.68292	0	0	305	86.1081	0.0195443	-5.67711	0.000122364	0.00679169	down	yes	OS11G0701200	protein_coding	chr11:28733145-28734249:+	gi|1002308683|ref|XP_015617735.1|	1442	0	PREDICTED: xylanase inhibitor protein 2-like [Oryza sativa Japonica Group]	gi|1002308682|ref|XM_015762249.1|	1105	0	PREDICTED: Oryza sativa Japonica Group xylanase inhibitor protein 2-like (LOC4351188), mRNA	Q53NL5	348	5e-117	Xylanase inhibitor protein 2	.	.	.	.	pfam00704	Glyco_hydro_18	Glycosyl hydrolases family 18.	GO:0005975|carbohydrate metabolic process;GO:0006032|chitin catabolic process;GO:0006952|defense response;	GO:0005576|extracellular region;	GO:0008061|chitin binding;GO:0004568|chitinase activity;	.	.
OS11G0701800	56	9	262	115.398	0	1	1	0.642753	179.537	7.48814	3.4904e-11	1.11876e-08	up	yes	RIXI	protein_coding	chr11:28753859-28755033:+	gi|1002303543|ref|XP_015615153.1|	1628	0	PREDICTED: xylanase inhibitor protein 1 [Oryza sativa Japonica Group]	gi|1002303542|ref|XM_015759667.1|	1175	0	PREDICTED: Oryza sativa Japonica Group xylanase inhibitor protein 1 (LOC4351194), mRNA	Q7GCM7	631	0	Xylanase inhibitor protein 1	.	.	.	.	pfam00704	Glyco_hydro_18	Glycosyl hydrolases family 18.	GO:0005975|carbohydrate metabolic process;GO:0006032|chitin catabolic process;GO:0006952|defense response;	GO:0005576|extracellular region;	GO:0008061|chitin binding;GO:0004568|chitinase activity;	.	.
OS11G0701900	1	7	0	2.65815	0	0	1085	306.319	0.00867772	-6.84847	0.000734099	0.0271918	down	yes	OS11G0701900	protein_coding	chr11:28755994-28757153:-	gi|1002303541|ref|XP_015615152.1|	1631	0	PREDICTED: xylanase inhibitor protein 1-like [Oryza sativa Japonica Group]	gi|1002303540|ref|XM_015759666.1|	1160	0	PREDICTED: Oryza sativa Japonica Group xylanase inhibitor protein 1-like (LOC4351195), mRNA	Q7GCM7	297	2e-96	Xylanase inhibitor protein 1	.	.	.	.	pfam00704	Glyco_hydro_18	Glycosyl hydrolases family 18.	GO:0005975|carbohydrate metabolic process;GO:0006032|chitin catabolic process;GO:0006952|defense response;	GO:0005576|extracellular region;	GO:0008061|chitin binding;GO:0004568|chitinase activity;	.	.
OS11G0702100	11	34	73	40.6291	36	31	5882	1682.77	0.0241442	-5.37218	5.94509e-06	0.000528607	down	yes	OS11G0702100	protein_coding	chr11:28758837-28760003:-	gi|1002304606|ref|XP_015615648.1|	1425	0	PREDICTED: xylanase inhibitor protein 1-like [Oryza sativa Japonica Group]	gi|1002304605|ref|XM_015760162.1|	1167	0	PREDICTED: Oryza sativa Japonica Group xylanase inhibitor protein 1-like (LOC4351197), mRNA	Q7GCM7	278	5e-89	Xylanase inhibitor protein 1	.	.	.	.	pfam00704	Glyco_hydro_18	Glycosyl hydrolases family 18.	GO:0005975|carbohydrate metabolic process;GO:0006032|chitin catabolic process;GO:0006952|defense response;	GO:0005576|extracellular region;	GO:0008061|chitin binding;GO:0004568|chitinase activity;	.	.
OS11G0702200	5	46	19	23.4692	1	1	2448	691.789	0.0339253	-4.88149	7.41011e-05	0.00452404	down	yes	OS11G0702200	protein_coding	chr11:28760411-28761600:-	gi|1002306290|ref|XP_015616532.1|	1604	0	PREDICTED: xylanase inhibitor protein 1-like [Oryza sativa Japonica Group]	gi|937937345|dbj|AP014967.1|	1190	0	Oryza sativa Japonica Group DNA, chromosome 11, cultivar: Nipponbare, complete sequence	Q7GCM7	289	2e-93	Xylanase inhibitor protein 1	.	.	.	.	pfam00704	Glyco_hydro_18	Glycosyl hydrolases family 18.	GO:0005975|carbohydrate metabolic process;GO:0006032|chitin catabolic process;GO:0006952|defense response;	GO:0005576|extracellular region;	GO:0008061|chitin binding;GO:0004568|chitinase activity;	.	.
OS12G0105950	72	96	93	91.0732	1064	56	126	380.21	0.239534	-2.0617	4.55589e-08	7.57631e-06	down	yes	OS12G0105950	protein_coding	chr12:312893-314901:-	gi|1002307162|ref|XP_015616970.1|	2307	0	PREDICTED: ubiquitin-activating enzyme E1 2 [Oryza sativa Japonica Group]	gi|1002312762|ref|XM_015764278.1|	1533	0	PREDICTED: Oryza sativa Japonica Group ubiquitin-activating enzyme E1 2 (LOC9271171), mRNA	P31251	734	0	Ubiquitin-activating enzyme E1 2	YKL210w	294	2e-87	COG0476	pfam09358	UBA_e1_C	Ubiquitin-activating enzyme e1 C-terminal domain. This presumed domain found at the C-terminus of Ubiquitin-activating enzyme e1 proteins is functionally uncharacterized.	GO:0016567|protein ubiquitination;	.	GO:0005524|ATP binding;GO:0008641|small protein activating enzyme activity;	.	.
OS12G0115700	165	213	563	328.017	1679	1066	2257	1533.41	0.213913	-2.2249	0.00123744	0.0405256	down	yes	OS12G0115700	protein_coding	chr12:766441-768578:-	gi|1002313115|ref|XP_015619944.1|	1028	2e-136	PREDICTED: probable chalcone--flavonone isomerase 3 isoform X2 [Oryza sativa Japonica Group]	gi|32984652|dbj|AK099443.1|	1276	0	Oryza sativa Japonica Group cDNA clone:J013021E03, full insert sequence	Q8VZW3	245	4e-77	Probable chalcone--flavonone isomerase 3	.	.	.	.	pfam02431	Chalcone	Chalcone-flavanone isomerase. Chalcone-flavanone isomerase is a plant enzyme responsible for the isomerization of chalcone to naringenin, a key step in the biosynthesis of flavonoids.	GO:0009813|flavonoid biosynthetic process;GO:0080167|response to karrikin;	GO:0005783|endoplasmic reticulum;	GO:0045430|chalcone isomerase activity;	.	.
OS12G0131200	40	38	53	46.075	25	29	1308	387.353	0.118949	-3.07159	4.13668e-15	2.38279e-12	down	yes	OS12G0131200	protein_coding	chr12:1507683-1510601:+	gi|1002309767|ref|XP_015618254.1|	2474	0	PREDICTED: probable protein S-acyltransferase 1 [Oryza sativa Japonica Group]	gi|1002309766|ref|XM_015762768.1|	1575	0	PREDICTED: Oryza sativa Japonica Group probable protein S-acyltransferase 1 (LOC4351414), mRNA	Q9M1K5	417	9e-139	Probable protein S-acyltransferase 4	SPBC3H7.09	129	3e-32	COG5273	pfam01529	zf-DHHC	DHHC palmitoyltransferase. This family includes the well known DHHC zinc binding domain as well as three of the four conserved transmembrane regions found in this family of palmitoyltransferase enzymes.	.	GO:0016021|integral component of membrane;GO:0005886|plasma membrane;	GO:0019706|protein-cysteine S-palmitoyltransferase activity;GO:0008270|zinc ion binding;	.	.
OS12G0163700	5	14	95	39.4769	1	1	4	1.79466	21.9969	4.45923	4.91508e-05	0.0031816	up	yes	OS12G0163700	protein_coding	chr12:3231528-3234554:-	gi|113648740|dbj|BAF29252.1|	1920	0	Os12g0163700 [Oryza sativa Japonica Group]	gi|32973590|dbj|AK063572.1|	1446	0	Oryza sativa Japonica Group cDNA clone:001-117-G08, full insert sequence	O81221	711	0	Actin	SPBC32H8.12c	642	0	COG5277	pfam00022	Actin	Actin.	.	GO:0005737|cytoplasm;GO:0005856|cytoskeleton;	GO:0005524|ATP binding;	.	.
OS12G0175400	4	19	13	12.2244	13	12	251	79.1521	0.154443	-2.69486	0.000437061	0.0185192	down	yes	OS12G0175400	protein_coding	chr12:3840945-3842155:+	gi|1002311135|ref|XP_015618922.1|	1020	1e-135	PREDICTED: myb-related protein 308 [Oryza sativa Japonica Group]	gi|32973045|dbj|AK063027.1|	1027	0	Oryza sativa Japonica Group cDNA clone:001-110-B12, full insert sequence	P81393	253	4e-81	Myb-related protein 308	ECU11g1690	103	4e-25	COG5147	pfam00249	Myb_DNA-binding	Myb-like DNA-binding domain. This family contains the DNA binding domains from Myb proteins, as well as the SANT domain family.	GO:0006355|regulation of transcription, DNA-templated;GO:0006351|transcription, DNA-templated;	GO:0005634|nucleus;	GO:0003677|DNA binding;	.	.
OS12G0182100	14	46	22	27.9552	7	4	1	3.85861	7.24488	2.85696	0.00126415	0.0411159	up	yes	OS12G0182100	protein_coding	chr12:4170330-4171500:-	gi|937941243|dbj|BAT16155.1|	719	4e-89	Os12g0182100 [Oryza sativa Japonica Group]	gi|937940524|dbj|AP014968.1|	862	0	Oryza sativa Japonica Group DNA, chromosome 12, cultivar: Nipponbare, complete sequence	.	.	.	.	.	.	.	.	pfam10320	7TM_GPCR_Srsx	Serpentine type 7TM GPCR chemoreceptor Srsx. Chemoreception is mediated in Caenorhabditis elegans by members of the seven-transmembrane G-protein-coupled receptor class (7TM GPCRs) of proteins which are of the serpentine type. Srsx is a solo family amongst the superfamilies of chemoreceptors. Chemoperception is one of the central senses of soil nematodes like C. elegans which are otherwise 'blind…	.	.	.	.	.
OS12G0197100	5	8	15	9.72622	19	17	366	115.251	0.0843917	-3.56675	1.01919e-07	1.52284e-05	down	yes	OS12G0197100	protein_coding	chr12:5013789-5018308:-	gi|125536060|gb|EAY82548.1|	2673	0	hypothetical protein OsI_37769 [Oryza sativa Indica Group]	gi|1002311038|ref|XM_015763389.1|	1920	0	PREDICTED: Oryza sativa Japonica Group phosphoribosylamine--glycine ligase (LOC4351721), transcript variant X1, mRNA	P52420	719	0	Phosphoribosylamine--glycine ligase, chloroplastic	BMEI1519	476	2e-161	COG0151	pfam01071	GARS_A	Phosphoribosylglycinamide synthetase, ATP-grasp (A) domain. Phosphoribosylglycinamide synthetase catalyses the second step in the de novo biosynthesis of purine. The reaction catalysed by Phosphoribosylglycinamide synthetase is the ATP- dependent addition of 5-phosphoribosylamine to glycine to form 5'phosphoribosylglycinamide. This domain is related to the ATP-grasp domain of biotin carboxylase/c…	GO:0006189|'de novo' IMP biosynthetic process;GO:0009113|purine nucleobase biosynthetic process;	GO:0009507|chloroplast;GO:0009570|chloroplast stroma;	GO:0005524|ATP binding;GO:0046872|metal ion binding;GO:0004637|phosphoribosylamine-glycine ligase activity;	K01945	purD; phosphoribosylamine--glycine ligase [EC:6.3.4.13]
OS12G0226900	100	280	220	205.733	187	193	4554	1412.28	0.145675	-2.77918	9.09693e-07	0.000102464	down	yes	OS12G0226900	protein_coding	chr12:6916185-6918431:+	gi|1002313920|ref|XP_015620335.1|	1822	0	PREDICTED: 2-alkenal reductase (NADP(+)-dependent) [Oryza sativa Japonica Group]	gi|1002313919|ref|XM_015764849.1|	1268	0	PREDICTED: Oryza sativa Japonica Group 2-alkenal reductase (NADP(+)-dependent) (LOC4351818), mRNA	Q9SLN8	460	2e-159	2-alkenal reductase (NADP(+)-dependent)	CC2016	276	4e-88	COG2130	pfam00107	ADH_zinc_N	Zinc-binding dehydrogenase.	.	.	GO:0016491|oxidoreductase activity;GO:0008270|zinc ion binding;	.	.
OS12G0236400	126	208	326	229.111	202	214	2743	913.138	0.250905	-1.99479	0.00120834	0.0401094	down	yes	ADK-A	protein_coding	chr12:7476475-7480266:+	gi|1002309799|ref|XP_015618268.1|	1252	5e-171	PREDICTED: adenylate kinase 3 [Oryza sativa Japonica Group]	gi|1002309798|ref|XM_015762782.1|	1069	0	PREDICTED: Oryza sativa Japonica Group adenylate kinase 3 (LOC4351850), mRNA	Q08479	486	3e-172	Adenylate kinase 3	YDR226w	247	4e-79	COG0563	pfam00406	ADK	Adenylate kinase.	GO:0006163|purine nucleotide metabolic process;	GO:0005737|cytoplasm;	GO:0004017|adenylate kinase activity;GO:0005524|ATP binding;	K00939	adk, AK; adenylate kinase [EC:2.7.4.3]
OS12G0247700	16	69	30	38.9772	1	1	2004	566.438	0.0688111	-3.86122	2.97087e-05	0.00207882	down	yes	OS12G0247700	protein_coding	chr12:8239432-8241147:+	gi|1002310792|ref|XP_015618755.1|	1622	0	PREDICTED: PYK10-binding protein 1 [Oryza sativa Japonica Group]	gi|1002310791|ref|XM_015763269.1|	1203	0	PREDICTED: Oryza sativa Japonica Group PYK10-binding protein 1 (LOC4351887), mRNA	Q0JMY8	119	2e-30	Salt stress-induced protein	.	.	.	.	pfam03018	Dirigent	Dirigent-like protein. This family contains a number of proteins which are induced during disease response in plants. Members of this family are involved in lignification.	.	.	GO:0030246|carbohydrate binding;	.	.
OS12G0256900	4	5	10	6.63086	40	50	40	41.5119	0.159734	-2.64626	0.000238582	0.0114799	down	yes	OS12G0256900	protein_coding	chr12:8823315-8825166:-	gi|113649016|dbj|BAF29528.1|	714	5e-88	Os12g0256900 [Oryza sativa Japonica Group]	gi|937940524|dbj|AP014968.1|	1852	0	Oryza sativa Japonica Group DNA, chromosome 12, cultivar: Nipponbare, complete sequence	Q9STE1	144	7e-35	Pentatricopeptide repeat-containing protein At4g21300	.	.	.	.	pfam06908	DUF1273	Protein of unknown function (DUF1273). This family consists of several hypothetical bacterial proteins of around 180 residues in length. The function of this family is unknown.	GO:0006355|regulation of transcription, DNA-templated;GO:0006351|transcription, DNA-templated;	GO:0005634|nucleus;	GO:0003677|DNA binding;	.	.
OS12G0441600	399	520	581	523.601	1085	739	23196	7145.95	0.0732725	-3.77058	6.45784e-78	6.41667e-74	down	yes	OS12G0441600	protein_coding	chr12:14750544-14752232:-	gi|937942072|dbj|BAT16984.1|	1689	0	Os12g0441600, partial [Oryza sativa Japonica Group]	gi|1002310740|ref|XM_015763243.1|	1131	0	PREDICTED: Oryza sativa Japonica Group O-methyltransferase ZRP4-like (LOC107276339), mRNA	P47917	402	8e-137	O-methyltransferase ZRP4	.	.	.	.	pfam00891	Methyltransf_2	O-methyltransferase. This family includes a range of O-methyltransferases. These enzymes utilize S-adenosyl methionine.	.	.	GO:0008171|O-methyltransferase activity;	.	.
OS12G0443000	83	128	49	90.3942	7	8	1452	414.949	0.217844	-2.19863	0.000141461	0.00755697	down	yes	OS12G0443000	protein_coding	chr12:14866174-14867766:-	gi|1002311458|ref|XP_015619079.1|	1905	0	PREDICTED: cytochrome P450 94B3 [Oryza sativa Japonica Group]	gi|1002311457|ref|XM_015763593.1|	1593	0	PREDICTED: Oryza sativa Japonica Group cytochrome P450 94B3 (LOC4352145), mRNA	Q9SMP5	416	6e-138	Cytochrome P450 94B3	.	.	.	.	pfam00067	p450	Cytochrome P450. Cytochrome P450s are haem-thiolate proteins involved in the oxidative degradation of various compounds. They are particularly well known for their role in the degradation of environmental toxins and mutagens. They can be divided into 4 classes, according to the method by which electrons from NAD(P)H are delivered to the catalytic site. Sequence conservation is relatively low with…	GO:0048653|anther development;GO:0002213|defense response to insect;GO:0010154|fruit development;GO:0009694|jasmonic acid metabolic process;GO:0009555|pollen development;GO:0009611|response to wounding;GO:0048480|stigma development;	GO:0016021|integral component of membrane;	GO:0020037|heme binding;GO:0005506|iron ion binding;GO:0052694|jasmonoyl-isoleucine-12-hydroxylase activity;GO:0016705|oxidoreductase activity, acting on paired donors, with incorporation or reduction of molecular oxygen;	.	.
OS12G0512000	18	23	37	27.2214	27	23	371	121.265	0.224479	-2.15535	9.13857e-05	0.00537297	down	yes	OS12G0512000	protein_coding	chr12:19779508-19786366:+	gi|77556300|gb|ABA99096.1|	1958	0	expressed protein [Oryza sativa Japonica Group]	gi|1002311778|ref|XM_015763780.1|	1248	0	PREDICTED: Oryza sativa Japonica Group probable indole-3-pyruvate monooxygenase YUCCA9 (LOC4352328), partial mRNA	Q8VZ59	412	7e-139	Indole-3-pyruvate monooxygenase YUCCA6	mll7934	213	7e-63	COG2072	pfam00743	FMO-like	Flavin-binding monooxygenase-like. This family includes FMO proteins, cyclohexanone mono-oxygenase and a number of different mono-oxygenases.	GO:0009851|auxin biosynthetic process;GO:0055114|oxidation-reduction process;	GO:0005737|cytoplasm;	GO:0050660|flavin adenine dinucleotide binding;GO:0004497|monooxygenase activity;GO:0004499|N,N-dimethylaniline monooxygenase activity;GO:0050661|NADP binding;	K11816	YUCCA; indole-3-pyruvate monooxygenase [EC:1.14.13.168]
OS12G0541300	225	305	278	281.842	61	132	7584	2207.3	0.127686	-2.96933	1.83898e-37	4.56814e-34	down	yes	OS12G0541300	protein_coding	chr12:21648123-21653555:+	gi|1002310489|ref|XP_015618608.1|	4200	0	PREDICTED: respiratory burst oxidase homolog protein B [Oryza sativa Japonica Group]	gi|1002310490|ref|XM_015763123.1|	3189	0	PREDICTED: Oryza sativa Japonica Group respiratory burst oxidase homolog protein B (LOC4352439), transcript variant X2, mRNA	Q948T9	1073	0	Respiratory burst oxidase homolog protein B	.	.	.	.	pfam08030	NAD_binding_6	Ferric reductase NAD binding domain.	.	GO:0016021|integral component of membrane;GO:0005886|plasma membrane;	GO:0005509|calcium ion binding;GO:0016174|NAD(P)H oxidase activity;GO:0004601|peroxidase activity;	K13447	RBOH; respiratory burst oxidase [EC:1.6.3.- 1.11.1.-]
OS12G0548401	6	30	16	17.608	3	0	2716	767.7	0.0229361	-5.44624	2.57858e-09	5.6821e-07	down	yes	OS12G0548401	protein_coding	chr12:22193325-22193831:-	gi|1002309384|ref|XP_015618062.1|	387	2e-45	PREDICTED: subtilisin-chymotrypsin inhibitor-2A [Oryza sativa Japonica Group]	gi|1002309383|ref|XM_015762576.1|	507	0	PREDICTED: Oryza sativa Japonica Group subtilisin-chymotrypsin inhibitor-2A (LOC9271283), mRNA	P82977	77	4e-17	Subtilisin-chymotrypsin inhibitor WSCI	.	.	.	.	pfam00280	potato_inhibit	Potato inhibitor I family.	GO:0009611|response to wounding;	GO:0005576|extracellular region;	GO:0004867|serine-type endopeptidase inhibitor activity;	.	.
OS12G0549800	0	1	0	0.325077	0	0	91	25.6913	0.0126532	-6.30435	8.9101e-07	0.000100892	down	yes	OS12G0549800	protein_coding	chr12:22248392-22254634:+	gi|937942645|dbj|BAT17557.1|	3870	0	Os12g0549800 [Oryza sativa Japonica Group]	gi|1002312138|ref|XM_015763972.1|	2412	0	PREDICTED: Oryza sativa Japonica Group uncharacterized LOC107276118 (LOC107276118), mRNA	.	.	.	.	.	.	.	.	pfam07248	DUF1431	Protein of unknown function (DUF1431). This family contains a number of Drosophila melanogaster proteins of unknown function. These contain several conserved cysteine residues.	.	.	.	.	.
OS12G0550800	701	255	1110	736.834	31	56	3	30.4842	24.171	4.59521	0.000207108	0.0103023	up	yes	OS12G0550800	protein_coding	chr12:22291145-22294711:-	gi|108862803|gb|ABA98902.2|	1201	1e-154	expressed protein [Oryza sativa Japonica Group]	gi|937940524|dbj|AP014968.1|	2990	0	Oryza sativa Japonica Group DNA, chromosome 12, cultivar: Nipponbare, complete sequence	.	.	.	.	.	.	.	.	pfam02455	Hex_IIIa	Hexon-associated protein (IIIa). The major capsid protein of the adenovirus strain is also known as a hexon. This is a family of hexon-associated proteins (protein IIIa).	.	.	.	.	.
OS12G0555500	1106	1178	2044	1516.41	378	1080	68649	19885.6	0.0762563	-3.713	3.01952e-13	1.30447e-10	down	yes	OS12G0555500	protein_coding	chr12:22600049-22601182:+	gi|1002314014|ref|XP_015620382.1|	815	2e-107	PREDICTED: major pollen allergen Bet v 1-D/H [Oryza sativa Japonica Group]	gi|1002314013|ref|XM_015764896.1|	813	0	PREDICTED: Oryza sativa Japonica Group major pollen allergen Bet v 1-D/H (LOC4352491), mRNA	P43211	64.7	1e-11	Major allergen Mal d 1	.	.	.	.	pfam00407	Bet_v_1	Pathogenesis-related protein Bet v I family. This family is named after Bet v 1, the major birch pollen allergen. This protein belongs to family 10 of plant pathogenesis-related proteins (PR-10), cytoplasmic proteins of 15-17 kd that are wide-spread among dicotyledonous plants. In recent years, a number of diverse plant proteins with low sequence similarity to Bet v 1 was identified. A classifica…	GO:0006952|defense response;GO:0009607|response to biotic stimulus;	.	.	.	.
OS12G0560200	0	0	1	0.347503	5	0	192	55.7304	0.00623543	-7.3253	1.21972e-11	4.32839e-09	down	yes	OS12G0560200	protein_coding	chr12:22936472-22936772:+	gi|224496435|gb|ACN52594.1|	455	1e-56	LOX12, partial [Oryza sativa Japonica Group]	gi|1002311020|ref|XM_015763380.1|	301	1e-155	PREDICTED: Oryza sativa Japonica Group lipoxygenase 2.1, chloroplastic (LOC4352509), mRNA	P93184	100	7e-24	Lipoxygenase 2.1, chloroplastic	.	.	.	.	pfam00305	Lipoxygenase	Lipoxygenase.	GO:0006633|fatty acid biosynthetic process;GO:0031408|oxylipin biosynthetic process;GO:0009753|response to jasmonic acid;	GO:0009507|chloroplast;	GO:0016165|linoleate 13S-lipoxygenase activity;GO:0046872|metal ion binding;	.	.
OS12G0568700	0	5	6	3.7104	11	3	136	42.8313	0.0866282	-3.52902	0.00146839	0.0461352	down	yes	OS12G0568700	protein_coding	chr12:23399038-23399785:+	gi|937942806|dbj|BAT17718.1|	247	2e-22	Os12g0568700 [Oryza sativa Japonica Group]	gi|937940524|dbj|AP014968.1|	357	0	Oryza sativa Japonica Group DNA, chromosome 12, cultivar: Nipponbare, complete sequence	Q2QNE3	58.5	4e-16	CASP-like protein 4C1	.	.	.	.	pfam15550	Draxin	Draxin. This family of proteins inhibit Wnt signaling and act as chemorepulsive axon guidance molecules.	.	GO:0016021|integral component of membrane;GO:0005886|plasma membrane;	.	.	.
OS12G0569200	56	8	323	136.27	0	1	0	0.360431	378.076	8.56253	1.20651e-11	4.32007e-09	up	yes	OS12G0569200	protein_coding	chr12:23420042-23420841:+	gi|1002312710|ref|XP_015619737.1|	774	3e-101	PREDICTED: uncharacterized protein LOC9267984 [Oryza sativa Japonica Group]	gi|937940524|dbj|AP014968.1|	800	0	Oryza sativa Japonica Group DNA, chromosome 12, cultivar: Nipponbare, complete sequence	.	.	.	.	.	.	.	.	pfam12737	Mating_C	C-terminal domain of homeodomain 1. Mating in fungi is controlled by the loci that determine the mating type of an individual, and only individuals with differing mating types can mate. Basidiomycete fungi have evolved a unique mating system, termed tetrapolar or bifactorial incompatibility, in which mating type is determined by two unlinked loci; compatibility at both loci is required for mating…	.	.	.	.	.
OS12G0572800	79	61	40	63.9561	23	11	6	12.6722	5.04694	2.33541	0.0014811	0.0463516	up	yes	OS12G0572800	protein_coding	chr12:23607073-23612729:-	gi|937942843|dbj|BAT17755.1|	5523	0	Os12g0572800 [Oryza sativa Japonica Group]	gi|1002311200|ref|XM_015763467.1|	3095	0	PREDICTED: Oryza sativa Japonica Group uncharacterized LOC4352592 (LOC4352592), transcript variant X2, mRNA	Q54HW1	72.8	1e-12	26S proteasome non-ATPase regulatory subunit 10	FN0178	76.6	5e-14	COG0666	pfam12796	Ank_2	Ankyrin repeats (3 copies).	GO:0006486|protein glycosylation;	GO:0032580|Golgi cisterna membrane;GO:0016021|integral component of membrane;	GO:0016757|transferase activity, transferring glycosyl groups;	K06694	PSMD10; 26S proteasome non-ATPase regulatory subunit 10
OS12G0592300	1	0	1	0.730114	19	9	10	11.8609	0.0615563	-4.02195	0.00135823	0.0434644	down	yes	OS12G0592300	protein_coding	chr12:24818070-24820116:-	gi|1002312426|ref|XP_015619600.1|	1000	0	PREDICTED: B3 domain-containing protein Os12g0592300 [Oryza sativa Japonica Group]	gi|1002312425|ref|XM_015764114.1|	1052	0	PREDICTED: Oryza sativa Japonica Group B3 domain-containing protein Os12g0592300 (LOC4352681), mRNA	Q2QMT2	389	0	B3 domain-containing protein Os12g0592300	.	.	.	.	pfam02362	B3	B3 DNA binding domain. This is a family of plant transcription factors with various roles in development, the aligned region corresponds the B3 DNA binding domain as described in this domain is found in VP1/AB13 transcription factors. Some proteins also have a second AP2 DNA binding domain pfam00847 such as RAV1. DNA binding activity was demonstrated by.	GO:0006355|regulation of transcription, DNA-templated;GO:0006351|transcription, DNA-templated;	GO:0005634|nucleus;	GO:0003677|DNA binding;	.	.
OS12G0614600	40	13	35	31.6931	1	1	6	2.3593	13.4333	3.74774	0.000693523	0.0261767	up	yes	PID	protein_coding	chr12:26055221-26056980:+	gi|1002311483|ref|XP_015619092.1|	1815	0	PREDICTED: protein kinase PINOID [Oryza sativa Japonica Group]	gi|937940524|dbj|AP014968.1|	1760	0	Oryza sativa Japonica Group DNA, chromosome 12, cultivar: Nipponbare, complete sequence	Q2QM77	703	0	Protein kinase PINOID	.	.	.	.	pfam00069	Pkinase	Protein kinase domain.	GO:0009734|auxin-activated signaling pathway;GO:0009908|flower development;GO:0035556|intracellular signal transduction;GO:2000012|regulation of auxin polar transport;GO:0048364|root development;GO:0048367|shoot system development;	GO:0005737|cytoplasm;GO:0005634|nucleus;GO:0005886|plasma membrane;	GO:0005524|ATP binding;GO:0004674|protein serine/threonine kinase activity;	.	.
OS12G0635400	154	309	152	212.191	44	77	3483	1024.5	0.207118	-2.27148	1.42738e-05	0.00110803	down	yes	OS12G0635400	protein_coding	chr12:27238568-27239382:-	gi|1002314669|ref|XP_015620700.1|	280	7e-28	PREDICTED: VQ motif-containing protein 29 [Oryza sativa Japonica Group]	gi|1002314668|ref|XM_015765214.1|	815	0	PREDICTED: Oryza sativa Japonica Group VQ motif-containing protein 29 (LOC9270699), mRNA	.	.	.	.	.	.	.	.	pfam05678	VQ	VQ motif. This short motif is found in a variety of plant proteins. These proteins vary greatly in length and are mostly composed of low complexity regions. They all conserve a short motif FXhVQChTG, where X is any amino acid and h is a hydrophobic amino acid. The function of this motif is uncertain, however one protein in this family has been found to bind the SigA sigma factor. It would seem pl…	.	.	.	.	.
OS12G0637100	112	154	114	132.53	146	94	1814	590.533	0.224424	-2.1557	4.63725e-11	1.46276e-08	down	yes	OS12G0637100	protein_coding	chr12:27303890-27307145:-	gi|1002314194|ref|XP_015620472.1|	2240	0	PREDICTED: purple acid phosphatase 2 [Oryza sativa Japonica Group]	gi|32976291|dbj|AK066273.1|	1843	0	Oryza sativa Japonica Group cDNA clone:J013061L15, full insert sequence	Q9SDZ9	609	0	Purple acid phosphatase 2	Rv2577	74.7	3e-13	COG1409	pfam00149	Metallophos	Calcineurin-like phosphoesterase. This family includes a diverse range of phosphoesterases, including protein phosphoserine phosphatases, nucleotidases, sphingomyelin phosphodiesterases and 2'-3' cAMP phosphodiesterases as well as nucleases such as bacterial SbcD or yeast MRE11. The most conserved regions in this superfamily centre around the metal chelating residues.	.	GO:0005576|extracellular region;	GO:0003993|acid phosphatase activity;GO:0046872|metal ion binding;	.	.

## Sheet: KW24-KW0
Gene	KW24-1_count	KW24-2_count	KW24-3_count	KW24_normalize	KW0-1_count	KW0-2_count	KW0-3_count	KW0_normalize	FoldChange	Log2FoldChange	pval	padj	Up/Down	Significant	GeneName	Biotype	Position	NR:Seq-id	NR:Score	NR:Evalue	NR:Description	NT:Seq-id	NT:Score	NT:Evalue	NT:Description	Uniprot:UniProtKB-AC	Uniprot:Score	Uniprot:Evalue	Uniprot:Description	COG:gene	COG:Score	COG:Eval	COG:num	Pfam:pfam_ID	Pfam:pfam_Name	Pfam:pfam_Description	GO:biological_process	GO:cellular_component	GO:molecular_function	KEGG:KO	KEGG:Description
OS01G0102600	413	402	403	403.613	1211	867	815	964.072	0.418654	-1.25617	0.000188138	0.009421	down	yes	OS01G0102600	protein_coding	chr1:145603-147847:+	gi|52076607|dbj|BAD45509.1|	1218	3e-165	unknown protein [Oryza sativa Japonica Group]	gi|32974830|dbj|AK064812.1|	1124	0	Oryza sativa Japonica Group cDNA clone:J013000E05, full insert sequence	Q9LW20	165	3e-46	Probable inactive shikimate kinase like 1, chloroplastic	sll1669	60.5	5e-10	COG0703	pfam01202	SKI	Shikimate kinase.	GO:0009658|chloroplast organization;GO:0010027|thylakoid membrane organization;	GO:0009507|chloroplast;GO:0009570|chloroplast stroma;	.	.	.
OS01G0106400	68	34	59	52.8739	103	47	840	300.249	0.1761	-2.50553	7.41566e-07	9.39391e-05	down	yes	OS01G0106400	protein_coding	chr1:327128-328450:-	gi|1002234876|ref|XP_015621646.1|	1569	0	PREDICTED: isoflavone reductase homolog IRL [Oryza sativa Japonica Group]	gi|1002234875|ref|XM_015766160.1|	1206	0	PREDICTED: Oryza sativa Japonica Group isoflavone reductase homolog IRL (LOC4326149), mRNA	P52580	419	5e-144	Isoflavone reductase homolog IRL	SMa1606	53.1	6e-07	COG0702	pfam05368	NmrA	NmrA-like family. NmrA is a negative transcriptional regulator involved in the post-translational modification of the transcription factor AreA. NmrA is part of a system controlling nitrogen metabolite repression in fungi. This family only contains a few sequences as iteration results in significant matches to other Rossmann fold families.	GO:0010438|cellular response to sulfur starvation;	GO:0005737|cytoplasm;	GO:0070402|NADPH binding;GO:0016491|oxidoreductase activity;	.	.
OS01G0110200	13	13	19	15.0038	256	254	428	306.62	0.0489329	-4.35305	1.83729e-16	1.56795e-13	down	yes	OS01G0110200	protein_coding	chr1:543425-544510:-	gi|215766527|dbj|BAG98835.1|	649	3e-80	unnamed protein product [Oryza sativa Japonica Group]	gi|1002225698|ref|XM_015767895.1|	970	0	PREDICTED: Oryza sativa Japonica Group lysine-rich arabinogalactan protein 19 (LOC4326135), mRNA	.	.	.	.	.	.	.	.	pfam05255	UPF0220	Uncharacterized protein family (UPF0220). This family of proteins is functionally uncharacterized.	.	.	.	.	.
OS01G0118400	537	589	355	489.181	805	771	6522	2488.04	0.196613	-2.34657	1.01816e-11	4.69408e-09	down	yes	OS01G0118400	protein_coding	chr1:1057177-1059852:-	gi|1002236227|ref|XP_015622308.1|	2877	0	PREDICTED: uncharacterized protein LOC4326077 isoform X1 [Oryza sativa Japonica Group]	gi|211970982|dbj|AK318611.1|	2109	0	Oryza sativa Japonica Group cDNA, clone: J100087B18, full insert sequence	Q5NDE4	62	1e-08	Protein O-linked-mannose beta-1,4-N-acetylglucosaminyltransferase 2	.	.	.	.	pfam04577	DUF563	Protein of unknown function (DUF563). Family of uncharacterized proteins.	GO:0001764|neuron migration;GO:0006493|protein O-linked glycosylation;GO:0035269|protein O-linked mannosylation;	GO:0005783|endoplasmic reticulum;GO:0005789|endoplasmic reticulum membrane;GO:0016021|integral component of membrane;	GO:0008375|acetylglucosaminyltransferase activity;	K18207	GTDC2; protein O-mannose beta-1,4-N-acetylglucosaminyltransferase [EC:2.4.1.312]
OS01G0123900	267	251	303	272.546	246	214	6384	2053.75	0.132707	-2.91369	2.96745e-20	5.17497e-17	down	yes	OS01G0123900	protein_coding	chr1:1338241-1339098:-	gi|1002235874|ref|XP_015622137.1|	807	2e-105	PREDICTED: Bowman-Birk type bran trypsin inhibitor [Oryza sativa Japonica Group]	gi|1002235873|ref|XM_015766651.1|	858	0	PREDICTED: Oryza sativa Japonica Group Bowman-Birk type bran trypsin inhibitor (LOC4325998), mRNA	Q0JR25	81.3	9e-17	Bowman-Birk type bran trypsin inhibitor	.	.	.	.	pfam00228	Bowman-Birk_leg	Bowman-Birk serine protease inhibitor family.	.	GO:0005576|extracellular region;	GO:0004867|serine-type endopeptidase inhibitor activity;	.	.
OS01G0124000	30	51	15	31.8667	53	18	1944	600.293	0.0530853	-4.23554	3.08514e-07	4.65207e-05	down	yes	OS01G0124000	protein_coding	chr1:1341368-1342277:-	gi|1002235876|ref|XP_015622138.1|	948	1e-126	PREDICTED: Bowman-Birk type bran trypsin inhibitor [Oryza sativa Japonica Group]	gi|937893927|dbj|AP014957.1|	910	0	Oryza sativa Japonica Group DNA, chromosome 1, cultivar: Nipponbare, complete sequence	A2WK50	121	7e-31	Bowman-Birk type bran trypsin inhibitor	.	.	.	.	pfam00228	Bowman-Birk_leg	Bowman-Birk serine protease inhibitor family.	.	GO:0005576|extracellular region;	GO:0004867|serine-type endopeptidase inhibitor activity;	.	.
OS01G0124401	6081	3594	1625	3657.42	932	504	61818	18819.4	0.194343	-2.36333	0.00170873	0.0474633	down	yes	RBBI3.3	protein_coding	chr1:1353705-1354767:-	gi|1002235658|ref|XP_015622026.1|	1256	2e-171	PREDICTED: Bowman-Birk type bran trypsin inhibitor [Oryza sativa Japonica Group]	gi|1002235657|ref|XM_015766540.1|	1063	0	PREDICTED: Oryza sativa Japonica Group Bowman-Birk type bran trypsin inhibitor (LOC9271230), mRNA	Q0JR25	488	8e-173	Bowman-Birk type bran trypsin inhibitor	.	.	.	.	pfam00228	Bowman-Birk_leg	Bowman-Birk serine protease inhibitor family.	.	GO:0005576|extracellular region;	GO:0004867|serine-type endopeptidase inhibitor activity;	.	.
OS01G0154600	24	15	21	19.7514	123	87	83	97.5804	0.202411	-2.30464	0.000265164	0.0120587	down	yes	OS01G0154600	protein_coding	chr1:2930802-2932886:+	gi|1002227411|ref|XP_015631853.1|	1185	4e-161	PREDICTED: uncharacterized protein LOC4324074 [Oryza sativa Japonica Group]	gi|1002227410|ref|XM_015776367.1|	1035	0	PREDICTED: Oryza sativa Japonica Group uncharacterized LOC4324074 (LOC4324074), transcript variant X1, mRNA	.	.	.	.	.	.	.	.	pfam05056	DUF674	Protein of unknown function (DUF674). This family is found in Arabidopsis thaliana and contains several uncharacterized proteins.	.	.	.	.	.
OS01G0170500	428	92	176	223.49	33	58	54	48.8262	4.57726	2.19448	0.00107617	0.03369	up	yes	OS01G0170500	protein_coding	chr1:3633290-3639159:-	gi|1002226881|ref|XP_015629151.1|	2255	0	PREDICTED: uncharacterized protein LOC4327635 [Oryza sativa Japonica Group]	gi|1002226880|ref|XM_015773665.1|	1943	0	PREDICTED: Oryza sativa Japonica Group uncharacterized LOC4327635 (LOC4327635), mRNA	.	.	.	.	.	.	.	.	pfam03080	DUF239	Domain of unknown function (DUF239). This is a family of plant and bacterial proteins, a small number of which are putative carboxy-terminal peptidases.	.	.	.	.	.
OS01G0173600	0	1	0	0.343015	14	2	86	30.7819	0.0111434	-6.48767	2.76209e-07	4.27751e-05	down	yes	OS01G0173600	protein_coding	chr1:3779634-3782002:+	gi|1002229454|ref|XP_015643722.1|	1082	7e-146	PREDICTED: uncharacterized protein LOC4327121 [Oryza sativa Japonica Group]	gi|1002229453|ref|XM_015788236.1|	1019	0	PREDICTED: Oryza sativa Japonica Group uncharacterized LOC4327121 (LOC4327121), mRNA	.	.	.	.	.	.	.	.	pfam00903	Glyoxalase	Glyoxalase/Bleomycin resistance protein/Dioxygenase superfamily.	.	.	.	.	.
OS01G0177900	1085	50	218	424.922	95	75	74	81.2815	5.22778	2.3862	0.000210453	0.0100925	up	yes	OS01G0177900	protein_coding	chr1:4033754-4036223:-	gi|294862497|sp|Q8GU87.3|AB31G_ORYSJ	1877	0	RecName: Full=ABC transporter G family member 31; Short=OsABCG31; AltName: Full=Pleiotropic drug resistance protein 6; Short=OsPDR6	gi|32968373|dbj|AK058355.1|	1519	0	Oryza sativa Japonica Group cDNA clone:001-014-E11, full insert sequence	Q8GU87	727	0	ABC transporter G family member 31	SPAPB24D3.09c_2	53.1	7e-07	COG0842	pfam01061	ABC2_membrane	ABC-2 type transporter.	.	GO:0016021|integral component of membrane;GO:0005886|plasma membrane;	GO:0005524|ATP binding;GO:0042626|ATPase activity, coupled to transmembrane movement of substances;	.	.
OS01G0185500	284	272	256	268.729	177	218	3965	1315.88	0.204221	-2.2918	2.51156e-11	1.08321e-08	down	yes	OS01G0185500	protein_coding	chr1:4542331-4546541:+	gi|1002224777|ref|XP_015642636.1|	1239	1e-167	PREDICTED: plant cysteine oxidase 2 [Oryza sativa Japonica Group]	gi|1002224776|ref|XM_015787150.1|	1244	0	PREDICTED: Oryza sativa Japonica Group plant cysteine oxidase 2 (LOC4325656), mRNA	Q8LGJ5	229	3e-70	Plant cysteine oxidase 2	.	.	.	.	pfam07847	DUF1637	Protein of unknown function (DUF1637). This family contains many eukaryotic hypothetical proteins. The region featured in this family is approximately 120 residues long. According to InterPro annotation, some members of this family may belong to the cupin superfamily.	GO:0009061|anaerobic respiration;GO:0070483|detection of hypoxia;GO:0018171|peptidyl-cysteine oxidation;GO:0001666|response to hypoxia;	GO:0005829|cytosol;GO:0005634|nucleus;	GO:0017172|cysteine dioxygenase activity;GO:0046872|metal ion binding;	K10712	ADO; cysteamine dioxygenase [EC:1.13.11.19]
OS01G0185900	116	159	125	133.25	135	75	1546	530.576	0.251143	-1.99342	2.44603e-06	0.000258866	down	yes	OS01G0185900	protein_coding	chr1:4566304-4568589:+	gi|1002226127|ref|XP_015625260.1|	1555	0	PREDICTED: probable WRKY transcription factor 72 [Oryza sativa Japonica Group]	gi|1002226126|ref|XM_015769774.1|	1854	0	PREDICTED: Oryza sativa Japonica Group probable WRKY transcription factor 72 (LOC4325657), mRNA	Q9LXG8	158	3e-40	Probable WRKY transcription factor 72	.	.	.	.	pfam03106	WRKY	WRKY DNA -binding domain.	GO:0006952|defense response;GO:0006351|transcription, DNA-templated;	GO:0005634|nucleus;	GO:0043565|sequence-specific DNA binding;GO:0003700|transcription factor activity, sequence-specific DNA binding;	.	.
OS01G0187600	29	34	0	20.5494	0	47	2937	888.619	0.0231251	-5.43439	3.19816e-05	0.00228253	down	yes	OS01G0187600	protein_coding	chr1:4697238-4699036:-	gi|1002228192|ref|XP_015635851.1|	881	1e-147	PREDICTED: cytokinin dehydrogenase 1 [Oryza sativa Japonica Group]	gi|937893927|dbj|AP014957.1|	1799	0	Oryza sativa Japonica Group DNA, chromosome 1, cultivar: Nipponbare, complete sequence	Q0JQ12	343	1e-148	Cytokinin dehydrogenase 1	.	.	.	.	pfam09265	Cytokin-bind	Cytokinin dehydrogenase 1, FAD and cytokinin binding. Members of this family adopt an alpha+beta sandwich structure with an antiparallel beta-sheet, in a ferredoxin-like fold. They are predominantly found in plant cytokinin dehydrogenase 1, where they are capable of binding both FAD and cytokinin substrates. The substrate displays a 'plug-into-socket' binding mode that seals the catalytic site an…	GO:0009690|cytokinin metabolic process;	GO:0005615|extracellular space;	GO:0019139|cytokinin dehydrogenase activity;GO:0050660|flavin adenine dinucleotide binding;GO:0016614|oxidoreductase activity, acting on CH-OH group of donors;	K00279	CKX; cytokinin dehydrogenase [EC:1.5.99.12]
OS01G0195400	208	144	222	189.793	801	1005	412	764.846	0.248145	-2.01074	9.82393e-08	1.76699e-05	down	yes	OS01G0195400	protein_coding	chr1:5131629-5132915:-	gi|125524767|gb|EAY72881.1|	668	4e-81	hypothetical protein OsI_00755 [Oryza sativa Indica Group]	gi|1002226527|ref|XM_015771888.1|	1287	0	PREDICTED: Oryza sativa Japonica Group uncharacterized LOC4327322 (LOC4327322), mRNA	.	.	.	.	.	.	.	.	pfam03168	LEA_2	Late embryogenesis abundant protein. Different types of LEA proteins are expressed at different stages of late embryogenesis in higher plant seed embryos and under conditions of dehydration stress. The function of these proteins is unknown. This family represents a group of LEA proteins that appear to be distinct from those in pfam02987. The family DUF1511, pfam07427, has now been merged into thi…	.	.	.	.	.
OS01G0201600	1140	1	12	353.835	1	0	6	2.10179	168.35	7.39532	0.000199315	0.00973754	up	yes	OS01G0201600	protein_coding	chr1:5549651-5551003:-	gi|1002229479|ref|XP_015643898.1|	378	7e-39	PREDICTED: protodermal factor 1 [Oryza sativa Japonica Group]	gi|32983591|dbj|AK073568.1|	1184	0	Oryza sativa Japonica Group cDNA clone:J033042J01, full insert sequence	Q9S728	67	4e-11	Protodermal factor 1	.	.	.	.	pfam05750	Rubella_Capsid	Rubella capsid protein. Rubella virus is an enveloped positive-strand RNA virus of the family Togaviridae. Virions are composed of three structural proteins: a capsid and two membrane-spanning glycoproteins, E2 and E1. During virus assembly, the capsid interacts with genomic RNA to form nucleocapsids. It has been discovered that capsid phosphorylation serves to negatively regulate binding of vira…	.	GO:0005576|extracellular region;	.	.	.
OS01G0205200	61	47	74	60.3676	278	223	217	239.337	0.252229	-1.98719	5.19017e-05	0.00340134	down	yes	OS01G0205200	protein_coding	chr1:5764652-5766659:-	gi|937894957|dbj|BAS70937.1|	3600	0	Os01g0205200, partial [Oryza sativa Japonica Group]	gi|1002235068|ref|XM_015766262.1|	2008	0	PREDICTED: Oryza sativa Japonica Group pentatricopeptide repeat-containing protein DOT4, chloroplastic (LOC4327084), mRNA	Q9SN39	763	0	Pentatricopeptide repeat-containing protein DOT4, chloroplastic	.	.	.	.	pfam14432	DYW_deaminase	DYW family of nucleic acid deaminases. A family of nucleic acid deaminases prototyped by the plant PPR DYW proteins that are implicated in chloroplast and mitochondrial RNA transcript maturation by numerous C to U editing events. The name derives from the DYW motif present at the C-terminus of the classical plant PPR DYW deaminases. Members of this family are present in bacteria, plants, Naegleri…	GO:1900865|chloroplast RNA modification;GO:0010588|cotyledon vascular tissue pattern formation;GO:0048366|leaf development;GO:0010305|leaf vascular tissue pattern formation;GO:0006397|mRNA processing;GO:0010087|phloem or xylem histogenesis;	GO:0009507|chloroplast;	GO:0003723|RNA binding;GO:0008270|zinc ion binding;	.	.
OS01G0205900	187	1	48	74.2232	4	0	2	1.88531	39.3692	5.29899	1.06603e-05	0.000903986	up	yes	OS01G0205900	protein_coding	chr1:5789333-5790753:+	gi|1002227496|ref|XP_015632330.1|	1339	0	PREDICTED: peroxidase P7 [Oryza sativa Japonica Group]	gi|1002227495|ref|XM_015776844.1|	1258	0	PREDICTED: Oryza sativa Japonica Group peroxidase P7 (LOC4327090), mRNA	A7NY33	301	6e-98	Peroxidase 4	.	.	.	.	pfam00141	peroxidase	Peroxidase.	GO:0042744|hydrogen peroxide catabolic process;GO:0006979|response to oxidative stress;	GO:0005576|extracellular region;	GO:0020037|heme binding;GO:0046872|metal ion binding;GO:0004601|peroxidase activity;	K00430	E1.11.1.7; peroxidase [EC:1.11.1.7]
OS01G0226400	76	25	70	56.0367	3	1	1	1.64775	34.008	5.0878	3.30214e-07	4.94212e-05	up	yes	OS01G0226400	protein_coding	chr1:6970912-6976706:-	gi|1002226556|ref|XP_015627525.1|	3812	0	PREDICTED: uncharacterized protein LOC4326743 [Oryza sativa Japonica Group]	gi|1002226555|ref|XM_015772039.1|	2912	0	PREDICTED: Oryza sativa Japonica Group uncharacterized LOC4326743 (LOC4326743), mRNA	Q9P7J5	216	8e-61	Uncharacterized AAA domain-containing protein C24B10.10c	.	.	.	.	pfam00004	AAA	ATPase family associated with various cellular activities (AAA). AAA family proteins often perform chaperone-like functions that assist in the assembly, operation, or disassembly of protein complexes.	GO:0031122|cytoplasmic microtubule organization;GO:0045041|protein import into mitochondrial intermembrane space;	GO:0005741|mitochondrial outer membrane;GO:0005739|mitochondrion;GO:0005634|nucleus;	GO:0005524|ATP binding;GO:0016887|ATPase activity;GO:0008568|microtubule-severing ATPase activity;	.	.
OS01G0232000	15	5	7	8.72891	87	103	44	80.4991	0.108435	-3.2051	6.71337e-06	0.000610597	down	yes	TIP4-3	protein_coding	chr1:7297781-7298619:+	gi|1002234467|ref|XP_015621438.1|	842	2e-110	PREDICTED: probable aquaporin TIP4-3 [Oryza sativa Japonica Group]	gi|1002234466|ref|XM_015765952.1|	756	0	PREDICTED: Oryza sativa Japonica Group probable aquaporin TIP4-3 (LOC4324276), mRNA	Q9LWR2	328	1e-111	Probable aquaporin TIP4-3	SMa0627	53.1	1e-07	COG0580	pfam00230	MIP	Major intrinsic protein. MIP (Major Intrinsic Protein) family proteins exhibit essentially two distinct types of channel properties: (1) specific water transport by the aquaporins, and (2) small neutral solutes transport, such as glycerol by the glycerol facilitators.	GO:0009992|cellular water homeostasis;GO:0034220|ion transmembrane transport;	GO:0042807|central vacuole;GO:0005887|integral component of plasma membrane;GO:0009705|plant-type vacuole membrane;	GO:0015254|glycerol channel activity;GO:0015250|water channel activity;	K09873	TIP; aquaporin TIP
OS01G0237000	75	36	27	44.6553	6	1	2	2.91351	15.3269	3.938	2.56101e-05	0.00188135	up	yes	OS01G0237000	protein_coding	chr1:7588191-7589529:+	gi|1002227895|ref|XP_015634431.1|	408	3e-45	PREDICTED: CASP-like protein 1C1 [Oryza sativa Japonica Group]	gi|1002227894|ref|XM_015778945.1|	1012	0	PREDICTED: Oryza sativa Japonica Group CASP-like protein 1C1 (LOC4327789), mRNA	Q9LI17	161	1e-46	CASP-like protein 1C1	.	.	.	.	pfam04535	DUF588	Domain of unknown function (DUF588). This family of plant proteins contains a domain that may have a catalytic activity. It has a conserved arginine and aspartate that could form an active site. These proteins are predicted to contain 3 or 4 transmembrane helices.	.	GO:0016021|integral component of membrane;GO:0005886|plasma membrane;	.	.	.
OS01G0238500	466	710	843	677.438	3177	1894	3928	2914.44	0.232442	-2.10506	4.31268e-07	6.15593e-05	down	yes	OS01G0238500	protein_coding	chr1:7665423-7668089:+	gi|1002235506|ref|XP_015621951.1|	1755	0	PREDICTED: D-amino-acid transaminase, chloroplastic isoform X1 [Oryza sativa Japonica Group]	gi|1002235505|ref|XM_015766465.1|	1518	0	PREDICTED: Oryza sativa Japonica Group D-amino-acid transaminase, chloroplastic (LOC4326358), transcript variant X1, mRNA	Q8L493	358	6e-118	D-amino-acid transaminase, chloroplastic	mll9205	106	7e-25	COG0115	pfam01063	Aminotran_4	Aminotransferase class IV. The D-amino acid transferases (D-AAT) are required by bacteria to catalyse the synthesis of D-glutamic acid and D-alanine, which are essential constituents of bacterial cell wall and are the building block for other D-amino acids. Despite the difference in the structure of the substrates, D-AATs and L-ATTs have strong similarity.	GO:0006532|aspartate biosynthetic process;GO:0009098|leucine biosynthetic process;GO:0008153|para-aminobenzoic acid biosynthetic process;GO:0046654|tetrahydrofolate biosynthetic process;GO:0009099|valine biosynthetic process;	GO:0009507|chloroplast;GO:0009570|chloroplast stroma;	GO:0008696|4-amino-4-deoxychorismate lyase activity;GO:0004084|branched-chain-amino-acid transaminase activity;GO:0047810|D-alanine:2-oxoglutarate aminotransferase activity;GO:0030170|pyridoxal phosphate binding;	K18482	ADCL; 4-amino-4-deoxychorismate lyase [EC:4.1.3.38]
OS01G0248701	109	59	73	78.8479	89	65	2322	741.936	0.106273	-3.23415	3.18865e-15	2.50778e-12	down	yes	OS01G0248701	protein_coding	chr1:8191032-8192289:+	gi|937895351|dbj|BAS71331.1|	1603	0	Os01g0248701 [Oryza sativa Japonica Group]	gi|937893927|dbj|AP014957.1|	1258	0	Oryza sativa Japonica Group DNA, chromosome 1, cultivar: Nipponbare, complete sequence	Q94ID7	288	7e-92	Geranylgeranyl pyrophosphate synthase, chloroplastic	alr0213	220	7e-67	COG0142	pfam00348	polyprenyl_synt	Polyprenyl synthetase.	GO:0016117|carotenoid biosynthetic process;GO:0045337|farnesyl diphosphate biosynthetic process;GO:0033384|geranyl diphosphate biosynthetic process;GO:0033386|geranylgeranyl diphosphate biosynthetic process;	GO:0009507|chloroplast;	GO:0004161|dimethylallyltranstransferase activity;GO:0004311|farnesyltranstransferase activity;GO:0004337|geranyltranstransferase activity;GO:0046872|metal ion binding;	.	.
OS01G0249200	374	250	557	392.7	2166	2282	2195	2222.25	0.176713	-2.50052	1.33665e-06	0.000154951	down	yes	OS01G0249200	protein_coding	chr1:8203832-8206969:-	gi|125525188|gb|EAY73302.1|	928	3e-122	hypothetical protein OsI_01177 [Oryza sativa Indica Group]	gi|1002225005|ref|XM_015756824.1|	1039	0	PREDICTED: Oryza sativa Japonica Group germin-like protein 5-1 (LOC4327219), mRNA	Q6I544	278	5e-91	Germin-like protein 5-1	sll1358	64.3	1e-10	COG2140	pfam00190	Cupin_1	Cupin. This family represents the conserved barrel domain of the 'cupin' superfamily ('cupa' is the Latin term for a small barrel). This family contains 11S and 7S plant seed storage proteins, and germins. Plant seed storage proteins provide the major nitrogen source for the developing plant.	GO:0033609|oxalate metabolic process;GO:0010497|plasmodesmata-mediated intercellular transport;GO:2000280|regulation of root development;	GO:0048046|apoplast;GO:0005618|cell wall;GO:0009506|plasmodesma;	GO:0030145|manganese ion binding;GO:0045735|nutrient reservoir activity;GO:0046564|oxalate decarboxylase activity;	.	.
OS01G0251400	758	5	35	246.087	2	4	1	2.47063	99.605	6.63815	1.49915e-13	9.39546e-11	up	yes	OS01G0251400	protein_coding	chr1:8305749-8306555:-	gi|218187899|gb|EEC70326.1|	256	1e-25	hypothetical protein OsI_01195 [Oryza sativa Indica Group]	gi|32970359|dbj|AK060341.1|	554	0	Oryza sativa Japonica Group cDNA clone:001-008-D05, full insert sequence	.	.	.	.	.	.	.	.	pfam08507	COPI_assoc	COPI associated protein. Proteins in this family colocalize with COPI vesicle coat proteins.	.	.	.	.	.
OS01G0257100	48	34	58	46.3997	212	162	402	249.553	0.185931	-2.42716	8.33663e-07	0.000103434	down	yes	OS01G0257100	protein_coding	chr1:8577244-8577934:-	gi|1002227627|ref|XP_015633048.1|	295	3e-30	PREDICTED: rapid alkalinization factor [Oryza sativa Japonica Group]	gi|937893927|dbj|AP014957.1|	691	0	Oryza sativa Japonica Group DNA, chromosome 1, cultivar: Nipponbare, complete sequence	Q8L9P8	81.6	4e-18	Protein RALF-like 33	.	.	.	.	pfam05498	RALF	Rapid ALkalinization Factor (RALF). RALF, a 5-kDa ubiquitous polypeptide in plants, arrests root growth and development.	GO:0019722|calcium-mediated signaling;GO:0007267|cell-cell signaling;	GO:0048046|apoplast;GO:0005622|intracellular;GO:0009505|plant-type cell wall;GO:0009506|plasmodesma;	GO:0005179|hormone activity;GO:0004871|signal transducer activity;	.	.
OS01G0266800	55757	68560	42185	55170.4	17019	15579	9370	14227.7	3.87767	1.95519	1.8497e-05	0.00142951	up	yes	OS01G0266800	protein_coding	chr1:9133740-9140430:-	gi|1002235034|ref|XP_015621729.1|	2116	0	PREDICTED: uncharacterized protein LOC4324377 [Oryza sativa Japonica Group]	gi|1002235033|ref|XM_015766243.1|	1826	0	PREDICTED: Oryza sativa Japonica Group uncharacterized LOC4324377 (LOC4324377), mRNA	Q12010	79	9e-15	Probable vacuolar amino acid transporter YPQ1	.	.	.	.	pfam04193	PQ-loop	PQ loop repeat. Members of this family are all membrane bound proteins possessing a pair of repeats each spanning two transmembrane helices connected by a loop. The PQ motif found on loop 2 is critical for the localisation of cystinosin to lysosomes. However, the PQ motif appears not to be a general lysosome-targeting motif. It is thought likely to possess a more general function. Most probably t…	GO:0034488|basic amino acid transmembrane export from vacuole;	GO:0071627|integral component of fungal-type vacuolar membrane;	GO:0015174|basic amino acid transmembrane transporter activity;	.	.
OS01G0291500	180	105	164	147.807	210	245	1463	595.142	0.248356	-2.00952	1.09857e-06	0.00013162	down	yes	AT4	protein_coding	chr1:10561330-10565325:-	gi|1002234183|ref|XP_015621300.1|	2013	0	PREDICTED: 3'-N-debenzoyl-2'-deoxytaxol N-benzoyltransferase [Oryza sativa Japonica Group]	gi|1002234182|ref|XM_015765814.1|	1647	0	PREDICTED: Oryza sativa Japonica Group 3'-N-debenzoyl-2'-deoxytaxol N-benzoyltransferase (LOC4325160), mRNA	Q5JNT2	780	0	Acyl transferase 4	.	.	.	.	pfam02458	Transferase	Transferase family. This family includes a number of transferase enzymes. These include anthranilate N-hydroxycinnamoyl/benzoyltransferase that catalyses the first committed reaction of phytoalexin biosynthesis. Deacetylvindoline 4-O-acetyltransferase EC:2.3.1.107 catalyses the last step in vindoline biosynthesis is also a member of this family. The motif HXXXD is probably part of the active site…	.	.	GO:0016747|transferase activity, transferring acyl groups other than amino-acyl groups;	.	.
OS01G0306800	124	157	150	143.649	562	589	813	647.59	0.22182	-2.17254	1.12105e-08	2.59914e-06	down	yes	OS01G0306800	protein_coding	chr1:11412154-11421047:+	gi|1002225761|ref|XP_015623683.1|	2178	0	PREDICTED: uncharacterized protein At4g37920, chloroplastic [Oryza sativa Japonica Group]	gi|32984635|dbj|AK099426.1|	1780	0	Oryza sativa Japonica Group cDNA clone:J013010N16, full insert sequence	Q84WN0	229	1e-67	Uncharacterized protein At4g37920, chloroplastic	.	.	.	.	pfam01865	PhoU_div	Protein of unknown function DUF47. This family includes prokaryotic proteins of unknown function, as well as a protein annotated as the pit accessory protein from Sinorhizobium meliloti. However, the function of this protein is also unknown (Pit stands for Phosphate transport). It is probably distantly related to pfam01895 (personal obs:Yeats C).	.	GO:0009507|chloroplast;GO:0009941|chloroplast envelope;GO:0009535|chloroplast thylakoid membrane;	.	.	.
OS01G0311800	99	18	60	57.2308	15	6	1318	397.856	0.143848	-2.79738	0.00156142	0.0442712	down	yes	OS01G0311800	protein_coding	chr1:11715268-11717784:-	gi|1002226168|ref|XP_015625464.1|	2541	0	PREDICTED: probable pectinesterase/pectinesterase inhibitor 41 [Oryza sativa Japonica Group]	gi|1002226167|ref|XM_015769978.1|	2087	0	PREDICTED: Oryza sativa Japonica Group probable pectinesterase/pectinesterase inhibitor 41 (LOC4327282), mRNA	Q8RXK7	252	9e-75	Probable pectinesterase/pectinesterase inhibitor 41	CAC3373	143	1e-36	COG4677	pfam01095	Pectinesterase	Pectinesterase.	GO:0042545|cell wall modification;GO:0045490|pectin catabolic process;GO:0009741|response to brassinosteroid;GO:0009409|response to cold;GO:0009620|response to fungus;	GO:0071944|cell periphery;GO:0005618|cell wall;GO:0005576|extracellular region;	GO:0045330|aspartyl esterase activity;GO:0030599|pectinesterase activity;GO:0046910|pectinesterase inhibitor activity;	K01051	E3.1.1.11; pectinesterase [EC:3.1.1.11]
OS01G0313600	247	92	0	107.25	0	0	1	0.296447	361.783	8.49898	2.74039e-11	1.15702e-08	up	yes	OS01G0313600	protein_coding	chr1:11793851-11795359:-	gi|937895817|dbj|BAS71797.1|	1001	2e-131	Os01g0313600, partial [Oryza sativa Japonica Group]	gi|937893927|dbj|AP014957.1|	1509	0	Oryza sativa Japonica Group DNA, chromosome 1, cultivar: Nipponbare, complete sequence	.	.	.	.	.	.	.	.	pfam05954	Phage_GPD	Phage late control gene D protein (GPD). This family includes a number of phage late control gene D proteins and related bacterial sequences. This family also includes Bacteriophage Mu P proteins and related sequences.	.	.	.	.	.
OS01G0315600	128	6	63	63.0375	4	9	4	5.91615	10.6552	3.41348	0.000136904	0.00742823	up	yes	OS01G0315600	protein_coding	chr1:11897584-11902407:+	gi|113532405|dbj|BAF04788.1|	847	8e-109	Os01g0315600 [Oryza sativa Japonica Group]	gi|32995994|dbj|AK110785.1|	1501	0	Oryza sativa Japonica Group cDNA clone:002-171-C06, full insert sequence	Q9C942	61.2	7e-09	Caffeoylshikimate esterase	.	.	.	.	pfam12146	Hydrolase_4	Putative lysophospholipase. This domain is found in bacteria and eukaryotes and is approximately 110 amino acids in length. It is found in association with pfam00561. Many members are annotated as being lysophospholipases, and others as alpha-beta hydrolase fold-containing proteins.	GO:0009809|lignin biosynthetic process;GO:0006629|lipid metabolic process;GO:0046686|response to cadmium ion;GO:0042542|response to hydrogen peroxide;GO:0006979|response to oxidative stress;GO:0010043|response to zinc ion;	GO:0005783|endoplasmic reticulum;GO:0005794|Golgi apparatus;GO:0005886|plasma membrane;GO:0009506|plasmodesma;	GO:0003846|2-acylglycerol O-acyltransferase activity;GO:0090430|caffeoyl-CoA: alcohol caffeoyl transferase activity;GO:0016787|hydrolase activity;GO:0004622|lysophospholipase activity;	K18368	CSE; caffeoylshikimate esterase [EC:3.1.1.-]
OS01G0323775	26	21	30	25.5301	86	56	232	117.954	0.216441	-2.20796	0.00022461	0.0106114	down	yes	OS01G0323775	protein_coding	chr1:12363862-12365491:+	gi|1002231643|ref|XP_015613529.1|	2015	0	PREDICTED: S-adenosylmethionine synthase 2 [Oryza sativa Japonica Group]	gi|937893927|dbj|AP014957.1|	1630	0	Oryza sativa Japonica Group DNA, chromosome 1, cultivar: Nipponbare, complete sequence	P93438	783	0	S-adenosylmethionine synthase 2	SPBC14F5.05c	461	7e-158	COG0192	pfam02772	S-AdoMet_synt_M	S-adenosylmethionine synthetase, central domain. The three domains of S-adenosylmethionine synthetase have the same alpha+beta fold.	GO:0006730|one-carbon metabolic process;GO:0006556|S-adenosylmethionine biosynthetic process;	GO:0005829|cytosol;	GO:0005524|ATP binding;GO:0046872|metal ion binding;GO:0004478|methionine adenosyltransferase activity;	K00789	metK; S-adenosylmethionine synthetase [EC:2.5.1.6]
OS01G0359800	38	20	14	23.3395	81	86	116	93.4108	0.249859	-2.00081	0.00152864	0.0436396	down	yes	OS01G0359800	protein_coding	chr1:14599119-14603058:-	gi|113532549|dbj|BAF04932.1|	6521	0	Os01g0359800 [Oryza sativa Japonica Group]	gi|937893927|dbj|AP014957.1|	3940	0	Oryza sativa Japonica Group DNA, chromosome 1, cultivar: Nipponbare, complete sequence	Q7XA39	413	3e-123	Putative disease resistance protein RGA4	.	.	.	.	pfam00931	NB-ARC	NB-ARC domain.	GO:0006952|defense response;	.	GO:0043531|ADP binding;GO:0005524|ATP binding;	.	.
OS01G0495701	22	38	131	65.0116	7	2	6	4.8044	13.5317	3.75827	8.10468e-05	0.00489576	up	yes	OS01G0495701	protein_coding	chr1:16980463-16981993:-	gi|937896318|dbj|BAS72298.1|	294	2e-29	Os01g0495701, partial [Oryza sativa Japonica Group]	gi|1002234788|ref|XR_001542505.1|	1531	0	PREDICTED: Oryza sativa Japonica Group uncharacterized LOC9269244 (LOC9269244), ncRNA	.	.	.	.	.	.	.	.	pfam04633	Herpes_BMRF2	Herpesvirus BMRF2 protein.	.	.	.	.	.
OS01G0529800	1788	415	472	853.262	91	195	86	129.386	6.59472	2.72131	0.000751862	0.0261781	up	yes	OS01G0529800	protein_coding	chr1:19059236-19061167:+	gi|113532766|dbj|BAF05149.1|	2356	0	Os01g0529800, partial [Oryza sativa Japonica Group]	gi|937893927|dbj|AP014957.1|	1932	0	Oryza sativa Japonica Group DNA, chromosome 1, cultivar: Nipponbare, complete sequence	Q9XF43	491	5e-166	3-ketoacyl-CoA synthase 6	DRA0326	95.5	5e-20	COG3424	pfam08392	FAE1_CUT1_RppA	FAE1/Type III polyketide synthase-like protein. The members of this family are described as 3-ketoacyl-CoA synthases, type III polyketide synthases, fatty acid elongases and fatty acid condensing enzymes, and are found in both prokaryotic and eukaryotic (mainly plant) species. The region featured in this family contains the active site residues, as well as motifs involved in substrate binding.	GO:0006633|fatty acid biosynthetic process;GO:0009409|response to cold;GO:0009416|response to light stimulus;GO:0009826|unidimensional cell growth;GO:0010025|wax biosynthetic process;	GO:0005783|endoplasmic reticulum;GO:0005789|endoplasmic reticulum membrane;GO:0016021|integral component of membrane;	.	K15397	KCS; 3-ketoacyl-CoA synthase [EC:2.3.1.199]
OS01G0605700	13	24	38	25.3378	52	46	757	258.784	0.0979112	-3.35238	3.76495e-06	0.000379428	down	yes	SWEET6B	protein_coding	chr1:23864681-23867205:+	gi|1002227290|ref|XP_015631208.1|	1215	1e-165	PREDICTED: bidirectional sugar transporter SWEET6b [Oryza sativa Japonica Group]	gi|32984649|dbj|AK099440.1|	991	0	Oryza sativa Japonica Group cDNA clone:J013020J10, full insert sequence	Q8W0K2	472	5e-167	Bidirectional sugar transporter SWEET6b	.	.	.	.	pfam03083	MtN3_slv	Sugar efflux transporter for intercellular exchange. This family includes proteins such as drosophila saliva, MtN3 involved in root nodule development and a protein involved in activation and expression of recombination activation genes (RAGs). Although the molecular function of these proteins is unknown, they are almost certainly transmembrane proteins. This family contains a region of two trans…	GO:0008643|carbohydrate transport;	GO:0016021|integral component of membrane;GO:0005887|integral component of plasma membrane;	GO:0051119|sugar transmembrane transporter activity;	K15382	SLC50A, SWEET; solute carrier family 50 (sugar transporter)
OS01G0608101	118	115	583	276.921	26	15	11	17.3915	15.9228	3.99302	7.76809e-08	1.44249e-05	up	yes	OS01G0608101	protein_coding	chr1:24004176-24006793:+	gi|255673453|dbj|BAH91188.1|	258	5e-24	Os01g0608300, partial [Oryza sativa Japonica Group]	gi|1002235162|ref|XR_001542526.1|	1838	0	PREDICTED: Oryza sativa Japonica Group uncharacterized LOC9268704 (LOC9268704), ncRNA	.	.	.	.	.	.	.	.	pfam14256	YwiC	YwiC-like protein. The YwiC-like protein family includes the B. subtilis YwiC protein, which is functionally uncharacterized. This domain family is found in bacteria, and is approximately 130 amino acids in length. There is a single completely conserved residue G that may be functionally important.	.	.	.	.	.
OS01G0609200	99	26	13	43.7455	38	50	34534	10268.9	0.00426001	-7.87493	4.63421e-07	6.49924e-05	down	yes	ABCG35	protein_coding	chr1:24065207-24073621:-	gi|1002228559|ref|XP_015638596.1|	7256	0	PREDICTED: ABC transporter G family member 35 [Oryza sativa Japonica Group]	gi|1002228558|ref|XM_015783110.1|	4395	0	PREDICTED: Oryza sativa Japonica Group ABC transporter G family member 35 (LOC4327727), mRNA	Q8GU92	2805	0	ABC transporter G family member 35	.	.	.	.	pfam01061	ABC2_membrane	ABC-2 type transporter.	.	GO:0016021|integral component of membrane;GO:0005886|plasma membrane;	GO:0005524|ATP binding;GO:0042626|ATPase activity, coupled to transmembrane movement of substances;	.	.
OS01G0615500	64	9	17	28.5699	1	2	0	1.08709	26.2811	4.71595	5.10693e-05	0.00335657	up	yes	OS01G0615500	protein_coding	chr1:24408462-24410310:-	gi|1002227857|ref|XP_015634250.1|	2355	0	PREDICTED: ABC transporter G family member 10 [Oryza sativa Japonica Group]	gi|1002227856|ref|XM_015778764.1|	1849	0	PREDICTED: Oryza sativa Japonica Group ABC transporter G family member 10 (LOC4326649), mRNA	Q9MAH4	488	9e-164	ABC transporter G family member 10	ECU03g0390_1	117	3e-28	COG1131	pfam01061	ABC2_membrane	ABC-2 type transporter.	.	GO:0016021|integral component of membrane;GO:0005886|plasma membrane;	GO:0005524|ATP binding;GO:0042626|ATPase activity, coupled to transmembrane movement of substances;	.	.
OS01G0620800	64	54	58	58.1631	245	192	253	227.504	0.255657	-1.96772	7.34823e-05	0.00452052	down	yes	OS01G0620800	protein_coding	chr1:24739092-24740986:+	gi|1002227570|ref|XP_015632742.1|	2117	0	PREDICTED: hydroquinone glucosyltransferase [Oryza sativa Japonica Group]	gi|937893927|dbj|AP014957.1|	1895	0	Oryza sativa Japonica Group DNA, chromosome 1, cultivar: Nipponbare, complete sequence	Q9AR73	350	1e-111	Hydroquinone glucosyltransferase	.	.	.	.	pfam00201	UDPGT	UDP-glucoronosyl and UDP-glucosyl transferase.	GO:0008152|metabolic process;	.	GO:0050505|hydroquinone glucosyltransferase activity;	K08237	E2.4.1.218; hydroquinone glucosyltransferase [EC:2.4.1.218]
OS01G0623000	1	0	0	0.306446	1	1	1112	330.354	0.000927629	-10.0742	5.01284e-32	2.87235e-28	down	yes	OS01G0623000	protein_coding	chr1:24855937-24857421:-	gi|937897249|dbj|BAS73229.1|	2130	0	Os01g0623000 [Oryza sativa Japonica Group]	gi|937893927|dbj|AP014957.1|	1485	0	Oryza sativa Japonica Group DNA, chromosome 1, cultivar: Nipponbare, complete sequence	Q9SSD1	402	3e-133	Protein TOO MANY MOUTHS	alr0124_1	78.6	1e-14	COG4886	pfam13855	LRR_8	Leucine rich repeat.	GO:0008356|asymmetric cell division;GO:0009737|response to abscisic acid;	GO:0031225|anchored component of membrane;GO:0016021|integral component of membrane;GO:0016020|membrane;GO:0005886|plasma membrane;	GO:0042277|peptide binding;GO:0004872|receptor activity;	.	.
OS01G0623200	112	200	87	132.967	173	143	3725	1214.79	0.109457	-3.19157	1.58348e-06	0.000177411	down	yes	OS01G0623200	protein_coding	chr1:24861697-24864291:-	gi|1002235199|ref|XP_015621820.1|	3251	0	PREDICTED: S-type anion channel SLAH2 isoform X1 [Oryza sativa Japonica Group]	gi|1002235200|ref|XM_015766335.1|	2367	0	PREDICTED: Oryza sativa Japonica Group S-type anion channel SLAH2 (LOC4326677), transcript variant X2, mRNA	Q9ASQ7	543	0	S-type anion channel SLAH2	.	.	.	.	pfam03595	SLAC1	Voltage-dependent anion channel. This family of transporters has ten alpha helical transmembrane segments. The structure of a bacterial homologue of SLAC1 shows it to have a trimeric arrangement. The pore is composed of five helices with a conserved Phe residue involved in gating. One homologue, Mae1 from the yeast Schizosaccharomyces pombe, functions as a malate uptake transporter; another, Ssu1…	GO:0006873|cellular ion homeostasis;	GO:0016021|integral component of membrane;GO:0005886|plasma membrane;	GO:0008308|voltage-gated anion channel activity;	.	.
[truncated: 637 more rows]

## Sheet: KW48-KW0
Gene	KW48-1_count	KW48-2_count	KW48-3_count	KW48_normalize	KW0-1_count	KW0-2_count	KW0-3_count	KW0_normalize	FoldChange	Log2FoldChange	pval	padj	Up/Down	Significant	GeneName	Biotype	Position	NR:Seq-id	NR:Score	NR:Evalue	NR:Description	NT:Seq-id	NT:Score	NT:Evalue	NT:Description	Uniprot:UniProtKB-AC	Uniprot:Score	Uniprot:Evalue	Uniprot:Description	COG:gene	COG:Score	COG:Eval	COG:num	Pfam:pfam_ID	Pfam:pfam_Name	Pfam:pfam_Description	GO:biological_process	GO:cellular_component	GO:molecular_function	KEGG:KO	KEGG:Description
[truncated: 210 more rows]
