# Supplementary material for: Comparative transcriptome-wide identification and differential expression of genes and lncRNAs in rice near-isogenic line (KW-Bph36-NIL) in response to BPH feeding
Source: Front Plant Sci. 2023 Feb 17;13:1095602. doi: 10.3389/fpls.2022.1095602 (PMC9981640; doi:10.3389/fpls.2022.1095602)
Supplement: Supplementary Table 5 — DEGs identified for NIL. [file Table_5.xlsx]

## Sheet: NIL6-NIL0
Gene	NIL6-1_count	NIL6-2_count	NIL6-3_count	NIL6_normalize	NIL0-1_count	NIL0-2_count	NIL0-3_count	NIL0_normalize	FoldChange	Log2FoldChange	pval	padj	Up/Down	Significant	GeneName	Biotype	Position	NR:Seq-id	NR:Score	NR:Evalue	NR:Description	NT:Seq-id	NT:Score	NT:Evalue	NT:Description	Uniprot:UniProtKB-AC	Uniprot:Score	Uniprot:Evalue	Uniprot:Description	COG:gene	COG:Score	COG:Eval	COG:num	Pfam:pfam_ID	Pfam:pfam_Name	Pfam:pfam_Description	GO:biological_process	GO:cellular_component	GO:molecular_function	KEGG:KO	KEGG:Description
OS01G0132200	65	5	25	26.9768	5	1	2	2.7297	9.8827	3.30491	0.000433406	0.0330734	up	yes	OS01G0132200	protein_coding	chr1:1771497-1772410:-	gi|1002229880|ref|XP_015646073.1|	623	1e-76	PREDICTED: uncharacterized protein LOC4325796 [Oryza sativa Japonica Group]	gi|937893927|dbj|AP014957.1|	914	0	Oryza sativa Japonica Group DNA, chromosome 1, cultivar: Nipponbare, complete sequence	.	.	.	.	.	.	.	.	pfam11082	DUF2880	Protein of unknown function (DUF2880). This bacterial family of proteins has no known function.	.	.	.	.	.
OS01G0166500	1386	182	973	724.496	210	66	168	153.401	4.72288	2.23967	3.61259e-05	0.00502975	up	yes	OS01G0166500	protein_coding	chr1:3414866-3415943:-	gi|1002227869|ref|XP_015634307.1|	508	9e-59	PREDICTED: uncharacterized protein LOC4327143 [Oryza sativa Japonica Group]	gi|1002227868|ref|XM_015778821.1|	1078	0	PREDICTED: Oryza sativa Japonica Group uncharacterized LOC4327143 (LOC4327143), mRNA	.	.	.	.	.	.	.	.	pfam05097	DUF688	Protein of unknown function (DUF688). This family contains several uncharacterized proteins found in Arabidopsis thaliana.	.	.	.	.	.
OS01G0177400	258	12	3	77.4951	4	7	4	5.72269	13.5417	3.75934	6.88723e-08	2.54024e-05	up	yes	OS01G0177400	protein_coding	chr1:4003659-4004887:-	gi|15004945|dbj|BAB62154.1|	1282	2e-173	GA 3beta-hydroxylase [Oryza sativa]	gi|15004944|dbj|AB056518.1|	1113	0	Oryza sativa d18-dy mRNA for GA 3beta-hydroxylase, complete cds	Q3I409	396	9e-135	Gibberellin 3-beta-dioxygenase 2-3	.	.	.	.	pfam03171	2OG-FeII_Oxy	2OG-Fe(II) oxygenase superfamily. This family contains members of the 2-oxoglutarate (2OG) and Fe(II)-dependent oxygenase superfamily. This family includes the C-terminal of prolyl 4-hydroxylase alpha subunit. The holoenzyme has the activity EC:1.14.11.2 catalyzing the reaction: Procollagen L-proline + 2-oxoglutarate + O2 <=> procollagen trans- 4-hydroxy-L-proline + succinate + CO2. The full enzy…	.	.	GO:0016707|gibberellin 3-beta-dioxygenase activity;GO:0046872|metal ion binding;	.	.
OS01G0177900	1648	131	489	645.135	93	46	105	85.5927	7.53727	2.91404	2.23303e-15	3.61123e-12	up	yes	OS01G0177900	protein_coding	chr1:4033754-4036223:-	gi|294862497|sp|Q8GU87.3|AB31G_ORYSJ	1877	0	RecName: Full=ABC transporter G family member 31; Short=OsABCG31; AltName: Full=Pleiotropic drug resistance protein 6; Short=OsPDR6	gi|32968373|dbj|AK058355.1|	1519	0	Oryza sativa Japonica Group cDNA clone:001-014-E11, full insert sequence	Q8GU87	727	0	ABC transporter G family member 31	SPAPB24D3.09c_2	53.1	7e-07	COG0842	pfam01061	ABC2_membrane	ABC-2 type transporter.	.	GO:0016021|integral component of membrane;GO:0005886|plasma membrane;	GO:0005524|ATP binding;GO:0042626|ATPase activity, coupled to transmembrane movement of substances;	.	.
OS01G0195200	1507	163	606	649.51	144	66	212	146.799	4.42448	2.14551	0.000403776	0.0313239	up	yes	OS01G0195200	protein_coding	chr1:5109949-5112457:-	gi|1002236470|ref|XP_015622426.1|	2349	0	PREDICTED: receptor-like serine/threonine-protein kinase ALE2 isoform X2 [Oryza sativa Japonica Group]	gi|1002236469|ref|XM_015766940.1|	1875	0	PREDICTED: Oryza sativa Japonica Group receptor-like serine/threonine-protein kinase ALE2 (LOC4327321), transcript variant X2, mRNA	Q8RWW0	452	9e-148	Receptor-like serine/threonine-protein kinase ALE2	lin1934_1	98.6	2e-21	COG0515	pfam07714	Pkinase_Tyr	Protein tyrosine kinase.	GO:0030154|cell differentiation;GO:0042335|cuticle development;GO:0046777|protein autophosphorylation;GO:0010068|protoderm histogenesis;	GO:0016021|integral component of membrane;GO:0005886|plasma membrane;	GO:0005524|ATP binding;GO:0016301|kinase activity;GO:0004674|protein serine/threonine kinase activity;	.	.
OS01G0201600	1045	8	6	297.755	0	1	4	1.78242	167.051	7.38414	4.92662e-07	0.000137185	up	yes	OS01G0201600	protein_coding	chr1:5549651-5551003:-	gi|1002229479|ref|XP_015643898.1|	378	7e-39	PREDICTED: protodermal factor 1 [Oryza sativa Japonica Group]	gi|32983591|dbj|AK073568.1|	1184	0	Oryza sativa Japonica Group cDNA clone:J033042J01, full insert sequence	Q9S728	67	4e-11	Protodermal factor 1	.	.	.	.	pfam05750	Rubella_Capsid	Rubella capsid protein. Rubella virus is an enveloped positive-strand RNA virus of the family Togaviridae. Virions are composed of three structural proteins: a capsid and two membrane-spanning glycoproteins, E2 and E1. During virus assembly, the capsid interacts with genomic RNA to form nucleocapsids. It has been discovered that capsid phosphorylation serves to negatively regulate binding of vira…	.	GO:0005576|extracellular region;	.	.	.
OS01G0211800	644	26	21	195.796	18	15	8	15.1224	12.9474	3.6946	3.74121e-12	3.34695e-09	up	yes	BZIP02	protein_coding	chr1:6094692-6096528:-	gi|75286346|sp|Q5QNI5.1|BZP02_ORYSJ	1112	2e-146	RecName: Full=Basic leucine zipper 2; Short=OsbZIP02; Short=bZIP protein 2	gi|32986153|dbj|AK100944.1|	1477	0	Oryza sativa Japonica Group cDNA clone:J023138F18, full insert sequence	Q5QNI5	432	1e-147	Basic leucine zipper 2	.	.	.	.	pfam00170	bZIP_1	bZIP transcription factor. The Pfam entry includes the basic region and the leucine zipper region.	GO:0045893|positive regulation of transcription, DNA-templated;GO:0006351|transcription, DNA-templated;	GO:0005634|nucleus;	GO:0000977|RNA polymerase II regulatory region sequence-specific DNA binding;GO:0003700|transcription factor activity, sequence-specific DNA binding;	.	.
OS01G0237750	14	27	25	20.4771	1	1	0	0.764579	26.7822	4.74321	2.78236e-05	0.00406215	up	yes	OS01G0237750	protein_coding	chr1:7624002-7624487:-	gi|937895263|dbj|BAS71243.1|	450	4e-55	Os01g0237750 [Oryza sativa Japonica Group]	gi|1002227992|ref|XM_015779370.1|	360	0	PREDICTED: Oryza sativa Japonica Group isoflavone reductase homolog IRL (LOC4326355), mRNA	P52576	76.3	4e-16	Isoflavone reductase	.	.	.	.	pfam05368	NmrA	NmrA-like family. NmrA is a negative transcriptional regulator involved in the post-translational modification of the transcription factor AreA. NmrA is part of a system controlling nitrogen metabolite repression in fungi. This family only contains a few sequences as iteration results in significant matches to other Rossmann fold families.	.	.	GO:0047526|2'-hydroxyisoflavone reductase activity;	.	.
OS01G0248701	138	107	287	156.635	19	12	37	23.8485	6.56794	2.71544	4.87769e-06	0.000972002	up	yes	OS01G0248701	protein_coding	chr1:8191032-8192289:+	gi|937895351|dbj|BAS71331.1|	1603	0	Os01g0248701 [Oryza sativa Japonica Group]	gi|937893927|dbj|AP014957.1|	1258	0	Oryza sativa Japonica Group DNA, chromosome 1, cultivar: Nipponbare, complete sequence	Q94ID7	288	7e-92	Geranylgeranyl pyrophosphate synthase, chloroplastic	alr0213	220	7e-67	COG0142	pfam00348	polyprenyl_synt	Polyprenyl synthetase.	GO:0016117|carotenoid biosynthetic process;GO:0045337|farnesyl diphosphate biosynthetic process;GO:0033384|geranyl diphosphate biosynthetic process;GO:0033386|geranylgeranyl diphosphate biosynthetic process;	GO:0009507|chloroplast;	GO:0004161|dimethylallyltranstransferase activity;GO:0004311|farnesyltranstransferase activity;GO:0004337|geranyltranstransferase activity;GO:0046872|metal ion binding;	.	.
OS01G0251400	2832	62	85	840.387	9	4	7	7.02384	119.648	6.90265	1.62372e-56	1.36545e-52	up	yes	OS01G0251400	protein_coding	chr1:8305749-8306555:-	gi|218187899|gb|EEC70326.1|	256	1e-25	hypothetical protein OsI_01195 [Oryza sativa Indica Group]	gi|32970359|dbj|AK060341.1|	554	0	Oryza sativa Japonica Group cDNA clone:001-008-D05, full insert sequence	.	.	.	.	.	.	.	.	pfam08507	COPI_assoc	COPI associated protein. Proteins in this family colocalize with COPI vesicle coat proteins.	.	.	.	.	.
OS01G0254850	42	44	62	44.6736	11	8	3	8.09351	5.51968	2.46458	0.000256022	0.022568	up	yes	OS01G0254850	protein_coding	chr1:8471334-8472108:-	gi|937895403|dbj|BAS71383.1|	889	2e-118	Os01g0254850, partial [Oryza sativa Japonica Group]	gi|1002229111|ref|XM_015786543.1|	775	0	PREDICTED: Oryza sativa Japonica Group uncharacterized LOC107278695 (LOC107278695), mRNA	.	.	.	.	.	.	.	.	pfam13962	PGG	Domain of unknown function. The PGG domain is named for the highly conserved sequence motif found at the startt of the domain. The function is not known.	.	.	.	.	.
OS01G0265100	753	93	676	432.563	128	80	100	110.235	3.924	1.97232	2.54266e-07	7.83225e-05	up	yes	OS01G0265100	protein_coding	chr1:9019849-9024048:-	gi|992272084|gb|KXG32218.1|	980	4e-130	hypothetical protein SORBI_003G122200, partial [Sorghum bicolor]	gi|1002231151|ref|XM_015755827.1|	881	0	PREDICTED: Oryza sativa Japonica Group ADP-ribosylation factor 2-like (LOC4326208), transcript variant X1, mRNA	P51823	370	2e-128	ADP-ribosylation factor 2	.	.	.	.	pfam00025	Arf	ADP-ribosylation factor family. Pfam combines a number of different Prosite families together	GO:0006886|intracellular protein transport;GO:0006471|protein ADP-ribosylation;GO:0007264|small GTPase mediated signal transduction;GO:0016192|vesicle-mediated transport;	GO:0005794|Golgi apparatus;	GO:0005525|GTP binding;	K07937	ARF1; ADP-ribosylation factor 1
OS01G0309100	268	5	7	78.9296	2	1	5	2.76498	28.5462	4.83522	5.00148e-10	2.84185e-07	up	yes	OS01G0309100	protein_coding	chr1:11585607-11586480:+	gi|21328105|dbj|BAC00686.1|	155	8e-10	OJ1116_C07.3 [Oryza sativa Japonica Group]	gi|937893927|dbj|AP014957.1|	874	0	Oryza sativa Japonica Group DNA, chromosome 1, cultivar: Nipponbare, complete sequence	.	.	.	.	.	.	.	.	pfam12686	DUF3800	Protein of unknown function (DUF3800). This family of proteins is functionally uncharacterized. This family of proteins is found in bacteria, archaea, eukaryotes and viruses. Proteins in this family are typically between 215 and 302 amino acids in length. There is a DE motif at the N-terminus and a QXXD motif at the C-terminus that may be functionally important.	.	.	.	.	.
OS01G0311800	141	25	32	57.3544	6	3	6	5.2767	10.8694	3.4422	4.18971e-06	0.000842894	up	yes	OS01G0311800	protein_coding	chr1:11715268-11717784:-	gi|1002226168|ref|XP_015625464.1|	2541	0	PREDICTED: probable pectinesterase/pectinesterase inhibitor 41 [Oryza sativa Japonica Group]	gi|1002226167|ref|XM_015769978.1|	2087	0	PREDICTED: Oryza sativa Japonica Group probable pectinesterase/pectinesterase inhibitor 41 (LOC4327282), mRNA	Q8RXK7	252	9e-75	Probable pectinesterase/pectinesterase inhibitor 41	CAC3373	143	1e-36	COG4677	pfam01095	Pectinesterase	Pectinesterase.	GO:0042545|cell wall modification;GO:0045490|pectin catabolic process;GO:0009741|response to brassinosteroid;GO:0009409|response to cold;GO:0009620|response to fungus;	GO:0071944|cell periphery;GO:0005618|cell wall;GO:0005576|extracellular region;	GO:0045330|aspartyl esterase activity;GO:0030599|pectinesterase activity;GO:0046910|pectinesterase inhibitor activity;	K01051	E3.1.1.11; pectinesterase [EC:3.1.1.11]
OS01G0312500	1930	316	1569	1090.69	119	99	208	151.92	7.17937	2.84386	3.30343e-10	1.98427e-07	up	yes	OS01G0312500	protein_coding	chr1:11741908-11750685:+	gi|1002226220|ref|XP_015625751.1|	2066	0	PREDICTED: pectinesterase [Oryza sativa Japonica Group]	gi|1002226219|ref|XM_015770265.1|	1488	0	PREDICTED: Oryza sativa Japonica Group pectinesterase (LOC4327285), mRNA	O04886	494	5e-168	Pectinesterase 1	CAC3373	136	4e-35	COG4677	pfam01095	Pectinesterase	Pectinesterase.	GO:0042545|cell wall modification;GO:0045490|pectin catabolic process;	GO:0005618|cell wall;GO:0005576|extracellular region;	GO:0045330|aspartyl esterase activity;GO:0004857|enzyme inhibitor activity;GO:0030599|pectinesterase activity;	K01051	E3.1.1.11; pectinesterase [EC:3.1.1.11]
OS01G0315600	282	64	274	178.156	16	4	23	14.6548	12.1568	3.60369	1.86937e-06	0.000419581	up	yes	OS01G0315600	protein_coding	chr1:11897584-11902407:+	gi|113532405|dbj|BAF04788.1|	847	8e-109	Os01g0315600 [Oryza sativa Japonica Group]	gi|32995994|dbj|AK110785.1|	1501	0	Oryza sativa Japonica Group cDNA clone:002-171-C06, full insert sequence	Q9C942	61.2	7e-09	Caffeoylshikimate esterase	.	.	.	.	pfam12146	Hydrolase_4	Putative lysophospholipase. This domain is found in bacteria and eukaryotes and is approximately 110 amino acids in length. It is found in association with pfam00561. Many members are annotated as being lysophospholipases, and others as alpha-beta hydrolase fold-containing proteins.	GO:0009809|lignin biosynthetic process;GO:0006629|lipid metabolic process;GO:0046686|response to cadmium ion;GO:0042542|response to hydrogen peroxide;GO:0006979|response to oxidative stress;GO:0010043|response to zinc ion;	GO:0005783|endoplasmic reticulum;GO:0005794|Golgi apparatus;GO:0005886|plasma membrane;GO:0009506|plasmodesma;	GO:0003846|2-acylglycerol O-acyltransferase activity;GO:0090430|caffeoyl-CoA: alcohol caffeoyl transferase activity;GO:0016787|hydrolase activity;GO:0004622|lysophospholipase activity;	K18368	CSE; caffeoylshikimate esterase [EC:3.1.1.-]
OS01G0315700	303	63	376	212.096	21	3	31	18.5147	11.4556	3.51798	0.000159715	0.0161431	up	yes	OS01G0315700	protein_coding	chr1:11906167-11906868:+	gi|937895829|dbj|BAS71809.1|	670	6e-87	Os01g0315700, partial [Oryza sativa Japonica Group]	gi|37988720|dbj|AK112057.1|	626	0	Oryza sativa Japonica Group cDNA clone:001-110-F09, full insert sequence	Q9C942	77.8	9e-16	Caffeoylshikimate esterase	YKL094w	55.8	1e-08	COG2267	pfam12695	Abhydrolase_5	Alpha/beta hydrolase family. This family contains a diverse range of alpha/beta hydrolase enzymes.	GO:0009809|lignin biosynthetic process;GO:0006629|lipid metabolic process;GO:0046686|response to cadmium ion;GO:0042542|response to hydrogen peroxide;GO:0006979|response to oxidative stress;GO:0010043|response to zinc ion;	GO:0005783|endoplasmic reticulum;GO:0005794|Golgi apparatus;GO:0005886|plasma membrane;GO:0009506|plasmodesma;	GO:0003846|2-acylglycerol O-acyltransferase activity;GO:0090430|caffeoyl-CoA: alcohol caffeoyl transferase activity;GO:0016787|hydrolase activity;GO:0004622|lysophospholipase activity;	K18368	CSE; caffeoylshikimate esterase [EC:3.1.1.-]
OS01G0357150	23	29	40	27.8897	362	65	22	153.185	0.182065	-2.45747	2.18801e-05	0.00333331	down	yes	OS01G0357150	protein_coding	chr1:14447341-14453462:-	gi|1002229053|ref|XP_015641702.1|	3006	0	PREDICTED: ferredoxin--nitrite reductase, chloroplastic [Oryza sativa Japonica Group]	gi|32988813|dbj|AK103604.1|	2041	0	Oryza sativa Japonica Group cDNA clone:J033133G10, full insert sequence	Q42997	1157	0	Ferredoxin--nitrite reductase, chloroplastic	alr0607	538	0	COG0155	pfam01077	NIR_SIR	Nitrite and sulphite reductase 4Fe-4S domain. Sulphite and nitrite reductases are vital in the biosynthetic assimilation of sulphur and nitrogen, respectfully. They are also both important for the dissimilation of oxidized anions for energy transduction.	GO:0042128|nitrate assimilation;	GO:0009507|chloroplast;	GO:0051539|4 iron, 4 sulfur cluster binding;GO:0048307|ferredoxin-nitrite reductase activity;GO:0020037|heme binding;GO:0046872|metal ion binding;	K00366	nirA; ferredoxin-nitrite reductase [EC:1.7.7.1]
OS01G0373700	1	14	29	13.327	1	0	0	0.323601	41.1833	5.36399	0.000432412	0.0330575	up	yes	OS01G0373700	protein_coding	chr1:15400221-15400863:-	gi|14587211|dbj|BAB61145.1|	220	3e-20	unknown protein [Oryza sativa Japonica Group]	gi|937893927|dbj|AP014957.1|	643	0	Oryza sativa Japonica Group DNA, chromosome 1, cultivar: Nipponbare, complete sequence	.	.	.	.	.	.	.	.	pfam11847	DUF3367	Domain of unknown function (DUF3367). This domain is functionally uncharacterized. This domain is found in bacteria and archaea. This presumed domain is typically between 667 to 694 amino acids in length.	.	.	.	.	.
OS01G0512700	11	0	38	13.6681	0	0	1	0.33536	40.7566	5.34896	0.000458783	0.0346328	up	yes	OS01G0512700	protein_coding	chr1:18073579-18074311:+	gi|125526156|gb|EAY74270.1|	590	1e-72	hypothetical protein OsI_02159 [Oryza sativa Indica Group]	gi|937893927|dbj|AP014957.1|	733	0	Oryza sativa Japonica Group DNA, chromosome 1, cultivar: Nipponbare, complete sequence	Q39265	72.4	4e-14	Zinc finger protein 6	.	.	.	.	pfam13894	zf-C2H2_4	C2H2-type zinc finger. This family contains a number of divergent C2H2 type zinc fingers.	GO:0009736|cytokinin-activated signaling pathway;GO:0009740|gibberellic acid mediated signaling pathway;GO:0007275|multicellular organismal development;GO:0006355|regulation of transcription, DNA-templated;GO:0006351|transcription, DNA-templated;GO:0010026|trichome differentiation;	GO:0022626|cytosolic ribosome;	GO:0046872|metal ion binding;GO:0003700|transcription factor activity, sequence-specific DNA binding;GO:0044212|transcription regulatory region DNA binding;	.	.
OS01G0529800	2846	403	124	976.257	42	56	141	85.5718	11.4086	3.51205	3.5101e-05	0.0049033	up	yes	OS01G0529800	protein_coding	chr1:19059236-19061167:+	gi|113532766|dbj|BAF05149.1|	2356	0	Os01g0529800, partial [Oryza sativa Japonica Group]	gi|937893927|dbj|AP014957.1|	1932	0	Oryza sativa Japonica Group DNA, chromosome 1, cultivar: Nipponbare, complete sequence	Q9XF43	491	5e-166	3-ketoacyl-CoA synthase 6	DRA0326	95.5	5e-20	COG3424	pfam08392	FAE1_CUT1_RppA	FAE1/Type III polyketide synthase-like protein. The members of this family are described as 3-ketoacyl-CoA synthases, type III polyketide synthases, fatty acid elongases and fatty acid condensing enzymes, and are found in both prokaryotic and eukaryotic (mainly plant) species. The region featured in this family contains the active site residues, as well as motifs involved in substrate binding.	GO:0006633|fatty acid biosynthetic process;GO:0009409|response to cold;GO:0009416|response to light stimulus;GO:0009826|unidimensional cell growth;GO:0010025|wax biosynthetic process;	GO:0005783|endoplasmic reticulum;GO:0005789|endoplasmic reticulum membrane;GO:0016021|integral component of membrane;	.	K15397	KCS; 3-ketoacyl-CoA synthase [EC:2.3.1.199]
OS01G0532300	15	31	17	19.9504	131	109	40	103.873	0.192066	-2.38033	0.000557756	0.0398166	down	yes	OS01G0532300	protein_coding	chr1:19200090-19201308:-	gi|1002227603|ref|XP_015632920.1|	638	2e-77	PREDICTED: uncharacterized protein LOC4327803 [Oryza sativa Japonica Group]	gi|1002227602|ref|XM_015777434.1|	1219	0	PREDICTED: Oryza sativa Japonica Group uncharacterized LOC4327803 (LOC4327803), mRNA	.	.	.	.	.	.	.	.	pfam05553	DUF761	Cotton fibre expressed protein. This family consists of several plant proteins of unknown function. Three of the sequences (from Gossypium hirsutum) in this family are described as cotton fibre expressed proteins. The remaining sequences, found in Arabidopsis thaliana, are uncharacterized.	.	.	.	.	.
OS01G0607900	3344	164	1061	1292.05	287	68	238	202.676	6.37499	2.67242	0.000144712	0.0148408	up	yes	OS01G0607900	protein_coding	chr1:23976021-23981901:-	gi|1002224446|ref|XP_015627274.1|	2605	0	PREDICTED: probable inactive receptor kinase At2g26730 [Oryza sativa Japonica Group]	gi|1002224445|ref|XM_015771788.1|	2525	0	PREDICTED: Oryza sativa Japonica Group probable inactive receptor kinase At2g26730 (LOC4327723), mRNA	O48788	212	3e-57	Probable inactive receptor kinase At2g26730	.	.	.	.	pfam00069	Pkinase	Protein kinase domain.	.	GO:0016021|integral component of membrane;GO:0005886|plasma membrane;	GO:0005524|ATP binding;GO:0004672|protein kinase activity;	.	.
OS01G0609200	70	128	27	72.6114	4	8	9	7.84047	9.2611	3.21118	1.79578e-06	0.000405952	up	yes	ABCG35	protein_coding	chr1:24065207-24073621:-	gi|1002228559|ref|XP_015638596.1|	7256	0	PREDICTED: ABC transporter G family member 35 [Oryza sativa Japonica Group]	gi|1002228558|ref|XM_015783110.1|	4395	0	PREDICTED: Oryza sativa Japonica Group ABC transporter G family member 35 (LOC4327727), mRNA	Q8GU92	2805	0	ABC transporter G family member 35	.	.	.	.	pfam01061	ABC2_membrane	ABC-2 type transporter.	.	GO:0016021|integral component of membrane;GO:0005886|plasma membrane;	GO:0005524|ATP binding;GO:0042626|ATPase activity, coupled to transmembrane movement of substances;	.	.
OS01G0618000	76	34	44	45.6515	1	4	4	3.42895	13.3135	3.73482	6.211e-07	0.000165287	up	yes	OS01G0618000	protein_coding	chr1:24575726-24576859:-	gi|1002225681|ref|XP_015623285.1|	1296	2e-176	PREDICTED: ERI1 exoribonuclease 2 [Oryza sativa Japonica Group]	gi|1002225680|ref|XM_015767799.1|	1134	0	PREDICTED: Oryza sativa Japonica Group ERI1 exoribonuclease 2 (LOC4326611), mRNA	A8K979	160	4e-42	ERI1 exoribonuclease 2	PA1575	90.9	1e-20	COG5018	pfam00929	RNase_T	Exonuclease. This family includes a variety of exonuclease proteins, such as ribonuclease T and the epsilon subunit of DNA polymerase III.;	GO:0000467|exonucleolytic trimming to generate mature 3'-end of 5.8S rRNA from tricistronic rRNA transcript (SSU-rRNA, 5.8S rRNA, LSU-rRNA);	.	GO:0004527|exonuclease activity;GO:0003676|nucleic acid binding;GO:0008270|zinc ion binding;	K18417	ERI2; ERI1 exoribonuclease 2 [EC:3.1.-.-]
OS01G0651932	2422	94	359	812.994	63	20	58	48.6573	16.7086	4.06252	2.83917e-13	3.14155e-10	up	yes	OS01G0651932	protein_coding	chr1:26364766-26367362:+	gi|937897476|dbj|BAS73456.1|	1686	0	Os01g0651932 [Oryza sativa Japonica Group]	gi|1002226399|ref|XM_015771210.1|	1563	0	PREDICTED: Oryza sativa Japonica Group protein CHUP1, chloroplastic (LOC4325372), mRNA	Q9LI74	215	5e-59	Protein CHUP1, chloroplastic	.	.	.	.	pfam15301	SLAIN	SLAIN motif-containing family. The SLAIN motif containing family is named after the presence of a SLAIN motif in SLAIN1. They are a family of microtubule plus-end tracking proteins.	GO:0009902|chloroplast relocation;	GO:0009507|chloroplast;GO:0009707|chloroplast outer membrane;	.	.	.
OS01G0652000	1053	57	125	350.535	32	14	29	26.2544	13.3515	3.73893	1.57728e-16	3.18778e-13	up	yes	OS01G0652000	protein_coding	chr1:26367912-26369437:+	gi|113533266|dbj|BAF05649.1|	501	1e-58	Os01g0652000 [Oryza sativa Japonica Group]	gi|32968956|dbj|AK058938.1|	1401	0	Oryza sativa Japonica Group cDNA clone:001-009-F08, full insert sequence	Q9LI74	90.1	1e-17	Protein CHUP1, chloroplastic	.	.	.	.	pfam12474	PKK	Polo kinase kinase. This domain family is found in eukaryotes, and is approximately 140 amino acids in length. The family is found in association with pfam00069. Polo-like kinase 1 (Plx1) is essential during mitosis for the activation of Cdc25C, for spindle assembly, and for cyclin B degradation. This family is Polo kinase kinase (PKK) which phosphorylates Polo kinase and Polo-like kinase to acti…	GO:0009902|chloroplast relocation;	GO:0009507|chloroplast;GO:0009707|chloroplast outer membrane;	.	.	.
OS01G0679500	356	50	77	139.094	10	18	18	17.2101	8.08213	3.01474	4.90755e-08	1.84239e-05	up	yes	OS01G0679500	protein_coding	chr1:27956735-27959135:+	gi|56202143|dbj|BAD73476.1|	648	1e-75	hypothetical protein [Oryza sativa Japonica Group]	gi|937893927|dbj|AP014957.1|	2401	0	Oryza sativa Japonica Group DNA, chromosome 1, cultivar: Nipponbare, complete sequence	Q766C3	61.6	1e-08	Aspartic proteinase nepenthesin-1	.	.	.	.	pfam14543	TAXi_N	Xylanase inhibitor N-terminal. The N- and C-termini of the members of this family are jointly necessary for creating the catalytic pocket necessary for cleaving xylanase. Phytopathogens produce xylanase that destroys plant cells, so its destruction through proteolysis is vital for plant-survival.	.	GO:0005576|extracellular region;	GO:0004190|aspartic-type endopeptidase activity;	.	.
OS01G0679550	279	38	71	111.555	16	7	16	13.6302	8.1844	3.03288	5.56894e-07	0.00015205	up	yes	OS01G0679550	protein_coding	chr1:27960362-27961312:+	gi|56202144|dbj|BAD73477.1|	1570	0	chloroplast nucleoid DNA binding protein-like [Oryza sativa Japonica Group]	gi|937893927|dbj|AP014957.1|	951	0	Oryza sativa Japonica Group DNA, chromosome 1, cultivar: Nipponbare, complete sequence	Q9LNJ3	102	8e-23	Aspartyl protease family protein 2	.	.	.	.	pfam14541	TAXi_C	Xylanase inhibitor C-terminal. The N- and C-termini of the members of this family are jointly necessary for creating the catalytic pocket necessary for cleaving xylasnase. Phytopathogens produce xylanase that destroys plant cells, so its destruction through proteolysis is vital for plant-survival.	GO:0030163|protein catabolic process;GO:0006508|proteolysis;GO:0080167|response to karrikin;	GO:0016020|membrane;GO:0009505|plant-type cell wall;	GO:0004190|aspartic-type endopeptidase activity;	.	.
OS01G0683550	102	3	5	31.0803	2	2	3	2.53524	12.2593	3.61581	0.000107838	0.0118388	up	yes	OS01G0683550	protein_coding	chr1:28168418-28172563:-	gi|937897747|dbj|BAS73727.1|	1286	1e-177	Os01g0683550 [Oryza sativa Japonica Group]	gi|1002231504|ref|XR_001540287.1|	476	0	PREDICTED: Oryza sativa Japonica Group CDP-diacylglycerol--serine O-phosphatidyltransferase 3-like (LOC9271420), transcript variant X2, misc_RNA	Q5N8Q3	51.6	2e-06	CDP-diacylglycerol--serine O-phosphatidyltransferase 3	.	.	.	.	pfam03034	PSS	Phosphatidyl serine synthase. Phosphatidyl serine synthase is also known as serine exchange enzyme. This family represents eukaryotic PSS I and II which are membrane bound proteins which catalyses the replacement of the head group of a phospholipid (phosphotidylcholine or phosphotidylethanolamine) by L-serine.	GO:0006646|phosphatidylethanolamine biosynthetic process;GO:0006659|phosphatidylserine biosynthetic process;GO:0008654|phospholipid biosynthetic process;	GO:0005789|endoplasmic reticulum membrane;GO:0016021|integral component of membrane;	GO:0003882|CDP-diacylglycerol-serine O-phosphatidyltransferase activity;	.	.
OS01G0709000	241	1	0	67.9834	0	1	0	0.440978	154.165	7.26833	3.21925e-07	9.53239e-05	up	yes	OS01G0709000	protein_coding	chr1:29469565-29471507:+	gi|1002229719|ref|XP_015645252.1|	1393	0	PREDICTED: myb-related protein Zm38 [Oryza sativa Japonica Group]	gi|156765102|dbj|AK288487.1|	1328	0	Oryza sativa Japonica Group cDNA, clone: J090040H24, full insert sequence	Q9SPG3	224	4e-67	Transcription factor MYB26	ECU11g1690	112	8e-28	COG5147	pfam00249	Myb_DNA-binding	Myb-like DNA-binding domain. This family contains the DNA binding domains from Myb proteins, as well as the SANT domain family.	GO:0009834|plant-type secondary cell wall biogenesis;GO:0009739|response to gibberellin;GO:0006351|transcription, DNA-templated;	GO:0005634|nucleus;	GO:0003677|DNA binding;GO:0003700|transcription factor activity, sequence-specific DNA binding;	K09422	MYBP; myb proto-oncogene protein, plant
OS01G0728100	4024	115	83	1193.14	9	29	34	27.103	44.0225	5.46017	1.57839e-10	9.90544e-08	up	yes	OS01G0728100	protein_coding	chr1:30361864-30364101:+	gi|1002227407|ref|XP_015631828.1|	1497	0	PREDICTED: GDSL esterase/lipase At5g45670 [Oryza sativa Japonica Group]	gi|32980969|dbj|AK070946.1|	2148	0	Oryza sativa Japonica Group cDNA clone:J023074K21, full insert sequence	Q9FK75	377	2e-122	GDSL esterase/lipase At5g45670	PA4921	55.1	3e-07	COG3240	pfam00657	Lipase_GDSL	GDSL-like Lipase/Acylhydrolase.	GO:0016042|lipid catabolic process;	GO:0005576|extracellular region;	GO:0016788|hydrolase activity, acting on ester bonds;	.	.
OS01G0741200	752	70	104	264.838	38	43	58	50.7098	5.22262	2.38477	1.25012e-07	4.27349e-05	up	yes	OS01G0741200	protein_coding	chr1:30949379-30952405:-	gi|1002227702|ref|XP_015633426.1|	2223	0	PREDICTED: lysM domain receptor-like kinase 3 [Oryza sativa Japonica Group]	gi|1002227701|ref|XM_015777940.1|	1537	0	PREDICTED: Oryza sativa Japonica Group lysM domain receptor-like kinase 3 (LOC4327211), mRNA	F4IB81	569	0	LysM domain receptor-like kinase 3	.	.	.	.	pfam07714	Pkinase_Tyr	Protein tyrosine kinase.	GO:0009738|abscisic acid-activated signaling pathway;GO:0006952|defense response;GO:0050832|defense response to fungus;GO:0045087|innate immune response;GO:0031348|negative regulation of defense response;GO:0009789|positive regulation of abscisic acid-activated signaling pathway;GO:0009737|response to abscisic acid;	GO:0016021|integral component of membrane;GO:0005886|plasma membrane;	GO:0005524|ATP binding;GO:0004674|protein serine/threonine kinase activity;	.	.
OS01G0756200	1795	41	70	537.755	15	12	8	12.8286	41.9184	5.38951	9.09776e-35	5.46476e-31	up	yes	BZIP06	protein_coding	chr1:31728015-31730360:+	gi|1002227829|ref|XP_015634100.1|	1124	5e-151	PREDICTED: basic leucine zipper 6 [Oryza sativa Japonica Group]	gi|1002227828|ref|XM_015778614.1|	1111	0	PREDICTED: Oryza sativa Japonica Group basic leucine zipper 6 (LOC4325139), mRNA	Q5JMK6	437	3e-152	Basic leucine zipper 6	.	.	.	.	pfam00170	bZIP_1	bZIP transcription factor. The Pfam entry includes the basic region and the leucine zipper region.	GO:0045893|positive regulation of transcription, DNA-templated;GO:0006351|transcription, DNA-templated;	GO:0005634|nucleus;	GO:0000977|RNA polymerase II regulatory region sequence-specific DNA binding;GO:0003700|transcription factor activity, sequence-specific DNA binding;	.	.
OS01G0786500	171	2	8	50.9231	1	0	1	0.658961	77.2779	6.27198	1.485e-09	7.61462e-07	up	yes	OS01G0786500	protein_coding	chr1:33350154-33351195:-	gi|937898714|dbj|BAS74694.1|	786	5e-101	Os01g0786500, partial [Oryza sativa Japonica Group]	gi|1002228696|ref|XM_015783964.1|	890	0	PREDICTED: Oryza sativa Japonica Group uclacyanin-2 (LOC4327048), mRNA	O82081	114	2e-28	Uclacyanin 1	.	.	.	.	pfam02298	Cu_bind_like	Plastocyanin-like domain. This family represents a domain found in flowering plants related to the copper binding protein plastocyanin. Some members of this family may not bind copper due to the lack of key residues.	.	GO:0031225|anchored component of membrane;GO:0046658|anchored component of plasma membrane;	GO:0009055|electron carrier activity;GO:0046872|metal ion binding;	.	.
OS01G0793300	56	14	47	33.773	4	4	7	5.40584	6.24752	2.64328	0.00034098	0.027678	up	yes	OS01G0793300	protein_coding	chr1:33601018-33605323:-	gi|255673771|dbj|BAH91331.1|	1679	0	Os01g0793300 [Oryza sativa Japonica Group]	gi|116010668|dbj|AK241303.1|	2888	0	Oryza sativa Japonica Group cDNA, clone: J065140J12, full insert sequence	P43309	240	8e-67	Polyphenol oxidase, chloroplastic	.	.	.	.	pfam12143	PPO1_KFDV	Protein of unknown function (DUF_B2219). This domain family is found in eukaryotes, and is typically between 138 and 152 amino acids in length. and the family is found in association with pfam00264. Many members are plant or plastid polyphenol oxidases, and there is a highly conserved sequence motif: KFDV, from which the name derives. This is the C-terminal domain of these oxidases.	GO:0046148|pigment biosynthetic process;	GO:0009543|chloroplast thylakoid lumen;	GO:0004097|catechol oxidase activity;GO:0046872|metal ion binding;	K00422	E1.10.3.1; polyphenol oxidase [EC:1.10.3.1]
OS01G0793800	81	104	108	89.7313	23	22	15	22.1747	4.04656	2.01669	0.000166453	0.0166639	up	yes	OS01G0793800	protein_coding	chr1:33618550-33619174:-	gi|1002228106|ref|XP_015635376.1|	446	2e-53	PREDICTED: uncharacterized protein LOC4324132 [Oryza sativa Japonica Group]	gi|1002228105|ref|XM_015779890.1|	625	0	PREDICTED: Oryza sativa Japonica Group uncharacterized LOC4324132 (LOC4324132), mRNA	.	.	.	.	.	.	.	.	pfam14009	DUF4228	Domain of unknown function (DUF4228). This domain is found in plants. The function is not known.	.	.	.	.	.
OS01G0821900	433	43	122	170.747	26	11	36	25.3373	6.73893	2.75252	1.61833e-06	0.000373878	up	yes	OS01G0821900	protein_coding	chr1:35082084-35085074:-	gi|1002235670|ref|XP_015622032.1|	3494	0	PREDICTED: probable LRR receptor-like serine/threonine-protein kinase IRK [Oryza sativa Japonica Group]	gi|1002235685|ref|XM_015766555.1|	2519	0	PREDICTED: Oryza sativa Japonica Group probable LRR receptor-like serine/threonine-protein kinase IRK (LOC4327614), transcript variant X9, mRNA	Q9LY03	154	3e-37	Probable LRR receptor-like serine/threonine-protein kinase IRK	MA2301_1	92	2e-19	COG4886	pfam00069	Pkinase	Protein kinase domain.	.	GO:0016021|integral component of membrane;GO:0005886|plasma membrane;	GO:0005524|ATP binding;GO:0004672|protein kinase activity;	.	.
OS01G0839900	1815	112	196	603.663	27	4	18	16.5376	36.5025	5.18992	1.19105e-08	5.38496e-06	up	yes	OS01G0839900	protein_coding	chr1:36029895-36030895:-	gi|1002232717|ref|XP_015618086.1|	1166	3e-158	PREDICTED: osmotin-like protein [Oryza sativa Japonica Group]	gi|1002232716|ref|XM_015762600.1|	1001	0	PREDICTED: Oryza sativa Japonica Group osmotin-like protein (LOC4327387), mRNA	Q41350	292	3e-96	Osmotin-like protein	.	.	.	.	pfam00314	Thaumatin	Thaumatin family.	.	GO:0005618|cell wall;GO:0005576|extracellular region;	.	.	.
OS01G0855000	2930	103	1160	1181.79	32	44	96	61.9528	19.0756	4.25366	1.46818e-08	6.52695e-06	up	yes	OS01G0855000	protein_coding	chr1:36863177-36871094:-	gi|1002235888|ref|XP_015622145.1|	2465	0	PREDICTED: glycerol-3-phosphate 2-O-acyltransferase 6 [Oryza sativa Japonica Group]	gi|1002235897|ref|XM_015766664.1|	3617	0	PREDICTED: Oryza sativa Japonica Group glycerol-3-phosphate 2-O-acyltransferase 6 (LOC4324826), transcript variant X6, mRNA	O80437	711	0	Glycerol-3-phosphate 2-O-acyltransferase 6	.	.	.	.	pfam01553	Acyltransferase	Acyltransferase. This family contains acyltransferases involved in phospholipid biosynthesis and other proteins of unknown function. This family also includes tafazzin, the Barth syndrome gene.	GO:0010143|cutin biosynthetic process;GO:0009908|flower development;GO:0008654|phospholipid biosynthetic process;	GO:0016021|integral component of membrane;GO:0016020|membrane;	GO:0090447|glycerol-3-phosphate 2-O-acyltransferase activity;GO:0016791|phosphatase activity;	K13508	GPAT; glycerol-3-phosphate acyltransferase [EC:2.3.1.15]
OS01G0880800	98	0	13	31.1203	1	1	4	2.10602	14.7768	3.88526	5.4896e-05	0.0070804	up	yes	OS01G0880800	protein_coding	chr1:38224446-38225878:+	gi|1002227084|ref|XP_015630103.1|	1808	0	PREDICTED: stearoyl-[acyl-carrier-protein] 9-desaturase 1, chloroplastic [Oryza sativa Japonica Group]	gi|1002227083|ref|XM_015774617.1|	1347	0	PREDICTED: Oryza sativa Japonica Group stearoyl-[acyl-carrier-protein] 9-desaturase 1, chloroplastic (LOC4324844), mRNA	Q8LJJ9	701	0	Stearoyl-[acyl-carrier-protein] 9-desaturase 1, chloroplastic	.	.	.	.	pfam03405	FA_desaturase_2	Fatty acid desaturase.	GO:0006633|fatty acid biosynthetic process;	GO:0009507|chloroplast;GO:0016020|membrane;	GO:0045300|acyl-[acyl-carrier-protein] desaturase activity;GO:0046872|metal ion binding;	K03921	DESA1; acyl-[acyl-carrier-protein] desaturase [EC:1.14.19.2]
OS01G0913600	33	1	75	30.4997	3	1	2	2.0825	14.6457	3.8724	4.62938e-05	0.00621889	up	yes	OS01G0913600	protein_coding	chr1:39822035-39823763:-	gi|1002226070|ref|XP_015625033.1|	1015	2e-135	PREDICTED: rho GDP-dissociation inhibitor 1 [Oryza sativa Japonica Group]	gi|32981758|dbj|AK071735.1|	1084	0	Oryza sativa Japonica Group cDNA clone:J023112G04, full insert sequence	Q9SFC6	229	2e-71	Rho GDP-dissociation inhibitor 1	.	.	.	.	pfam02115	Rho_GDI	RHO protein GDP dissociation inhibitor.	GO:0009932|cell tip growth;GO:0010053|root epidermal cell differentiation;	GO:0005737|cytoplasm;	GO:0005096|GTPase activator activity;GO:0005094|Rho GDP-dissociation inhibitor activity;	K12462	ARHGDI, RHOGDI; Rho GDP-dissociation inhibitor
OS01G0914300	378	17	31	120.741	1	2	6	3.21772	37.5239	5.22974	1.47468e-08	6.52695e-06	up	yes	OS01G0914300	protein_coding	chr1:39839621-39840442:+	gi|1002224681|ref|XP_015638321.1|	402	5e-46	PREDICTED: putative lipid-transfer protein DIR1 [Oryza sativa Japonica Group]	gi|1002224680|ref|XM_015782835.1|	822	0	PREDICTED: Oryza sativa Japonica Group putative lipid-transfer protein DIR1 (LOC4324344), mRNA	.	.	.	.	.	.	.	.	pfam14368	LTP_2	Probable lipid transfer. The members of this family are probably involved in lipid transfer. The family has several highly conserved cysteines, paired in various ways.	.	.	.	.	.
OS01G0919800	24	103	64	61.129	353	202	255	288.825	0.211647	-2.24027	0.000210183	0.0197451	down	yes	PIN5A	protein_coding	chr1:40136226-40142760:-	gi|1002235291|ref|XP_015621859.1|	1464	0	PREDICTED: probable auxin efflux carrier component 6 isoform X3 [Oryza sativa Japonica Group]	gi|1002235286|ref|XM_015766371.1|	1417	0	PREDICTED: Oryza sativa Japonica Group probable auxin efflux carrier component 6 (LOC4324368), transcript variant X1, mRNA	Q5JLM1	567	0	Probable auxin efflux carrier component 5a	.	.	.	.	pfam03547	Mem_trans	Membrane transport protein. This family includes auxin efflux carrier proteins and other transporter proteins from all domains of life.	GO:0010252|auxin homeostasis;GO:0009926|auxin polar transport;GO:0009734|auxin-activated signaling pathway;	GO:0005783|endoplasmic reticulum;GO:0016021|integral component of membrane;GO:0005886|plasma membrane;	GO:0010329|auxin efflux transmembrane transporter activity;	K13947	PIN; auxin efflux carrier family
OS01G0935800	155	1	4	44.9643	0	0	1	0.33536	134.078	7.06693	1.95531e-09	9.78751e-07	up	yes	OS01G0935800	protein_coding	chr1:41079487-41080890:-	gi|937900116|dbj|BAS76096.1|	1262	3e-173	Os01g0935800, partial [Oryza sativa Japonica Group]	gi|1002233037|ref|XM_015763978.1|	914	0	PREDICTED: Oryza sativa Japonica Group probable leucine-rich repeat receptor-like protein kinase At5g49770 (LOC4326796), mRNA	O49840	143	1e-37	Protein kinase 2B, chloroplastic	.	.	.	.	pfam07714	Pkinase_Tyr	Protein tyrosine kinase.	.	GO:0005737|cytoplasm;GO:0005634|nucleus;GO:0005886|plasma membrane;GO:0009536|plastid;	GO:0005524|ATP binding;GO:0004674|protein serine/threonine kinase activity;	K04733	IRAK4; interleukin-1 receptor-associated kinase 4 [EC:2.7.11.1]
OS01G0937900	1228	76	453	497.723	65	35	105	71.6811	6.94357	2.79568	2.6656e-06	0.000568936	up	yes	OS01G0937900	protein_coding	chr1:41179510-41180259:+	gi|1002229452|ref|XP_015643711.1|	163	2e-11	PREDICTED: classical arabinogalactan protein 26 [Oryza sativa Japonica Group]	gi|1002229451|ref|XM_015788225.1|	750	0	PREDICTED: Oryza sativa Japonica Group classical arabinogalactan protein 26 (LOC4326536), mRNA	.	.	.	.	.	.	.	.	pfam10218	DUF2054	Uncharacterized conserved protein (DUF2054). This entry contains 14 conserved cysteines, three of which are CC-dimers. The region is of approximately 200 residues in length but its function is unknown.	.	.	.	.	.
OS01G0941200	119	155	149	129.92	20	6	26	17.8372	7.28366	2.86466	4.01314e-06	0.000811253	up	yes	OS01G0941200	protein_coding	chr1:41365160-41366543:+	gi|1002235127|ref|XP_015621781.1|	1674	0	PREDICTED: glucan endo-1,3-beta-glucosidase GII [Oryza sativa Japonica Group]	gi|1002235126|ref|XM_015766295.1|	1232	0	PREDICTED: Oryza sativa Japonica Group glucan endo-1,3-beta-glucosidase GII (LOC4326520), mRNA	P15737	473	9e-165	Glucan endo-1,3-beta-glucosidase GII	.	.	.	.	pfam00332	Glyco_hydro_17	Glycosyl hydrolases family 17.	GO:0006076|(1->3)-beta-D-glucan catabolic process;GO:0050832|defense response to fungus;	.	GO:0042973|glucan endo-1,3-beta-D-glucosidase activity;	.	.
OS01G0944700	467	578	545	488.042	55	26	124	70.8481	6.88856	2.7842	5.41037e-05	0.00699968	up	yes	OS01G0944700	protein_coding	chr1:41533329-41535615:-	gi|1002228811|ref|XP_015640300.1|	1695	0	PREDICTED: uncharacterized protein LOC4326064 [Oryza sativa Japonica Group]	gi|32980080|dbj|AK070056.1|	1289	0	Oryza sativa Japonica Group cDNA clone:J023041A20, full insert sequence	P15737	491	2e-171	Glucan endo-1,3-beta-glucosidase GII	.	.	.	.	pfam00332	Glyco_hydro_17	Glycosyl hydrolases family 17.	GO:0006076|(1->3)-beta-D-glucan catabolic process;GO:0050832|defense response to fungus;	.	GO:0042973|glucan endo-1,3-beta-D-glucosidase activity;	.	.
OS01G0957100	1041	54	283	390.098	29	49	35	42.73	9.12939	3.19052	1.57863e-07	5.268e-05	up	yes	OS01G0957100	protein_coding	chr1:42184508-42187651:+	gi|1002233602|ref|XP_015620996.1|	4649	0	PREDICTED: probably inactive leucine-rich repeat receptor-like protein kinase At3g28040 [Oryza sativa Japonica Group]	gi|1002233601|ref|XM_015765510.1|	3030	0	PREDICTED: Oryza sativa Japonica Group probably inactive leucine-rich repeat receptor-like protein kinase At3g28040 (LOC4325381), mRNA	Q9LRT1	948	0	Probably inactive leucine-rich repeat receptor-like protein kinase At3g28040	MA2301_1	124	4e-30	COG4886	pfam00069	Pkinase	Protein kinase domain.	.	GO:0016021|integral component of membrane;	GO:0005524|ATP binding;GO:0004672|protein kinase activity;	.	.
OS02G0110101	4	4	8	4.77043	20	67	22	43.3955	0.109929	-3.18535	7.92459e-05	0.00954743	down	yes	OS02G0110101	protein_coding	chr2:554511-556079:-	gi|1002244418|ref|XP_015626416.1|	1928	0	PREDICTED: probable inactive linolenate hydroperoxide lyase [Oryza sativa Japonica Group]	gi|1002244417|ref|XM_015770930.1|	1569	0	PREDICTED: Oryza sativa Japonica Group probable inactive linolenate hydroperoxide lyase (LOC4328040), mRNA	Q9ZSY9	423	4e-141	Linolenate hydroperoxide lyase, chloroplastic	.	.	.	.	pfam00067	p450	Cytochrome P450. Cytochrome P450s are haem-thiolate proteins involved in the oxidative degradation of various compounds. They are particularly well known for their role in the degradation of environmental toxins and mutagens. They can be divided into 4 classes, according to the method by which electrons from NAD(P)H are delivered to the catalytic site. Sequence conservation is relatively low with…	GO:0010597|green leaf volatile biosynthetic process;	GO:0009507|chloroplast;	GO:0020037|heme binding;GO:0005506|iron ion binding;GO:0016829|lyase activity;GO:0004497|monooxygenase activity;GO:0016705|oxidoreductase activity, acting on paired donors, with incorporation or reduction of molecular oxygen;	.	.
OS02G0121700	776	494	1663	856.24	18	24	5	18.0851	47.3451	5.56514	1.67302e-08	7.32766e-06	up	yes	LIS	protein_coding	chr2:1145837-1151052:+	gi|1002239152|ref|XP_015623808.1|	2876	0	PREDICTED: S-(+)-linalool synthase, chloroplastic [Oryza sativa Japonica Group]	gi|1002239151|ref|XM_015768322.1|	2037	0	PREDICTED: Oryza sativa Japonica Group S-(+)-linalool synthase, chloroplastic (LOC4328124), mRNA	Q6ZH94	1105	0	S-(+)-linalool synthase, chloroplastic	.	.	.	.	pfam03936	Terpene_synth_C	Terpene synthase family, metal binding domain. It has been suggested that this gene family be designated tps (for terpene synthase). It has been split into six subgroups on the basis of phylogeny, called tpsa-tpsf. tpsa includes vetispiridiene synthase, 5-epi- aristolochene synthase, and (+)-delta-cadinene synthase. tpsb includes (-)-limonene synthase. tpsc includes kaurene synthase A. tpsd inclu…	GO:0042742|defense response to bacterium;GO:0043693|monoterpene biosynthetic process;GO:0016114|terpenoid biosynthetic process;	GO:0009507|chloroplast;	GO:0000287|magnesium ion binding;GO:0034007|S-linalool synthase activity;GO:0010333|terpene synthase activity;	K15086	TPS14; (3S)-linalool synthase [EC:4.2.3.25]
OS02G0178700	474	12	14	141.171	2	0	5	2.324	60.7449	5.92469	2.85153e-05	0.00413442	up	yes	OS02G0178700	protein_coding	chr2:4350872-4351973:+	gi|1002238019|ref|XP_015623213.1|	545	3e-65	PREDICTED: vitellogenin-1 [Oryza sativa Japonica Group]	gi|1002238018|ref|XM_015767727.1|	978	0	PREDICTED: Oryza sativa Japonica Group vitellogenin-1 (LOC4328495), mRNA	.	.	.	.	.	.	.	.	pfam11264	ThylakoidFormat	Thylakoid formation protein. THF1 is localized to the outer plastid membrane and the stroma. THF1 has a role in sugar signalling. THF1 is also thought to have a role in chloroplast and leaf development. THF1 has been shown to play a crucial role in vesicle-mediated thylakoid membrane biogenesis.	.	.	.	.	.
OS02G0179200	159	117	283	164.965	34	36	32	37.6092	4.38631	2.13301	2.3702e-06	0.000516373	up	yes	OS02G0179200	protein_coding	chr2:4390150-4393564:-	gi|1002239508|ref|XP_015623989.1|	1478	0	PREDICTED: putative glutamine amidotransferase YLR126C [Oryza sativa Japonica Group]	gi|1002239507|ref|XM_015768503.1|	1338	0	PREDICTED: Oryza sativa Japonica Group putative glutamine amidotransferase YLR126C (LOC4328499), mRNA	O82225	256	1e-80	Gamma-glutamyl peptidase 5	PA1742	107	1e-25	COG0518	pfam00117	GATase	Glutamine amidotransferase class-I.	GO:0019760|glucosinolate metabolic process;	GO:0005829|cytosol;	GO:0008233|peptidase activity;	.	.
OS02G0190500	732	125	201	305.765	86	38	73	69.0681	4.42701	2.14633	9.19241e-07	0.000230067	up	yes	OS02G0190500	protein_coding	chr2:5019765-5028028:+	gi|1002246110|ref|XP_015627233.1|	3185	0	PREDICTED: protein STRUBBELIG-RECEPTOR FAMILY 8 [Oryza sativa Japonica Group]	gi|37988373|dbj|AK111710.1|	2901	0	Oryza sativa Japonica Group cDNA clone:J023020E04, full insert sequence	Q6R2J8	776	0	Protein STRUBBELIG-RECEPTOR FAMILY 8	.	.	.	.	pfam00069	Pkinase	Protein kinase domain.	.	GO:0016021|integral component of membrane;GO:0005886|plasma membrane;	GO:0005524|ATP binding;GO:0004672|protein kinase activity;	.	.
OS02G0192001	33	20	54	31.3985	1	0	0	0.323601	97.0287	6.60034	3.17938e-08	1.24938e-05	up	yes	OS02G0192001	protein_coding	chr2:5112362-5112690:-	gi|125581123|gb|EAZ22054.1|	356	1e-41	hypothetical protein OsJ_05712 [Oryza sativa Japonica Group]	gi|937901440|dbj|AP014958.1|	329	3e-171	Oryza sativa Japonica Group DNA, chromosome 2, cultivar: Nipponbare, complete sequence	.	.	.	.	.	.	.	.	pfam15268	Dapper	Dapper. This is a family of signalling proteins. They act in a diverse range of signaling pathways and have a range of binding partners. They act as homo- and heterodimers.	.	.	.	.	.
OS02G0199800	1088	1123	673	891.464	114	96	150	129.528	6.88238	2.78291	4.92145e-18	1.21725e-14	up	yes	OS02G0199800	protein_coding	chr2:5587185-5593645:-	gi|1002238952|ref|XP_015623704.1|	5776	0	PREDICTED: C2 and GRAM domain-containing protein At1g03370 [Oryza sativa Japonica Group]	gi|32982993|dbj|AK072970.1|	3706	0	Oryza sativa Japonica Group cDNA clone:J023144C18, full insert sequence	Q9ZVT9	933	0	C2 and GRAM domain-containing protein At1g03370	.	.	.	.	pfam00168	C2	C2 domain.	.	GO:0016021|integral component of membrane;	.	.	.
OS02G0202000	809	32	153	280.984	8	0	11	6.27776	44.7587	5.4841	1.54743e-05	0.00247395	up	yes	OS02G0202000	protein_coding	chr2:5688698-5689609:+	gi|937902468|dbj|BAS77522.1|	1096	1e-148	Os02g0202000, partial [Oryza sativa Japonica Group]	gi|1002246024|ref|XM_015771708.1|	791	0	PREDICTED: Oryza sativa Japonica Group ethylene-responsive transcription factor WIN1 (LOC4328653), mRNA	Q9XI33	196	2e-60	Ethylene-responsive transcription factor WIN1	.	.	.	.	pfam00847	AP2	AP2 domain. This 60 amino acid residue domain can bind to DNA and is found in transcription factor proteins.	GO:0010143|cutin biosynthetic process;GO:0009873|ethylene-activated signaling pathway;GO:0009414|response to water deprivation;GO:0006351|transcription, DNA-templated;GO:0010166|wax metabolic process;	GO:0005634|nucleus;	GO:0043565|sequence-specific DNA binding;GO:0003700|transcription factor activity, sequence-specific DNA binding;	.	.
OS02G0230300	3351	6	2	943.03	1	4	11	5.77647	163.254	7.35097	8.94923e-09	4.13504e-06	up	yes	OS02G0230300	protein_coding	chr2:7323916-7324292:-	gi|937902719|dbj|BAS77773.1|	408	3e-49	Os02g0230300, partial [Oryza sativa Japonica Group]	gi|1002246805|ref|XM_015772091.1|	377	0	PREDICTED: Oryza sativa Japonica Group protodermal factor 1 (LOC9270481), mRNA	Q9S728	81.6	4e-18	Protodermal factor 1	.	.	.	.	pfam05814	DUF843	Baculovirus protein of unknown function (DUF843). This family consists of several Baculovirus proteins of around 85 residues long with no known function.	.	GO:0005576|extracellular region;	.	.	.
OS02G0255900	15	22	12	15.3624	1	0	1	0.658961	23.3131	4.54307	0.000363757	0.0290777	up	yes	OS02G0255900	protein_coding	chr2:8825029-8825614:+	gi|937902897|dbj|BAS77951.1|	146	3e-10	Os02g0255900 [Oryza sativa Japonica Group]	gi|937901440|dbj|AP014958.1|	586	0	Oryza sativa Japonica Group DNA, chromosome 2, cultivar: Nipponbare, complete sequence	.	.	.	.	.	.	.	.	pfam03369	Herpes_UL3	Herpesvirus UL3 protein.	.	.	.	.	.
OS02G0264800	638	17	61	202.055	4	8	14	9.51727	21.2303	4.40806	6.68281e-11	4.25746e-08	up	yes	OS02G0264800	protein_coding	chr2:9416888-9418713:-	gi|1002239812|ref|XP_015624149.1|	190	4e-16	PREDICTED: arabinogalactan peptide 20 [Oryza sativa Japonica Group]	gi|1002239811|ref|XM_015768663.1|	519	0	PREDICTED: Oryza sativa Japonica Group arabinogalactan peptide 20 (LOC4328951), mRNA	O82337	65.5	6e-13	Arabinogalactan peptide 16	.	.	.	.	pfam06376	DUF1070	Protein of unknown function (DUF1070). This family consists of several short hypothetical plant proteins of unknown function.	.	GO:0031225|anchored component of membrane;GO:0005886|plasma membrane;	.	.	.
OS02G0308400	667	16	571	351.851	26	5	12	14.6428	24.0289	4.5867	2.33535e-07	7.38305e-05	up	yes	OS02G0308400	protein_coding	chr2:12113907-12114966:-	gi|1002241101|ref|XP_015624844.1|	765	3e-97	PREDICTED: fasciclin-like arabinogalactan protein 6 [Oryza sativa Japonica Group]	gi|1002241100|ref|XM_015769358.1|	1032	0	PREDICTED: Oryza sativa Japonica Group fasciclin-like arabinogalactan protein 6 (LOC4329121), mRNA	Q9SIL7	138	1e-36	Fasciclin-like arabinogalactan protein 6	.	.	.	.	pfam02469	Fasciclin	Fasciclin domain. This extracellular domain is found repeated four times in grasshopper fasciclin I as well as in proteins from mammals, sea urchins, plants, yeast and bacteria.	.	GO:0031225|anchored component of membrane;GO:0005886|plasma membrane;	.	.	.
OS02G0479700	106	146	47	94.6741	6	12	8	9.91622	9.54739	3.25511	1.97265e-07	6.35568e-05	up	yes	OS02G0479700	protein_coding	chr2:16476985-16482171:-	gi|1002301186|ref|XP_015614026.1|	1234	0	PREDICTED: uncharacterized protein LOC4348515 [Oryza sativa Japonica Group]	gi|1002301185|ref|XM_015758540.1|	2348	0	PREDICTED: Oryza sativa Japonica Group uncharacterized LOC4348515 (LOC4348515), mRNA	.	.	.	.	.	.	.	.	pfam02902	Peptidase_C48	Ulp1 protease family, C-terminal catalytic domain. This domain contains the catalytic triad Cys-His-Asn.	.	.	.	.	.
OS02G0558600	147	5	75	63.9101	9	7	16	11.365	5.62341	2.49145	0.000221699	0.0204874	up	yes	OS02G0558600	protein_coding	chr2:21174988-21180171:-	gi|1002240739|ref|XP_015624662.1|	2902	0	PREDICTED: uncharacterized protein LOC4329682 isoform X1 [Oryza sativa Japonica Group]	gi|1002240738|ref|XM_015769176.1|	2360	0	PREDICTED: Oryza sativa Japonica Group uncharacterized LOC4329682 (LOC4329682), transcript variant X1, mRNA	Q67Y69	67	3e-10	Protein WVD2-like 7	.	.	.	.	pfam13886	DUF4203	Domain of unknown function (DUF4203). This is the N-terminal region of 7tm proteins. The function is not known.	.	GO:0005737|cytoplasm;GO:0005874|microtubule;	.	.	.
OS02G0569400	14	14	17	13.6335	1	1	0	0.764579	17.8313	4.15634	0.000731959	0.04972	up	yes	CYP76M8	protein_coding	chr2:21690378-21692185:+	gi|1002238814|ref|XP_015623630.1|	2445	0	PREDICTED: oryzalexin D synthase [Oryza sativa Japonica Group]	gi|1002238813|ref|XM_015768144.1|	1736	0	PREDICTED: Oryza sativa Japonica Group oryzalexin D synthase (LOC4329722), mRNA	Q6YTF1	768	0	Oryzalexin D synthase	alr4833	97.4	9e-21	COG2124	pfam00067	p450	Cytochrome P450. Cytochrome P450s are haem-thiolate proteins involved in the oxidative degradation of various compounds. They are particularly well known for their role in the degradation of environmental toxins and mutagens. They can be divided into 4 classes, according to the method by which electrons from NAD(P)H are delivered to the catalytic site. Sequence conservation is relatively low with…	GO:0006952|defense response;GO:0051502|diterpene phytoalexin biosynthetic process;GO:0016102|diterpenoid biosynthetic process;GO:0055114|oxidation-reduction process;	GO:0016021|integral component of membrane;GO:0016020|membrane;	GO:0036202|ent-cassa-12,15-diene 11-hydroxylase activity;GO:0020037|heme binding;GO:0005506|iron ion binding;GO:0004497|monooxygenase activity;	K16084	CYP76M7; ent-cassa-12,15-diene 11-hydroxylase [EC:1.14.13.145]
OS02G0574600	159	2	4	46.4419	2	0	2	1.31792	35.2387	5.13909	8.49285e-08	3.00083e-05	up	yes	OS02G0574600	protein_coding	chr2:22043899-22046884:-	gi|1002239611|ref|XP_015624043.1|	1443	0	PREDICTED: uncharacterized protein LOC4329745 [Oryza sativa Japonica Group]	gi|1002239610|ref|XM_015768557.1|	1150	0	PREDICTED: Oryza sativa Japonica Group uncharacterized LOC4329745 (LOC4329745), mRNA	.	.	.	.	.	.	.	.	pfam13266	DUF4057	Protein of unknown function (DUF4057). This family of proteins is functionally uncharacterized. This family of proteins is found in eukaryotes. Proteins in this family are typically between 279 and 322 amino acids in length.	.	.	.	.	.
OS02G0575200	338	59	899	366.13	56	23	92	59.1173	6.19329	2.63071	0.000345165	0.0279637	up	yes	OS02G0575200	protein_coding	chr2:22068014-22070683:-	gi|1002239794|ref|XP_015624140.1|	1677	0	PREDICTED: phosphopantothenate--cysteine ligase 1 [Oryza sativa Japonica Group]	gi|32979591|dbj|AK069567.1|	1543	0	Oryza sativa Japonica Group cDNA clone:J023021M06, full insert sequence	Q69S81	650	0	Phosphopantothenate--cysteine ligase 1	SPCC4B3.18	200	4e-58	COG0452	pfam04127	DFP	DNA / pantothenate metabolizm flavoprotein. The DNA/pantothenate metabolizm flavoprotein (EC:4.1.1.36) affects synthesis of DNA, and pantothenate metabolizm.	GO:0015937|coenzyme A biosynthetic process;	.	GO:0004632|phosphopantothenate--cysteine ligase activity;	K01922	PPCS, coaB; phosphopantothenate-cysteine ligase [EC:6.3.2.5]
OS02G0579300	219	3	69	81.7336	6	1	5	4.05938	20.1345	4.3316	3.82337e-09	1.82683e-06	up	yes	OS02G0579300	protein_coding	chr2:22267920-22269974:+	gi|937904352|dbj|BAS79406.1|	1021	8e-138	Os02g0579300 [Oryza sativa Japonica Group]	gi|1002241134|ref|XM_015769376.1|	495	0	PREDICTED: Oryza sativa Japonica Group myb-related protein Zm38 (LOC4329770), mRNA	Q7XBH4	75.5	5e-15	Myb-related protein Myb4	.	.	.	.	pfam00249	Myb_DNA-binding	Myb-like DNA-binding domain. This family contains the DNA binding domains from Myb proteins, as well as the SANT domain family.	GO:0006355|regulation of transcription, DNA-templated;GO:0006351|transcription, DNA-templated;	GO:0005634|nucleus;	GO:0003677|DNA binding;	K09422	MYBP; myb proto-oncogene protein, plant
OS02G0616100	1015	167	3964	1447.93	107	30	70	71.3298	20.299	4.34334	2.19577e-11	1.64996e-08	up	yes	OS02G0616100	protein_coding	chr2:24372806-24374439:+	gi|1002237322|ref|XP_015622869.1|	2133	0	PREDICTED: uncharacterized protein At4g06744 [Oryza sativa Japonica Group]	gi|937901440|dbj|AP014958.1|	1589	0	Oryza sativa Japonica Group DNA, chromosome 2, cultivar: Nipponbare, complete sequence	Q8W3M4	182	2e-50	Uncharacterized protein At4g06744	.	.	.	.	pfam13830	DUF4192	Domain of unknown function (DUF4192).	.	GO:0005576|extracellular region;	.	.	.
OS02G0617400	344	9	0	99.7274	0	1	0	0.440978	226.15	7.82114	3.84609e-08	1.47443e-05	up	yes	OS02G0617400	protein_coding	chr2:24516374-24518168:+	gi|125540308|gb|EAY86703.1|	1810	0	hypothetical protein OsI_08086 [Oryza sativa Indica Group]	gi|1002242761|ref|XM_015770116.1|	1343	0	PREDICTED: Oryza sativa Japonica Group GDSL esterase/lipase At5g33370 (LOC4329992), mRNA	Q8LB81	510	2e-178	GDSL esterase/lipase At5g33370	all3634	65.1	1e-10	COG3240	pfam00657	Lipase_GDSL	GDSL-like Lipase/Acylhydrolase.	GO:0016042|lipid catabolic process;	GO:0005576|extracellular region;	GO:0016788|hydrolase activity, acting on ester bonds;	.	.
OS02G0629000	1441	2833	1481	1822.7	164	360	408	348.65	5.22788	2.38623	0.00012951	0.0136479	up	yes	OS02G0629000	protein_coding	chr2:25153298-25154265:-	gi|1002239575|ref|XP_015624025.1|	495	3e-58	PREDICTED: uncharacterized protein LOC4330048 [Oryza sativa Japonica Group]	gi|937901440|dbj|AP014958.1|	968	0	Oryza sativa Japonica Group DNA, chromosome 2, cultivar: Nipponbare, complete sequence	.	.	.	.	.	.	.	.	pfam04520	Senescence_reg	Senescence regulator. This protein regulates the expression of proteins associated with leaf senescence in plants.	.	.	.	.	.
OS02G0635800	457	34	135	177.906	14	7	28	17.0073	10.4605	3.38688	1.44167e-05	0.00236645	up	yes	OS02G0635800	protein_coding	chr2:25497325-25498429:+	gi|1002241281|ref|XP_015624938.1|	459	8e-52	PREDICTED: transcription factor TCP7 [Oryza sativa Japonica Group]	gi|937901440|dbj|AP014958.1|	1105	0	Oryza sativa Japonica Group DNA, chromosome 2, cultivar: Nipponbare, complete sequence	Q9FMX2	102	8e-24	Transcription factor TCP7	.	.	.	.	pfam03634	TCP	TCP family transcription factor. This is a family of TCP plant transcription factors. TCP proteins were named after the first characterized members (TB1, CYC and PCFs) and they are involved in multiple developmental control pathways. This region contains a DNA binding basic-Helix-Loop-Helix (bHLP) structure.	GO:0006355|regulation of transcription, DNA-templated;GO:0006351|transcription, DNA-templated;	GO:0005634|nucleus;	GO:0003677|DNA binding;GO:0003700|transcription factor activity, sequence-specific DNA binding;	.	.
OS02G0638200	85	59	40	55.9402	3	2	7	4.20028	13.3182	3.73533	2.58415e-07	7.87362e-05	up	yes	OS02G0638200	protein_coding	chr2:25583503-25584493:-	gi|255671121|dbj|BAF09446.2|	900	4e-118	Os02g0638200, partial [Oryza sativa Japonica Group]	gi|1002239738|ref|XM_015768626.1|	991	0	PREDICTED: Oryza sativa Japonica Group uncharacterized protein At1g65710 (LOC4330095), mRNA	Q5XVH5	65.5	2e-10	Uncharacterized protein At1g65710	.	.	.	.	pfam06995	Phage_P2_GpU	Phage P2 GpU. This family consists of several bacterial and phage proteins of around 130 residues in length which seem to be related to the bacteriophage P2 GpU protein which is thought to be involved in tail assembly.	.	GO:0005737|cytoplasm;	GO:0004022|alcohol dehydrogenase (NAD) activity;GO:0008270|zinc ion binding;	.	.
OS02G0639500	1165	19	8	335.891	3	5	5	4.85249	69.2203	6.11312	5.88844e-30	2.75102e-26	up	yes	OS02G0639500	protein_coding	chr2:25652554-25659494:+	gi|218191247|gb|EEC73674.1|	1208	8e-163	hypothetical protein OsI_08222 [Oryza sativa Indica Group]	gi|116013760|dbj|AK240809.1|	1296	0	Oryza sativa Japonica Group cDNA, clone: J065006K12, full insert sequence	Q0DZ85	469	5e-164	Expansin-B16	.	.	.	.	pfam01357	Pollen_allerg_1	Pollen allergen. This family contains allergens lol PI, PII and PIII from Lolium perenne.	GO:0071555|cell wall organization;GO:0019953|sexual reproduction;GO:0006949|syncytium formation;	GO:0005618|cell wall;GO:0005576|extracellular region;GO:0016020|membrane;GO:0009506|plasmodesma;	.	.	.
OS02G0639600	245	7	11	74.2994	9	2	11	7.48332	9.92866	3.3116	5.30693e-06	0.00103306	up	yes	OS02G0639600	protein_coding	chr2:25660296-25664328:+	gi|1002239112|ref|XP_015623789.1|	1695	0	PREDICTED: sphingolipid delta(4)-desaturase DES1-like [Oryza sativa Japonica Group]	gi|1002239111|ref|XM_015768303.1|	1529	0	PREDICTED: Oryza sativa Japonica Group sphingolipid delta(4)-desaturase DES1-like (LOC4330104), mRNA	Q6H5U3	657	0	Sphingolipid delta(4)-desaturase DES1-like	.	.	.	.	pfam00487	FA_desaturase	Fatty acid desaturase.	GO:0046513|ceramide biosynthetic process;GO:0006633|fatty acid biosynthetic process;	GO:0005789|endoplasmic reticulum membrane;GO:0016021|integral component of membrane;	GO:0042284|sphingolipid delta-4 desaturase activity;	K04712	DEGS; sphingolipid delta-4 desaturase [EC:1.14.-.-]
OS02G0666550	52	0	3	15.4274	0	1	0	0.440978	34.9844	5.12864	0.000499426	0.0367664	up	yes	OS02G0666550	protein_coding	chr2:27064898-27065125:+	gi|937905136|dbj|BAS80190.1|	340	8e-40	Os02g0666550 [Oryza sativa Japonica Group]	gi|1002239589|ref|XM_015768546.1|	228	3e-115	PREDICTED: Oryza sativa Japonica Group cytochrome P450 86A2 (LOC4330250), mRNA	Q9LMM1	83.2	1e-18	Cytochrome P450 86A4	.	.	.	.	pfam11066	DUF2867	Protein of unknown function (DUF2867). This bacterial family of proteins have no known function.	GO:0006631|fatty acid metabolic process;	GO:0016021|integral component of membrane;	GO:0018685|alkane 1-monooxygenase activity;GO:0070330|aromatase activity;GO:0020037|heme binding;GO:0005506|iron ion binding;	K15398	CYP86A4S; fatty acid omega-hydroxylase [EC:1.14.-.-]
OS02G0702600	1787	252	540	741.306	152	52	204	140.532	5.27502	2.39918	0.000465204	0.0348671	up	yes	OS02G0702600	protein_coding	chr2:28953036-28958936:-	gi|222623508|gb|EEE57640.1|	2690	0	hypothetical protein OsJ_08065 [Oryza sativa Japonica Group]	gi|32988171|dbj|AK102962.1|	2314	0	Oryza sativa Japonica Group cDNA clone:J033115I05, full insert sequence	Q56WM6	272	6e-84	Rop guanine nucleotide exchange factor 14	.	.	.	.	pfam03759	PRONE	PRONE (Plant-specific Rop nucleotide exchanger). This is a functional guanine exchange factor (GEF) of plant Rho GTPase.	GO:0080092|regulation of pollen tube growth;	GO:0005886|plasma membrane;	GO:0005089|Rho guanyl-nucleotide exchange factor activity;	.	.
OS02G0712700	367	476	345	368.071	85	58	125	95.0028	3.87431	1.95394	1.96065e-07	6.35568e-05	up	yes	OS02G0712700	protein_coding	chr2:29519619-29523253:-	gi|1002243305|ref|XP_015625876.1|	3445	0	PREDICTED: probable L-type lectin-domain containing receptor kinase S.5 [Oryza sativa Japonica Group]	gi|1002243308|ref|XM_015770393.1|	2613	0	PREDICTED: Oryza sativa Japonica Group probable L-type lectin-domain containing receptor kinase S.5 (LOC4330504), transcript variant X3, mRNA	Q9FG33	357	1e-109	Probable L-type lectin-domain containing receptor kinase S.5	PA0074_1	99	3e-21	COG0515	pfam00139	Lectin_legB	Legume lectin domain.	.	GO:0016021|integral component of membrane;GO:0005886|plasma membrane;	GO:0005524|ATP binding;GO:0030246|carbohydrate binding;GO:0004674|protein serine/threonine kinase activity;	.	.
OS02G0719000	1709	112	440	641.862	96	27	38	55.7158	11.5203	3.52611	1.77152e-05	0.00278978	up	yes	OS02G0719000	protein_coding	chr2:29827548-29830453:+	gi|1002239584|ref|XP_015624030.1|	1653	0	PREDICTED: rho GDP-dissociation inhibitor 1 [Oryza sativa Japonica Group]	gi|32983116|dbj|AK073093.1|	1602	0	Oryza sativa Japonica Group cDNA clone:J033007K19, full insert sequence	Q9SFC6	272	8e-86	Rho GDP-dissociation inhibitor 1	.	.	.	.	pfam02115	Rho_GDI	RHO protein GDP dissociation inhibitor.	GO:0009932|cell tip growth;GO:0010053|root epidermal cell differentiation;	GO:0005737|cytoplasm;	GO:0005096|GTPase activator activity;GO:0005094|Rho GDP-dissociation inhibitor activity;	K12462	ARHGDI, RHOGDI; Rho GDP-dissociation inhibitor
OS02G0719600	202	163	820	342.897	12	46	56	42.9484	7.98393	2.9971	0.000289996	0.0245341	up	yes	OS02G0719600	protein_coding	chr2:29850372-29852422:+	gi|1002241369|ref|XP_015624979.1|	1868	0	PREDICTED: anthranilate O-methyltransferase 1 [Oryza sativa Japonica Group]	gi|1002241368|ref|XM_015769493.1|	1543	0	PREDICTED: Oryza sativa Japonica Group anthranilate O-methyltransferase 1 (LOC4330542), mRNA	D9J0Z7	387	8e-129	Anthranilate O-methyltransferase 1	.	.	.	.	pfam03492	Methyltransf_7	SAM dependent carboxyl methyltransferase. This family of plant methyltransferases contains enzymes that act on a variety of substrates including salicylic acid, jasmonic acid and 7-Methylxanthine. Caffeine is synthesized through sequential three-step methylation of xanthine derivatives at positions 7-N, 3-N, and 1-N. The protein 7-methylxanthine methyltransferase (designated as CaMXMT) catalyses …	GO:0006952|defense response;	.	GO:0008168|methyltransferase activity;	.	.
OS02G0725900	14	48	56	36.5659	4	2	8	4.85924	7.52504	2.9117	0.00022501	0.0206187	up	yes	NFYB1	protein_coding	chr2:30191485-30192488:-	gi|1002240973|ref|XP_015624776.1|	720	2e-92	PREDICTED: nuclear transcription factor Y subunit B-1 [Oryza sativa Japonica Group]	gi|1002240972|ref|XM_015769290.1|	864	0	PREDICTED: Oryza sativa Japonica Group nuclear transcription factor Y subunit B-1 (LOC4330587), mRNA	Q6Z348	281	9e-94	Nuclear transcription factor Y subunit B-1	SPAC23C11.08	71.6	9e-15	COG2036	pfam00808	CBFD_NFYB_HMF	Histone-like transcription factor (CBF/NF-Y) and archaeal histone. This family includes archaebacterial histones and histone like transcription factors from eukaryotes.	GO:0006355|regulation of transcription, DNA-templated;GO:0006351|transcription, DNA-templated;	GO:0005634|nucleus;	.	.	.
OS02G0730050	142	160	34	106.127	24	16	35	26.5597	3.99581	1.99849	0.000471839	0.0352387	up	yes	OS02G0730050	protein_coding	chr2:30392816-30395045:+	gi|937905680|dbj|BAS80734.1|	947	3e-127	Os02g0730050 [Oryza sativa Japonica Group]	gi|1002242456|ref|XM_015769963.1|	396	0	PREDICTED: Oryza sativa Japonica Group RING-H2 finger protein ATL40 (LOC4330611), mRNA	Q8S528	169	9e-48	Aldehyde dehydrogenase family 2 member B7, mitochondrial	YER073w	124	4e-32	COG1012	pfam00171	Aldedh	Aldehyde dehydrogenase family. This family of dehydrogenases act on aldehyde substrates. Members use NADP as a cofactor. The family includes the following members: The prototypical members are the aldehyde dehydrogenases EC:1.2.1.3. Succinate-semialdehyde dehydrogenase EC:1.2.1.16. Lactaldehyde dehydrogenase EC:1.2.1.22. Benzaldehyde dehydrogenase EC:1.2.1.28. Methylmalonate-semialdehyde dehydrog…	.	GO:0005759|mitochondrial matrix;	GO:0004029|aldehyde dehydrogenase (NAD) activity;	K00128	E1.2.1.3; aldehyde dehydrogenase (NAD+) [EC:1.2.1.3]
OS02G0732300	80	9	26	32.8848	5	2	3	3.50604	9.37948	3.22951	0.000199652	0.0191224	up	yes	OS02G0732300	protein_coding	chr2:30524531-30526667:+	gi|937905710|dbj|BAS80764.1|	549	1e-68	Os02g0732300, partial [Oryza sativa Japonica Group]	gi|32992982|dbj|AK107773.1|	600	0	Oryza sativa Japonica Group cDNA clone:002-133-B09, full insert sequence	.	.	.	.	.	.	.	.	pfam15512	CAF-1_p60_C	Chromatin assembly factor complex 1 subunit p60, C-terminal. CAF-1_p60_C is a family of vertebral proteins that is involved in chromatin assembly. CAF-1_p60 is one of the three subunits of the CAF-1 complex, and this domain binds to the C-terminal region of CAF-1_p150, family pfam12253. The N-terminal part of the CAF-1_p60 proteins is a WD-repeat structure, pfam00400.	.	.	.	.	.
OS02G0741800	503	121	125	218.921	32	9	50	31.092	7.04107	2.8158	0.000716903	0.0490938	up	yes	OS02G0741800	protein_coding	chr2:31046264-31051689:-	gi|1002238379|ref|XP_015623398.1|	2744	0	PREDICTED: nucleobase-ascorbate transporter 6 [Oryza sativa Japonica Group]	gi|1002238378|ref|XM_015767912.1|	2123	0	PREDICTED: Oryza sativa Japonica Group nucleobase-ascorbate transporter 6 (LOC4330689), mRNA	Q27GI3	865	0	Nucleobase-ascorbate transporter 6	PAB1838	162	1e-42	COG2233	pfam00860	Xan_ur_permease	Permease family. This family includes permeases for diverse substrates such as xanthine, uracil, and vitamin C. However many members of this family are functionally uncharacterized and may transport other substrates. Members of this family have ten predicted transmembrane helices.	GO:0055085|transmembrane transport;	GO:0005618|cell wall;GO:0005783|endoplasmic reticulum;GO:0016021|integral component of membrane;GO:0009506|plasmodesma;GO:0005773|vacuole;	GO:0005215|transporter activity;	.	.
OS02G0747900	480	21	29	150.227	14	18	7	14.8155	10.1398	3.34196	6.28333e-06	0.00119545	up	yes	ILI5	protein_coding	chr2:31423973-31424983:-	gi|1002239969|ref|XP_015624230.1|	306	3e-32	PREDICTED: transcription factor ILI5 [Oryza sativa Japonica Group]	gi|1002239968|ref|XM_015768744.1|	409	0	PREDICTED: Oryza sativa Japonica Group transcription factor ILI5 (LOC4330725), mRNA	Q6YUX0	122	2e-33	Transcription factor ILI5	.	.	.	.	pfam09126	NaeI	Restriction endonuclease NaeI. Members of this family adopt a secondary structure consisting of nine alpha-helices, six 3-10 helices and 13 beta-strands. They bind two GCC-CGG recognition sequences to cleave DNA into blunt-ended products.	GO:0080113|regulation of seed growth;GO:0006355|regulation of transcription, DNA-templated;GO:0006351|transcription, DNA-templated;	GO:0005634|nucleus;	.	.	.
OS02G0753400	341	9	35	108.632	1	2	2	1.87628	57.8974	5.85543	1.24437e-14	1.80421e-11	up	yes	OS02G0753400	protein_coding	chr2:31683482-31684818:+	gi|1002240898|ref|XP_015624737.1|	1220	1e-163	PREDICTED: nucleolin [Oryza sativa Japonica Group]	gi|937901440|dbj|AP014958.1|	1337	0	Oryza sativa Japonica Group DNA, chromosome 2, cultivar: Nipponbare, complete sequence	.	.	.	.	.	.	.	.	pfam06484	Ten_N	Teneurin Intracellular Region. This family is found in the intracellular N-terminal region of the Teneurin family of proteins. These proteins are 'pair-rule' genes and are involved in tissue patterning, specifically probably neural patterning. The intracellular domain is cleaved in response to homophilic interaction of the extracellular domain, and translocates to the nucleus. Here it probably ca…	.	.	.	.	.
OS02G0757100	1134	161	270	450.569	43	34	87	58.0844	7.75714	2.95553	1.11874e-06	0.000271905	up	yes	OS02G0757100	protein_coding	chr2:31851463-31852644:+	gi|1002239409|ref|XP_015623941.1|	1427	0	PREDICTED: protein EXORDIUM [Oryza sativa Japonica Group]	gi|937901440|dbj|AP014958.1|	1182	0	Oryza sativa Japonica Group DNA, chromosome 2, cultivar: Nipponbare, complete sequence	Q9ZPE7	340	6e-113	Protein EXORDIUM	.	.	.	.	pfam04674	Phi_1	Phosphate-induced protein 1 conserved region. Family of conserved plant proteins. Conserved region identified in a phosphate-induced protein of unknown function.	GO:0009741|response to brassinosteroid;	GO:0048046|apoplast;GO:0005618|cell wall;GO:0005615|extracellular space;GO:0005794|Golgi apparatus;GO:0009505|plant-type cell wall;	.	.	.
OS02G0773600	36	4	16	15.9778	0	0	1	0.33536	47.6437	5.57421	8.7873e-05	0.0100852	up	yes	OS02G0773600	protein_coding	chr2:32666343-32668096:-	gi|937906089|dbj|BAS81143.1|	908	3e-119	Os02g0773600 [Oryza sativa Japonica Group]	gi|937901440|dbj|AP014958.1|	421	0	Oryza sativa Japonica Group DNA, chromosome 2, cultivar: Nipponbare, complete sequence	.	.	.	.	.	.	.	.	pfam08879	WRC	WRC. The WRC domain, named after the conserved Trp-Arg-Cys motif, contains two distinctive features: a putative nuclear localisation signal and a zinc-finger motif (C3H). It is suggested that the WRC domain functions in DNA binding.	.	.	.	.	.
OS02G0816200	3158	29	6	898.152	2	3	1	2.3055	389.57	8.60574	7.66461e-69	1.07425e-64	up	yes	OS02G0816200	protein_coding	chr2:34967597-34969261:-	gi|1002245046|ref|XP_015626706.1|	1887	0	PREDICTED: GDSL esterase/lipase At5g33370 [Oryza sativa Japonica Group]	gi|32970261|dbj|AK060243.1|	1558	0	Oryza sativa Japonica Group cDNA clone:001-003-G01, full insert sequence	Q8LB81	479	5e-165	GDSL esterase/lipase At5g33370	all3634	71.6	1e-12	COG3240	pfam00657	Lipase_GDSL	GDSL-like Lipase/Acylhydrolase.	GO:0016042|lipid catabolic process;	GO:0005576|extracellular region;	GO:0016788|hydrolase activity, acting on ester bonds;	.	.
OS03G0119300	1780	329	676	804.553	242	65	193	171.699	4.68582	2.2283	0.00038138	0.0298393	up	yes	OS03G0119300	protein_coding	chr3:1034068-1036671:-	gi|1002257211|ref|XP_015632924.1|	3750	0	PREDICTED: subtilisin-like protease SBT1.2 [Oryza sativa Japonica Group]	gi|1002257210|ref|XM_015777438.1|	2604	0	PREDICTED: Oryza sativa Japonica Group subtilisin-like protease SBT1.2 (LOC4331422), mRNA	O64495	518	3e-169	Subtilisin-like protease SBT1.2	BS_vpr	100	5e-21	COG1404	pfam00082	Peptidase_S8	Subtilase family. Subtilases are a family of serine proteases. They appear to have independently and convergently evolved an Asp/Ser/His catalytic triad, like that found in the trypsin serine proteases (see pfam00089). Structure is an alpha/beta fold containing a 7-stranded parallel beta sheet, order 2314567.	GO:0042127|regulation of cell proliferation;GO:0010103|stomatal complex morphogenesis;	GO:0048046|apoplast;GO:0005618|cell wall;GO:0009897|external side of plasma membrane;	GO:0004252|serine-type endopeptidase activity;	.	.
OS03G0120000	333	41	172	155.898	28	13	26	23.5129	6.63031	2.72908	3.39991e-07	9.85903e-05	up	yes	OS03G0120000	protein_coding	chr3:1099335-1102869:+	gi|108705891|gb|ABF93686.1|	1161	1e-151	expressed protein [Oryza sativa Japonica Group]	gi|32987134|dbj|AK101925.1|	2304	0	Oryza sativa Japonica Group cDNA clone:J033071P08, full insert sequence	.	.	.	.	.	.	.	.	pfam01497	Peripla_BP_2	Periplasmic binding protein. This family includes bacterial periplasmic binding proteins. Several of which are involved in iron transport.	.	.	.	.	.
OS03G0130700	3391	230	329	1124.85	100	76	191	129.928	8.65746	3.11394	1.29906e-07	4.40496e-05	up	yes	OS03G0130700	protein_coding	chr3:1737302-1742634:-	gi|108706008|gb|ABF93803.1|	4273	0	expressed protein [Oryza sativa Japonica Group]	gi|32986031|dbj|AK100822.1|	3821	0	Oryza sativa Japonica Group cDNA clone:J023122H21, full insert sequence	.	.	.	.	.	.	.	.	pfam14309	DUF4378	Domain of unknown function (DUF4378).	.	.	.	.	.
OS03G0135550	199	12	31	68.7356	10	4	9	8.01816	8.57249	3.09971	1.14428e-05	0.00198816	up	yes	OS03G0135550	protein_coding	chr3:1970292-1971508:+	gi|937907258|dbj|BAS82178.1|	380	9e-42	Os03g0135550 [Oryza sativa Japonica Group]	gi|937906879|dbj|AP014959.1|	1217	0	Oryza sativa Japonica Group DNA, chromosome 3, cultivar: Nipponbare, complete sequence	.	.	.	.	.	.	.	.	pfam14906	DUF4495	Domain of unknown function (DUF4495). This domain family is found in eukaryotes, and is typically between 322 and 336 amino acids in length. There are two conserved sequence motifs: QMW and DLW. Proteins in this family vary in length from 793 to 1184 amino acids.	.	.	.	.	.
OS03G0164300	324	148	114	175.215	28	13	44	29.5494	5.92957	2.56793	1.33857e-05	0.00226035	up	yes	OS03G0164300	protein_coding	chr3:3469731-3470961:+	gi|113547533|dbj|BAF10976.1|	562	2e-69	Os03g0164300, partial [Oryza sativa Japonica Group]	gi|32980868|dbj|AK070845.1|	904	0	Oryza sativa Japonica Group cDNA clone:J023070F17, full insert sequence	B7EIH2	167	3e-50	B3 domain-containing protein Os03g0164300	.	.	.	.	pfam02362	B3	B3 DNA binding domain. This is a family of plant transcription factors with various roles in development, the aligned region corresponds the B3 DNA binding domain as described in this domain is found in VP1/AB13 transcription factors. Some proteins also have a second AP2 DNA binding domain pfam00847 such as RAV1. DNA binding activity was demonstrated by.	GO:0006355|regulation of transcription, DNA-templated;GO:0006351|transcription, DNA-templated;	GO:0005634|nucleus;	GO:0003677|DNA binding;	.	.
OS03G0165400	2325	190	548	872.49	181	65	133	131.838	6.61789	2.72637	1.95079e-08	8.28534e-06	up	yes	OS03G0165400	protein_coding	chr3:3525115-3531350:-	gi|1002257444|ref|XP_015633043.1|	4446	0	PREDICTED: beta-galactosidase 5 [Oryza sativa Japonica Group]	gi|1002257443|ref|XM_015777557.1|	3308	0	PREDICTED: Oryza sativa Japonica Group beta-galactosidase 5 (LOC4331730), mRNA	Q10RB4	796	0	Beta-galactosidase 5	XF0840	164	3e-41	COG1874	pfam01301	Glyco_hydro_35	Glycosyl hydrolases family 35.	GO:0005975|carbohydrate metabolic process;	GO:0048046|apoplast;GO:0005618|cell wall;GO:0005773|vacuole;	GO:0004565|beta-galactosidase activity;GO:0030246|carbohydrate binding;	.	.
OS03G0186900	1451	147	522	604.724	85	12	72	56.9437	10.6197	3.40867	0.000110285	0.0120759	up	yes	AP25	protein_coding	chr3:4541351-4543092:+	gi|1002256086|ref|XP_015632334.1|	1722	0	PREDICTED: protein ASPARTIC PROTEASE IN GUARD CELL 2 [Oryza sativa Japonica Group]	gi|937906879|dbj|AP014959.1|	1742	0	Oryza sativa Japonica Group DNA, chromosome 3, cultivar: Nipponbare, complete sequence	Q6F4N5	667	0	Aspartyl protease 25	.	.	.	.	pfam14541	TAXi_C	Xylanase inhibitor C-terminal. The N- and C-termini of the members of this family are jointly necessary for creating the catalytic pocket necessary for cleaving xylasnase. Phytopathogens produce xylanase that destroys plant cells, so its destruction through proteolysis is vital for plant-survival.	GO:0030163|protein catabolic process;GO:0006508|proteolysis;	GO:0048046|apoplast;GO:0009505|plant-type cell wall;	GO:0004190|aspartic-type endopeptidase activity;	.	.
OS03G0188400	242	189	321	224.403	71	19	72	55.5002	4.04329	2.01553	0.000285365	0.024191	up	yes	OS03G0188400	protein_coding	chr3:4628935-4630514:+	gi|1002250150|ref|XP_015629273.1|	1232	2e-165	PREDICTED: transcription factor bHLH96 [Oryza sativa Japonica Group]	gi|1002250149|ref|XM_015773787.1|	1312	0	PREDICTED: Oryza sativa Japonica Group transcription factor bHLH96 (LOC4331887), mRNA	Q9C7T4	189	3e-54	Transcription factor bHLH96	.	.	.	.	pfam00010	HLH	Helix-loop-helix DNA-binding domain.	GO:0006351|transcription, DNA-templated;	GO:0005634|nucleus;	GO:0016597|amino acid binding;GO:0003677|DNA binding;GO:0003700|transcription factor activity, sequence-specific DNA binding;	.	.
OS03G0198600	255	507	190	304.488	61	26	63	52.3328	5.81831	2.5406	9.47948e-09	4.33243e-06	up	yes	HOX12	protein_coding	chr3:5180779-5182185:-	gi|1002249701|ref|XP_015629042.1|	719	6e-90	PREDICTED: homeobox-leucine zipper protein HOX12 [Oryza sativa Japonica Group]	gi|1002249700|ref|XM_015773556.1|	1167	0	PREDICTED: Oryza sativa Japonica Group homeobox-leucine zipper protein HOX12 (LOC4331956), mRNA	Q10QF2	281	3e-91	Homeobox-leucine zipper protein HOX12	.	.	.	.	pfam00046	Homeobox	Homeobox domain.	GO:0006355|regulation of transcription, DNA-templated;GO:0006351|transcription, DNA-templated;	GO:0005634|nucleus;	GO:0043565|sequence-specific DNA binding;	.	.
OS03G0233000	34	112	27	56.828	3	5	8	5.85857	9.69997	3.27798	9.24432e-06	0.00166109	up	yes	OS03G0233000	protein_coding	chr3:7061772-7063303:+	gi|125543013|gb|EAY89152.1|	1059	2e-138	hypothetical protein OsI_10643 [Oryza sativa Indica Group]	gi|1002250193|ref|XM_015773811.1|	1425	0	PREDICTED: Oryza sativa Japonica Group calcium uniporter protein 4, mitochondrial (LOC4332162), mRNA	O64823	183	2e-51	Calcium uniporter protein 2, mitochondrial	.	.	.	.	pfam04678	DUF607	Protein of unknown function, DUF607. This family represents a conserved region found in several uncharacterized eukaryotic proteins.	.	GO:0016021|integral component of membrane;GO:0005743|mitochondrial inner membrane;	GO:0005262|calcium channel activity;GO:0015292|uniporter activity;	.	.
OS03G0236200	65	72	80	66.0822	13	16	7	13.61	4.85542	2.2796	0.000133726	0.0140218	up	yes	OS03G0236200	protein_coding	chr3:7181080-7184036:+	gi|1002247478|ref|XP_015627912.1|	2462	0	PREDICTED: glutamate decarboxylase 1 [Oryza sativa Japonica Group]	gi|1002247477|ref|XM_015772426.1|	2017	0	PREDICTED: Oryza sativa Japonica Group glutamate decarboxylase 1 (LOC4332184), mRNA	Q42521	837	0	Glutamate decarboxylase 1	sll1641	469	6e-158	COG0076	pfam00282	Pyridoxal_deC	Pyridoxal-dependent decarboxylase conserved domain.	GO:0006536|glutamate metabolic process;GO:0046686|response to cadmium ion;	GO:0005829|cytosol;	GO:0005516|calmodulin binding;GO:0004351|glutamate decarboxylase activity;GO:0030170|pyridoxal phosphate binding;	K01580	E4.1.1.15, gadB, gadA, GAD; glutamate decarboxylase [EC:4.1.1.15]
OS03G0239000	1056	37	178	359.033	25	9	34	23.4611	15.3034	3.93578	1.35944e-09	7.14507e-07	up	yes	OS03G0239000	protein_coding	chr3:7339645-7342730:-	gi|1002250202|ref|XP_015629301.1|	1550	0	PREDICTED: probable xyloglucan endotransglucosylase/hydrolase protein 27 [Oryza sativa Japonica Group]	gi|1002250201|ref|XM_015773815.1|	1194	0	PREDICTED: Oryza sativa Japonica Group probable xyloglucan endotransglucosylase/hydrolase protein 27 (LOC4332198), mRNA	Q38909	388	1e-131	Probable xyloglucan endotransglucosylase/hydrolase protein 28	YLR213c	67	2e-11	COG2273	pfam00722	Glyco_hydro_16	Glycosyl hydrolases family 16.	GO:0042546|cell wall biogenesis;GO:0071555|cell wall organization;GO:0010154|fruit development;GO:0080086|stamen filament development;GO:0010411|xyloglucan metabolic process;	GO:0048046|apoplast;GO:0005618|cell wall;	GO:0004553|hydrolase activity, hydrolyzing O-glycosyl compounds;GO:0016762|xyloglucan:xyloglucosyl transferase activity;	K08235	E2.4.1.207; xyloglucan:xyloglucosyl transferase [EC:2.4.1.207]
OS03G0245200	362	16	1	107.543	0	1	0	0.440978	243.873	7.92998	2.47494e-08	1.01533e-05	up	yes	OS03G0245200	protein_coding	chr3:7675772-7677111:-	gi|1002255089|ref|XP_015631812.1|	897	9e-118	PREDICTED: proline-rich protein 2 [Oryza sativa Japonica Group]	gi|1002255088|ref|XM_015776326.1|	974	0	PREDICTED: Oryza sativa Japonica Group proline-rich protein 2 (LOC4332232), mRNA	Q9T0I5	71.6	2e-12	Proline-rich protein 4	.	.	.	.	pfam01190	Pollen_Ole_e_I	Pollen proteins Ole e I like.	.	GO:0005618|cell wall;GO:0005576|extracellular region;	.	.	.
OS03G0264600	811	49	49	258.622	5	5	23	11.5362	22.4184	4.48661	0.000261508	0.0228182	up	yes	OS03G0264600	protein_coding	chr3:8713068-8714646:-	gi|937908473|dbj|BAS83393.1|	1758	0	Os03g0264600, partial [Oryza sativa Japonica Group]	gi|1002250197|ref|XM_015773813.1|	1579	0	PREDICTED: Oryza sativa Japonica Group uncharacterized LOC4332342 (LOC4332342), mRNA	.	.	.	.	.	.	.	.	pfam04780	DUF629	Protein of unknown function (DUF629). This family represents a region of several plant proteins of unknown function. A C2H2 zinc finger is predicted in this region in some family members, but the spacing between the cysteine residues is not conserved throughout the family.	.	.	.	.	.
OS03G0286500	927	14	22	271.228	2	1	6	3.10034	87.4832	6.45093	6.11128e-11	3.95324e-08	up	yes	OS03G0286500	protein_coding	chr3:9878106-9880793:-	gi|1002249560|ref|XP_015628968.1|	1011	7e-132	PREDICTED: probable RNA-binding protein ARP1 [Oryza sativa Japonica Group]	gi|1002249559|ref|XM_015773482.1|	1378	0	PREDICTED: Oryza sativa Japonica Group probable RNA-binding protein ARP1 (LOC4332479), mRNA	Q9M1S3	134	3e-34	Probable RNA-binding protein ARP1	.	.	.	.	pfam00076	RRM_1	RNA recognition motif. (a.k.a. RRM, RBD, or RNP domain). The RRM motif is probably diagnostic of an RNA binding protein. RRMs are found in a variety of RNA binding proteins, including various hnRNP proteins, proteins implicated in regulation of alternative splicing, and protein components of snRNPs. The motif also appears in a few single stranded DNA binding proteins. The RRM structure consists o…	GO:0010029|regulation of seed germination;GO:0009737|response to abscisic acid;GO:0009651|response to salt stress;GO:0009414|response to water deprivation;	GO:0005634|nucleus;	GO:0000166|nucleotide binding;GO:0003723|RNA binding;	.	.
OS03G0297900	54	0	45	27.6838	1	1	4	2.10602	13.1451	3.71645	9.08527e-05	0.0102141	up	yes	OS03G0297900	protein_coding	chr3:10443193-10445991:+	gi|937908818|dbj|BAS83738.1|	2297	0	Os03g0297900 [Oryza sativa Japonica Group]	gi|226528199|ref|NM_001152419.1|	1175	0	Zea mays putative laccase family protein (LOC100279407), mRNA	Q941X2	320	0	Laccase-3	RSp0656	113	2e-25	COG2132	pfam07732	Cu-oxidase_3	Multicopper oxidase. This entry contains many divergent copper oxidase-like domains that are not recognized by the pfam00394 model.	GO:0046274|lignin catabolic process;	GO:0048046|apoplast;	GO:0005507|copper ion binding;GO:0052716|hydroquinone:oxygen oxidoreductase activity;GO:0016722|oxidoreductase activity, oxidizing metal ions;	K05909	E1.10.3.2; laccase [EC:1.10.3.2]
OS03G0301700	1403	115	207	492.178	63	67	142	97.5535	5.04521	2.33492	8.88026e-05	0.0100922	up	yes	OS03G0301700	protein_coding	chr3:10621704-10625395:-	gi|1002248935|ref|XP_015628635.1|	2143	0	PREDICTED: probable protein phosphatase 2C 33 [Oryza sativa Japonica Group]	gi|1002248934|ref|XM_015773149.1|	1997	0	PREDICTED: Oryza sativa Japonica Group probable protein phosphatase 2C 33 (LOC4332577), mRNA	Q10MN6	829	0	Probable protein phosphatase 2C 33	YDL006w	70.1	2e-12	COG0631	pfam00481	PP2C	Protein phosphatase 2C. Protein phosphatase 2C is a Mn++ or Mg++ dependent protein serine/threonine phosphatase.	.	.	GO:0046872|metal ion binding;GO:0004722|protein serine/threonine phosphatase activity;	.	.
OS03G0311600	969	52	209	348.578	53	31	53	48.5952	7.17309	2.84259	4.60286e-11	3.07201e-08	up	yes	OS03G0311600	protein_coding	chr3:11133136-11134225:+	gi|125543598|gb|EAY89737.1|	595	4e-72	hypothetical protein OsI_11279 [Oryza sativa Indica Group]	gi|937906879|dbj|AP014959.1|	1090	0	Oryza sativa Japonica Group DNA, chromosome 3, cultivar: Nipponbare, complete sequence	O80482	93.6	5e-21	Transcription factor bHLH149	.	.	.	.	pfam10540	Membr_traf_MHD	Munc13 (mammalian uncoordinated) homology domain. Munc13 proteins constitute a family of three highly homologous molecules (Munc13-1, Munc13-2 and Munc13-3) with homology to Caenorhabditis elegans unc-13p. Munc13 proteins contain a phorbol ester-binding C1 domain and two C2 domains, which are Ca2+/phospholipid binding domains. Sequence analyses have uncovered two regions called Munc13 homology do…	GO:0006351|transcription, DNA-templated;	GO:0005634|nucleus;	GO:0003677|DNA binding;GO:0003700|transcription factor activity, sequence-specific DNA binding;	.	.
OS03G0320800	2239	97	217	723.166	128	79	159	129.58	5.58083	2.48048	2.3327e-12	2.23718e-09	up	yes	OS03G0320800	protein_coding	chr3:11585300-11590208:+	gi|937909014|dbj|BAS83934.1|	2279	0	Os03g0320800 [Oryza sativa Japonica Group]	gi|32990630|dbj|AK105421.1|	2653	0	Oryza sativa Japonica Group cDNA clone:001-124-B11, full insert sequence	C0LGQ9	70.5	6e-11	Probable LRR receptor-like serine/threonine-protein kinase At4g20940	.	.	.	.	pfam00069	Pkinase	Protein kinase domain.	.	GO:0005829|cytosol;GO:0016021|integral component of membrane;GO:0005886|plasma membrane;	GO:0005524|ATP binding;GO:0004672|protein kinase activity;	.	.
OS03G0323500	1773	702	1583	1187.59	255	140	251	228.43	5.19893	2.37821	2.01731e-15	3.39288e-12	up	yes	OS03G0323500	protein_coding	chr3:11725006-11730468:+	gi|113548445|dbj|BAF11888.1|	2781	0	Os03g0323500 [Oryza sativa Japonica Group]	gi|32976457|dbj|AK066439.1|	2900	0	Oryza sativa Japonica Group cDNA clone:J013067E08, full insert sequence	Q8RXE7	56.2	1e-06	Probable ADP-ribosylation factor GTPase-activating protein AGD14	YIL044c	62	2e-09	COG5347	pfam01412	ArfGap	Putative GTPase activating protein for Arf. Putative zinc fingers with GTPase activating proteins (GAPs) towards the small GTPase, Arf. The GAP of ARD1 stimulates GTPase hydrolysis for ARD1 but not ARFs.	.	.	GO:0005096|GTPase activator activity;GO:0046872|metal ion binding;	.	.
OS03G0335500	685	48	131	245.743	51	26	34	39.3713	6.24168	2.64194	2.62453e-08	1.06109e-05	up	yes	OS03G0335500	protein_coding	chr3:12411275-12415106:+	gi|1002249328|ref|XP_015628844.1|	4291	0	PREDICTED: probable LRR receptor-like serine/threonine-protein kinase IRK [Oryza sativa Japonica Group]	gi|1002249327|ref|XM_015773358.1|	3543	0	PREDICTED: Oryza sativa Japonica Group probable LRR receptor-like serine/threonine-protein kinase IRK (LOC4332757), mRNA	Q9LY03	929	0	Probable LRR receptor-like serine/threonine-protein kinase IRK	MA2301_1	106	1e-23	COG4886	pfam00069	Pkinase	Protein kinase domain.	.	GO:0016021|integral component of membrane;GO:0005886|plasma membrane;	GO:0005524|ATP binding;GO:0004672|protein kinase activity;	.	.
OS03G0355200	8	8	4	6.19938	3	90	94	72.1827	0.0858845	-3.54146	8.20561e-07	0.000212976	down	yes	OS03G0355200	protein_coding	chr3:13570909-13574657:+	gi|1002253299|ref|XP_015630887.1|	2234	0	PREDICTED: U4/U6 small nuclear ribonucleoprotein PRP4-like protein [Oryza sativa Japonica Group]	gi|1002257921|ref|XM_015777795.1|	1688	0	PREDICTED: Oryza sativa Japonica Group U4/U6 small nuclear ribonucleoprotein PRP4-like protein (LOC4332861), mRNA	O22212	569	0	U4/U6 small nuclear ribonucleoprotein PRP4-like protein	.	.	.	.	pfam08799	PRP4	pre-mRNA processing factor 4 (PRP4) like. This small domain is found on PRP4 ribonuleoproteins. PRP4 is a U4/U6 small nuclear ribonucleoprotein that is involved in pre-mRNA processing.	GO:0001709|cell fate determination;GO:0007267|cell-cell signaling;GO:0009553|embryo sac development;GO:0009560|embryo sac egg cell differentiation;GO:0000398|mRNA splicing, via spliceosome;	GO:0016607|nuclear speck;GO:0005681|spliceosomal complex;GO:0046540|U4/U6 x U5 tri-snRNP complex;	GO:0030621|U4 snRNA binding;GO:0017070|U6 snRNA binding;	K12662	PRPF4, PRP4; U4/U6 small nuclear ribonucleoprotein PRP4
OS03G0371800	1072	202	1030	659.356	131	29	52	72.6188	9.07969	3.18264	0.000144642	0.0148408	up	yes	OS03G0371800	protein_coding	chr3:14598168-14599574:-	gi|108708390|gb|ABF96185.1|	1306	3e-176	Myb-like DNA-binding domain containing protein [Oryza sativa Japonica Group]	gi|937906879|dbj|AP014959.1|	1066	0	Oryza sativa Japonica Group DNA, chromosome 3, cultivar: Nipponbare, complete sequence	Q8LPH6	218	3e-65	Transcription factor MYB86	ECU11g1690	95.5	4e-22	COG5147	pfam00249	Myb_DNA-binding	Myb-like DNA-binding domain. This family contains the DNA binding domains from Myb proteins, as well as the SANT domain family.	GO:0006355|regulation of transcription, DNA-templated;GO:0006351|transcription, DNA-templated;	GO:0005634|nucleus;	GO:0003677|DNA binding;	K09422	MYBP; myb proto-oncogene protein, plant
OS03G0374500	61	10	10	23.4529	0	2	2	1.55268	15.1048	3.91694	0.000123404	0.013103	up	yes	OS03G0374500	protein_coding	chr3:14739099-14741603:-	gi|218192920|gb|EEC75347.1|	2455	0	hypothetical protein OsI_11772 [Oryza sativa Indica Group]	gi|1002250205|ref|XM_015773818.1|	1734	0	PREDICTED: Oryza sativa Japonica Group IQ domain-containing protein IQM2 (LOC9272317), mRNA	Q9LHN9	474	1e-158	IQ domain-containing protein IQM2	.	.	.	.	pfam00650	CRAL_TRIO	CRAL/TRIO domain.	.	GO:0005737|cytoplasm;GO:0005634|nucleus;	.	.	.
OS03G0377100	82	20	252	100.283	5	1	5	3.73578	26.844	4.74653	2.22727e-11	1.64996e-08	up	yes	EXPA21	protein_coding	chr3:14894714-14896143:+	gi|1002251409|ref|XP_015629932.1|	981	3e-130	PREDICTED: expansin-A21 [Oryza sativa Japonica Group]	gi|1002251408|ref|XM_015774446.1|	971	0	PREDICTED: Oryza sativa Japonica Group expansin-A21 (LOC4332961), mRNA	Q10KN4	382	2e-131	Expansin-A21	.	.	.	.	pfam01357	Pollen_allerg_1	Pollen allergen. This family contains allergens lol PI, PII and PIII from Lolium perenne.	GO:0009664|plant-type cell wall organization;	GO:0005618|cell wall;GO:0005576|extracellular region;GO:0016020|membrane;	.	.	.
OS03G0417700	3	13	10	8.24243	75	51	38	59.5036	0.13852	-2.85184	0.000183411	0.0178516	down	yes	OS03G0417700	protein_coding	chr3:17340417-17342284:-	gi|1002250115|ref|XP_015629254.1|	2345	0	PREDICTED: cytochrome P450 78A5 [Oryza sativa Japonica Group]	gi|1002250114|ref|XM_015773768.1|	1769	0	PREDICTED: Oryza sativa Japonica Group cytochrome P450 78A5 (LOC4333118), mRNA	Q9LMX7	521	5e-178	Cytochrome P450 78A5	AGc2890	111	3e-25	COG2124	pfam00067	p450	Cytochrome P450. Cytochrome P450s are haem-thiolate proteins involved in the oxidative degradation of various compounds. They are particularly well known for their role in the degradation of environmental toxins and mutagens. They can be divided into 4 classes, according to the method by which electrons from NAD(P)H are delivered to the catalytic site. Sequence conservation is relatively low with…	GO:0048437|floral organ development;GO:0035265|organ growth;GO:0008284|positive regulation of cell proliferation;GO:0046622|positive regulation of organ growth;GO:0040009|regulation of growth rate;GO:0044550|secondary metabolite biosynthetic process;	GO:0005783|endoplasmic reticulum;GO:0016021|integral component of membrane;GO:0016020|membrane;	GO:0020037|heme binding;GO:0005506|iron ion binding;GO:0016709|oxidoreductase activity, acting on paired donors, with incorporation or reduction of molecular oxygen, NAD(P)H as one donor, and incorporation of one atom of oxygen;	K00517	E1.14.-.-
OS03G0640000	55	54	73	54.9354	6	12	13	11.593	4.73866	2.24448	0.000271475	0.0234388	up	yes	OS03G0640000	protein_coding	chr3:24616417-24617859:-	gi|125545017|gb|EAY91156.1|	981	4e-125	hypothetical protein OsI_12764 [Oryza sativa Indica Group]	gi|1002251543|ref|XM_015774514.1|	1443	0	PREDICTED: Oryza sativa Japonica Group patatin-like protein 3 (LOC4333539), mRNA	Q8H5D4	169	2e-45	Patatin-like protein 3	.	.	.	.	.	.	.	GO:0006952|defense response;GO:0016042|lipid catabolic process;	.	GO:0016787|hydrolase activity;	.	.
OS03G0661600	92	324	120	174.277	40	25	28	33.3586	5.22435	2.38525	3.32647e-06	0.000689006	up	yes	OS03G0661600	protein_coding	chr3:25972352-25973470:-	gi|937910685|dbj|BAS85605.1|	1363	0	Os03g0661600, partial [Oryza sativa Japonica Group]	gi|1002248477|ref|XM_015772938.1|	1119	0	PREDICTED: Oryza sativa Japonica Group alpha-amylase/trypsin inhibitor (LOC4333634), mRNA	P33679	305	5e-101	Zeamatin	.	.	.	.	pfam00314	Thaumatin	Thaumatin family.	GO:0050832|defense response to fungus;GO:0031640|killing of cells of other organism;GO:0044130|negative regulation of growth of symbiont in host;GO:0051841|positive regulation by host of cytolysis of symbiont cells;	.	.	.	.
OS03G0676400	174	140	289	179.012	30	34	53	42.4754	4.21449	2.07536	3.18152e-06	0.000665539	up	yes	OS03G0676400	protein_coding	chr3:26752033-26752699:-	gi|1002250306|ref|XP_015629357.1|	364	2e-40	PREDICTED: wiskott-Aldrich syndrome protein homolog [Oryza sativa Japonica Group]	gi|1002250305|ref|XM_015773871.1|	667	0	PREDICTED: Oryza sativa Japonica Group wiskott-Aldrich syndrome protein homolog (LOC4333712), mRNA	.	.	.	.	.	.	.	.	pfam05678	VQ	VQ motif. This short motif is found in a variety of plant proteins. These proteins vary greatly in length and are mostly composed of low complexity regions. They all conserve a short motif FXhVQChTG, where X is any amino acid and h is a hydrophobic amino acid. The function of this motif is uncertain, however one protein in this family has been found to bind the SigA sigma factor. It would seem pl…	.	.	.	.	.
OS03G0703100	577	62	95	210.383	56	27	38	42.7717	4.91875	2.29829	2.85175e-06	0.000605593	up	yes	BGLU8	protein_coding	chr3:28248757-28254013:-	gi|218193596|gb|EEC76023.1|	2648	0	hypothetical protein OsI_13187 [Oryza sativa Indica Group]	gi|37990413|dbj|AK120790.1|	2080	0	Oryza sativa Japonica Group cDNA clone:J023011K21, full insert sequence	Q75I94	635	0	Beta-glucosidase 8	BH1923	152	7e-40	COG2723	pfam00232	Glyco_hydro_1	Glycosyl hydrolase family 1.	GO:0005975|carbohydrate metabolic process;GO:1901657|glycosyl compound metabolic process;	.	GO:0033907|beta-D-fucosidase activity;GO:0004565|beta-galactosidase activity;GO:0080083|beta-gentiobiose beta-glucosidase activity;GO:0008422|beta-glucosidase activity;GO:0047701|beta-L-arabinosidase activity;GO:0004567|beta-mannosidase activity;GO:0080079|cellobiose glucosidase activity;GO:0004338|glucan exo-1,3-beta-glucosidase activity;	.	.
OS03G0709300	325	100	259	198.828	47	19	62	44.3801	4.48012	2.16354	3.12178e-05	0.00443451	up	yes	OS03G0709300	protein_coding	chr3:28604458-28606325:-	gi|1002249184|ref|XP_015628768.1|	541	9e-67	PREDICTED: chemocyanin [Oryza sativa Japonica Group]	gi|1002249183|ref|XM_015773282.1|	751	0	PREDICTED: Oryza sativa Japonica Group chemocyanin (LOC4333872), mRNA	P60496	156	4e-46	Chemocyanin	.	.	.	.	pfam02298	Cu_bind_like	Plastocyanin-like domain. This family represents a domain found in flowering plants related to the copper binding protein plastocyanin. Some members of this family may not bind copper due to the lack of key residues.	.	.	GO:0009055|electron carrier activity;GO:0046872|metal ion binding;	.	.
OS03G0710700	862	44	95	283.967	37	42	38	43.238	6.56754	2.71535	1.23251e-09	6.73029e-07	up	yes	OS03G0710700	protein_coding	chr3:28655240-28657433:-	gi|1002249433|ref|XP_015628899.1|	1111	7e-149	PREDICTED: ACD11 homolog protein [Oryza sativa Japonica Group]	gi|116638358|emb|CT835290.1|	1260	0	Oryza sativa (indica cultivar-group) cDNA clone:OSIGCSN089D14, full insert sequence	Q8L7U7	241	1e-75	ACD11 homolog protein	.	.	.	.	pfam08718	GLTP	Glycolipid transfer protein (GLTP). GLTP is a cytosolic protein that catalyses the intermembrane transfer of glycolipids.	.	GO:0005737|cytoplasm;GO:0005634|nucleus;	GO:0051861|glycolipid binding;GO:0017089|glycolipid transporter activity;	.	.
OS03G0761500	3226	358	885	1278.82	372	143	398	316.913	4.03524	2.01265	9.44976e-05	0.0105394	up	yes	OS03G0761500	protein_coding	chr3:31487980-31490839:-	gi|1002256757|ref|XP_015632687.1|	3760	0	PREDICTED: subtilisin-like protease SBT1.7 [Oryza sativa Japonica Group]	gi|1002256756|ref|XM_015777201.1|	2812	0	PREDICTED: Oryza sativa Japonica Group subtilisin-like protease SBT1.7 (LOC4334194), mRNA	O65351	954	0	Subtilisin-like protease SBT1.7	BH0831	89.4	2e-17	COG1404	pfam00082	Peptidase_S8	Subtilase family. Subtilases are a family of serine proteases. They appear to have independently and convergently evolved an Asp/Ser/His catalytic triad, like that found in the trypsin serine proteases (see pfam00089). Structure is an alpha/beta fold containing a 7-stranded parallel beta sheet, order 2314567.	GO:0080001|mucilage extrusion from seed coat;GO:0048359|mucilage metabolic process involved in seed coat development;GO:0010214|seed coat development;	GO:0048046|apoplast;GO:0005618|cell wall;GO:0005576|extracellular region;GO:0009505|plant-type cell wall;	GO:0004252|serine-type endopeptidase activity;	.	.
OS03G0782400	387	50	311	212.952	31	16	59	36.8735	5.77521	2.52987	0.000335621	0.0273486	up	yes	OS03G0782400	protein_coding	chr3:32428081-32428566:+	gi|1002251440|ref|XP_015629949.1|	226	1e-20	PREDICTED: vegetative cell wall protein gp1 [Oryza sativa Japonica Group]	gi|1002251439|ref|XM_015774463.1|	486	0	PREDICTED: Oryza sativa Japonica Group vegetative cell wall protein gp1 (LOC4334323), mRNA	.	.	.	.	.	.	.	.	pfam04625	DEC-1_N	DEC-1 protein, N-terminal region. The defective chorion-1 gene (dec-1) in Drosophila encodes follicle cell proteins necessary for proper eggshell assembly. Multiple products of the dec-1 gene are formed by alternative RNA splicing and proteolytic processing. Cleavage products include S80 (80 kDa) which is incorporated into the eggshell, and further proteolysis of S80 gives S60 (60 kDa).	.	.	.	.	.
OS03G0791700	2357	93	77	715.874	14	27	42	30.5219	23.4544	4.55179	2.89513e-11	1.9956e-08	up	yes	OS03G0791700	protein_coding	chr3:32925900-32930224:+	gi|1002254265|ref|XP_015631387.1|	4093	0	PREDICTED: probable inactive leucine-rich repeat receptor-like protein kinase At3g03770 isoform X1 [Oryza sativa Japonica Group]	gi|32985909|dbj|AK100700.1|	3120	0	Oryza sativa Japonica Group cDNA clone:J023114M22, full insert sequence	Q8LFN2	684	0	Probable inactive leucine-rich repeat receptor-like protein kinase At3g03770	.	.	.	.	pfam07714	Pkinase_Tyr	Protein tyrosine kinase.	.	GO:0016021|integral component of membrane;GO:0005886|plasma membrane;	GO:0005524|ATP binding;GO:0004672|protein kinase activity;	.	.
OS03G0797300	95	51	121	78.4607	11	8	22	14.4654	5.42405	2.43937	2.56261e-05	0.00381565	up	yes	OS03G0797300	protein_coding	chr3:33207531-33208198:-	gi|937911930|dbj|BAS86850.1|	136	1e-08	Os03g0797300, partial [Oryza sativa Japonica Group]	gi|1002257575|ref|XM_015777626.1|	668	0	PREDICTED: Oryza sativa Japonica Group indole-3-glycerol phosphate lyase, chloroplastic (LOC9270552), mRNA	P42390	52.8	6e-07	Indole-3-glycerol phosphate lyase, chloroplastic	.	.	.	.	pfam14110	DUF4282	Domain of unknown function (DUF4282). This family of proteins is functionally uncharacterized. This family of proteins is found in bacteria and eukaryotes. Proteins in this family are typically between 93 and 155 amino acids in length. There is a single completely conserved residue E that may be functionally important.	GO:0008652|cellular amino acid biosynthetic process;	GO:0009507|chloroplast;	GO:0033984|indole-3-glycerol-phosphate lyase activity;GO:0004834|tryptophan synthase activity;	K13222	BX1, IGL; indole-3-glycerol-phosphate lyase [EC:4.1.2.8]
OS03G0797400	159	145	630	271.532	68	60	39	61.5426	4.4121	2.14147	1.29881e-06	0.000308538	up	yes	OS03G0797400	protein_coding	chr3:33214544-33217418:-	gi|1002257578|ref|XP_015633113.1|	1444	0	PREDICTED: indole-3-glycerol phosphate lyase, chloroplastic [Oryza sativa Japonica Group]	gi|1002257577|ref|XM_015777627.1|	1371	0	PREDICTED: Oryza sativa Japonica Group indole-3-glycerol phosphate lyase, chloroplastic (LOC4334427), mRNA	P42390	358	8e-119	Indole-3-glycerol phosphate lyase, chloroplastic	all0411	243	2e-75	COG0159	pfam00290	Trp_syntA	Tryptophan synthase alpha chain.	GO:0008652|cellular amino acid biosynthetic process;	GO:0009507|chloroplast;	GO:0033984|indole-3-glycerol-phosphate lyase activity;GO:0004834|tryptophan synthase activity;	K13222	BX1, IGL; indole-3-glycerol-phosphate lyase [EC:4.1.2.8]
OS03G0797800	966	28	161	325.848	23	27	70	42.8244	7.60894	2.92769	0.000260673	0.0228182	up	yes	OS03G0797800	protein_coding	chr3:33246011-33247318:-	gi|1002251438|ref|XP_015629948.1|	644	1e-79	PREDICTED: auxin-responsive protein IAA14 [Oryza sativa Japonica Group]	gi|1002251437|ref|XM_015774462.1|	1123	0	PREDICTED: Oryza sativa Japonica Group auxin-responsive protein IAA14 (LOC4334431), mRNA	Q7Y1H8	252	9e-81	Auxin-responsive protein IAA14	.	.	.	.	pfam02309	AUX_IAA	AUX/IAA family. Transcription of the AUX/IAA family of genes is rapidly induced by the plant hormone auxin. Some members of this family are longer and contain an N terminal DNA binding domain. The function of this region is uncertain.	GO:0009734|auxin-activated signaling pathway;GO:0006355|regulation of transcription, DNA-templated;GO:0009733|response to auxin;GO:0006351|transcription, DNA-templated;	GO:0005634|nucleus;	.	.	.
OS03G0807500	499	84	405	282.629	9	12	28	17.5942	16.0637	4.00573	1.99646e-08	8.31141e-06	up	yes	OS03G0807500	protein_coding	chr3:33752799-33756068:+	gi|222626013|gb|EEE60145.1|	617	9e-76	hypothetical protein OsJ_13039 [Oryza sativa Japonica Group]	gi|150172440|emb|CU406844.1|	1029	0	Oryza rufipogon (W1943) cDNA clone: ORW1943C108C09, full insert sequence	P80728	115	9e-30	Mavicyanin	.	.	.	.	pfam02298	Cu_bind_like	Plastocyanin-like domain. This family represents a domain found in flowering plants related to the copper binding protein plastocyanin. Some members of this family may not bind copper due to the lack of key residues.	GO:0055114|oxidation-reduction process;	.	GO:0009055|electron carrier activity;GO:0046872|metal ion binding;	.	.
OS03G0822000	1877	67	52	564.985	10	4	27	14.0546	40.1992	5.3291	9.30784e-06	0.00166539	up	yes	EXPA7	protein_coding	chr3:34507597-34511279:-	gi|1002255320|ref|XP_015631937.1|	1292	2e-175	PREDICTED: expansin-A7 [Oryza sativa Japonica Group]	gi|937906879|dbj|AP014959.1|	1653	0	Oryza sativa Japonica Group DNA, chromosome 3, cultivar: Nipponbare, complete sequence	Q852A1	502	9e-177	Expansin-A7	.	.	.	.	pfam01357	Pollen_allerg_1	Pollen allergen. This family contains allergens lol PI, PII and PIII from Lolium perenne.	GO:0009664|plant-type cell wall organization;	GO:0005618|cell wall;GO:0005576|extracellular region;GO:0016020|membrane;	.	.	.
OS03G0822033	122	0	0	34.2351	2	1	0	1.08818	31.4609	4.97549	1.56457e-06	0.000363457	up	yes	OS03G0822033	protein_coding	chr3:34508917-34510858:+	gi|1002255320|ref|XP_015631937.1|	1022	1e-138	PREDICTED: expansin-A7 [Oryza sativa Japonica Group]	gi|1002255319|ref|XM_015776451.1|	573	0	PREDICTED: Oryza sativa Japonica Group expansin-A7 (LOC4334606), mRNA	Q852A1	398	7e-140	Expansin-A7	.	.	.	.	pfam01357	Pollen_allerg_1	Pollen allergen. This family contains allergens lol PI, PII and PIII from Lolium perenne.	GO:0009664|plant-type cell wall organization;	GO:0005618|cell wall;GO:0005576|extracellular region;GO:0016020|membrane;	.	.	.
OS03G0830400	33	23	19	22.7178	1	1	1	1.09994	20.6537	4.36833	2.56815e-05	0.00381565	up	yes	OS03G0830400	protein_coding	chr3:34878043-34878992:-	gi|1002250251|ref|XP_015629327.1|	683	2e-87	PREDICTED: cell number regulator 10 [Oryza sativa Japonica Group]	gi|116011005|dbj|AK241640.1|	839	0	Oryza sativa Japonica Group cDNA, clone: J065189C09, full insert sequence	D9HP26	167	1e-49	Cell number regulator 10	.	.	.	.	pfam04749	PLAC8	PLAC8 family. This family includes the Placenta-specific gene 8 protein.	.	GO:0016021|integral component of membrane;	.	.	.
OS03G0853600	659	103	136	259.369	54	37	71	57.6012	4.50284	2.17083	1.89591e-06	0.000421784	up	yes	OS03G0853600	protein_coding	chr3:35955549-35960595:-	gi|1002248368|ref|XP_015628367.1|	1197	2e-154	PREDICTED: uncharacterized protein LOC4334818 [Oryza sativa Japonica Group]	gi|1002248367|ref|XM_015772881.1|	2082	0	PREDICTED: Oryza sativa Japonica Group uncharacterized LOC4334818 (LOC4334818), mRNA	.	.	.	.	.	.	.	.	pfam06510	DUF1102	Protein of unknown function (DUF1102). This family consists of several hypothetical archaeal proteins of unknown function.	.	.	.	.	.
OS03G0859100	3821	246	998	1437.48	38	53	163	90.3323	15.9133	3.99216	0.000106457	0.0117178	up	yes	OS03G0859100	protein_coding	chr3:36256124-36259391:-	gi|1002250125|ref|XP_015629260.1|	1623	0	PREDICTED: GDSL esterase/lipase At1g20120 [Oryza sativa Japonica Group]	gi|937906879|dbj|AP014959.1|	1649	0	Oryza sativa Japonica Group DNA, chromosome 3, cultivar: Nipponbare, complete sequence	P0DKJ6	226	6e-69	GDSL esterase/lipase At1g20120	all3634	61.6	2e-09	COG3240	pfam00657	Lipase_GDSL	GDSL-like Lipase/Acylhydrolase.	GO:0016042|lipid catabolic process;	GO:0005576|extracellular region;	GO:0016298|lipase activity;	.	.
OS04G0108600	31	114	1	49.4564	0	1	0	0.440978	112.152	6.80931	1.73764e-06	0.000394933	up	yes	OS04G0108600	protein_coding	chr4:521286-521708:+	gi|937912637|dbj|BAS87556.1|	737	5e-98	Os04g0108600, partial [Oryza sativa Japonica Group]	gi|937912581|dbj|AP014960.1|	423	0	Oryza sativa Japonica Group DNA, chromosome 4, cultivar: Nipponbare, complete sequence	Q6Q3H2	109	4e-27	Valencene synthase	.	.	.	.	pfam01397	Terpene_synth	Terpene synthase, N-terminal domain. It has been suggested that this gene family be designated tps (for terpene synthase). It has been split into six subgroups on the basis of phylogeny, called tpsa-tpsf. tpsa includes vetispiridiene synthase, 5-epi- aristolochene synthase, and (+)-delta-cadinene synthase. tpsb includes (-)-limonene synthase. tpsc includes kaurene synthase A. tpsd includes taxadi…	GO:0016114|terpenoid biosynthetic process;	GO:0005737|cytoplasm;	GO:0000287|magnesium ion binding;GO:0010333|terpene synthase activity;	K14181	TPS1; valencene/7-epi-alpha-selinene synthase [EC:4.2.3.73 4.2.3.86]
OS04G0109400	26	11	75	32.0861	0	3	5	2.99973	10.6963	3.41904	0.000556677	0.0398166	up	yes	OS04G0109400	protein_coding	chr4:560485-562482:+	gi|1002260662|ref|XP_015634663.1|	3230	0	PREDICTED: L-type lectin-domain containing receptor kinase IV.2-like [Oryza sativa Japonica Group]	gi|1002260661|ref|XM_015779177.1|	1998	0	PREDICTED: Oryza sativa Japonica Group L-type lectin-domain containing receptor kinase IV.2-like (LOC107275376), mRNA	Q9M345	231	2e-64	L-type lectin-domain containing receptor kinase IV.2	YAR019c	95.1	2e-19	COG0515	pfam00069	Pkinase	Protein kinase domain.	GO:0042742|defense response to bacterium;GO:0009555|pollen development;	GO:0016021|integral component of membrane;GO:0005886|plasma membrane;	GO:0005524|ATP binding;GO:0030246|carbohydrate binding;GO:0004674|protein serine/threonine kinase activity;	.	.
OS04G0137100	359	66	683	314.362	91	38	46	61.6314	5.10068	2.35069	5.27785e-06	0.00103218	up	yes	OS04G0137100	protein_coding	chr4:2485043-2485270:+	gi|937912823|dbj|BAS87742.1|	261	5e-28	Os04g0137100 [Oryza sativa Japonica Group]	gi|937912581|dbj|AP014960.1|	228	3e-115	Oryza sativa Japonica Group DNA, chromosome 4, cultivar: Nipponbare, complete sequence	Q944R1	80.1	1e-17	Probable pectate lyase 15	.	.	.	.	pfam10122	Mu-like_Com	Mu-like prophage protein Com. Members of this family of proteins comprise the translational regulator of mom.	GO:0045490|pectin catabolic process;	.	GO:0046872|metal ion binding;GO:0030570|pectate lyase activity;	K01728	pel; pectate lyase [EC:4.2.2.2]
OS04G0175400	582	555	495	498.223	50	47	137	82.8503	6.01353	2.58821	2.62794e-05	0.00388295	up	yes	OS04G0175400	protein_coding	chr4:5135592-5136326:+	gi|1002258339|ref|XP_015633501.1|	600	2e-75	PREDICTED: uncharacterized protein LOC4335075 [Oryza sativa Japonica Group]	gi|1002258338|ref|XM_015778015.1|	735	0	PREDICTED: Oryza sativa Japonica Group uncharacterized LOC4335075 (LOC4335075), mRNA	.	.	.	.	.	.	.	.	pfam06258	Mito_fiss_Elm1	Mitochondrial fission ELM1. In plants, this family is involved in mitochondrial fission. It binds to dynamin-related proteins and plays a role in their relocation from the cytosol to mitochondrial fission sites. Its function in bacteria is unknown.	.	.	.	.	.
OS04G0301500	467	210	670	392.18	67	38	44	53.1943	7.3726	2.88217	2.60419e-13	3.04162e-10	up	yes	OS04G0301500	protein_coding	chr4:13466455-13468869:-	gi|1002259661|ref|XP_015634154.1|	1090	3e-144	PREDICTED: transcription factor bHLH35 [Oryza sativa Japonica Group]	gi|116011575|dbj|AK242210.1|	1281	0	Oryza sativa Japonica Group cDNA, clone: J075170K16, full insert sequence	Q2HIV9	148	7e-40	Transcription factor bHLH35	.	.	.	.	pfam00010	HLH	Helix-loop-helix DNA-binding domain.	GO:0006355|regulation of transcription, DNA-templated;GO:0006351|transcription, DNA-templated;	GO:0005634|nucleus;	GO:0003677|DNA binding;	.	.
OS04G0321100	2	2	6	2.94213	46	8	15	23.4439	0.125497	-2.99428	0.00070486	0.0485726	down	yes	OS04G0321100	protein_coding	chr4:14787290-14789443:+	gi|937913657|dbj|BAS88576.1|	1629	0	Os04g0321100, partial [Oryza sativa Japonica Group]	gi|1002289224|ref|XM_015793424.1|	1477	0	PREDICTED: Oryza sativa Japonica Group UDP-glycosyltransferase 85A2 (LOC4345521), mRNA	Q6VAB3	127	2e-123	UDP-glycosyltransferase 85A8	.	.	.	.	pfam00201	UDPGT	UDP-glucoronosyl and UDP-glucosyl transferase.	GO:0008152|metabolic process;	.	GO:0016758|transferase activity, transferring hexosyl groups;	.	.
OS04G0357000	107	11	8	36.1594	0	0	1	0.33536	107.823	6.75252	3.78077e-08	1.47195e-05	up	yes	OS04G0357000	protein_coding	chr4:17056567-17056898:+	gi|218194657|gb|EEC77084.1|	240	4e-24	hypothetical protein OsI_15488 [Oryza sativa Indica Group]	gi|937912581|dbj|AP014960.1|	332	8e-173	Oryza sativa Japonica Group DNA, chromosome 4, cultivar: Nipponbare, complete sequence	.	.	.	.	.	.	.	.	pfam04632	FUSC	Fusaric acid resistance protein family. This family includes a conserved region found in two proteins associated with fusaric acid resistance, from Burkholderia cepacia and Klebsiella oxytoca. These proteins are likely to be membrane transporter proteins.	.	.	.	.	.
OS04G0407900	753	37	208	282.36	53	37	78	59.6251	4.7356	2.24355	5.47209e-07	0.000151052	up	yes	OS04G0407900	protein_coding	chr4:20211572-20213269:+	gi|113564290|dbj|BAF14633.1|	2213	0	Os04g0407900, partial [Oryza sativa Japonica Group]	gi|1002261522|ref|XM_015779638.1|	1698	0	PREDICTED: Oryza sativa Japonica Group cytochrome P450 77A4 (LOC4335759), mRNA	Q9LZ31	513	3e-175	Cytochrome P450 77A4	alr1450	78.6	1e-14	COG2124	pfam00067	p450	Cytochrome P450. Cytochrome P450s are haem-thiolate proteins involved in the oxidative degradation of various compounds. They are particularly well known for their role in the degradation of environmental toxins and mutagens. They can be divided into 4 classes, according to the method by which electrons from NAD(P)H are delivered to the catalytic site. Sequence conservation is relatively low with…	GO:0010143|cutin biosynthetic process;GO:0019395|fatty acid oxidation;GO:0044550|secondary metabolite biosynthetic process;	GO:0016021|integral component of membrane;GO:0016020|membrane;	GO:0052722|fatty acid in-chain hydroxylase activity;GO:0020037|heme binding;GO:0005506|iron ion binding;GO:0016709|oxidoreductase activity, acting on paired donors, with incorporation or reduction of molecular oxygen, NAD(P)H as one donor, and incorporation of one atom of oxygen;	K00517	E1.14.-.-
OS04G0414500	67	122	103	90.8018	18	6	21	15.5132	5.85318	2.54922	1.21167e-05	0.00209659	up	yes	OS04G0414500	protein_coding	chr4:20485797-20487086:-	gi|113564325|dbj|BAF14668.1|	410	2e-47	Os04g0414500 [Oryza sativa Japonica Group]	gi|37991102|dbj|AK121479.1|	711	0	Oryza sativa Japonica Group cDNA clone:J023149I19, full insert sequence	Q9SIH5	53.9	3e-07	Probable F-box protein At1g60180	.	.	.	.	pfam06833	MdcE	Malonate decarboxylase gamma subunit (MdcE). This family consists of several bacterial malonate decarboxylase gamma subunit proteins. Malonate decarboxylase of Klebsiella pneumoniae consists of four different subunits and catalyses the conversion of malonate plus H+ to acetate and CO2. The catalysis proceeds via acetyl and malonyl thioester residues with the phosphribosyl-dephospho-CoA prosthetic…	GO:1900864|mitochondrial RNA modification;GO:0009409|response to cold;GO:0006970|response to osmotic stress;GO:0009651|response to salt stress;GO:0009414|response to water deprivation;	GO:0005739|mitochondrion;	GO:0003690|double-stranded DNA binding;GO:0000166|nucleotide binding;GO:0003723|RNA binding;GO:0003697|single-stranded DNA binding;	.	.
OS04G0450701	563	37	52	185.604	10	7	22	13.7008	13.547	3.7599	7.6535e-08	2.77419e-05	up	yes	OS04G0450701	protein_coding	chr4:22452038-22452591:-	.	.	.	.	gi|937912581|dbj|AP014960.1|	554	0	Oryza sativa Japonica Group DNA, chromosome 4, cultivar: Nipponbare, complete sequence	.	.	.	.	.	.	.	.	.	.	.	.	.	.	.	.
OS04G0461800	108	5	11	35.1449	0	2	2	1.55268	22.635	4.50049	2.66442e-06	0.000568936	up	yes	FH2	protein_coding	chr4:23078330-23081438:-	gi|1002261167|ref|XP_015634948.1|	3128	0	PREDICTED: formin-like protein 2 [Oryza sativa Japonica Group]	gi|1002261166|ref|XM_015779462.1|	2748	0	PREDICTED: Oryza sativa Japonica Group formin-like protein 2 (LOC4336061), mRNA	Q7XUV2	1209	0	Formin-like protein 2	.	.	.	.	pfam02181	FH2	Formin Homology 2 Domain.	.	GO:0016021|integral component of membrane;	.	.	.
OS04G0463000	508	169	344	298.35	74	21	81	60.3711	4.94193	2.30507	6.09807e-05	0.00760848	up	yes	OS04G0463000	protein_coding	chr4:23120224-23122721:-	gi|1002260062|ref|XP_015634355.1|	2790	0	PREDICTED: probable inactive receptor kinase RLK902 [Oryza sativa Japonica Group]	gi|1002260061|ref|XM_015778869.1|	2414	0	PREDICTED: Oryza sativa Japonica Group probable inactive receptor kinase RLK902 (LOC4336071), mRNA	Q9LP77	160	9e-40	Probable inactive receptor kinase At1g48480	YAR019c	82.8	3e-15	COG0515	pfam00069	Pkinase	Protein kinase domain.	.	GO:0016021|integral component of membrane;GO:0005886|plasma membrane;GO:0009506|plasmodesma;GO:0005774|vacuolar membrane;	GO:0005524|ATP binding;GO:0004672|protein kinase activity;	.	.
OS04G0465600	4750	155	477	1520.78	50	42	117	73.9382	20.5683	4.36235	4.73858e-09	2.23868e-06	up	yes	OS04G0465600	protein_coding	chr4:23278475-23279374:+	gi|1002259812|ref|XP_015634232.1|	651	7e-83	PREDICTED: MLP-like protein 423 [Oryza sativa Japonica Group]	gi|1002259811|ref|XM_015778746.1|	757	0	PREDICTED: Oryza sativa Japonica Group MLP-like protein 423 (LOC4336091), mRNA	Q93VR4	130	1e-35	MLP-like protein 423	.	.	.	.	pfam00407	Bet_v_1	Pathogenesis-related protein Bet v I family. This family is named after Bet v 1, the major birch pollen allergen. This protein belongs to family 10 of plant pathogenesis-related proteins (PR-10), cytoplasmic proteins of 15-17 kd that are wide-spread among dicotyledonous plants. In recent years, a number of diverse plant proteins with low sequence similarity to Bet v 1 was identified. A classifica…	GO:0006952|defense response;GO:0009607|response to biotic stimulus;	GO:0016020|membrane;	.	.	.
OS04G0480900	159	124	120	122.062	30	20	37	30.9359	3.94565	1.98026	8.14931e-05	0.00973449	up	yes	OS04G0480900	protein_coding	chr4:24054885-24058958:+	gi|1002258564|ref|XP_015633619.1|	2580	0	PREDICTED: uncharacterized protein LOC4336181 [Oryza sativa Japonica Group]	gi|32995098|dbj|AK109889.1|	1989	0	Oryza sativa Japonica Group cDNA clone:002-149-E03, full insert sequence	.	.	.	.	.	.	.	.	pfam00150	Cellulase	Cellulase (glycosyl hydrolase family 5).	.	.	.	.	.
OS04G0493400	555	590	461	493.606	62	20	152	79.8575	6.18109	2.62786	0.000455334	0.0344342	up	yes	OS04G0493400	protein_coding	chr4:24687753-24689297:-	gi|2055262|dbj|BAA19793.1|	1237	6e-169	chitinase IIb [Oryza sativa Japonica Group]	gi|32970381|dbj|AK060363.1|	1078	0	Oryza sativa Japonica Group cDNA clone:001-008-H09, full insert sequence	O04138	440	2e-153	Chitinase 4	.	.	.	.	pfam00182	Glyco_hydro_19	Chitinase class I.	GO:0006040|amino sugar metabolic process;GO:0016998|cell wall macromolecule catabolic process;GO:0006032|chitin catabolic process;GO:0006952|defense response;GO:0000272|polysaccharide catabolic process;	GO:0005622|intracellular;	GO:0008061|chitin binding;GO:0004568|chitinase activity;	.	.
OS04G0493600	1626	1906	1574	1571.35	188	65	618	296.753	5.29515	2.40467	0.000311378	0.0258489	up	yes	OS04G0493600	protein_coding	chr4:24692701-24693326:-	gi|218195124|gb|EEC77551.1|	245	1e-23	hypothetical protein OsI_16468 [Oryza sativa Indica Group]	gi|937912581|dbj|AP014960.1|	626	0	Oryza sativa Japonica Group DNA, chromosome 4, cultivar: Nipponbare, complete sequence	O04138	85.5	1e-18	Chitinase 4	.	.	.	.	pfam00187	Chitin_bind_1	Chitin recognition protein.	GO:0006040|amino sugar metabolic process;GO:0016998|cell wall macromolecule catabolic process;GO:0006032|chitin catabolic process;GO:0006952|defense response;GO:0000272|polysaccharide catabolic process;	GO:0005622|intracellular;	GO:0008061|chitin binding;GO:0004568|chitinase activity;	.	.
OS04G0495400	3138	268	1116	1286.49	314	102	318	253.235	5.08023	2.34489	5.56885e-05	0.00712899	up	yes	OS04G0495400	protein_coding	chr4:24766251-24769310:+	gi|1002258166|ref|XP_015633412.1|	1521	0	PREDICTED: cytochrome b561 and DOMON domain-containing protein At3g07570 [Oryza sativa Japonica Group]	gi|1002258165|ref|XM_015777926.1|	1864	0	PREDICTED: Oryza sativa Japonica Group cytochrome b561 and DOMON domain-containing protein At3g07570 (LOC4336272), mRNA	Q0WRW8	257	1e-77	Cytochrome b561 and DOMON domain-containing protein At3g07570	.	.	.	.	pfam03188	Cytochrom_B561	Eukaryotic cytochrome b561. Cytochrome b561 is a secretory vesicle-specific electron transport protein. It is an integral membrane protein, that binds two heme groups non-covalently. This is a eukaryotic family. Members of the 'prokaryotic cytochrome b561' family can be found in Pfam: PF01292.	GO:0055114|oxidation-reduction process;	GO:0016021|integral component of membrane;	GO:0046872|metal ion binding;	.	.
OS04G0507700	245	0	0	68.7508	1	0	1	0.658961	104.332	6.70504	6.69043e-12	5.86068e-09	up	yes	OS04G0507700	protein_coding	chr4:25368373-25372042:+	gi|1002265185|ref|XP_015636925.1|	1783	0	PREDICTED: GDSL esterase/lipase LTL1 [Oryza sativa Japonica Group]	gi|1002265184|ref|XM_015781439.1|	1931	0	PREDICTED: Oryza sativa Japonica Group GDSL esterase/lipase LTL1 (LOC4336348), mRNA	Q9M8Y5	484	3e-165	GDSL esterase/lipase LTL1	all3634	54.3	6e-07	COG3240	pfam00657	Lipase_GDSL	GDSL-like Lipase/Acylhydrolase.	GO:0042538|hyperosmotic salinity response;GO:0016042|lipid catabolic process;GO:0010226|response to lithium ion;GO:0009751|response to salicylic acid;	GO:0005576|extracellular region;	GO:0016788|hydrolase activity, acting on ester bonds;	.	.
OS04G0517000	1041	101	117	360.563	25	34	64	44.5463	8.09412	3.01687	9.75331e-07	0.000241234	up	yes	OS04G0517000	protein_coding	chr4:25835663-25837775:+	gi|1002259779|ref|XP_015634214.1|	591	9e-73	PREDICTED: uncharacterized protein LOC4336406 [Oryza sativa Japonica Group]	gi|1002259778|ref|XM_015778728.1|	923	0	PREDICTED: Oryza sativa Japonica Group uncharacterized LOC4336406 (LOC4336406), mRNA	.	.	.	.	.	.	.	.	pfam09712	PHA_synth_III_E	Poly(R)-hydroxyalkanoic acid synthase subunit (PHA_synth_III_E). This entry represents the PhaE subunit of the heterodimeric class (class III) of polymerase for poly(R)-hydroxyalkanoic acids (PHAs), carbon and energy storage polymers of many bacteria. The most common PHA is polyhydroxybutyrate but about 150 different constituent hydroxyalkanoic acids (HAs) have been identified in various species.	.	.	.	.	.
OS04G0545250	1699	126	2478	1211.52	78	38	108	78.2169	15.4893	3.9532	4.89526e-14	6.63971e-11	up	yes	OS04G0545250	protein_coding	chr4:27326577-27327802:+	gi|937915412|dbj|BAS90331.1|	953	4e-124	Os04g0545250, partial [Oryza sativa Japonica Group]	gi|937912581|dbj|AP014960.1|	1226	0	Oryza sativa Japonica Group DNA, chromosome 4, cultivar: Nipponbare, complete sequence	.	.	.	.	.	.	.	.	pfam10320	7TM_GPCR_Srsx	Serpentine type 7TM GPCR chemoreceptor Srsx. Chemoreception is mediated in Caenorhabditis elegans by members of the seven-transmembrane G-protein-coupled receptor class (7TM GPCRs) of proteins which are of the serpentine type. Srsx is a solo family amongst the superfamilies of chemoreceptors. Chemoperception is one of the central senses of soil nematodes like C. elegans which are otherwise 'blind…	.	.	.	.	.
OS04G0551600	186	206	116	157.642	28	11	40	27.326	5.76893	2.5283	1.11e-05	0.00194468	up	yes	OS04G0551600	protein_coding	chr4:27627478-27628262:-	gi|1002261565|ref|XP_015635145.1|	374	3e-42	PREDICTED: uncharacterized protein LOC4336598 [Oryza sativa Japonica Group]	gi|1002261564|ref|XM_015779659.1|	635	0	PREDICTED: Oryza sativa Japonica Group uncharacterized LOC4336598 (LOC4336598), mRNA	.	.	.	.	.	.	.	.	pfam00628	PHD	PHD-finger. PHD folds into an interleaved type of Zn-finger chelating 2 Zn ions in a similar manner to that of the RING and FYVE domains. Several PHD fingers have been identified as binding modules of methylated histone H3.	.	.	.	.	.
OS04G0553500	482	76	429	281.701	16	1	10	8.97219	31.3971	4.97256	1.71616e-06	0.000392171	up	yes	OS04G0553500	protein_coding	chr4:27706669-27707965:-	gi|113565079|dbj|BAF15422.1|	1084	2e-145	Os04g0553500 [Oryza sativa Japonica Group]	gi|32977200|dbj|AK067182.1|	1172	0	Oryza sativa Japonica Group cDNA clone:J013095P22, full insert sequence	Q8LPF3	338	6e-112	Probable pectinesterase 68	CAC3373	82.4	8e-17	COG4677	pfam01095	Pectinesterase	Pectinesterase.	GO:0042545|cell wall modification;GO:0045490|pectin catabolic process;	GO:0005618|cell wall;GO:0005576|extracellular region;	GO:0045330|aspartyl esterase activity;GO:0030599|pectinesterase activity;	.	.
OS04G0604300	73	73	144	86.5034	17	15	19	18.4877	4.67897	2.22619	5.17634e-05	0.00680155	up	yes	OS04G0604300	protein_coding	chr4:30482211-30483492:-	gi|1002260352|ref|XP_015634499.1|	1277	3e-174	PREDICTED: xyloglucan endotransglucosylase/hydrolase protein 24 [Oryza sativa Japonica Group]	gi|1002260351|ref|XM_015779013.1|	1070	0	PREDICTED: Oryza sativa Japonica Group xyloglucan endotransglucosylase/hydrolase protein 24 (LOC4336904), mRNA	P24806	292	9e-96	Xyloglucan endotransglucosylase/hydrolase protein 24	CAC2807	55.8	3e-08	COG2273	pfam00722	Glyco_hydro_16	Glycosyl hydrolases family 16.	GO:0042546|cell wall biogenesis;GO:0009828|plant-type cell wall loosening;GO:0071669|plant-type cell wall organization or biogenesis;GO:0010411|xyloglucan metabolic process;	GO:0048046|apoplast;GO:0005618|cell wall;GO:0005737|cytoplasm;GO:0005794|Golgi apparatus;GO:0009505|plant-type cell wall;GO:0005886|plasma membrane;	GO:0004553|hydrolase activity, hydrolyzing O-glycosyl compounds;GO:0016762|xyloglucan:xyloglucosyl transferase activity;	K08235	E2.4.1.207; xyloglucan:xyloglucosyl transferase [EC:2.4.1.207]
OS04G0619800	2237	114	390	776.814	77	30	78	64.3047	12.0802	3.59457	8.0446e-15	1.20804e-11	up	yes	OS04G0619800	protein_coding	chr4:31492252-31493474:+	gi|6624712|emb|CAB63874.1|	479	1e-55	l1332.3a [Oryza sativa Indica Group]	gi|1002260008|ref|XM_015778841.1|	842	0	PREDICTED: Oryza sativa Japonica Group uncharacterized LOC4337025 (LOC4337025), mRNA	.	.	.	.	.	.	.	.	pfam09278	MerR-DNA-bind	MerR, DNA binding. Members of this family of DNA-binding domains are predominantly found in the prokaryotic transcriptional regulator MerR. They adopt a structure consisting of a core of three alpha helices, with an architecture that is similar to that of the 'winged helix' fold.	.	.	.	.	.
OS04G0639100	1036	61	67	331.034	18	16	28	22.2705	14.8642	3.89377	3.25416e-17	7.60153e-14	up	yes	OS04G0639100	protein_coding	chr4:32478683-32479514:+	gi|937916322|dbj|BAS91241.1|	244	3e-23	Os04g0639100 [Oryza sativa Japonica Group]	gi|937912581|dbj|AP014960.1|	832	0	Oryza sativa Japonica Group DNA, chromosome 4, cultivar: Nipponbare, complete sequence	.	.	.	.	.	.	.	.	pfam15511	CENP-T	Centromere kinetochore component CENP-T. CENP-T is a family of vertebral kinetochore proteins that associates directly with CENP-W. The N-terminus of CENP-T proteins interacts directly with the Ndc80 complex in the outer kinetochore. Importantly, the CENP-T-W complex does not directly associate with CENP-A, but with histone H3 in the centromere region. CENP-T and -W form a hetero-tetramer with CE…	.	.	.	.	.
OS04G0656800	158	6	19	51.7584	8	8	7	8.46415	6.11501	2.61236	0.000313918	0.0259318	up	yes	OS04G0656800	protein_coding	chr4:33500008-33506112:-	gi|113565691|dbj|BAF16034.1|	1596	0	Os04g0656800 [Oryza sativa Japonica Group]	gi|32968904|dbj|AK058886.1|	1312	0	Oryza sativa Japonica Group cDNA clone:001-007-C06, full insert sequence	Q96518	337	3e-111	Peroxidase 16	.	.	.	.	pfam00141	peroxidase	Peroxidase.	GO:0042744|hydrogen peroxide catabolic process;GO:0006979|response to oxidative stress;	GO:0005576|extracellular region;	GO:0020037|heme binding;GO:0046872|metal ion binding;GO:0004601|peroxidase activity;	K00430	E1.11.1.7; peroxidase [EC:1.11.1.7]
OS04G0662200	136	8	42	52.6995	2	1	7	3.4357	15.3388	3.93911	0.000438003	0.0333033	up	yes	OS04G0662200	protein_coding	chr4:33789435-33790386:-	gi|1002261605|ref|XP_015635164.1|	521	1e-62	PREDICTED: indole-3-acetic acid-induced protein ARG7 [Oryza sativa Japonica Group]	gi|1002261604|ref|XM_015779678.1|	952	0	PREDICTED: Oryza sativa Japonica Group indole-3-acetic acid-induced protein ARG7 (LOC4337294), mRNA	P32295	58.5	1e-09	Indole-3-acetic acid-induced protein ARG7	.	.	.	.	pfam02519	Auxin_inducible	Auxin responsive protein. This family consists of the protein products of the ARG7 auxin responsive genes family none of which have any identified functional role.	GO:0009733|response to auxin;	.	.	.	.
OS04G0662600	19	3	24	13.0799	0	1	0	0.440978	29.6611	4.8905	0.000322536	0.026436	up	yes	OS04G0662600	protein_coding	chr4:33809616-33812412:-	gi|937916551|dbj|BAS91470.1|	1525	0	Os04g0662600, partial [Oryza sativa Japonica Group]	gi|1002260607|ref|XM_015779149.1|	1158	0	PREDICTED: Oryza sativa Japonica Group naringenin,2-oxoglutarate 3-dioxygenase (LOC9270463), mRNA	P28038	167	1e-147	Naringenin,2-oxoglutarate 3-dioxygenase	SPAC25B8.13c	93.6	3e-20	COG3491	pfam03171	2OG-FeII_Oxy	2OG-Fe(II) oxygenase superfamily. This family contains members of the 2-oxoglutarate (2OG) and Fe(II)-dependent oxygenase superfamily. This family includes the C-terminal of prolyl 4-hydroxylase alpha subunit. The holoenzyme has the activity EC:1.14.11.2 catalyzing the reaction: Procollagen L-proline + 2-oxoglutarate + O2 <=> procollagen trans- 4-hydroxy-L-proline + succinate + CO2. The full enzy…	GO:0009813|flavonoid biosynthetic process;	.	GO:0031418|L-ascorbic acid binding;GO:0046872|metal ion binding;GO:0045486|naringenin 3-dioxygenase activity;	.	.
OS04G0689300	210	1	1	59.5628	0	1	0	0.440978	135.07	7.07756	6.53926e-07	0.000171307	up	yes	OS04G0689300	protein_coding	chr4:35267299-35270253:-	gi|116311986|emb|CAJ86344.1|	1747	0	H0814G11.11 [Oryza sativa Indica Group]	gi|32985502|dbj|AK100293.1|	1533	0	Oryza sativa Japonica Group cDNA clone:J023075P06, full insert sequence	Q93XX5	319	1e-101	PI-PLC X domain-containing protein At5g67130	.	.	.	.	pfam02159	Oest_recep	Oestrogen receptor.	GO:0006629|lipid metabolic process;	GO:0046658|anchored component of plasma membrane;GO:0005886|plasma membrane;	GO:0008081|phosphoric diester hydrolase activity;	.	.
OS05G0102000	2573	544	1251	1263.54	168	76	232	165.683	7.62624	2.93097	1.20315e-07	4.14664e-05	up	yes	OS05G0102000	protein_coding	chr5:116433-118268:-	gi|1002270377|ref|XP_015639512.1|	1592	0	PREDICTED: jasmonate O-methyltransferase [Oryza sativa Japonica Group]	gi|937916895|dbj|AP014961.1|	1836	0	Oryza sativa Japonica Group DNA, chromosome 5, cultivar: Nipponbare, complete sequence	Q9SPV4	167	1e-44	Salicylate carboxymethyltransferase	.	.	.	.	pfam03492	Methyltransf_7	SAM dependent carboxyl methyltransferase. This family of plant methyltransferases contains enzymes that act on a variety of substrates including salicylic acid, jasmonic acid and 7-Methylxanthine. Caffeine is synthesized through sequential three-step methylation of xanthine derivatives at positions 7-N, 3-N, and 1-N. The protein 7-methylxanthine methyltransferase (designated as CaMXMT) catalyses …	.	.	GO:0046872|metal ion binding;GO:0008168|methyltransferase activity;	.	.
OS05G0120300	123	1	10	37.6554	0	0	1	0.33536	112.283	6.811	2.48719e-08	1.01533e-05	up	yes	OS05G0120300	protein_coding	chr5:1060912-1061952:+	gi|1002269121|ref|XP_015638902.1|	756	2e-96	PREDICTED: uncharacterized protein LOC4337646 [Oryza sativa Japonica Group]	gi|1002269120|ref|XM_015783416.1|	1041	0	PREDICTED: Oryza sativa Japonica Group uncharacterized LOC4337646 (LOC4337646), mRNA	.	.	.	.	.	.	.	.	pfam09823	DUF2357	Domain of unknown function (DUF2357). This entry was previously the N terminal portion of DUF524 (pfam04411) before it was split into two. This domain has no known function. It is predicted to adopt an all beta secondary structure pattern followed by mainly alpha-helical structures.	.	.	.	.	.
OS05G0142000	214	121	372	206.602	51	33	32	41.7874	4.94412	2.30571	3.12979e-07	9.33322e-05	up	yes	OS05G0142000	protein_coding	chr5:2436924-2437582:-	gi|1002268095|ref|XP_015638366.1|	390	7e-45	PREDICTED: uncharacterized protein LOC4337766 [Oryza sativa Japonica Group]	gi|1002268094|ref|XM_015782880.1|	659	0	PREDICTED: Oryza sativa Japonica Group uncharacterized LOC4337766 (LOC4337766), mRNA	.	.	.	.	.	.	.	.	pfam08231	SYF2	SYF2 splicing factor. Proteins in this family are involved in cell cycle progression and pre-mRNA splicing.	.	.	.	.	.
OS05G0142100	178	164	421	225.413	28	30	28	31.6802	7.11525	2.83091	5.82235e-10	3.22121e-07	up	yes	OS05G0142100	protein_coding	chr5:2449418-2450032:-	gi|125550801|gb|EAY96510.1|	276	3e-28	hypothetical protein OsI_18412 [Oryza sativa Indica Group]	gi|937916895|dbj|AP014961.1|	615	0	Oryza sativa Japonica Group DNA, chromosome 5, cultivar: Nipponbare, complete sequence	.	.	.	.	.	.	.	.	.	.	.	.	.	.	.	.
OS05G0153300	182	0	2	51.6289	0	4	3	2.76999	18.6387	4.22023	0.000214891	0.0199901	up	yes	OS05G0153300	protein_coding	chr5:3069666-3074392:-	gi|937917415|dbj|BAS92333.1|	2214	0	Os05g0153300 [Oryza sativa Japonica Group]	gi|1002266764|ref|XM_015782228.1|	1592	0	PREDICTED: Oryza sativa Japonica Group uncharacterized LOC4337839 (LOC4337839), mRNA	.	.	.	.	.	.	.	.	pfam01764	Lipase_3	Lipase (class 3).	.	.	.	.	.
OS05G0170300	1351	39	220	454.22	26	3	39	22.8156	19.9083	4.3153	0.000113906	0.0124078	up	yes	OS05G0170300	protein_coding	chr5:4212926-4216532:+	gi|937917562|dbj|BAS92480.1|	4392	0	Os05g0170300 [Oryza sativa Japonica Group]	gi|1002266545|ref|XM_015782116.1|	3055	0	PREDICTED: Oryza sativa Japonica Group LRR receptor-like serine/threonine-protein kinase GSO1 (LOC4337937), transcript variant X2, mRNA	C0LGQ5	644	0	LRR receptor-like serine/threonine-protein kinase GSO1	alr0124_1	125	2e-29	COG4886	pfam13855	LRR_8	Leucine rich repeat.	GO:0009793|embryo development ending in seed dormancy;GO:0090558|plant epidermis development;	GO:0016021|integral component of membrane;	GO:0005524|ATP binding;GO:0004674|protein serine/threonine kinase activity;	.	.
OS05G0177500	11	27	24	19.3568	100	54	76	81.6603	0.237041	-2.07679	0.000246294	0.0220809	down	yes	OS05G0177500	protein_coding	chr5:4626474-4628310:-	gi|1002268287|ref|XP_015638457.1|	2029	0	PREDICTED: UDP-glycosyltransferase 73E1 [Oryza sativa Japonica Group]	gi|1002268286|ref|XM_015782971.1|	1837	0	PREDICTED: Oryza sativa Japonica Group UDP-glycosyltransferase 73E1 (LOC4337967), mRNA	Q9SCP6	295	3e-90	UDP-glycosyltransferase 73D1	.	.	.	.	pfam00201	UDPGT	UDP-glucoronosyl and UDP-glucosyl transferase.	GO:0009813|flavonoid biosynthetic process;GO:0052696|flavonoid glucuronidation;	GO:0043231|intracellular membrane-bounded organelle;	GO:0080043|quercetin 3-O-glucosyltransferase activity;GO:0080044|quercetin 7-O-glucosyltransferase activity;	.	.
OS05G0191700	541	56	85	195.366	30	46	38	42.7367	4.57139	2.19263	1.42584e-05	0.00236032	up	yes	OS05G0191700	protein_coding	chr5:5638522-5641118:-	gi|937917727|dbj|BAS92645.1|	1604	0	Os05g0191700 [Oryza sativa Japonica Group]	gi|1002269078|ref|XR_001545913.1|	385	0	PREDICTED: Oryza sativa Japonica Group acid phosphatase 1 (LOC4338025), misc_RNA	P15490	140	2e-37	Stem 28 kDa glycoprotein	.	.	.	.	pfam03767	Acid_phosphat_B	HAD superfamily, subfamily IIIB (Acid phosphatase). This family proteins includes acid phosphatases and a number of vegetative storage proteins.	.	.	GO:0045735|nutrient reservoir activity;	.	.
OS05G0209600	4870	2079	1250	2452.88	547	332	556	509.874	4.81074	2.26626	5.15991e-15	8.03551e-12	up	yes	OS05G0209600	protein_coding	chr5:6787676-6791412:+	gi|125551242|gb|EAY96951.1|	1817	0	hypothetical protein OsI_18870 [Oryza sativa Indica Group]	gi|1002271007|ref|XM_015784341.1|	1422	0	PREDICTED: Oryza sativa Japonica Group GDSL esterase/lipase At5g45910 (LOC4338092), mRNA	Q9FJ45	314	3e-101	GDSL esterase/lipase At5g45910	all3634	60.5	4e-09	COG3240	pfam00657	Lipase_GDSL	GDSL-like Lipase/Acylhydrolase.	GO:0016042|lipid catabolic process;	GO:0005576|extracellular region;	GO:0016788|hydrolase activity, acting on ester bonds;	.	.
OS05G0209683	171	82	44	89.3537	28	14	15	20.2649	4.40928	2.14054	0.000239724	0.0216302	up	yes	OS05G0209683	protein_coding	chr5:6787755-6791150:-	gi|255676132|dbj|BAF16826.2|	642	9e-178	Os05g0209600, partial [Oryza sativa Japonica Group]	gi|1002271007|ref|XM_015784341.1|	995	0	PREDICTED: Oryza sativa Japonica Group GDSL esterase/lipase At5g45910 (LOC4338092), mRNA	Q9FJ45	72.8	1e-69	GDSL esterase/lipase At5g45910	.	.	.	.	pfam00657	Lipase_GDSL	GDSL-like Lipase/Acylhydrolase.	GO:0016042|lipid catabolic process;	GO:0005576|extracellular region;	GO:0016788|hydrolase activity, acting on ester bonds;	.	.
OS05G0223200	28	44	22	29.6067	1	3	4	2.98798	9.90862	3.30868	9.21519e-05	0.0103326	up	yes	OS05G0223200	protein_coding	chr5:7552500-7553849:+	gi|1002268930|ref|XP_015638809.1|	535	4e-66	PREDICTED: glycine-rich RNA-binding protein GRP2A [Oryza sativa Japonica Group]	gi|1002268929|ref|XM_015783323.1|	785	0	PREDICTED: Oryza sativa Japonica Group glycine-rich RNA-binding protein GRP2A (LOC4338137), mRNA	P49311	98.2	2e-23	Glycine-rich RNA-binding protein GRP2A	ssr1480	71.6	3e-15	COG0724	pfam00076	RRM_1	RNA recognition motif. (a.k.a. RRM, RBD, or RNP domain). The RRM motif is probably diagnostic of an RNA binding protein. RRMs are found in a variety of RNA binding proteins, including various hnRNP proteins, proteins implicated in regulation of alternative splicing, and protein components of snRNPs. The motif also appears in a few single stranded DNA binding proteins. The RRM structure consists o…	.	GO:0005634|nucleus;	GO:0000166|nucleotide binding;GO:0003723|RNA binding;	.	.
OS05G0355300	1754	956	1432	1230.4	187	111	346	225.496	5.45643	2.44796	8.74605e-07	0.000221533	up	yes	OS05G0355300	protein_coding	chr5:16850695-16853504:-	gi|1002271499|ref|XP_015640084.1|	1000	3e-133	PREDICTED: uncharacterized protein LOC4338515 [Oryza sativa Japonica Group]	gi|1002271498|ref|XM_015784598.1|	1010	0	PREDICTED: Oryza sativa Japonica Group uncharacterized LOC4338515 (LOC4338515), mRNA	Q32L65	52.4	1e-06	E3 ubiquitin-protein ligase MARCH2	ECU06g0830	57.4	3e-08	COG5183	pfam12428	DUF3675	Protein of unknown function (DUF3675). This domain family is found in eukaryotes, and is approximately 120 amino acids in length. The family is found in association with pfam00097. There are two completely conserved residues (R and L) that may be functionally important.	GO:0006897|endocytosis;GO:0016567|protein ubiquitination;	GO:0031410|cytoplasmic vesicle;GO:0005783|endoplasmic reticulum;GO:0005789|endoplasmic reticulum membrane;GO:0010008|endosome membrane;GO:0016021|integral component of membrane;GO:0005765|lysosomal membrane;	GO:0016874|ligase activity;GO:0004842|ubiquitin-protein transferase activity;GO:0008270|zinc ion binding;	K10657	MARCH2; E3 ubiquitin-protein ligase MARCH2 [EC:2.3.2.27]
OS05G0398800	1623	166	218	575.086	122	55	109	100.287	5.73438	2.51964	1.90263e-11	1.48148e-08	up	yes	OS05G0398800	protein_coding	chr5:19398909-19403514:+	gi|1002267230|ref|XP_015637938.1|	2116	0	PREDICTED: serine/threonine-protein kinase CDL1 [Oryza sativa Japonica Group]	gi|1002267229|ref|XM_015782452.1|	2004	0	PREDICTED: Oryza sativa Japonica Group serine/threonine-protein kinase CDL1 (LOC4338714), mRNA	Q0WRY5	285	2e-87	Serine/threonine-protein kinase CDL1	L138452_1	97.1	1e-20	COG0515	pfam07714	Pkinase_Tyr	Protein tyrosine kinase.	GO:0009742|brassinosteroid mediated signaling pathway;GO:1900459|positive regulation of brassinosteroid mediated signaling pathway;	GO:0005886|plasma membrane;	GO:0005524|ATP binding;GO:0004674|protein serine/threonine kinase activity;	.	.
OS05G0415700	1997	118	391	711.165	59	43	14	42.7495	16.6356	4.0562	5.49644e-07	0.000151052	up	yes	OS05G0415700	protein_coding	chr5:20315236-20320672:+	gi|1002272693|ref|XP_015640653.1|	2609	0	PREDICTED: beta-hexosaminidase 3 [Oryza sativa Japonica Group]	gi|1002272692|ref|XM_015785167.1|	2150	0	PREDICTED: Oryza sativa Japonica Group beta-hexosaminidase 3 (LOC4338802), transcript variant X1, mRNA	Q8L7S6	690	0	Beta-hexosaminidase 3	CC0447	188	9e-50	COG3525	pfam00728	Glyco_hydro_20	Glycosyl hydrolase family 20, catalytic domain. This domain has a TIM barrel fold.	GO:0005975|carbohydrate metabolic process;	GO:0005618|cell wall;GO:0009505|plant-type cell wall;GO:0005886|plasma membrane;	GO:0004563|beta-N-acetylhexosaminidase activity;GO:0015929|hexosaminidase activity;	K12373	HEXA_B; hexosaminidase [EC:3.2.1.52]
OS05G0426800	52	2	9	17.8083	1	0	1	0.658961	27.0248	4.75621	0.000244423	0.02196	up	yes	OS05G0426800	protein_coding	chr5:20932275-20934024:+	gi|937919203|dbj|BAS94121.1|	467	2e-54	Os05g0426800 [Oryza sativa Japonica Group]	gi|937916895|dbj|AP014961.1|	679	0	Oryza sativa Japonica Group DNA, chromosome 5, cultivar: Nipponbare, complete sequence	.	.	.	.	.	.	.	.	pfam03619	Solute_trans_a	Organic solute transporter Ostalpha. This family is a transmembrane organic solute transport protein. In vertebrates these proteins form a complex with Ostbeta, and function as bile transporters. In plants they may transport brassinosteroid-like compounds and act as regulators of cell death.	.	.	.	.	.
OS05G0429700	548	15	69	178.317	14	8	17	13.7594	12.9597	3.69596	2.67701e-11	1.87601e-08	up	yes	OS05G0429700	protein_coding	chr5:21081086-21084058:-	gi|1002266745|ref|XP_015637704.1|	4018	0	PREDICTED: protein QUIRKY [Oryza sativa Japonica Group]	gi|1002266744|ref|XM_015782218.1|	2917	0	PREDICTED: Oryza sativa Japonica Group protein QUIRKY (LOC4338873), mRNA	Q9FL59	924	0	FT-interacting protein 1	.	.	.	.	pfam08372	PRT_C	Plant phosphoribosyltransferase C-terminal. This domain is found at the C-terminus of phosphoribosyltransferases and phosphoribosyltransferase-like proteins. It contains putative transmembrane regions. It often appears together with calcium-ion dependent C2 domains (pfam00168).	GO:0009908|flower development;GO:0009911|positive regulation of flower development;GO:0010228|vegetative to reproductive phase transition of meristem;	GO:0005783|endoplasmic reticulum;GO:0005789|endoplasmic reticulum membrane;GO:0016021|integral component of membrane;GO:0005886|plasma membrane;GO:0009511|plasmodesmatal endoplasmic reticulum;	GO:0005509|calcium ion binding;GO:0005544|calcium-dependent phospholipid binding;GO:0008565|protein transporter activity;GO:0016757|transferase activity, transferring glycosyl groups;	.	.
OS05G0454200	3088	143	274	993.614	30	8	59	33.0221	30.0894	4.91118	7.7714e-06	0.0014164	up	yes	OS05G0454200	protein_coding	chr5:22293498-22297207:+	gi|1002268210|ref|XP_015638420.1|	2297	0	PREDICTED: rop guanine nucleotide exchange factor 7 [Oryza sativa Japonica Group]	gi|32987154|dbj|AK101945.1|	2211	0	Oryza sativa Japonica Group cDNA clone:J033074L17, full insert sequence	Q9LZN0	519	1e-174	Rop guanine nucleotide exchange factor 7	.	.	.	.	pfam03759	PRONE	PRONE (Plant-specific Rop nucleotide exchanger). This is a functional guanine exchange factor (GEF) of plant Rho GTPase.	.	GO:0005829|cytosol;GO:0005886|plasma membrane;	GO:0005089|Rho guanyl-nucleotide exchange factor activity;	.	.
OS05G0495700	708	1042	1730	1050.4	187	60	232	164.776	6.37472	2.67236	7.0257e-06	0.00130712	up	yes	OS05G0495700	protein_coding	chr5:24357908-24361162:+	gi|113579484|dbj|BAF17847.1|	2810	0	Os05g0495700, partial [Oryza sativa Japonica Group]	gi|937916895|dbj|AP014961.1|	2855	0	Oryza sativa Japonica Group DNA, chromosome 5, cultivar: Nipponbare, complete sequence	Q65X70	912	0	Probable glycerol-3-phosphate dehydrogenase [NAD(+)] 3, cytosolic	CAC1712	77.8	1e-14	COG0240	pfam07479	NAD_Gly3P_dh_C	NAD-dependent glycerol-3-phosphate dehydrogenase C-terminus. NAD-dependent glycerol-3-phosphate dehydrogenase (GPDH) catalyses the interconversion of dihydroxyacetone phosphate and L-glycerol-3-phosphate. This family represents the C-terminal substrate-binding domain.	GO:0005975|carbohydrate metabolic process;GO:0046168|glycerol-3-phosphate catabolic process;	GO:0005829|cytosol;GO:0009331|glycerol-3-phosphate dehydrogenase complex;	GO:0004367|glycerol-3-phosphate dehydrogenase [NAD+] activity;GO:0051287|NAD binding;	K00006	GPD1; glycerol-3-phosphate dehydrogenase (NAD+) [EC:1.1.1.8]
OS05G0499300	2375	84	457	823.543	50	15	100	56.3307	14.6198	3.86985	0.000201766	0.0191893	up	yes	PRX74	protein_coding	chr5:24583251-24584927:+	gi|287401|dbj|BAA03644.1|	1563	0	peroxidase [Oryza sativa Japonica Group]	gi|1002269598|ref|XM_015783655.1|	1347	0	PREDICTED: Oryza sativa Japonica Group peroxidase 1 (LOC4339222), mRNA	P37834	606	0	Peroxidase 1	.	.	.	.	pfam00141	peroxidase	Peroxidase.	GO:0042744|hydrogen peroxide catabolic process;GO:0009664|plant-type cell wall organization;GO:0006979|response to oxidative stress;	GO:0005576|extracellular region;GO:0009505|plant-type cell wall;	GO:0020037|heme binding;GO:0046872|metal ion binding;GO:0004601|peroxidase activity;	K00430	E1.11.1.7; peroxidase [EC:1.11.1.7]
OS05G0513800	657	29	135	232.253	13	9	24	16.2243	14.3152	3.83948	5.20015e-13	5.60643e-10	up	yes	RAC2	protein_coding	chr5:25474799-25478181:+	gi|1002268835|ref|XP_015638759.1|	1145	7e-155	PREDICTED: rac-like GTP-binding protein 2 [Oryza sativa Japonica Group]	gi|937916895|dbj|AP014961.1|	1950	0	Oryza sativa Japonica Group DNA, chromosome 5, cultivar: Nipponbare, complete sequence	Q68Y52	445	4e-156	Rac-like GTP-binding protein 2	SPAC110.03	207	1e-63	COG1100	pfam00071	Ras	Ras family. Includes sub-families Ras, Rab, Rac, Ral, Ran, Rap Ypt1 and more. Shares P-loop motif with GTP_EFTU, arf and myosin_head. See pfam00009 pfam00025, pfam00063. As regards Rab GTPases, these are important regulators of vesicle formation, motility and fusion. They share a fold in common with all Ras GTPases: this is a six-stranded beta-sheet surrounded by five alpha-helices.	GO:0007264|small GTPase mediated signal transduction;	GO:0005737|cytoplasm;GO:0016020|membrane;	GO:0005525|GTP binding;	K04392	RAC1; Ras-related C3 botulinum toxin substrate 1
OS05G0516700	250	154	218	185.539	54	20	63	47.4217	3.91255	1.96811	6.45681e-05	0.00800213	up	yes	OS05G0516700	protein_coding	chr5:25624026-25624868:+	gi|1002266637|ref|XP_015637648.1|	244	5e-22	PREDICTED: uncharacterized protein LOC4339323 [Oryza sativa Japonica Group]	gi|1002266636|ref|XM_015782162.1|	843	0	PREDICTED: Oryza sativa Japonica Group uncharacterized LOC4339323 (LOC4339323), mRNA	.	.	.	.	.	.	.	.	.	.	.	.	.	.	.	.
OS05G0518300	5547	87	26	1594.71	0	5	3	3.21097	496.643	8.95606	2.79297e-09	1.36553e-06	up	yes	OS05G0518300	protein_coding	chr5:25682955-25685052:-	gi|1002268179|ref|XP_015638407.1|	1796	0	PREDICTED: GDSL esterase/lipase At5g45670 [Oryza sativa Japonica Group]	gi|32971165|dbj|AK061147.1|	1315	0	Oryza sativa Japonica Group cDNA clone:006-208-D08, full insert sequence	Q9FK75	478	5e-166	GDSL esterase/lipase At5g45670	VCA0218	57.8	3e-08	COG3240	pfam00657	Lipase_GDSL	GDSL-like Lipase/Acylhydrolase.	GO:0016042|lipid catabolic process;	GO:0005576|extracellular region;	GO:0016788|hydrolase activity, acting on ester bonds;	.	.
OS05G0541750	1005	81	311	397.38	96	41	52	66.5845	5.96806	2.57726	8.01725e-08	2.85679e-05	up	yes	OS05G0541750	protein_coding	chr5:26897934-26898364:-	gi|937920210|dbj|BAS95128.1|	137	7e-09	Os05g0541750, partial [Oryza sativa Japonica Group]	gi|937916895|dbj|AP014961.1|	431	0	Oryza sativa Japonica Group DNA, chromosome 5, cultivar: Nipponbare, complete sequence	.	.	.	.	.	.	.	.	pfam02245	Pur_DNA_glyco	Methylpurine-DNA glycosylase (MPG). Methylpurine-DNA glycosylase is a base excision-repair protein. It is responsible for the hydrolysis of the deoxyribose N-glycosidic bond, excising 3-methyladenine and 3-methylguanine from damaged DNA.	.	.	.	.	.
OS05G0551100	914	112	239	362.803	35	12	47	32.3797	11.2046	3.48602	1.98015e-07	6.35568e-05	up	yes	OS05G0551100	protein_coding	chr5:27383401-27387244:-	gi|50878410|gb|AAT85184.1|	3805	0	unknown protein [Oryza sativa Japonica Group]	gi|32976573|dbj|AK066555.1|	2928	0	Oryza sativa Japonica Group cDNA clone:J013071B16, full insert sequence	.	.	.	.	.	.	.	.	pfam14309	DUF4378	Domain of unknown function (DUF4378).	.	.	.	.	.
OS05G0579600	42	51	123	64.145	322	153	228	248.131	0.258513	-1.95169	0.000217522	0.0201457	down	yes	OS05G0579600	protein_coding	chr5:28845110-28846124:-	gi|1002268940|ref|XP_015638815.1|	477	6e-58	PREDICTED: protein RADIALIS-like 3 [Oryza sativa Japonica Group]	gi|1002268939|ref|XM_015783329.1|	682	0	PREDICTED: Oryza sativa Japonica Group protein RADIALIS-like 3 (LOC4339715), mRNA	Q1A173	102	3e-26	Protein RADIALIS-like 6	.	.	.	.	pfam10323	7TM_GPCR_Srv	Serpentine type 7TM GPCR chemoreceptor Srv. Chemoreception is mediated in Caenorhabditis elegans by members of the seven-transmembrane G-protein-coupled receptor class (7TM GPCRs) of proteins which are of the serpentine type. Srv is a member of the Srg superfamily of chemoreceptors. Chemoperception is one of the central senses of soil nematodes like C. elegans which are otherwise 'blind' and 'dea…	GO:0006355|regulation of transcription, DNA-templated;GO:0006351|transcription, DNA-templated;	GO:0005634|nucleus;	GO:0003677|DNA binding;	.	.
OS05G0587000	636	32	49	203.478	7	3	6	5.6003	36.3335	5.18323	2.03938e-18	5.35938e-15	up	yes	OS05G0587000	protein_coding	chr5:29240182-29242422:-	gi|1002271355|ref|XP_015640011.1|	2038	0	PREDICTED: probable polygalacturonase [Oryza sativa Japonica Group]	gi|1002271354|ref|XM_015784525.1|	1583	0	PREDICTED: Oryza sativa Japonica Group probable polygalacturonase (LOC4339762), mRNA	A7PZL3	368	1e-119	Probable polygalacturonase	AGl3361	173	2e-46	COG5434	pfam00295	Glyco_hydro_28	Glycosyl hydrolases family 28. Glycosyl hydrolase family 28 includes polygalacturonase EC:3.2.1.15 as well as rhamnogalacturonase A(RGase A), EC:3.2.1.-. These enzymes is important in cell wall metabolizm.	GO:0005975|carbohydrate metabolic process;	GO:0016021|integral component of membrane;	GO:0004650|polygalacturonase activity;	.	.
OS05G0590000	221	1	10	65.1557	7	0	5	3.942	16.5286	4.04689	0.000498671	0.0367664	up	yes	OS05G0590000	protein_coding	chr5:29379785-29381499:-	gi|1002267359|ref|XP_015638000.1|	1986	0	PREDICTED: protein ASPARTIC PROTEASE IN GUARD CELL 1 [Oryza sativa Japonica Group]	gi|1002267358|ref|XM_015782514.1|	1715	0	PREDICTED: Oryza sativa Japonica Group protein ASPARTIC PROTEASE IN GUARD CELL 1 (LOC4339784), mRNA	Q9LNJ3	410	1e-135	Aspartyl protease family protein 2	.	.	.	.	pfam14541	TAXi_C	Xylanase inhibitor C-terminal. The N- and C-termini of the members of this family are jointly necessary for creating the catalytic pocket necessary for cleaving xylasnase. Phytopathogens produce xylanase that destroys plant cells, so its destruction through proteolysis is vital for plant-survival.	GO:0030163|protein catabolic process;GO:0006508|proteolysis;GO:0080167|response to karrikin;	GO:0016020|membrane;GO:0009505|plant-type cell wall;	GO:0004190|aspartic-type endopeptidase activity;	.	.
OS05G0590201	14	17	16	14.4203	75	81	64	81.4523	0.177039	-2.49786	2.98847e-05	0.00427402	down	yes	OS05G0590201	protein_coding	chr5:29385916-29389665:+	gi|1002267393|ref|XP_015638017.1|	837	6e-99	PREDICTED: probable esterase KAI2 [Oryza sativa Japonica Group]	gi|937916895|dbj|AP014961.1|	3750	0	Oryza sativa Japonica Group DNA, chromosome 5, cultivar: Nipponbare, complete sequence	Q9SZU7	96.3	5e-20	Probable esterase KAI2	slr0440	73.9	3e-13	COG0596	pfam12697	Abhydrolase_6	Alpha/beta hydrolase family. This family contains alpha/beta hydrolase enzymes of diverse specificity.	GO:0009704|de-etiolation;GO:0009640|photomorphogenesis;GO:0080167|response to karrikin;	GO:0005829|cytosol;GO:0005634|nucleus;	GO:0016787|hydrolase activity;	.	.
OS06G0119600	828	55	106	281.395	9	12	7	10.5517	26.6683	4.73706	1.01381e-20	3.27904e-17	up	yes	OS06G0119600	protein_coding	chr6:1063563-1066532:-	gi|1002275642|ref|XP_015642141.1|	2210	0	PREDICTED: protein ASPARTIC PROTEASE IN GUARD CELL 2 [Oryza sativa Japonica Group]	gi|1002275641|ref|XM_015786655.1|	1884	0	PREDICTED: Oryza sativa Japonica Group protein ASPARTIC PROTEASE IN GUARD CELL 2 (LOC4339944), mRNA	Q8S9J6	231	1e-66	Aspartyl protease family protein At5g10770	.	.	.	.	pfam14541	TAXi_C	Xylanase inhibitor C-terminal. The N- and C-termini of the members of this family are jointly necessary for creating the catalytic pocket necessary for cleaving xylasnase. Phytopathogens produce xylanase that destroys plant cells, so its destruction through proteolysis is vital for plant-survival.	GO:0030163|protein catabolic process;GO:0006508|proteolysis;	GO:0031225|anchored component of membrane;GO:0005886|plasma membrane;	GO:0004190|aspartic-type endopeptidase activity;	.	.
OS06G0126400	20	1	24	12.6504	1	0	0	0.323601	39.0925	5.28882	0.000399939	0.0311412	up	yes	OS06G0126400	protein_coding	chr6:1405687-1406281:-	gi|937921010|dbj|BAS95927.1|	337	4e-38	Os06g0126400 [Oryza sativa Japonica Group]	gi|937920774|dbj|AP014962.1|	268	3e-137	Oryza sativa Japonica Group DNA, chromosome 6, cultivar: Nipponbare, complete sequence	.	.	.	.	.	.	.	.	pfam11286	DUF3087	Protein of unknown function (DUF3087). This family of proteins with unknown function appears to be restricted to Gammaproteobacteria.	.	.	.	.	.
OS06G0140400	1779	50	142	556.51	3	7	25	12.4416	44.7296	5.48316	4.55392e-05	0.00615546	up	yes	HOX28	protein_coding	chr6:2123412-2124781:+	gi|1002276387|ref|XP_015642539.1|	735	1e-91	PREDICTED: homeobox-leucine zipper protein HOX28 [Oryza sativa Japonica Group]	gi|1002276386|ref|XM_015787053.1|	1258	0	PREDICTED: Oryza sativa Japonica Group homeobox-leucine zipper protein HOX28 (LOC4340069), mRNA	Q5VPE5	287	5e-93	Homeobox-leucine zipper protein HOX28	.	.	.	.	pfam00046	Homeobox	Homeobox domain.	GO:0006351|transcription, DNA-templated;	GO:0005634|nucleus;	GO:0043565|sequence-specific DNA binding;GO:0003700|transcription factor activity, sequence-specific DNA binding;	.	.
OS06G0140700	2353	75	304	771.57	169	101	160	152.885	5.04674	2.33535	1.63197e-11	1.3196e-08	up	yes	HOX2	protein_coding	chr6:2137590-2139091:+	gi|5006849|gb|AAD37695.1|AF145726_1	846	2e-107	homeodomain leucine zipper protein, partial [Oryza sativa Indica Group]	gi|1002275051|ref|XM_015786353.1|	1391	0	PREDICTED: Oryza sativa Japonica Group homeobox-leucine zipper protein HOX2 (LOC4340070), mRNA	Q5VPE3	329	6e-108	Homeobox-leucine zipper protein HOX2	ECU03g1170	51.2	2e-06	COG5576	pfam00046	Homeobox	Homeobox domain.	GO:0006351|transcription, DNA-templated;	GO:0005634|nucleus;	GO:0043565|sequence-specific DNA binding;GO:0003700|transcription factor activity, sequence-specific DNA binding;	.	.
OS06G0158100	35	28	40	30.902	4	6	3	4.94635	6.24743	2.64326	0.000462851	0.0348149	up	yes	OS06G0158100	protein_coding	chr6:2959754-2963006:+	gi|1002277433|ref|XP_015643057.1|	1371	0	PREDICTED: probable WRKY transcription factor 30 [Oryza sativa Japonica Group]	gi|1002277432|ref|XM_015787571.1|	1176	0	PREDICTED: Oryza sativa Japonica Group probable WRKY transcription factor 30 (LOC4340188), mRNA	Q9SUP6	135	1e-34	Probable WRKY transcription factor 53	.	.	.	.	pfam03106	WRKY	WRKY DNA -binding domain.	GO:0009816|defense response to bacterium, incompatible interaction;GO:0010150|leaf senescence;GO:0045893|positive regulation of transcription, DNA-templated;GO:0031347|regulation of defense response;GO:0010200|response to chitin;GO:0042542|response to hydrogen peroxide;GO:0010193|response to ozone;GO:0009751|response to salicylic acid;GO:0006351|transcription, DNA-templated;	GO:0009507|chloroplast;GO:0005634|nucleus;	GO:0003677|DNA binding;GO:0043565|sequence-specific DNA binding;GO:0003700|transcription factor activity, sequence-specific DNA binding;	.	.
OS06G0182100	199	32	74	87.8108	17	8	13	13.3887	6.55857	2.71338	1.38606e-05	0.00230354	up	yes	OS06G0182100	protein_coding	chr6:4062304-4063540:-	gi|937921560|dbj|BAS96477.1|	945	9e-124	Os06g0182100 [Oryza sativa Japonica Group]	gi|1002279169|ref|XM_015788417.1|	1116	0	PREDICTED: Oryza sativa Japonica Group deSI-like protein At4g17486 (LOC9269065), mRNA	Q93VG8	171	3e-49	DeSI-like protein At4g17486	.	.	.	.	pfam05903	Peptidase_C97	PPPDE putative peptidase domain. The PPPDE superfamily (after Permuted Papain fold Peptidases of DsRNA viruses and Eukaryotes), consists of predicted thiol peptidases with a circularly permuted papain-like fold. The inference of the likely DUB function of the PPPDE superfamily proteins is based on the fusions of the catalytic domain to Ub-binding PUG (PUB)/UBA domains and a novel alpha-helical Ub…	.	.	GO:0008233|peptidase activity;	.	.
OS06G0202600	110	136	212	138.191	44	17	27	30.7898	4.48822	2.16614	1.30086e-05	0.00222347	up	yes	OS06G0202600	protein_coding	chr6:5167808-5169003:+	gi|51091004|dbj|BAD35606.1|	529	3e-63	unknown protein [Oryza sativa Japonica Group]	gi|116638477|emb|CT829033.1|	1103	0	Oryza sativa (indica cultivar-group) cDNA clone:OSIGCRN130G01, full insert sequence	.	.	.	.	.	.	.	.	pfam02782	FGGY_C	FGGY family of carbohydrate kinases, C-terminal domain. This domain adopts a ribonuclease H-like fold and is structurally related to the N-terminal domain.	.	.	.	.	.
OS06G0228500	7	5	4	4.85353	98	12	8	39.6875	0.122294	-3.03158	0.000138084	0.0143298	down	yes	OS06G0228500	protein_coding	chr6:6678245-6680823:+	gi|1002274376|ref|XP_015641510.1|	1792	0	PREDICTED: vacuolar amino acid transporter 1 [Oryza sativa Japonica Group]	gi|1002274375|ref|XM_015786024.1|	1433	0	PREDICTED: Oryza sativa Japonica Group vacuolar amino acid transporter 1 (LOC4340559), mRNA	Q9SF09	95.9	6e-20	Amino acid transporter ANT1	YJR001w	108	2e-24	COG0814	pfam01490	Aa_trans	Transmembrane amino acid transporter protein. This transmembrane region is found in many amino acid transporters including UNC-47 and MTR. UNC-47 encodes a vesicular amino butyric acid (GABA) transporter, (VGAT). UNC-47 is predicted to have 10 transmembrane domains. MTR is a N system amino acid transporter system protein involved in methyltryptophan resistance. Other members of this family includ…	GO:0009624|response to nematode;	GO:0016021|integral component of membrane;GO:0016020|membrane;GO:0005886|plasma membrane;	GO:0015173|aromatic amino acid transmembrane transporter activity;GO:0015175|neutral amino acid transmembrane transporter activity;	K14209	SLC36A, PAT; solute carrier family 36 (proton-coupled amino acid transporter)
OS06G0256900	254	4	13	76.3166	3	1	1	1.74714	43.6809	5.44893	4.80081e-11	3.15406e-08	up	yes	GLU13	protein_coding	chr6:8178991-8184548:-	gi|1002275258|ref|XP_015641944.1|	2502	0	PREDICTED: endoglucanase 17 [Oryza sativa Japonica Group]	gi|1002275257|ref|XM_015786458.1|	2013	0	PREDICTED: Oryza sativa Japonica Group endoglucanase 17 (LOC4340679), mRNA	Q652F9	964	0	Endoglucanase 17	.	.	.	.	pfam00759	Glyco_hydro_9	Glycosyl hydrolase family 9.	GO:0071555|cell wall organization;GO:0030245|cellulose catabolic process;	GO:0005576|extracellular region;	GO:0008810|cellulase activity;	.	.
OS06G0266800	434	27	28	139.171	23	10	18	17.8891	7.77967	2.95971	2.55195e-07	7.83225e-05	up	yes	OS06G0266800	protein_coding	chr6:8848154-8848833:-	gi|1002274828|ref|XP_015641724.1|	393	1e-45	PREDICTED: gibberellin-regulated protein 5 [Oryza sativa Japonica Group]	gi|1002274827|ref|XM_015786238.1|	576	0	PREDICTED: Oryza sativa Japonica Group gibberellin-regulated protein 5 (LOC4340712), mRNA	P27057	101	8e-26	Protein GAST1	.	.	.	.	pfam02704	GASA	Gibberellin regulated protein. This is the GASA gibberellin regulated cysteine rich protein family. The expression of these proteins is up-regulated by the plant hormone gibberellin, most of these proteins have some role in plant development. There are 12 cysteine residues conserved within the alignment giving the potential for these proteins to posses 6 disulphide bonds.	.	GO:0005576|extracellular region;	.	.	.
OS06G0318566	81	130	89	93.6727	573	264	244	383.669	0.244149	-2.03416	4.02901e-05	0.00557263	down	yes	OS06G0318566	protein_coding	chr6:12345934-12349937:-	gi|944246167|gb|KQL10461.1|	564	0	hypothetical protein SETIT_006239mg [Setaria italica]	gi|1002278511|ref|XM_015788098.1|	1608	0	PREDICTED: Oryza sativa Japonica Group carboxyl-terminal-processing peptidase 3, chloroplastic (LOC4340883), mRNA	F4J3G5	128	2e-30	Carboxyl-terminal-processing peptidase 3, chloroplastic	all2500	135	2e-37	COG0793	pfam03572	Peptidase_S41	Peptidase family S41.	.	GO:0009543|chloroplast thylakoid lumen;	GO:0008236|serine-type peptidase activity;	.	.
OS06G0349700	35	20	53	31.6813	6	2	1	3.15892	10.0292	3.32613	5.1629e-05	0.00680155	up	yes	OS06G0349700	protein_coding	chr6:14150947-14153224:-	gi|1002276556|ref|XP_015642624.1|	2701	0	PREDICTED: cytochrome P450 84A1 isoform X1 [Oryza sativa Japonica Group]	gi|1002276555|ref|XM_015787138.1|	1590	0	PREDICTED: Oryza sativa Japonica Group cytochrome P450 84A1 (LOC9266682), transcript variant X1, mRNA	Q42600	432	5e-144	Cytochrome P450 84A1	.	.	.	.	pfam00067	p450	Cytochrome P450. Cytochrome P450s are haem-thiolate proteins involved in the oxidative degradation of various compounds. They are particularly well known for their role in the degradation of environmental toxins and mutagens. They can be divided into 4 classes, according to the method by which electrons from NAD(P)H are delivered to the catalytic site. Sequence conservation is relatively low with…	GO:0009809|lignin biosynthetic process;GO:0009699|phenylpropanoid biosynthetic process;GO:0010224|response to UV-B;	GO:0005783|endoplasmic reticulum;GO:0016021|integral component of membrane;GO:0016020|membrane;	GO:0020037|heme binding;GO:0005506|iron ion binding;GO:0004497|monooxygenase activity;GO:0016709|oxidoreductase activity, acting on paired donors, with incorporation or reduction of molecular oxygen, NAD(P)H as one donor, and incorporation of one atom of oxygen;	K09755	CYP84A, F5H; ferulate-5-hydroxylase [EC:1.14.-.-]
OS06G0474500	845	38	138	289.04	32	16	26	26.1302	11.0615	3.46748	2.02052e-13	2.42734e-10	up	yes	OS06G0474500	protein_coding	chr6:15891370-15895670:-	gi|1002275176|ref|XP_015641902.1|	2209	0	PREDICTED: uncharacterized protein LOC4341031 [Oryza sativa Japonica Group]	gi|1002275175|ref|XM_015786416.1|	1848	0	PREDICTED: Oryza sativa Japonica Group uncharacterized LOC4341031 (LOC4341031), mRNA	.	.	.	.	.	.	.	.	pfam03080	DUF239	Domain of unknown function (DUF239). This is a family of plant and bacterial proteins, a small number of which are putative carboxy-terminal peptidases.	.	.	.	.	.
OS06G0497500	304	2	25	92.9787	2	2	0	1.52916	60.8039	5.92609	1.66683e-13	2.06133e-10	up	yes	OS06G0497500	protein_coding	chr6:17433902-17438253:+	gi|937922985|dbj|BAS97902.1|	431	2e-44	Os06g0497500, partial [Oryza sativa Japonica Group]	gi|1002276712|ref|XM_015787217.1|	1181	0	PREDICTED: Oryza sativa Japonica Group uncharacterized GPI-anchored protein At4g28100 (LOC4341102), mRNA	.	.	.	.	.	.	.	.	pfam00019	TGF_beta	Transforming growth factor beta like domain.	.	.	.	.	.
OS06G0598800	3530	532	9104	3714.55	346	149	634	390.29	9.51741	3.25057	6.47068e-05	0.00800213	up	yes	OS06G0598800	protein_coding	chr6:23608738-23611096:+	gi|1002279775|ref|XP_015644205.1|	2661	0	PREDICTED: 3-ketoacyl-CoA synthase 11 [Oryza sativa Japonica Group]	gi|32986586|dbj|AK101377.1|	2127	0	Oryza sativa Japonica Group cDNA clone:J033036C04, full insert sequence	O48780	836	0	3-ketoacyl-CoA synthase 11	DRA0326	80.1	5e-15	COG3424	pfam08392	FAE1_CUT1_RppA	FAE1/Type III polyketide synthase-like protein. The members of this family are described as 3-ketoacyl-CoA synthases, type III polyketide synthases, fatty acid elongases and fatty acid condensing enzymes, and are found in both prokaryotic and eukaryotic (mainly plant) species. The region featured in this family contains the active site residues, as well as motifs involved in substrate binding.	GO:0006633|fatty acid biosynthetic process;GO:0009409|response to cold;GO:0009416|response to light stimulus;	GO:0016021|integral component of membrane;	.	K15397	KCS; 3-ketoacyl-CoA synthase [EC:2.3.1.199]
OS06G0613500	809	92	121	293.378	33	53	71	57.8612	5.07038	2.34209	7.56927e-06	0.0013898	up	yes	OS06G0613500	protein_coding	chr6:24522241-24527832:-	gi|255677227|dbj|BAF19985.2|	956	2e-127	Os06g0613500, partial [Oryza sativa Japonica Group]	gi|1002274279|ref|XM_015785977.1|	1003	0	PREDICTED: Oryza sativa Japonica Group transcription factor bHLH48 (LOC4341525), transcript variant X2, mRNA	Q8VZ02	150	2e-40	Transcription factor bHLH48	.	.	.	.	pfam00010	HLH	Helix-loop-helix DNA-binding domain.	GO:0006355|regulation of transcription, DNA-templated;GO:0006351|transcription, DNA-templated;	GO:0005634|nucleus;	GO:0003677|DNA binding;GO:0003700|transcription factor activity, sequence-specific DNA binding;	.	.
OS06G0636700	245	24	255	148.279	4	1	0	1.73538	85.4447	6.41692	1.10348e-06	0.000269756	up	yes	OS06G0636700	protein_coding	chr6:25870258-25876328:-	gi|1002274339|ref|XP_015641491.1|	1615	0	PREDICTED: GDSL esterase/lipase At4g26790 [Oryza sativa Japonica Group]	gi|32968580|dbj|AK058562.1|	1385	0	Oryza sativa Japonica Group cDNA clone:001-017-D11, full insert sequence	Q8VY93	371	1e-123	GDSL esterase/lipase At4g26790	all3634	63.9	2e-10	COG3240	pfam00657	Lipase_GDSL	GDSL-like Lipase/Acylhydrolase.	GO:0016042|lipid catabolic process;	GO:0005576|extracellular region;	GO:0016788|hydrolase activity, acting on ester bonds;	.	.
OS06G0637400	23	31	28	25.2584	1	1	3	1.77066	14.265	3.8344	5.59509e-05	0.00712899	up	yes	OS06G0637400	protein_coding	chr6:25895947-25897896:+	gi|1002275438|ref|XP_015642035.1|	345	1e-35	PREDICTED: uncharacterized protein LOC4341606 [Oryza sativa Japonica Group]	gi|32976077|dbj|AK066059.1|	1899	0	Oryza sativa Japonica Group cDNA clone:J013053C20, full insert sequence	.	.	.	.	.	.	.	.	pfam15449	Retinal	Retinal protein. This family of proteins is found in the photoreceptor cells of the retina. Mutations of the gene encoding this protein have been associated with retinal disorders such as retinitis pigmentosa and late-onset progressive retinal atrophy. The function of this family of proteins is unknown, but it is likely to be important in the development and function of the retina.	.	.	.	.	.
OS06G0653100	296	35	82	118.323	8	8	25	14.5006	8.15988	3.02855	0.000339412	0.027604	up	yes	OS06G0653100	protein_coding	chr6:26752554-26755222:+	gi|1002275034|ref|XP_015641830.1|	903	7e-117	PREDICTED: tetraspanin-8 [Oryza sativa Japonica Group]	gi|116012321|dbj|AK242956.1|	1232	0	Oryza sativa Japonica Group cDNA, clone: J090089G04, full insert sequence	Q8S8Q6	200	4e-59	Tetraspanin-8	.	.	.	.	pfam00335	Tetraspannin	Tetraspanin family.	GO:0050829|defense response to Gram-negative bacterium;	GO:0005794|Golgi apparatus;GO:0016021|integral component of membrane;GO:0016020|membrane;GO:0005886|plasma membrane;GO:0009506|plasmodesma;	.	.	.
OS06G0653200	101	1	12	32.0387	1	0	1	0.658961	48.6201	5.60348	9.186e-07	0.000230067	up	yes	OS06G0653200	protein_coding	chr6:26756214-26757596:-	gi|1002276610|ref|XP_015642651.1|	866	1e-112	PREDICTED: transcription factor bHLH150 [Oryza sativa Japonica Group]	gi|32968457|dbj|AK058439.1|	1192	0	Oryza sativa Japonica Group cDNA clone:001-015-F10, full insert sequence	.	.	.	.	.	.	.	.	pfam14031	D-ser_dehydrat	Putative serine dehydratase domain. This domain is found at the C-terminus of yeast D-serine dehydratase. Structures have been solved for two bacterial members of this family. The yeast protein has been shown to be a zinc dependant enzyme.	.	.	.	.	.
OS06G0660400	57	1	23	22.7547	1	0	0	0.323601	70.3171	6.1358	5.9906e-06	0.00114494	up	yes	OS06G0660400	protein_coding	chr6:27209776-27210287:-	gi|937924055|dbj|BAS98972.1|	403	1e-47	Os06g0660400, partial [Oryza sativa Japonica Group]	gi|1002276638|ref|XM_015787180.1|	512	0	PREDICTED: Oryza sativa Japonica Group uncharacterized LOC4341738 (LOC4341738), mRNA	.	.	.	.	.	.	.	.	pfam08495	FIST	FIST N domain. The FIST N domain is a novel sensory domain, which is present in signal transduction proteins from Bacteria, Archaea and Eukarya. Chromosomal proximity of FIST-encoding genes to those coding for proteins involved in amino acid metabolizm and transport suggest that FIST domains bind small ligands, such as amino acids.	.	.	.	.	.
OS06G0678800	1242	36	94	387.482	43	52	101	70.7171	5.47933	2.454	3.2324e-05	0.00454558	up	yes	OS06G0678800	protein_coding	chr6:28234460-28238335:-	gi|125556481|gb|EAZ02087.1|	2776	0	hypothetical protein OsI_24168 [Oryza sativa Indica Group]	gi|1002278705|ref|XM_015788181.1|	1953	0	PREDICTED: Oryza sativa Japonica Group L-ascorbate oxidase homolog (LOC4341847), mRNA	Q00624	548	0	L-ascorbate oxidase homolog	SPAC1F7.08	87.8	3e-17	COG2132	pfam07732	Cu-oxidase_3	Multicopper oxidase. This entry contains many divergent copper oxidase-like domains that are not recognized by the pfam00394 model.	.	GO:0005576|extracellular region;	GO:0005507|copper ion binding;GO:0016491|oxidoreductase activity;	.	.
OS06G0680800	270	23	233	148.813	22	2	23	15.7144	9.46985	3.24334	0.000529595	0.038261	up	yes	OS06G0680800	protein_coding	chr6:28355294-28358038:-	gi|1002275254|ref|XP_015641942.1|	2188	0	PREDICTED: cytochrome P450 77A3 [Oryza sativa Japonica Group]	gi|1002275253|ref|XM_015786456.1|	1021	0	PREDICTED: Oryza sativa Japonica Group cytochrome P450 77A3 (LOC4341855), mRNA	O48928	359	2e-116	Cytochrome P450 77A3	BH0579	82.8	4e-16	COG2124	pfam00067	p450	Cytochrome P450. Cytochrome P450s are haem-thiolate proteins involved in the oxidative degradation of various compounds. They are particularly well known for their role in the degradation of environmental toxins and mutagens. They can be divided into 4 classes, according to the method by which electrons from NAD(P)H are delivered to the catalytic site. Sequence conservation is relatively low with…	GO:0010143|cutin biosynthetic process;GO:0044550|secondary metabolite biosynthetic process;	GO:0016020|membrane;	GO:0052722|fatty acid in-chain hydroxylase activity;GO:0020037|heme binding;GO:0005506|iron ion binding;GO:0016709|oxidoreductase activity, acting on paired donors, with incorporation or reduction of molecular oxygen, NAD(P)H as one donor, and incorporation of one atom of oxygen;	.	.
OS06G0695400	40	10	21	20.623	1	0	2	0.99432	20.7408	4.3744	5.24187e-05	0.00684487	up	yes	OS06G0695400	protein_coding	chr6:29035686-29038182:+	gi|1002275494|ref|XP_015642065.1|	1564	0	PREDICTED: peroxidase 45 [Oryza sativa Japonica Group]	gi|1002275493|ref|XM_015786579.1|	1233	0	PREDICTED: Oryza sativa Japonica Group peroxidase 45 (LOC4341934), mRNA	Q96522	279	5e-89	Peroxidase 45	.	.	.	.	pfam00141	peroxidase	Peroxidase.	GO:0042744|hydrogen peroxide catabolic process;GO:0006979|response to oxidative stress;	GO:0005576|extracellular region;	GO:0020037|heme binding;GO:0046872|metal ion binding;GO:0004601|peroxidase activity;	K00430	E1.11.1.7; peroxidase [EC:1.11.1.7]
OS06G0696400	3554	238	1105	1389.51	244	69	136	154.995	8.96488	3.16428	3.7573e-06	0.000765461	up	yes	OS06G0696400	protein_coding	chr6:29133106-29134569:+	gi|1002273587|ref|XP_015641107.1|	1499	0	PREDICTED: xyloglucan endotransglucosylase/hydrolase protein 22 [Oryza sativa Japonica Group]	gi|1002273586|ref|XM_015785621.1|	1208	0	PREDICTED: Oryza sativa Japonica Group xyloglucan endotransglucosylase/hydrolase protein 22 (LOC4341940), mRNA	Q38857	392	7e-134	Xyloglucan endotransglucosylase/hydrolase protein 22	YLR213c	70.1	2e-12	COG2273	pfam00722	Glyco_hydro_16	Glycosyl hydrolases family 16.	GO:0042546|cell wall biogenesis;GO:0042545|cell wall modification;GO:0080022|primary root development;GO:0010411|xyloglucan metabolic process;	GO:0048046|apoplast;GO:0005618|cell wall;	GO:0004553|hydrolase activity, hydrolyzing O-glycosyl compounds;GO:0080039|xyloglucan endotransglucosylase activity;GO:0016762|xyloglucan:xyloglucosyl transferase activity;	K08235	E2.4.1.207; xyloglucan:xyloglucosyl transferase [EC:2.4.1.207]
OS06G0696566	68	5	10	23.6418	0	0	1	0.33536	70.4968	6.13949	5.19248e-06	0.00102502	up	yes	OS06G0696566	protein_coding	chr6:29138986-29139490:+	gi|937924374|dbj|BAS99291.1|	285	5e-30	Os06g0696566, partial [Oryza sativa Japonica Group]	gi|1002273584|ref|XM_015785620.1|	505	0	PREDICTED: Oryza sativa Japonica Group probable xyloglucan endotransglucosylase/hydrolase protein 23 (LOC4341941), mRNA	Q38910	59.3	1e-09	Probable xyloglucan endotransglucosylase/hydrolase protein 23	.	.	.	.	pfam06955	XET_C	Xyloglucan endo-transglycosylase (XET) C-terminus. This family represents the C-terminus (approximately 60 residues) of plant xyloglucan endo-transglycosylase (XET). Xyloglucan is the predominant hemicellulose in the cell walls of most dicotyledons. With cellulose, it forms a network that strengthens the cell wall. XET catalyses the splitting of xyloglucan chains and the linking of the newly gene…	GO:0042546|cell wall biogenesis;GO:0071555|cell wall organization;GO:0010411|xyloglucan metabolic process;	GO:0048046|apoplast;GO:0005618|cell wall;GO:0005794|Golgi apparatus;	GO:0004553|hydrolase activity, hydrolyzing O-glycosyl compounds;GO:0016762|xyloglucan:xyloglucosyl transferase activity;	K08235	E2.4.1.207; xyloglucan:xyloglucosyl transferase [EC:2.4.1.207]
OS06G0716200	46	8	18	20.7612	0	1	2	1.1117	18.6752	4.22305	8.81304e-05	0.0100852	up	yes	OS06G0716200	protein_coding	chr6:30420082-30422542:+	gi|255677398|dbj|BAH93724.1|	1195	8e-161	Os06g0716200, partial [Oryza sativa Japonica Group]	gi|116012949|dbj|AK243584.1|	1139	0	Oryza sativa Japonica Group cDNA, clone: J100082O07, full insert sequence	P83332	205	1e-61	Thaumatin-like protein 1	.	.	.	.	pfam00314	Thaumatin	Thaumatin family.	GO:0006952|defense response;	GO:0005576|extracellular region;	.	.	.
OS07G0112700	1532	38	126	478.482	107	51	106	92.6633	5.16366	2.36839	1.70747e-09	8.64987e-07	up	yes	OS07G0112700	protein_coding	chr7:699881-700826:-	gi|1002286711|ref|XP_015647651.1|	806	9e-105	PREDICTED: blue copper protein [Oryza sativa Japonica Group]	gi|32983144|dbj|AK073121.1|	858	0	Oryza sativa Japonica Group cDNA clone:J033012A01, full insert sequence	Q39131	75.9	2e-15	Lamin-like protein	.	.	.	.	pfam02298	Cu_bind_like	Plastocyanin-like domain. This family represents a domain found in flowering plants related to the copper binding protein plastocyanin. Some members of this family may not bind copper due to the lack of key residues.	.	GO:0031225|anchored component of membrane;GO:0046658|anchored component of plasma membrane;GO:0005886|plasma membrane;GO:0005773|vacuole;	GO:0009055|electron carrier activity;	.	.
OS07G0119400	2195	58	79	658.544	12	9	27	16.9067	38.9516	5.28361	2.83817e-13	3.14155e-10	up	yes	OS07G0119400	protein_coding	chr7:1055475-1058127:+	gi|1002281026|ref|XP_015644811.1|	2490	0	PREDICTED: L-ascorbate oxidase homolog [Oryza sativa Japonica Group]	gi|1002281025|ref|XM_015789325.1|	1959	0	PREDICTED: Oryza sativa Japonica Group L-ascorbate oxidase homolog (LOC4342270), mRNA	P29162	501	1e-168	L-ascorbate oxidase homolog	SPAC1F7.08	77.8	4e-14	COG2132	pfam07732	Cu-oxidase_3	Multicopper oxidase. This entry contains many divergent copper oxidase-like domains that are not recognized by the pfam00394 model.	.	GO:0005615|extracellular space;	GO:0005507|copper ion binding;GO:0016491|oxidoreductase activity;	.	.
OS07G0124750	87	13	2	29.5865	0	1	3	1.44706	20.446	4.35374	4.07002e-05	0.00561089	up	yes	OS07G0124750	protein_coding	chr7:1305328-1308048:-	gi|937924975|dbj|BAS99891.1|	3021	0	Os07g0124750 [Oryza sativa Japonica Group]	gi|1002283088|ref|XM_015790352.1|	1340	0	PREDICTED: Oryza sativa Japonica Group putative xyloglucan glycosyltransferase 10 (LOC107275797), mRNA	Q84Z01	1091	0	Putative xyloglucan glycosyltransferase 10	all4933	87	4e-17	COG1215	pfam13641	Glyco_tranf_2_3	Glycosyltransferase like family 2. Members of this family of prokaryotic proteins include putative glucosyltransferase, which are involved in bacterial capsule biosynthesis.	GO:0071555|cell wall organization;	GO:0000139|Golgi membrane;GO:0016021|integral component of membrane;	GO:0016757|transferase activity, transferring glycosyl groups;	.	.
OS07G0129800	30	6	17	15.2827	1	1	1	1.09994	13.8941	3.7964	0.000628391	0.0439633	up	yes	OS07G0129800	protein_coding	chr7:1575296-1579565:-	gi|937925001|dbj|BAS99917.1|	3027	0	Os07g0129800 [Oryza sativa Japonica Group]	gi|1002283580|ref|XM_015790628.1|	1991	0	PREDICTED: Oryza sativa Japonica Group L-type lectin-domain containing receptor kinase IV.1 (LOC4342321), mRNA	Q9M345	564	0	L-type lectin-domain containing receptor kinase IV.2	YAR019c	99.4	2e-20	COG0515	pfam00139	Lectin_legB	Legume lectin domain.	GO:0042742|defense response to bacterium;GO:0009555|pollen development;	GO:0016021|integral component of membrane;GO:0005886|plasma membrane;	GO:0005524|ATP binding;GO:0030246|carbohydrate binding;GO:0004674|protein serine/threonine kinase activity;	.	.
OS07G0145400	1028	13	39	303.949	6	0	4	3.28304	92.5813	6.53265	3.8573e-08	1.47443e-05	up	yes	OS07G0145400	protein_coding	chr7:2313447-2318963:-	gi|1002281941|ref|XP_015645263.1|	4835	0	PREDICTED: probable LRR receptor-like serine/threonine-protein kinase At4g20940 [Oryza sativa Japonica Group]	gi|1002281940|ref|XM_015789777.1|	4033	0	PREDICTED: Oryza sativa Japonica Group probable LRR receptor-like serine/threonine-protein kinase At4g20940 (LOC4342391), mRNA	C0LGQ9	1126	0	Probable LRR receptor-like serine/threonine-protein kinase At4g20940	alr0124_1	75.5	4e-13	COG4886	pfam00069	Pkinase	Protein kinase domain.	.	GO:0016021|integral component of membrane;GO:0005886|plasma membrane;	GO:0005524|ATP binding;GO:0004674|protein serine/threonine kinase activity;	.	.
OS07G0190600	699	1076	994	855	58	24	115	67.9187	12.5886	3.65404	3.83345e-07	0.000110401	up	yes	OS07G0190600	protein_coding	chr7:4868011-4877912:-	gi|1002284042|ref|XP_015646347.1|	2823	0	PREDICTED: replication protein A 70 kDa DNA-binding subunit isoform X2 [Oryza sativa Japonica Group]	gi|1002284041|ref|XM_015790861.1|	2623	0	PREDICTED: Oryza sativa Japonica Group replication protein A 70 kDa DNA-binding subunit (LOC4342616), transcript variant X2, mRNA	Q10Q08	92.4	6e-18	Replication protein A 70 kDa DNA-binding subunit B	SPBC660.13c	73.2	2e-12	COG1599	pfam14214	Helitron_like_N	Helitron helicase-like domain at N-terminus. This family is found in Helitrons, recently recognized eukaryotic transposons that are predicted to amplify by a rolling-circle mechanism. In many instances a protein-coding gene is disrupted by their insertion.	GO:0006310|DNA recombination;GO:0006281|DNA repair;GO:0006260|DNA replication;	GO:0005662|DNA replication factor A complex;	GO:0003677|DNA binding;GO:0046872|metal ion binding;	K07466	RFA1, RPA1, rpa; replication factor A1
OS07G0190700	24	33	24	25.1353	1	2	2	1.87628	13.3964	3.74377	6.05197e-05	0.00757343	up	yes	OS07G0190700	protein_coding	chr7:4878496-4880469:+	gi|1002284080|ref|XP_015646365.1|	1985	0	PREDICTED: protein NRT1/ PTR FAMILY 2.11-like [Oryza sativa Japonica Group]	gi|937924750|dbj|AP014963.1|	1974	0	Oryza sativa Japonica Group DNA, chromosome 7, cultivar: Nipponbare, complete sequence	Q9LV10	401	3e-129	Protein NRT1/ PTR FAMILY 2.11	.	.	.	.	pfam00854	PTR2	POT family. The POT (proton-dependent oligopeptide transport) family all appear to be proton dependent transporters.	GO:1901349|glucosinolate transport;GO:0090449|phloem glucosinolate loading;GO:0080167|response to karrikin;	GO:0016021|integral component of membrane;GO:0005886|plasma membrane;GO:0009506|plasmodesma;	GO:0090448|glucosinolate:proton symporter activity;	.	.
OS07G0194300	502	129	237	252.668	47	31	54	46.989	5.37718	2.42685	6.48449e-08	2.41286e-05	up	yes	OS07G0194300	protein_coding	chr7:5109201-5109767:-	gi|937925537|dbj|BAT00454.1|	119	4e-06	Os07g0194300, partial [Oryza sativa Japonica Group]	gi|32972655|dbj|AK062637.1|	507	0	Oryza sativa Japonica Group cDNA clone:001-105-D04, full insert sequence	.	.	.	.	.	.	.	.	pfam15358	TSKS	Testis-specific serine kinase substrate. TSKS, testis-specific serine kinase substrate, is expressed in the testis and is downregulated in cancerous testicular tissue, in comparison with adjacent normal tissue. TSKS expression is very low to undetectable in seminoma, teratocarcinoma, embryonal, and Leydig cell tumors, while high in testicular tissue adjacent to tumors which contain pre-malignant …	.	.	.	.	.
OS07G0205500	1269	111	283	474.318	76	31	102	72.4707	6.54496	2.71039	6.36065e-06	0.00120471	up	yes	OS07G0205500	protein_coding	chr7:5682013-5685265:+	gi|1002282173|ref|XP_015645383.1|	2066	0	PREDICTED: uncharacterized protein LOC4342683 [Oryza sativa Japonica Group]	gi|1002282172|ref|XM_015789897.1|	1810	0	PREDICTED: Oryza sativa Japonica Group uncharacterized LOC4342683 (LOC4342683), mRNA	.	.	.	.	.	.	.	.	pfam03080	DUF239	Domain of unknown function (DUF239). This is a family of plant and bacterial proteins, a small number of which are putative carboxy-terminal peptidases.	.	.	.	.	.
OS07G0422100	157	8	49	60.5417	0	0	1	0.33536	180.527	7.49607	7.18419e-12	6.04147e-09	up	yes	OS07G0422100	protein_coding	chr7:13607846-13608844:+	gi|1002282633|ref|XP_015645610.1|	875	7e-116	PREDICTED: uncharacterized protein LOC4343047 [Oryza sativa Japonica Group]	gi|1002282632|ref|XM_015790124.1|	904	0	PREDICTED: Oryza sativa Japonica Group uncharacterized LOC4343047 (LOC4343047), mRNA	.	.	.	.	.	.	.	.	pfam05512	AWPM-19	AWPM-19-like family. Members of this family are 19 kDa membrane proteins. The levels of the plant protein AWPM-19 increase dramatically when there is an increase level of abscisic acid. The increase presence of this protein leads to greater tolerance of freezing.	.	.	.	.	.
OS07G0481100	348	22	36	115.49	16	4	19	13.3134	8.67477	3.11683	1.35771e-05	0.00227705	up	yes	OS07G0481100	protein_coding	chr7:17505856-17508311:-	gi|125600228|gb|EAZ39804.1|	2383	0	hypothetical protein OsJ_24246 [Oryza sativa Japonica Group]	gi|32972320|dbj|AK062302.1|	1708	0	Oryza sativa Japonica Group cDNA clone:001-100-H09, full insert sequence	A4IJ27	429	5e-143	Rop guanine nucleotide exchange factor 3	.	.	.	.	pfam03759	PRONE	PRONE (Plant-specific Rop nucleotide exchanger). This is a functional guanine exchange factor (GEF) of plant Rho GTPase.	.	.	GO:0005089|Rho guanyl-nucleotide exchange factor activity;	.	.
OS07G0510900	317	19	286	175.34	18	2	9	9.72501	18.0298	4.17231	2.97926e-05	0.00427402	up	yes	OS07G0510900	protein_coding	chr7:19495589-19498889:+	gi|937926794|dbj|BAT01711.1|	2334	0	Os07g0510900, partial [Oryza sativa Japonica Group]	gi|116010716|dbj|AK241351.1|	1742	0	Oryza sativa Japonica Group cDNA, clone: J065148J21, full insert sequence	Q00624	493	1e-166	L-ascorbate oxidase homolog	SPAC1F7.08	82.4	1e-15	COG2132	pfam00394	Cu-oxidase	Multicopper oxidase. Many of the proteins in this family contain multiple similar copies of this plastocyanin-like domain.	.	GO:0005576|extracellular region;	GO:0005507|copper ion binding;GO:0016491|oxidoreductase activity;	.	.
OS07G0526400	1527	721	2697	1435.51	108	111	266	173.103	8.2928	3.05186	1.4939e-06	0.000348967	up	yes	OS07G0526400	protein_coding	chr7:20504692-20506402:-	gi|1002282234|ref|XP_015645417.1|	1937	0	PREDICTED: bisdemethoxycurcumin synthase-like [Oryza sativa Japonica Group]	gi|1002282233|ref|XM_015789931.1|	1626	0	PREDICTED: Oryza sativa Japonica Group bisdemethoxycurcumin synthase-like (LOC4343432), mRNA	Q8LIL0	403	2e-134	Bisdemethoxycurcumin synthase	DRA0326	97.8	5e-21	COG3424	pfam00195	Chal_sti_synt_N	Chalcone and stilbene synthases, N-terminal domain. The C-terminal domain of Chalcone synthase is reported to be structurally similar to domains in thiolase and beta-ketoacyl synthase. The differences in activity are accounted for by differences in this N-terminal domain.	GO:0009813|flavonoid biosynthetic process;	.	GO:0042802|identical protein binding;GO:0016747|transferase activity, transferring acyl groups other than amino-acyl groups;	K17212	CUS; bisdemethoxycurcumin synthase [EC:2.3.1.211]
OS07G0561101	0	1	0	0.355078	0	2	47	16.6439	0.0213339	-5.55071	5.31972e-05	0.00690365	down	yes	OS07G0561101	protein_coding	chr7:22402733-22406085:-	gi|24414003|dbj|BAC22254.1|	392	2e-38	hypothetical protein [Oryza sativa Japonica Group]	gi|937924750|dbj|AP014963.1|	3353	0	Oryza sativa Japonica Group DNA, chromosome 7, cultivar: Nipponbare, complete sequence	.	.	.	.	.	.	.	.	pfam14547	Hydrophob_seed	Hydrophobic seed protein. This domain has a four-helix bundle structure. It contains four disulfide bonds, of which three function to keep the C- and N-terminal parts of the molecule in place.	.	.	.	.	.
OS07G0564200	1356	111	553	573.915	126	46	166	116.728	4.91667	2.29768	0.000354704	0.0285005	up	yes	OS07G0564200	protein_coding	chr7:22601776-22602372:-	gi|1002283668|ref|XP_015646158.1|	523	6e-65	PREDICTED: uncharacterized protein LOC4343615 [Oryza sativa Japonica Group]	gi|1002283667|ref|XM_015790672.1|	597	0	PREDICTED: Oryza sativa Japonica Group uncharacterized LOC4343615 (LOC4343615), mRNA	.	.	.	.	.	.	.	.	pfam08903	DUF1846	Domain of unknown function (DUF1846). This family of proteins are functionally uncharacterized. Some members of the family are annotated as ATP-dependent peptidases. However, we can find no support for this annotation.	.	.	.	.	.
OS07G0565800	12705	177	87	3652.29	0	7	20	9.79405	372.91	8.54268	3.97875e-07	0.000113806	up	yes	OS07G0565800	protein_coding	chr7:22696014-22696695:-	gi|1002283748|ref|XP_015646197.1|	455	2e-54	PREDICTED: putative cell wall protein [Oryza sativa Japonica Group]	gi|1002283747|ref|XM_015790711.1|	682	0	PREDICTED: Oryza sativa Japonica Group putative cell wall protein (LOC4343628), mRNA	.	.	.	.	.	.	.	.	pfam10412	TrwB_AAD_bind	Type IV secretion-system coupling protein DNA-binding domain. The plasmid conjugative coupling protein TrwB forms hexamers from six structurally very similar protomers. This hexamer contains a central channel running from the cytosolic pole (made up by the AADs) to the membrane pole ending at the transmembrane pore shaped by 12 transmembrane helices, rendering an overall mushroom-like structure. …	.	.	.	.	.
OS07G0587200	366	74	219	189.963	70	29	36	47.5134	3.9981	1.99931	5.70536e-05	0.00724753	up	yes	OS07G0587200	protein_coding	chr7:23894231-23896552:-	gi|937927487|dbj|BAT02404.1|	1061	1e-139	Os07g0587200, partial [Oryza sativa Japonica Group]	gi|32993401|dbj|AK108192.1|	1127	0	Oryza sativa Japonica Group cDNA clone:002-140-C03, full insert sequence	Q9M2W8	108	9e-25	BTB/POZ domain-containing protein At3g49900	.	.	.	.	pfam03000	NPH3	NPH3 family. Phototropism of Arabidopsis thaliana seedlings in response to a blue light source is initiated by nonphototropic hypocotyl 1 (NPH1), a light-activated serine-threonine protein kinase. Mutations in NPH3 disrupt early signaling occurring downstream of the NPH1 photoreceptor. The NPH3 gene encodes a NPH1-interacting protein. NPH3 is a member of a large protein family, apparently specifi…	GO:0016567|protein ubiquitination;	.	.	.	.
OS07G0591700	127	89	38	77.8215	18	9	24	17.8423	4.36164	2.12487	0.000379998	0.0298393	up	yes	OS07G0591700	protein_coding	chr7:24115634-24116647:+	gi|1002283998|ref|XP_015646326.1|	822	2e-108	PREDICTED: uncharacterized protein LOC4343779 [Oryza sativa Japonica Group]	gi|1002283997|ref|XM_015790840.1|	798	0	PREDICTED: Oryza sativa Japonica Group uncharacterized LOC4343779 (LOC4343779), mRNA	.	.	.	.	.	.	.	.	pfam01001	HCV_NS4b	Hepatitis C virus non-structural protein NS4b. No precise function has been assigned to NS4b. However, it is known that NS4b interacts with NS4a and NS3 to form a large replicase complex to direct the viral RNA replication.	.	.	.	.	.
OS07G0658600	997	39	680	482.972	9	9	20	13.5884	35.543	5.15149	1.21359e-22	4.2523e-19	up	yes	OS07G0658600	protein_coding	chr7:27746066-27747742:+	gi|1002282902|ref|XP_015645746.1|	2051	0	PREDICTED: protein ASPARTIC PROTEASE IN GUARD CELL 2 [Oryza sativa Japonica Group]	gi|937924750|dbj|AP014963.1|	1677	0	Oryza sativa Japonica Group DNA, chromosome 7, cultivar: Nipponbare, complete sequence	Q6F4N5	342	8e-110	Aspartyl protease 25	.	.	.	.	pfam14541	TAXi_C	Xylanase inhibitor C-terminal. The N- and C-termini of the members of this family are jointly necessary for creating the catalytic pocket necessary for cleaving xylasnase. Phytopathogens produce xylanase that destroys plant cells, so its destruction through proteolysis is vital for plant-survival.	GO:0030163|protein catabolic process;GO:0006508|proteolysis;	GO:0048046|apoplast;GO:0009505|plant-type cell wall;	GO:0004190|aspartic-type endopeptidase activity;	.	.
OS07G0668300	416	22	159	168.822	8	9	28	15.9477	10.586	3.40409	0.000152223	0.0154602	up	yes	OS07G0668300	protein_coding	chr7:28222585-28224898:-	gi|1002282546|ref|XP_015645564.1|	945	0	PREDICTED: GDSL esterase/lipase At2g23540 isoform X2 [Oryza sativa Japonica Group]	gi|32971140|dbj|AK061122.1|	1666	0	Oryza sativa Japonica Group cDNA clone:006-207-G04, full insert sequence	Q9M2R9	111	1e-111	GDSL esterase/lipase At3g50400	.	.	.	.	pfam00657	Lipase_GDSL	GDSL-like Lipase/Acylhydrolase.	GO:0016042|lipid catabolic process;	GO:0005576|extracellular region;	GO:0016788|hydrolase activity, acting on ester bonds;	.	.
OS07G0691700	1011	408	357	527.983	85	83	83	91.9421	5.74256	2.52169	3.5589e-12	3.25307e-09	up	yes	OS07G0691700	protein_coding	chr7:29431144-29435262:+	gi|1002283750|ref|XP_015646198.1|	4382	0	PREDICTED: scar-like domain-containing protein WAVE 5 [Oryza sativa Japonica Group]	gi|1002283749|ref|XM_015790712.1|	3088	0	PREDICTED: Oryza sativa Japonica Group scar-like domain-containing protein WAVE 5 (LOC9267838), mRNA	Q5XPJ9	122	6e-27	Protein SCAR2	.	.	.	.	pfam11833	DUF3353	Protein of unknown function (DUF3353). This family of proteins are functionally uncharacterized. This protein is found in bacteria and eukaryotes. Proteins in this family are typically between 205 to 258 amino acids in length.	GO:0030036|actin cytoskeleton organization;GO:0045010|actin nucleation;GO:0051127|positive regulation of actin nucleation;GO:0016337|single organismal cell-cell adhesion;GO:0010091|trichome branching;GO:0010090|trichome morphogenesis;	GO:0005737|cytoplasm;GO:0005856|cytoskeleton;GO:0005886|plasma membrane;GO:0031209|SCAR complex;	.	.	.
OS08G0106600	44	1	9	15.2083	0	0	1	0.33536	45.3491	5.503	0.000235152	0.0213091	up	yes	OS08G0106600	protein_coding	chr8:328874-330017:+	gi|937928540|dbj|BAT03456.1|	691	2e-85	Os08g0106600, partial [Oryza sativa Japonica Group]	gi|937928473|dbj|AP014964.1|	1144	0	Oryza sativa Japonica Group DNA, chromosome 8, cultivar: Nipponbare, complete sequence	.	.	.	.	.	.	.	.	pfam15038	Jiraiya	Jiraiya. Jiraiya inhibits bone morphogenetic protein (BMP) signaling during embryogenesis. The human member of this family is TMEM221.	.	.	.	.	.
OS08G0118500	70	0	0	19.6431	0	1	0	0.440978	44.5443	5.47717	0.000176194	0.0174727	up	yes	OS08G0118500	protein_coding	chr8:1039566-1040187:+	gi|1002290528|ref|XP_015649602.1|	460	2e-55	PREDICTED: auxin-induced protein 15A [Oryza sativa Japonica Group]	gi|937928473|dbj|AP014964.1|	622	0	Oryza sativa Japonica Group DNA, chromosome 8, cultivar: Nipponbare, complete sequence	P33082	79	1e-17	Auxin-induced protein X15	.	.	.	.	pfam02519	Auxin_inducible	Auxin responsive protein. This family consists of the protein products of the ARG7 auxin responsive genes family none of which have any identified functional role.	GO:0009734|auxin-activated signaling pathway;	.	.	.	.
OS08G0128000	77	85	82	74.6225	29	12	12	18.7005	3.99041	1.99654	0.000574044	0.0406449	up	yes	OS08G0128000	protein_coding	chr8:1600851-1604896:+	gi|1002289183|ref|XP_015648888.1|	1877	0	PREDICTED: kelch repeat-containing protein At3g27220 [Oryza sativa Japonica Group]	gi|1002289184|ref|XM_015793403.1|	1843	0	PREDICTED: Oryza sativa Japonica Group kelch repeat-containing protein At3g27220 (LOC4344575), transcript variant X2, mRNA	Q9LK31	517	3e-179	Kelch repeat-containing protein At3g27220	.	.	.	.	pfam13418	Kelch_4	Galactose oxidase, central domain.	GO:0009061|anaerobic respiration;GO:0043161|proteasome-mediated ubiquitin-dependent protein catabolic process;GO:0042787|protein ubiquitination involved in ubiquitin-dependent protein catabolic process;GO:0030162|regulation of proteolysis;	GO:0005737|cytoplasm;GO:0005768|endosome;GO:0005794|Golgi apparatus;GO:0000139|Golgi membrane;GO:0016021|integral component of membrane;GO:0019005|SCF ubiquitin ligase complex;GO:0005802|trans-Golgi network;	GO:0031625|ubiquitin protein ligase binding;	.	.
OS08G0139700	148	260	336	227.413	2079	525	288	1000.86	0.227217	-2.13786	5.81335e-05	0.00734036	down	yes	OS08G0139700	protein_coding	chr8:2210027-2213892:-	gi|937928859|dbj|BAT03775.1|	2670	0	Os08g0139700, partial [Oryza sativa Japonica Group]	gi|116011044|dbj|AK241679.1|	2121	0	Oryza sativa Japonica Group cDNA, clone: J065193F24, full insert sequence	C5YHI2	417	9e-136	Beta-sesquiphellandrene synthase	.	.	.	.	pfam03936	Terpene_synth_C	Terpene synthase family, metal binding domain. It has been suggested that this gene family be designated tps (for terpene synthase). It has been split into six subgroups on the basis of phylogeny, called tpsa-tpsf. tpsa includes vetispiridiene synthase, 5-epi- aristolochene synthase, and (+)-delta-cadinene synthase. tpsb includes (-)-limonene synthase. tpsc includes kaurene synthase A. tpsd inclu…	GO:0006952|defense response;GO:0016114|terpenoid biosynthetic process;	GO:0005737|cytoplasm;	GO:0000287|magnesium ion binding;GO:0010333|terpene synthase activity;	.	.
OS08G0140300	129	141	304	170.916	1	17	5	9.49703	17.9968	4.16967	0.00051249	0.0372814	up	yes	OS08G0140300	protein_coding	chr8:2256007-2257872:+	gi|1002288812|ref|XP_015648701.1|	2366	0	PREDICTED: aromatic-L-amino-acid decarboxylase [Oryza sativa Japonica Group]	gi|937928473|dbj|AP014964.1|	1866	0	Oryza sativa Japonica Group DNA, chromosome 8, cultivar: Nipponbare, complete sequence	P17770	525	2e-179	Aromatic-L-amino-acid decarboxylase	mll0712	271	6e-82	COG0076	pfam00282	Pyridoxal_deC	Pyridoxal-dependent decarboxylase conserved domain.	GO:0006520|cellular amino acid metabolic process;	.	GO:0004058|aromatic-L-amino-acid decarboxylase activity;GO:0030170|pyridoxal phosphate binding;	.	.
OS08G0168000	1074	1035	2033	1234.99	82	46	27	55.875	22.1027	4.46615	8.50928e-14	1.08421e-10	up	yes	OS08G0168000	protein_coding	chr8:3972195-3977096:+	gi|937929082|dbj|BAT03998.1|	3038	0	Os08g0168000 [Oryza sativa Japonica Group]	gi|1002289031|ref|XM_015793324.1|	1730	0	PREDICTED: Oryza sativa Japonica Group zingiberene synthase (LOC4344755), mRNA	C5YHI2	789	0	Beta-sesquiphellandrene synthase	.	.	.	.	pfam03936	Terpene_synth_C	Terpene synthase family, metal binding domain. It has been suggested that this gene family be designated tps (for terpene synthase). It has been split into six subgroups on the basis of phylogeny, called tpsa-tpsf. tpsa includes vetispiridiene synthase, 5-epi- aristolochene synthase, and (+)-delta-cadinene synthase. tpsb includes (-)-limonene synthase. tpsc includes kaurene synthase A. tpsd inclu…	GO:0006952|defense response;GO:0016114|terpenoid biosynthetic process;	GO:0005737|cytoplasm;	GO:0000287|magnesium ion binding;GO:0010333|terpene synthase activity;	.	.
OS08G0433400	488	20	12	147.383	12	10	5	9.96979	14.783	3.88587	3.48539e-11	2.36372e-08	up	yes	OS08G0433400	protein_coding	chr8:21019546-21021361:-	gi|1002291938|ref|XP_015650319.1|	1301	3e-173	PREDICTED: myb-related protein 308 [Oryza sativa Japonica Group]	gi|32969486|dbj|AK059468.1|	1720	0	Oryza sativa Japonica Group cDNA clone:001-028-D10, full insert sequence	Q7XBH4	154	3e-41	Myb-related protein Myb4	ECU11g1690	73.6	7e-14	COG5147	pfam00249	Myb_DNA-binding	Myb-like DNA-binding domain. This family contains the DNA binding domains from Myb proteins, as well as the SANT domain family.	GO:0006355|regulation of transcription, DNA-templated;GO:0006351|transcription, DNA-templated;	GO:0005634|nucleus;	GO:0003677|DNA binding;	K09422	MYBP; myb proto-oncogene protein, plant
OS08G0457600	2227	2124	2812	2162.14	34502	2139	2564	12968	0.166729	-2.58442	3.91987e-14	5.49395e-11	down	yes	RSH2	protein_coding	chr8:22446547-22450402:+	gi|1002292573|ref|XP_015650642.1|	3375	0	PREDICTED: probable GTP diphosphokinase RSH2, chloroplastic [Oryza sativa Japonica Group]	gi|1002292572|ref|XM_015795156.1|	2818	0	PREDICTED: Oryza sativa Japonica Group probable GTP diphosphokinase RSH2, chloroplastic (LOC4345756), mRNA	Q7XAP4	1304	0	Probable GTP diphosphokinase RSH2, chloroplastic	slr1325	295	2e-85	COG0317	pfam13328	HD_4	HD domain. HD domains are metal dependent phosphohydrolases.	GO:0015969|guanosine tetraphosphate metabolic process;GO:0042594|response to starvation;	GO:0009507|chloroplast;	GO:0005524|ATP binding;GO:0005525|GTP binding;GO:0008728|GTP diphosphokinase activity;GO:0008893|guanosine-3',5'-bis(diphosphate) 3'-diphosphatase activity;GO:0016301|kinase activity;	.	.
OS08G0460000	28129	4504	25634	16630.7	3672	1989	2529	2913.49	5.70816	2.51302	1.66792e-16	3.18778e-13	up	yes	GER5	protein_coding	chr8:22558107-22559044:-	gi|1002288695|ref|XP_015648639.1|	925	1e-122	PREDICTED: germin-like protein 8-14 [Oryza sativa Japonica Group]	gi|937928473|dbj|AP014964.1|	938	0	Oryza sativa Japonica Group DNA, chromosome 8, cultivar: Nipponbare, complete sequence	Q6ZBZ2	360	7e-124	Germin-like protein 8-14	.	.	.	.	pfam00190	Cupin_1	Cupin. This family represents the conserved barrel domain of the 'cupin' superfamily ('cupa' is the Latin term for a small barrel). This family contains 11S and 7S plant seed storage proteins, and germins. Plant seed storage proteins provide the major nitrogen source for the developing plant.	GO:0033609|oxalate metabolic process;	GO:0048046|apoplast;GO:0005618|cell wall;	GO:0030145|manganese ion binding;GO:0045735|nutrient reservoir activity;GO:0046564|oxalate decarboxylase activity;	.	.
OS08G0486300	404	53	135	169.779	18	9	38	22.5373	7.53327	2.91328	0.000402079	0.0312499	up	yes	OS08G0486300	protein_coding	chr8:24051708-24053208:-	gi|937931066|dbj|BAT05982.1|	1449	0	Os08g0486300 [Oryza sativa Japonica Group]	gi|937928473|dbj|AP014964.1|	811	0	Oryza sativa Japonica Group DNA, chromosome 8, cultivar: Nipponbare, complete sequence	Q8GWP0	213	3e-63	Transcription factor MYB39	ECU11g1690	101	4e-24	COG5147	pfam00249	Myb_DNA-binding	Myb-like DNA-binding domain. This family contains the DNA binding domains from Myb proteins, as well as the SANT domain family.	.	GO:0005634|nucleus;	GO:0003677|DNA binding;GO:0003700|transcription factor activity, sequence-specific DNA binding;	K09422	MYBP; myb proto-oncogene protein, plant
OS08G0502400	1477	27	49	437.701	5	18	17	15.2567	28.689	4.84243	1.98431e-08	8.31141e-06	up	yes	OS08G0502400	protein_coding	chr8:24818381-24820324:-	gi|1002288928|ref|XP_015648760.1|	881	2e-114	PREDICTED: fasciclin-like arabinogalactan protein 7 [Oryza sativa Japonica Group]	gi|1002288927|ref|XM_015793274.1|	1072	0	PREDICTED: Oryza sativa Japonica Group fasciclin-like arabinogalactan protein 7 (LOC4345960), mRNA	Q9SJ81	178	9e-52	Fasciclin-like arabinogalactan protein 7	.	.	.	.	pfam02469	Fasciclin	Fasciclin domain. This extracellular domain is found repeated four times in grasshopper fasciclin I as well as in proteins from mammals, sea urchins, plants, yeast and bacteria.	.	GO:0031225|anchored component of membrane;GO:0046658|anchored component of plasma membrane;GO:0016020|membrane;GO:0005886|plasma membrane;	.	.	.
OS08G0506400	1457	27	8	420.672	10	10	14	12.3408	34.0878	5.09118	4.09932e-28	1.72364e-24	up	yes	OS08G0506400	protein_coding	chr8:25060794-25063403:+	gi|1002288934|ref|XP_015648763.1|	2312	0	PREDICTED: probable inactive leucine-rich repeat receptor-like protein kinase At1g66830 [Oryza sativa Japonica Group]	gi|116012049|dbj|AK242684.1|	2527	0	Oryza sativa Japonica Group cDNA, clone: J090033G21, full insert sequence	Q9ZU46	330	8e-99	Receptor protein kinase-like protein ZAR1	.	.	.	.	pfam00069	Pkinase	Protein kinase domain.	GO:0046777|protein autophosphorylation;GO:0010070|zygote asymmetric cell division;GO:0010069|zygote asymmetric cytokinesis in embryo sac;	GO:0009507|chloroplast;GO:0009570|chloroplast stroma;GO:0016021|integral component of membrane;GO:0009505|plant-type cell wall;GO:0005886|plasma membrane;GO:0090406|pollen tube;	GO:0005524|ATP binding;GO:0016301|kinase activity;GO:0004674|protein serine/threonine kinase activity;	.	.
OS08G0514000	110	122	67	92.8438	10	16	24	18.3403	5.06229	2.33979	2.1873e-05	0.00333331	up	yes	OS08G0514000	protein_coding	chr8:25493856-25494860:+	gi|937931308|dbj|BAT06224.1|	1447	0	Os08g0514000 [Oryza sativa Japonica Group]	gi|937928473|dbj|AP014964.1|	1005	0	Oryza sativa Japonica Group DNA, chromosome 8, cultivar: Nipponbare, complete sequence	Q9SZD5	111	2e-25	L-type lectin-domain containing receptor kinase V.9	.	.	.	.	pfam00139	Lectin_legB	Legume lectin domain.	.	GO:0016021|integral component of membrane;GO:0005886|plasma membrane;	GO:0005524|ATP binding;GO:0030246|carbohydrate binding;GO:0004674|protein serine/threonine kinase activity;	.	.
OS08G0514100	83	6	1	25.7	0	0	1	0.33536	76.6341	6.25992	2.59499e-06	0.000559545	up	yes	OS08G0514100	protein_coding	chr8:25498232-25502014:+	gi|1002290014|ref|XP_015649334.1|	1815	0	PREDICTED: uncharacterized protein LOC4346025 [Oryza sativa Japonica Group]	gi|32995077|dbj|AK109868.1|	2369	0	Oryza sativa Japonica Group cDNA clone:002-149-A07, full insert sequence	Q9LFH9	73.2	5e-12	L-type lectin-domain containing receptor kinase VIII.1	YAR019c	89.4	2e-17	COG0515	pfam00139	Lectin_legB	Legume lectin domain.	.	GO:0016021|integral component of membrane;GO:0005886|plasma membrane;	GO:0005524|ATP binding;GO:0030246|carbohydrate binding;GO:0004674|protein serine/threonine kinase activity;	.	.
OS08G0524400	2260	158	723	891.618	108	24	100	79.0683	11.2765	3.49525	2.18026e-06	0.000477465	up	yes	OS08G0524400	protein_coding	chr8:26086563-26087515:+	gi|1002292577|ref|XP_015650644.1|	740	9e-94	PREDICTED: auxin-induced in root cultures protein 12 [Oryza sativa Japonica Group]	gi|1002292576|ref|XM_015795158.1|	953	0	PREDICTED: Oryza sativa Japonica Group auxin-induced in root cultures protein 12 (LOC4346085), mRNA	Q94BT2	117	5e-29	Auxin-induced in root cultures protein 12	.	.	.	.	pfam04526	DUF568	Protein of unknown function (DUF568). Family of uncharacterized plant proteins.	GO:0009734|auxin-activated signaling pathway;GO:0055114|oxidation-reduction process;	GO:0031225|anchored component of membrane;GO:0005886|plasma membrane;	GO:0046872|metal ion binding;	.	.
OS08G0529200	99	9	30	39.3303	1	4	2	2.75823	14.2593	3.83383	9.64417e-06	0.00171826	up	yes	OS08G0529200	protein_coding	chr8:26344808-26347223:-	gi|42407969|dbj|BAD09107.1|	1543	0	CBS domain containing protein-like [Oryza sativa Japonica Group]	gi|937928473|dbj|AP014964.1|	977	0	Oryza sativa Japonica Group DNA, chromosome 8, cultivar: Nipponbare, complete sequence	Q8GZA4	204	1e-58	CBS domain-containing protein CBSX6	.	.	.	.	pfam00571	CBS	CBS domain. CBS domains are small intracellular modules that pair together to form a stable globular domain. This family represents a single CBS domain. Pairs of these domains have been termed a Bateman domain. CBS domains have been shown to bind ligands with an adenosyl group such as AMP, ATP and S-AdoMet. CBS domains are found attached to a wide range of other protein domains suggesting that CB…	.	GO:0016021|integral component of membrane;GO:0005774|vacuolar membrane;GO:0005773|vacuole;	.	.	.
OS08G0546900	161	4	21	52.447	2	0	1	0.982561	53.3778	5.73817	3.46824e-09	1.6762e-06	up	yes	OS08G0546900	protein_coding	chr8:27393304-27396084:-	gi|937931631|dbj|BAT06547.1|	1249	3e-162	Os08g0546900, partial [Oryza sativa Japonica Group]	gi|937928473|dbj|AP014964.1|	2781	0	Oryza sativa Japonica Group DNA, chromosome 8, cultivar: Nipponbare, complete sequence	.	.	.	.	.	.	.	.	pfam04970	LRAT	Lecithin retinol acyltransferase. The full-length members of this family are representatives of a novel class II tumor-suppressor family, designated as H-REV107-like. This domain is the catalytic N-terminal proline-rich region of the protein. The downstream region is a putative C-terminal transmembrane domain which is found to be crucial for cellular localisation, but not necessary for the enzyme…	.	.	.	.	.
OS08G0551200	164	1	19	51.6667	7	5	9	7.48834	6.89962	2.78652	0.000198137	0.0190256	up	yes	OS08G0551200	protein_coding	chr8:27634982-27638852:+	gi|937931673|dbj|BAT06589.1|	3144	0	Os08g0551200 [Oryza sativa Japonica Group]	gi|156765501|dbj|AK288886.1|	2433	0	Oryza sativa Japonica Group cDNA, clone: J090079L08, full insert sequence	.	.	.	.	.	.	.	.	pfam04782	DUF632	Protein of unknown function (DUF632). This plant protein may be a leucine zipper, but there is no experimental evidence for this.	.	.	.	.	.
OS09G0120033	13	260	26	103.208	28	15	14	20.3705	5.06654	2.341	0.00010098	0.0111734	up	yes	OS09G0120033	protein_coding	chr9:1535519-1538149:-	gi|255678681|dbj|BAH94442.1|	465	3e-54	Os09g0120033 [Oryza sativa Japonica Group]	gi|937931852|dbj|AP014965.1|	1673	0	Oryza sativa Japonica Group DNA, chromosome 9, cultivar: Nipponbare, complete sequence	.	.	.	.	.	.	.	.	pfam15449	Retinal	Retinal protein. This family of proteins is found in the photoreceptor cells of the retina. Mutations of the gene encoding this protein have been associated with retinal disorders such as retinitis pigmentosa and late-onset progressive retinal atrophy. The function of this family of proteins is unknown, but it is likely to be important in the development and function of the retina.	.	.	.	.	.
OS09G0265800	152	78	205	127.433	47	11	26	28.7794	4.42794	2.14664	0.000599557	0.0422271	up	yes	OS09G0265800	protein_coding	chr9:4972698-4979974:-	gi|62734008|gb|AAX96117.1|	1816	0	retrotransposon protein, putative, Ty3-gypsy sub-class [Oryza sativa Japonica Group]	gi|937931852|dbj|AP014965.1|	7277	0	Oryza sativa Japonica Group DNA, chromosome 9, cultivar: Nipponbare, complete sequence	.	.	.	.	.	.	.	.	pfam03578	HGWP	HGWP repeat. This short (30 amino acids) repeat is found in a number of plant proteins. It contains a conserved HGWP motif, hence its name. The function of these proteins is unknown.	.	.	.	.	.
OS09G0279200	234	3	6	68.4	1	1	0	0.764579	89.461	6.48319	6.89962e-12	5.92058e-09	up	yes	OS09G0279200	protein_coding	chr9:5856235-5857106:-	gi|1002295316|ref|XP_015611091.1|	514	4e-61	PREDICTED: uncharacterized protein LOC4346602 [Oryza sativa Japonica Group]	gi|937931852|dbj|AP014965.1|	872	0	Oryza sativa Japonica Group DNA, chromosome 9, cultivar: Nipponbare, complete sequence	.	.	.	.	.	.	.	.	pfam05553	DUF761	Cotton fibre expressed protein. This family consists of several plant proteins of unknown function. Three of the sequences (from Gossypium hirsutum) in this family are described as cotton fibre expressed proteins. The remaining sequences, found in Arabidopsis thaliana, are uncharacterized.	.	.	.	.	.
OS09G0323500	1609	60	483	607.31	11	12	3	9.85743	61.6094	5.94508	2.4242e-11	1.75742e-08	up	yes	OS09G0323500	protein_coding	chr9:9476484-9478842:-	gi|1002294876|ref|XP_015610870.1|	1400	0	PREDICTED: transport and Golgi organization 2 homolog [Oryza sativa Japonica Group]	gi|1002294875|ref|XM_015755384.1|	1102	0	PREDICTED: Oryza sativa Japonica Group transport and Golgi organization 2 homolog (LOC4346725), mRNA	P54797	136	2e-35	Transport and Golgi organization 2 homolog	BH1727	137	1e-36	COG3332	pfam05742	NRDE	NRDE protein. In eukaryotes this family is predicted to play a role in protein secretion and Golgi organisation. In plants this family includes Solanum habrochaites Cwp, which is involved in water permeability in the cuticles of fruit. Mouse T10 has been found to be expressed during early embryogenesis. This protein contains a conserved NRDE motif.	.	GO:0005739|mitochondrion;	.	.	.
OS09G0363900	2075	117	2261	1253.41	119	17	103	80.5472	15.5612	3.95988	6.54788e-06	0.0012291	up	yes	OS09G0363900	protein_coding	chr9:11920888-11925930:-	gi|1002298012|ref|XP_015612426.1|	3147	0	PREDICTED: protein HOTHEAD [Oryza sativa Japonica Group]	gi|1002298011|ref|XM_015756940.1|	2026	0	PREDICTED: Oryza sativa Japonica Group protein HOTHEAD (LOC4346864), mRNA	Q9S746	704	0	Protein HOTHEAD	CC0945	129	6e-31	COG2303	pfam05199	GMC_oxred_C	GMC oxidoreductase. This domain found associated with pfam00732.	GO:0007267|cell-cell signaling;GO:0009553|embryo sac development;GO:0010430|fatty acid omega-oxidation;	GO:0005576|extracellular region;	GO:0050660|flavin adenine dinucleotide binding;GO:0046593|mandelonitrile lyase activity;GO:0016614|oxidoreductase activity, acting on CH-OH group of donors;	K15403	ACE, HTH; fatty acid omega-hydroxy dehydrogenase [EC:1.1.-.-]
OS09G0414900	55	9	9	21.1357	0	1	0	0.440978	47.929	5.58283	8.30234e-05	0.00980585	up	yes	OS09G0414900	protein_coding	chr9:14828981-14830515:+	gi|1002295916|ref|XP_015611416.1|	502	2e-61	PREDICTED: gibberellin-regulated protein 12 [Oryza sativa Japonica Group]	gi|1002295915|ref|XM_015755930.1|	696	0	PREDICTED: Oryza sativa Japonica Group gibberellin-regulated protein 12 (LOC4347055), mRNA	P27057	106	2e-27	Protein GAST1	.	.	.	.	pfam02704	GASA	Gibberellin regulated protein. This is the GASA gibberellin regulated cysteine rich protein family. The expression of these proteins is up-regulated by the plant hormone gibberellin, most of these proteins have some role in plant development. There are 12 cysteine residues conserved within the alignment giving the potential for these proteins to posses 6 disulphide bonds.	.	GO:0005576|extracellular region;	.	.	.
OS09G0423500	1729	173	570	705.333	98	67	143	109.215	6.45822	2.69114	2.34109e-12	2.23718e-09	up	yes	OS09G0423500	protein_coding	chr9:15344684-15346841:+	gi|1002294654|ref|XP_015610760.1|	1988	0	PREDICTED: protein ASPARTIC PROTEASE IN GUARD CELL 2 [Oryza sativa Japonica Group]	gi|1002294653|ref|XM_015755274.1|	1568	0	PREDICTED: Oryza sativa Japonica Group protein ASPARTIC PROTEASE IN GUARD CELL 2 (LOC4347098), mRNA	Q8S9J6	259	6e-78	Aspartyl protease family protein At5g10770	.	.	.	.	pfam14541	TAXi_C	Xylanase inhibitor C-terminal. The N- and C-termini of the members of this family are jointly necessary for creating the catalytic pocket necessary for cleaving xylasnase. Phytopathogens produce xylanase that destroys plant cells, so its destruction through proteolysis is vital for plant-survival.	GO:0030163|protein catabolic process;GO:0006508|proteolysis;	GO:0031225|anchored component of membrane;GO:0005886|plasma membrane;	GO:0004190|aspartic-type endopeptidase activity;	.	.
OS09G0427125	531	11	100	180.758	24	10	10	15.5298	11.6395	3.54095	3.82386e-10	2.23308e-07	up	yes	OS09G0427125	protein_coding	chr9:15505395-15506163:-	gi|218202180|gb|EEC84607.1|	377	7e-43	hypothetical protein OsI_31437 [Oryza sativa Indica Group]	gi|932283291|gb|CP012617.1|	728	0	Oryza sativa Indica Group cultivar RP Bio-226 chromosome 9 sequence	.	.	.	.	.	.	.	.	pfam14735	HAUS4	HAUS augmin-like complex subunit 4. This family includes HAUS augmin-like complex subunit 4. The HAUS augmin-like complex contributes to mitotic spindle assembly, maintenance of chromosome integrity and completion of cytokinesis.	.	.	.	.	.
OS09G0431300	15	21	15	15.8427	1	0	1	0.658961	24.042	4.58748	0.00027319	0.0234904	up	yes	OS09G0431300	protein_coding	chr9:15771483-15772929:-	gi|937933295|dbj|BAT08210.1|	1814	0	Os09g0431300 [Oryza sativa Japonica Group]	gi|1002295056|ref|XM_015755469.1|	999	0	PREDICTED: Oryza sativa Japonica Group transcription factor MYB30-like (LOC107276247), mRNA	Q9FKL2	204	7e-60	Transcription factor MYB36	ECU11g1690	82.8	3e-17	COG5147	pfam00249	Myb_DNA-binding	Myb-like DNA-binding domain. This family contains the DNA binding domains from Myb proteins, as well as the SANT domain family.	GO:0030154|cell differentiation;GO:0035987|endodermal cell differentiation;GO:0008285|negative regulation of cell proliferation;GO:0045892|negative regulation of transcription, DNA-templated;GO:0045597|positive regulation of cell differentiation;GO:0045893|positive regulation of transcription, DNA-templated;GO:2000021|regulation of ion homeostasis;GO:2000067|regulation of root morphogenesis;GO:00…	GO:0048226|Casparian strip;GO:0005634|nucleus;	GO:0000975|regulatory region DNA binding;GO:0003700|transcription factor activity, sequence-specific DNA binding;	K09422	MYBP; myb proto-oncogene protein, plant
OS09G0473600	365	42	73	137.665	10	7	4	7.6643	17.9619	4.16687	7.43135e-12	6.12679e-09	up	yes	OS09G0473600	protein_coding	chr9:18097456-18098276:+	gi|222641762|gb|EEE69894.1|	744	1e-96	hypothetical protein OsJ_29728 [Oryza sativa Japonica Group]	gi|937931852|dbj|AP014965.1|	821	0	Oryza sativa Japonica Group DNA, chromosome 9, cultivar: Nipponbare, complete sequence	.	.	.	.	.	.	.	.	pfam10150	RNase_E_G	Ribonuclease E/G family. Ribonuclease E and Ribonuclease G are related enzymes that cleave a wide variety of RNAs.	.	.	.	.	.
OS09G0492700	7416	1157	1886	3017.04	306	299	735	477.364	6.32021	2.65997	8.44861e-05	0.00988966	up	yes	OS09G0492700	protein_coding	chr9:19074060-19078617:+	gi|1002297801|ref|XP_015612324.1|	2295	0	PREDICTED: 3-hydroxy-3-methylglutaryl-coenzyme A reductase 3-like [Oryza sativa Japonica Group]	gi|1002297800|ref|XM_015756838.1|	2419	0	PREDICTED: Oryza sativa Japonica Group 3-hydroxy-3-methylglutaryl-coenzyme A reductase 3-like (LOC4347443), mRNA	Q9XHL5	783	0	3-hydroxy-3-methylglutaryl-coenzyme A reductase 3	YML075c	412	2e-127	COG1257	pfam00368	HMG-CoA_red	Hydroxymethylglutaryl-coenzyme A reductase. The HMG-CoA reductases catalyse the conversion of HMG-CoA to mevalonate, which is the rate-limiting step in the synthesis of isoprenoids like cholesterol. Probably because of the critical role of this enzyme in cholesterol homeostasis, mammalian HMG-CoA reductase is heavily regulated at the transcriptional, translational, and post-translational levels.	GO:0015936|coenzyme A metabolic process;GO:0008299|isoprenoid biosynthetic process;GO:0016126|sterol biosynthetic process;	GO:0005789|endoplasmic reticulum membrane;GO:0016021|integral component of membrane;GO:0005778|peroxisomal membrane;	GO:0004420|hydroxymethylglutaryl-CoA reductase (NADPH) activity;GO:0050661|NADP binding;	K00021	HMGCR; hydroxymethylglutaryl-CoA reductase (NADPH) [EC:1.1.1.34]
OS09G0541000	680	641	1050	710.803	5424	6146	1184	4862.53	0.14618	-2.77418	2.01656e-15	3.39288e-12	down	yes	PIP2-7	protein_coding	chr9:21310132-21311479:+	gi|1002293784|ref|XP_015651220.1|	1322	5e-180	PREDICTED: probable aquaporin PIP2-7 [Oryza sativa Japonica Group]	gi|1002293783|ref|XM_015795734.1|	1247	0	PREDICTED: Oryza sativa Japonica Group probable aquaporin PIP2-7 (LOC4347729), mRNA	Q651D5	513	0	Probable aquaporin PIP2-7	slr2057	108	4e-26	COG0580	pfam00230	MIP	Major intrinsic protein. MIP (Major Intrinsic Protein) family proteins exhibit essentially two distinct types of channel properties: (1) specific water transport by the aquaporins, and (2) small neutral solutes transport, such as glycerol by the glycerol facilitators.	GO:0009992|cellular water homeostasis;GO:0034220|ion transmembrane transport;	GO:0005887|integral component of plasma membrane;GO:0009506|plasmodesma;GO:0005773|vacuole;	GO:0015254|glycerol channel activity;GO:0015250|water channel activity;	K09872	PIP; aquaporin PIP
OS09G0541050	32	24	41	28.9183	333	550	60	370.419	0.0780692	-3.6791	1.23065e-12	1.29363e-09	down	yes	OS09G0541050	protein_coding	chr9:21310165-21310918:-	gi|1002293784|ref|XP_015651220.1|	1123	2e-152	PREDICTED: probable aquaporin PIP2-7 [Oryza sativa Japonica Group]	gi|937931852|dbj|AP014965.1|	754	0	Oryza sativa Japonica Group DNA, chromosome 9, cultivar: Nipponbare, complete sequence	Q651D5	437	9e-154	Probable aquaporin PIP2-7	slr2057	89.7	2e-20	COG0580	pfam00230	MIP	Major intrinsic protein. MIP (Major Intrinsic Protein) family proteins exhibit essentially two distinct types of channel properties: (1) specific water transport by the aquaporins, and (2) small neutral solutes transport, such as glycerol by the glycerol facilitators.	GO:0009992|cellular water homeostasis;GO:0034220|ion transmembrane transport;	GO:0005887|integral component of plasma membrane;GO:0009506|plasmodesma;GO:0005773|vacuole;	GO:0015254|glycerol channel activity;GO:0015250|water channel activity;	K09872	PIP; aquaporin PIP
OS09G0542600	141	421	671	375.899	74	18	37	44.2924	8.48677	3.08522	3.42555e-05	0.00480113	up	yes	OS09G0542600	protein_coding	chr9:21370810-21372435:-	gi|1002296119|ref|XP_015611516.1|	1086	1e-147	PREDICTED: NEP1-interacting protein 1 [Oryza sativa Japonica Group]	gi|32970127|dbj|AK060109.1|	817	0	Oryza sativa Japonica Group cDNA clone:006-308-C10, full insert sequence	Q8GT75	126	3e-33	NEP1-interacting protein 1	.	.	.	.	pfam13639	zf-RING_2	Ring finger domain.	.	GO:0009535|chloroplast thylakoid membrane;GO:0016021|integral component of membrane;	GO:0008270|zinc ion binding;	.	.
OS09G0548200	542	68	69	195.452	18	4	20	14.2959	13.6719	3.77314	3.28982e-07	9.60605e-05	up	yes	OS09G0548200	protein_coding	chr9:21677478-21680257:+	gi|1002294968|ref|XP_015610916.1|	1643	0	PREDICTED: chitin elicitor-binding protein-like [Oryza sativa Japonica Group]	gi|1002294967|ref|XM_015755430.1|	1392	0	PREDICTED: Oryza sativa Japonica Group chitin elicitor-binding protein-like (LOC4347773), mRNA	Q8H8C7	219	9e-65	Chitin elicitor-binding protein	.	.	.	.	pfam01476	LysM	LysM domain. The LysM (lysin motif) domain is about 40 residues long. It is found in a variety of enzymes involved in bacterial cell wall degradation. This domain may have a general peptidoglycan binding function. The structure of this domain is known.	GO:0006952|defense response;	GO:0016021|integral component of membrane;GO:0005886|plasma membrane;	GO:0008061|chitin binding;GO:0043621|protein self-association;	K13473	CEBIP; chitin elicitor-binding protein
OS10G0117000	488	84	113	198.233	57	17	50	42.7099	4.64138	2.21455	0.000130314	0.0136983	up	yes	OS10G0117000	protein_coding	chr10:1092968-1096873:-	gi|17047034|gb|AAL34939.1|AC079037_12	768	4e-89	Putative xyloglucan endo-transglycosylase [Oryza sativa]	gi|116012368|dbj|AK243003.1|	3805	0	Oryza sativa Japonica Group cDNA, clone: J090096F15, full insert sequence	Q38909	167	2e-43	Probable xyloglucan endotransglucosylase/hydrolase protein 28	.	.	.	.	pfam00722	Glyco_hydro_16	Glycosyl hydrolases family 16.	GO:0042546|cell wall biogenesis;GO:0071555|cell wall organization;GO:0010154|fruit development;GO:0080086|stamen filament development;GO:0010411|xyloglucan metabolic process;	GO:0048046|apoplast;GO:0005618|cell wall;	GO:0004553|hydrolase activity, hydrolyzing O-glycosyl compounds;GO:0016762|xyloglucan:xyloglucosyl transferase activity;	K08235	E2.4.1.207; xyloglucan:xyloglucosyl transferase [EC:2.4.1.207]
OS10G0148100	3291	169	1965	1530.68	26	23	84	46.7264	32.7584	5.03379	5.75891e-07	0.000155221	up	yes	OS10G0148100	protein_coding	chr10:2897688-2899059:-	gi|1002302422|ref|XP_015614596.1|	896	1e-116	PREDICTED: proline-rich protein 2 [Oryza sativa Japonica Group]	gi|1002302421|ref|XM_015759110.1|	1082	0	PREDICTED: Oryza sativa Japonica Group proline-rich protein 2 (LOC4348110), mRNA	Q9T0I5	63.2	1e-09	Proline-rich protein 4	.	.	.	.	pfam01190	Pollen_Ole_e_I	Pollen proteins Ole e I like.	.	GO:0005618|cell wall;GO:0005576|extracellular region;	.	.	.
OS10G0150300	6330	81	11	1808.12	2	0	2	1.31792	1371.95	10.422	1.63993e-102	3.44771e-98	up	yes	OS10G0150300	protein_coding	chr10:2999345-3001254:-	gi|1002302370|ref|XP_015614575.1|	667	7e-84	PREDICTED: proline-rich protein 2 [Oryza sativa Japonica Group]	gi|1002302369|ref|XM_015759089.1|	936	0	PREDICTED: Oryza sativa Japonica Group proline-rich protein 2 (LOC4348119), mRNA	.	.	.	.	.	.	.	.	pfam01190	Pollen_Ole_e_I	Pollen proteins Ole e I like.	.	.	.	.	.
OS10G0150400	3714	103	501	1218.29	6	12	6	9.2455	131.771	7.04189	1.61764e-16	3.18778e-13	up	yes	OS10G0150400	protein_coding	chr10:3012860-3013949:-	gi|1002302354|ref|XP_015614566.1|	723	5e-91	PREDICTED: proline-rich protein 4 [Oryza sativa Japonica Group]	gi|32971547|dbj|AK061529.1|	976	0	Oryza sativa Japonica Group cDNA clone:006-310-E01, full insert sequence	Q9T0I5	53.9	1e-06	Proline-rich protein 4	.	.	.	.	pfam01190	Pollen_Ole_e_I	Pollen proteins Ole e I like.	.	GO:0005618|cell wall;GO:0005576|extracellular region;	.	.	.
OS10G0150700	12334	299	3007	4404.6	79	49	15	52.2028	84.3748	6.39874	2.53268e-11	1.80495e-08	up	yes	OS10G0150700	protein_coding	chr10:3020705-3022087:+	gi|1002302354|ref|XP_015614566.1|	789	1e-100	PREDICTED: proline-rich protein 4 [Oryza sativa Japonica Group]	gi|1002302353|ref|XM_015759080.1|	1030	0	PREDICTED: Oryza sativa Japonica Group proline-rich protein 4 (LOC4348122), mRNA	Q9T0I5	54.3	8e-07	Proline-rich protein 4	.	.	.	.	pfam01190	Pollen_Ole_e_I	Pollen proteins Ole e I like.	.	GO:0005618|cell wall;GO:0005576|extracellular region;	.	.	.
OS10G0150800	4695	174	934	1639.35	29	14	28	24.9482	65.7103	6.03805	3.61771e-65	3.80285e-61	up	yes	OS10G0150800	protein_coding	chr10:3031619-3032661:+	gi|1002302354|ref|XP_015614566.1|	697	2e-87	PREDICTED: proline-rich protein 4 [Oryza sativa Japonica Group]	gi|1002302355|ref|XM_015759081.1|	928	0	PREDICTED: Oryza sativa Japonica Group proline-rich protein 4 (LOC4348123), mRNA	Q9T0I5	52.4	2e-06	Proline-rich protein 4	.	.	.	.	pfam01190	Pollen_Ole_e_I	Pollen proteins Ole e I like.	.	GO:0005618|cell wall;GO:0005576|extracellular region;	.	.	.
OS10G0160100	555	5	12	160.858	4	8	1	5.15759	31.1887	4.96295	9.02571e-05	0.0101744	up	yes	OS10G0160100	protein_coding	chr10:3849207-3851647:-	gi|1002299765|ref|XP_015613279.1|	1626	0	PREDICTED: glucan endo-1,3-beta-glucosidase 10 [Oryza sativa Japonica Group]	gi|32983417|dbj|AK073394.1|	1698	0	Oryza sativa Japonica Group cDNA clone:J033044A03, full insert sequence	Q8L868	357	5e-116	Glucan endo-1,3-beta-glucosidase 11	.	.	.	.	pfam00332	Glyco_hydro_17	Glycosyl hydrolases family 17.	GO:0005975|carbohydrate metabolic process;GO:0007154|cell communication;GO:0071555|cell wall organization;GO:0006952|defense response;	GO:0031225|anchored component of membrane;GO:0046658|anchored component of plasma membrane;GO:0005576|extracellular region;GO:0009505|plant-type cell wall;GO:0005886|plasma membrane;	GO:0042973|glucan endo-1,3-beta-D-glucosidase activity;GO:0030247|polysaccharide binding;	.	.
OS10G0162600	16	5	41	17.682	0	1	2	1.1117	15.9054	3.99144	0.000374103	0.0296232	up	yes	OS10G0162600	protein_coding	chr10:3991788-3993428:-	gi|1002300803|ref|XP_015613830.1|	924	3e-122	PREDICTED: LOB domain-containing protein 30 [Oryza sativa Japonica Group]	gi|1002300802|ref|XM_015758344.1|	810	0	PREDICTED: Oryza sativa Japonica Group LOB domain-containing protein 30 (LOC9266422), mRNA	O81323	181	2e-54	LOB domain-containing protein 30	.	.	.	.	pfam03195	DUF260	Protein of unknown function DUF260.	GO:0010199|organ boundary specification between lateral organs and the meristem;GO:0010089|xylem development;	.	.	.	.
OS10G0191300	170	174	105	138.726	16	15	32	22.5238	6.15909	2.62272	2.79714e-07	8.46125e-05	up	yes	OS10G0191300	protein_coding	chr10:6370102-6370799:+	gi|1002299213|ref|XP_015613013.1|	671	5e-86	PREDICTED: pathogenesis-related protein PRB1-2 [Oryza sativa Japonica Group]	gi|1002299212|ref|XM_015757527.1|	698	0	PREDICTED: Oryza sativa Japonica Group pathogenesis-related protein PRB1-2 (LOC4348237), mRNA	P35792	179	6e-55	Pathogenesis-related protein PRB1-2	YJL078c_1	79	2e-17	COG2340	pfam00188	CAP	Cysteine-rich secretory protein family. This is a large family of cysteine-rich secretory proteins, antigen 5, and pathogenesis-related 1 proteins (CAP) that are found in a wide range of organisms, including prokaryotes and non-vertebrate eukaryotes, The nine subfamilies of the mammalian CAP 'super'family include: the human glioma pathogenesis-related 1 (GLIPR1), Golgi associated pathogenesis rel…	GO:0006952|defense response;GO:0009607|response to biotic stimulus;	GO:0005576|extracellular region;	.	.	.
OS10G0195600	988	41	150	333.575	5	0	13	5.97768	55.8034	5.80228	0.000322218	0.026436	up	yes	AT1	protein_coding	chr10:6639765-6645325:+	gi|1002298879|ref|XP_015612859.1|	2263	0	PREDICTED: benzyl alcohol O-benzoyltransferase [Oryza sativa Japonica Group]	gi|32985416|dbj|AK100207.1|	2205	0	Oryza sativa Japonica Group cDNA clone:J023042A21, full insert sequence	Q7G4G7	876	0	Acyl transferase 1	.	.	.	.	pfam02458	Transferase	Transferase family. This family includes a number of transferase enzymes. These include anthranilate N-hydroxycinnamoyl/benzoyltransferase that catalyses the first committed reaction of phytoalexin biosynthesis. Deacetylvindoline 4-O-acetyltransferase EC:2.3.1.107 catalyses the last step in vindoline biosynthesis is also a member of this family. The motif HXXXD is probably part of the active site…	.	.	GO:0016747|transferase activity, transferring acyl groups other than amino-acyl groups;	.	.
OS10G0349900	54	1	21	21.3559	1	1	1	1.09994	19.4155	4.27914	0.000117048	0.0126193	up	yes	OS10G0349900	protein_coding	chr10:10587298-10587959:-	gi|1002299844|ref|XP_015613321.1|	558	7e-70	PREDICTED: cortical cell-delineating protein [Oryza sativa Japonica Group]	gi|1002299843|ref|XM_015757835.1|	662	0	PREDICTED: Oryza sativa Japonica Group cortical cell-delineating protein (LOC4348382), mRNA	Q9SU34	105	3e-26	pEARLI1-like lipid transfer protein 2	.	.	.	.	pfam14547	Hydrophob_seed	Hydrophobic seed protein. This domain has a four-helix bundle structure. It contains four disulfide bonds, of which three function to keep the C- and N-terminal parts of the molecule in place.	GO:0050832|defense response to fungus;	GO:0005618|cell wall;GO:0009707|chloroplast outer membrane;GO:0005783|endoplasmic reticulum;GO:0005576|extracellular region;GO:0009506|plasmodesma;	.	.	.
OS10G0388600	3373	5107	1481	3172.29	523	621	545	625.862	5.06868	2.34161	5.17155e-10	2.89931e-07	up	yes	OS10G0388600	protein_coding	chr10:12849592-12854148:+	gi|1002301186|ref|XP_015614026.1|	3352	0	PREDICTED: uncharacterized protein LOC4348515 [Oryza sativa Japonica Group]	gi|1002301185|ref|XM_015758540.1|	2697	0	PREDICTED: Oryza sativa Japonica Group uncharacterized LOC4348515 (LOC4348515), mRNA	Q91ZX6	58.5	2e-07	Sentrin-specific protease 2	SPBC19G7.09	55.5	6e-07	COG5160	pfam02902	Peptidase_C48	Ulp1 protease family, C-terminal catalytic domain. This domain contains the catalytic triad Cys-His-Asn.	GO:0009950|dorsal/ventral axis specification;GO:0045444|fat cell differentiation;GO:0007507|heart development;GO:0060711|labyrinthine layer development;GO:0051028|mRNA transport;GO:0035562|negative regulation of chromatin binding;GO:0043518|negative regulation of DNA damage response, signal transduction by p53 class mediator;GO:0032091|negative regulation of protein binding;GO:0031397|negative re…	GO:0005737|cytoplasm;GO:0031410|cytoplasmic vesicle;GO:0016023|cytoplasmic membrane-bounded vesicle;GO:0016604|nuclear body;GO:0031965|nuclear membrane;GO:0005643|nuclear pore;GO:0005634|nucleus;GO:0016605|PML body;	GO:0004175|endopeptidase activity;GO:0070139|SUMO-specific endopeptidase activity;GO:0016929|SUMO-specific protease activity;	K03345	SENP2, AXAM2; sentrin-specific protease 2 (axin associating molecule) [EC:3.4.22.68]
OS10G0450800	50	30	72	44.732	4	5	2	4.17001	10.7271	3.42318	2.58968e-06	0.000559545	up	yes	OS10G0450800	protein_coding	chr10:16426027-16426928:-	gi|937936188|dbj|BAT11102.1|	265	2e-24	Os10g0450800, partial [Oryza sativa Japonica Group]	gi|1002302058|ref|XM_015758925.1|	902	0	PREDICTED: Oryza sativa Japonica Group glycine-rich cell wall structural protein 2-like (LOC9266364), mRNA	.	.	.	.	.	.	.	.	.	.	.	.	.	.	.	.
OS10G0463200	374	28	1181	443.75	7	1	21	9.74874	45.5187	5.50839	0.0002955	0.0248498	up	yes	OS10G0463200	protein_coding	chr10:17070925-17072455:+	gi|1002300692|ref|XP_015613773.1|	1715	0	PREDICTED: GDSL esterase/lipase At5g33370 [Oryza sativa Japonica Group]	gi|1002300691|ref|XM_015758287.1|	1374	0	PREDICTED: Oryza sativa Japonica Group GDSL esterase/lipase At5g33370 (LOC4348826), mRNA	Q8LB81	464	4e-160	GDSL esterase/lipase At5g33370	all3634	68.6	9e-12	COG3240	pfam00657	Lipase_GDSL	GDSL-like Lipase/Acylhydrolase.	GO:0016042|lipid catabolic process;	GO:0005576|extracellular region;	GO:0016788|hydrolase activity, acting on ester bonds;	.	.
OS10G0474800	614	1458	2727	1449.35	111	10	116	79.2312	18.2927	4.1932	2.12671e-05	0.00327553	up	yes	OS10G0474800	protein_coding	chr10:17673233-17674321:-	gi|16905157|gb|AAL31027.1|AC078948_11	1526	0	putative alcohol oxidase [Oryza sativa Japonica Group]	gi|1002299489|ref|XM_015757663.1|	1089	0	PREDICTED: Oryza sativa Japonica Group long-chain-alcohol oxidase FAO1 (LOC9266405), mRNA	B5WWZ8	360	6e-116	Long-chain-alcohol oxidase FAO1	DRA0127	106	3e-24	COG2303	pfam00732	GMC_oxred_N	GMC oxidoreductase. This family of proteins bind FAD as a cofactor.	GO:0006066|alcohol metabolic process;GO:0055114|oxidation-reduction process;GO:0009409|response to cold;	GO:0016021|integral component of membrane;	GO:0050660|flavin adenine dinucleotide binding;GO:0046577|long-chain-alcohol oxidase activity;	K17756	FAO3; long-chain-alcohol oxidase [EC:1.1.3.20]
OS10G0508000	2920	127	130	900.692	71	62	60	70.4379	12.787	3.67661	2.52156e-26	9.63854e-23	up	yes	OS10G0508000	protein_coding	chr10:19449352-19454860:+	gi|1002299800|ref|XP_015613299.1|	1410	0	PREDICTED: LOW QUALITY PROTEIN: monocopper oxidase-like protein SKU5 [Oryza sativa Japonica Group]	gi|1002299799|ref|XM_015757813.1|	2477	0	PREDICTED: Oryza sativa Japonica Group monocopper oxidase-like protein SKU5 (LOC4349072), mRNA	Q9SU40	372	0	Monocopper oxidase-like protein SKU5	YMR058w	67	1e-10	COG2132	pfam00394	Cu-oxidase	Multicopper oxidase. Many of the proteins in this family contain multiple similar copies of this plastocyanin-like domain.	GO:0009932|cell tip growth;	GO:0031225|anchored component of membrane;GO:0046658|anchored component of plasma membrane;GO:0048046|apoplast;GO:0005618|cell wall;GO:0016020|membrane;GO:0009505|plant-type cell wall;GO:0005886|plasma membrane;GO:0009506|plasmodesma;GO:0005774|vacuolar membrane;	GO:0005507|copper ion binding;GO:0016722|oxidoreductase activity, oxidizing metal ions;	.	.
OS10G0508050	116	15	4	38.9914	5	2	2	3.17068	12.2975	3.62029	3.16797e-05	0.00446992	up	yes	OS10G0508050	protein_coding	chr10:19449767-19453989:-	gi|1002299800|ref|XP_015613299.1|	1088	0	PREDICTED: LOW QUALITY PROTEIN: monocopper oxidase-like protein SKU5 [Oryza sativa Japonica Group]	gi|1002299799|ref|XM_015757813.1|	728	0	PREDICTED: Oryza sativa Japonica Group monocopper oxidase-like protein SKU5 (LOC4349072), mRNA	Q9SU40	39.3	0	Monocopper oxidase-like protein SKU5	SPAC1F7.08	62.4	2e-09	COG2132	pfam00394	Cu-oxidase	Multicopper oxidase. Many of the proteins in this family contain multiple similar copies of this plastocyanin-like domain.	GO:0009932|cell tip growth;	GO:0031225|anchored component of membrane;GO:0046658|anchored component of plasma membrane;GO:0048046|apoplast;GO:0005618|cell wall;GO:0016020|membrane;GO:0009505|plant-type cell wall;GO:0005886|plasma membrane;GO:0009506|plasmodesma;GO:0005774|vacuolar membrane;	GO:0005507|copper ion binding;GO:0016722|oxidoreductase activity, oxidizing metal ions;	.	.
OS10G0515900	196	318	77	189.357	30	28	13	26.4151	7.1685	2.84167	2.07113e-06	0.000458341	up	yes	OS10G0515900	protein_coding	chr10:19881378-19883248:+	gi|1002299742|ref|XP_015613266.1|	2356	0	PREDICTED: cytochrome P450 89A2 [Oryza sativa Japonica Group]	gi|1002299741|ref|XM_015757780.1|	1871	0	PREDICTED: Oryza sativa Japonica Group cytochrome P450 89A2 (LOC4349113), mRNA	Q42602	446	2e-148	Cytochrome P450 89A2	AGc2890	98.2	7e-21	COG2124	pfam00067	p450	Cytochrome P450. Cytochrome P450s are haem-thiolate proteins involved in the oxidative degradation of various compounds. They are particularly well known for their role in the degradation of environmental toxins and mutagens. They can be divided into 4 classes, according to the method by which electrons from NAD(P)H are delivered to the catalytic site. Sequence conservation is relatively low with…	GO:0044550|secondary metabolite biosynthetic process;	GO:0016021|integral component of membrane;GO:0016020|membrane;	GO:0020037|heme binding;GO:0005506|iron ion binding;GO:0016709|oxidoreductase activity, acting on paired donors, with incorporation or reduction of molecular oxygen, NAD(P)H as one donor, and incorporation of one atom of oxygen;	.	.
OS10G0524000	188	6	58	71.0367	0	1	1	0.776338	91.5022	6.51574	2.10576e-12	2.10811e-09	up	yes	OS10G0524000	protein_coding	chr10:20361109-20365154:+	gi|113639713|dbj|BAF27018.1|	934	2e-117	Os10g0524000 [Oryza sativa Japonica Group]	gi|32991442|dbj|AK106233.1|	1658	0	Oryza sativa Japonica Group cDNA clone:002-100-B08, full insert sequence	.	.	.	.	.	.	.	.	pfam03387	Herpes_UL46	Herpesvirus UL46 protein.	.	.	.	.	.
OS10G0527800	1	10	88	28.3356	2	2	4	2.8706	9.87098	3.30319	0.000415519	0.0319403	up	yes	OS10G0527800	protein_coding	chr10:20498004-20499096:+	gi|1002300591|ref|XP_015613721.1|	1097	4e-144	PREDICTED: uncharacterized protein LOC4349185 [Oryza sativa Japonica Group]	gi|1002300590|ref|XM_015758235.1|	987	0	PREDICTED: Oryza sativa Japonica Group uncharacterized LOC4349185 (LOC4349185), mRNA	Q06398	196	5e-59	Probable glutathione S-transferase GSTU6	.	.	.	.	pfam13417	GST_N_3	Glutathione S-transferase, N-terminal domain.	GO:0006749|glutathione metabolic process;GO:0009407|toxin catabolic process;	GO:0005737|cytoplasm;	GO:0004364|glutathione transferase activity;	K00799	GST, gst; glutathione S-transferase [EC:2.5.1.18]
OS10G0531700	704	62	577	380.238	83	39	57	63.1725	6.01904	2.58953	3.04041e-10	1.85276e-07	up	yes	OS10G0531700	protein_coding	chr10:20652467-20654875:-	gi|222613169|gb|EEE51301.1|	3740	0	hypothetical protein OsJ_32252 [Oryza sativa Japonica Group]	gi|1002301032|ref|XM_015758465.1|	2409	0	PREDICTED: Oryza sativa Japonica Group probable LRR receptor-like serine/threonine-protein kinase At1g12460 (LOC9272367), mRNA	C0LGE4	605	0	Probable LRR receptor-like serine/threonine-protein kinase At1g12460	MA2301_1	77.8	9e-15	COG4886	pfam00069	Pkinase	Protein kinase domain.	.	GO:0016021|integral component of membrane;GO:0005886|plasma membrane;	GO:0005524|ATP binding;GO:0004674|protein serine/threonine kinase activity;	.	.
OS10G0536700	453	43	97	169.398	35	19	46	35.1312	4.82186	2.26959	1.44642e-05	0.00236645	up	yes	OS10G0536700	protein_coding	chr10:20900132-20902329:+	gi|1002299512|ref|XP_015613158.1|	1500	0	PREDICTED: peroxidase 5 [Oryza sativa Japonica Group]	gi|1002299511|ref|XM_015757672.1|	1421	0	PREDICTED: Oryza sativa Japonica Group peroxidase 5 (LOC4349241), mRNA	A7QEU4	305	3e-98	Peroxidase 5	.	.	.	.	pfam00141	peroxidase	Peroxidase.	GO:0042744|hydrogen peroxide catabolic process;GO:0006979|response to oxidative stress;	GO:0005576|extracellular region;	GO:0020037|heme binding;GO:0046872|metal ion binding;GO:0004601|peroxidase activity;	.	.
OS10G0551700	1160	79	3726	1391.1	50	10	124	62.1744	22.3741	4.48376	0.000701898	0.0484609	up	yes	OS10G0551700	protein_coding	chr10:21655489-21656252:-	gi|1002301131|ref|XP_015613999.1|	360	3e-39	PREDICTED: putative lipid-binding protein At4g00165 [Oryza sativa Japonica Group]	gi|937934639|dbj|AP014966.1|	764	0	Oryza sativa Japonica Group DNA, chromosome 10, cultivar: Nipponbare, complete sequence	Q9SU35	50.1	2e-06	pEARLI1-like lipid transfer protein 1	.	.	.	.	pfam14547	Hydrophob_seed	Hydrophobic seed protein. This domain has a four-helix bundle structure. It contains four disulfide bonds, of which three function to keep the C- and N-terminal parts of the molecule in place.	GO:0070417|cellular response to cold;GO:0009631|cold acclimation;GO:0050832|defense response to fungus;GO:0009682|induced systemic resistance;GO:0009626|plant-type hypersensitive response;GO:0009627|systemic acquired resistance;	GO:0048046|apoplast;GO:0005618|cell wall;GO:0009707|chloroplast outer membrane;GO:0005783|endoplasmic reticulum;GO:0009506|plasmodesma;	GO:0043621|protein self-association;	.	.
OS10G0554001	289	33	282	171.34	47	21	45	39.561	4.33104	2.11471	2.63192e-05	0.00388295	up	yes	OS10G0554001	protein_coding	chr10:21741488-21743265:-	gi|110289544|gb|ABG66242.1|	525	9e-60	expressed protein [Oryza sativa Japonica Group]	gi|937934639|dbj|AP014966.1|	1778	0	Oryza sativa Japonica Group DNA, chromosome 10, cultivar: Nipponbare, complete sequence	.	.	.	.	.	.	.	.	.	.	.	.	.	.	.	.
OS10G0556100	3812	628	2755	2059.84	475	335	597	501.648	4.10616	2.03779	3.27157e-12	3.05689e-09	up	yes	EXPB4	protein_coding	chr10:21858853-21861259:+	gi|1002303233|ref|XP_015614992.1|	1354	0	PREDICTED: expansin-B4 [Oryza sativa Japonica Group]	gi|937934639|dbj|AP014966.1|	1883	0	Oryza sativa Japonica Group DNA, chromosome 10, cultivar: Nipponbare, complete sequence	Q94LR4	243	2e-73	Expansin-B4	.	.	.	.	pfam01357	Pollen_allerg_1	Pollen allergen. This family contains allergens lol PI, PII and PIII from Lolium perenne.	GO:0071555|cell wall organization;GO:0019953|sexual reproduction;	GO:0005618|cell wall;GO:0005576|extracellular region;GO:0016020|membrane;	.	.	.
OS10G0563900	831	30	42	255.539	16	4	14	11.6366	21.96	4.45681	5.67161e-14	7.45231e-11	up	yes	CYCP4-1	protein_coding	chr10:22268600-22270503:+	gi|1002299777|ref|XP_015613286.1|	898	5e-119	PREDICTED: cyclin-P4-1 [Oryza sativa Japonica Group]	gi|1002299776|ref|XM_015757800.1|	845	0	PREDICTED: Oryza sativa Japonica Group cyclin-P4-1 (LOC4349405), mRNA	Q7XC35	350	2e-120	Cyclin-P4-1	.	.	.	.	pfam08613	Cyclin	Cyclin. This family includes many different cyclin proteins. Members include the G1/S-specific cyclin pas1, and the phosphate system cyclin PHO80/PHO85.	GO:0007049|cell cycle;GO:0051301|cell division;GO:0000079|regulation of cyclin-dependent protein serine/threonine kinase activity;	.	.	.	.
OS10G0569400	105	80	105	87.1088	5	10	16	11.3935	7.64546	2.9346	4.91587e-07	0.000137185	up	yes	OS10G0569400	protein_coding	chr10:22575212-22576531:+	gi|2584803|emb|CAA75103.1|	329	9e-36	RIR1a protein [Oryza sativa Japonica Group]	gi|347661103|gb|BT131456.1|	631	0	Oryza sativa clone RRlibD00663 mRNA sequence	.	.	.	.	.	.	.	.	pfam13447	Multi-haem_cyto	Seven times multi-haem cytochrome CxxCH. This domain carries up to seven CxxCH repeated sequence motifs, characteristic of multi-haem cytochromes.	.	.	.	.	.
OS11G0106900	134	228	77	140.001	32	31	31	34.4217	4.06724	2.02405	9.43969e-05	0.0105394	up	yes	OS11G0106900	protein_coding	chr11:314530-315329:+	gi|1002308474|ref|XP_015617628.1|	649	2e-82	PREDICTED: LOB domain-containing protein 12 [Oryza sativa Japonica Group]	gi|1002308473|ref|XM_015762142.1|	800	0	PREDICTED: Oryza sativa Japonica Group LOB domain-containing protein 12 (LOC4349560), mRNA	Q8LBW3	157	2e-45	LOB domain-containing protein 12	.	.	.	.	pfam03195	DUF260	Protein of unknown function DUF260.	GO:0009965|leaf morphogenesis;GO:0010016|shoot system morphogenesis;	.	GO:0003677|DNA binding;	.	.
OS11G0115100	20106	1568	16402	10766.1	490	97	608	405.238	26.5673	4.73158	1.01037e-07	3.54026e-05	up	yes	LTP110-B	protein_coding	chr11:684777-685551:+	gi|1002304123|ref|XP_015615428.1|	417	1e-48	PREDICTED: non-specific lipid-transfer protein 3 [Oryza sativa Japonica Group]	gi|1002304122|ref|XM_015759942.1|	682	0	PREDICTED: Oryza sativa Japonica Group non-specific lipid-transfer protein 3 (LOC4349601), mRNA	Q2QYL3	165	7e-50	Non-specific lipid-transfer protein 3	.	.	.	.	pfam00234	Tryp_alpha_amyl	Protease inhibitor/seed storage/LTP family. This family is composed of trypsin-alpha amylase inhibitors, seed storage proteins and lipid transfer proteins from plants.	GO:0006952|defense response;GO:0006869|lipid transport;	GO:0016020|membrane;	GO:0008289|lipid binding;	.	.
OS11G0149200	43	16	15	21.9246	1	1	0	0.764579	28.6753	4.84174	1.0683e-05	0.00188734	up	yes	OS11G0149200	protein_coding	chr11:2276477-2276917:+	gi|1002305074|ref|XP_015615882.1|	554	4e-70	PREDICTED: uncharacterized protein LOC4349779 [Oryza sativa Japonica Group]	gi|1002305073|ref|XM_015760396.1|	441	0	PREDICTED: Oryza sativa Japonica Group uncharacterized LOC4349779 (LOC4349779), mRNA	.	.	.	.	.	.	.	.	pfam06656	Tenui_PVC2	Tenuivirus PVC2 protein. This family consists of several Tenuivirus PVC2 proteins from Rice grassy stunt virus, Maize stripe virus and Rice hoja blanca virus. The function of this family is unknown.	.	.	.	.	.
OS11G0153100	202	176	93	145.075	28	30	35	34.0278	4.26342	2.09201	1.23183e-05	0.00212274	up	yes	OS11G0153100	protein_coding	chr11:2481639-2482137:+	gi|255679800|dbj|BAH95086.1|	431	3e-51	Os11g0153100, partial [Oryza sativa Japonica Group]	gi|937937345|dbj|AP014967.1|	499	0	Oryza sativa Japonica Group DNA, chromosome 11, cultivar: Nipponbare, complete sequence	.	.	.	.	.	.	.	.	pfam09179	TilS	TilS substrate binding domain. This domain is found in the tRNA(Ile) lysidine synthetase (TilS) protein.	.	.	.	.	.
OS11G0210100	4864	262	2989	2290.25	31	25	102	55.2628	41.4429	5.37305	6.55942e-07	0.000171307	up	yes	OS11G0210100	protein_coding	chr11:5699982-5702081:-	gi|77549230|gb|ABA92027.1|	1611	0	Peroxidase 43 precursor, putative, expressed [Oryza sativa Japonica Group]	gi|1002305355|ref|XM_015760543.1|	1667	0	PREDICTED: Oryza sativa Japonica Group peroxidase 43 (LOC4350051), mRNA	Q9SZH2	340	6e-111	Peroxidase 43	.	.	.	.	pfam00141	peroxidase	Peroxidase.	GO:0042744|hydrogen peroxide catabolic process;GO:0009664|plant-type cell wall organization;GO:0006979|response to oxidative stress;	GO:0005576|extracellular region;GO:0009505|plant-type cell wall;	GO:0020037|heme binding;GO:0046872|metal ion binding;GO:0004601|peroxidase activity;	K00430	E1.11.1.7; peroxidase [EC:1.11.1.7]
OS11G0239900	183	151	87	129.195	12	28	12	20.2549	6.37846	2.67321	0.000464489	0.0348671	up	yes	OS11G0239900	protein_coding	chr11:7460403-7461781:+	gi|62733783|gb|AAX95892.1|	439	2e-49	expressed protein [Oryza sativa Japonica Group]	gi|937937345|dbj|AP014967.1|	1379	0	Oryza sativa Japonica Group DNA, chromosome 11, cultivar: Nipponbare, complete sequence	.	.	.	.	.	.	.	.	pfam07666	MpPF26	M penetrans paralogue family 26. These proteins include those ascribed to M penetrans paralogue family 26 in.	.	.	.	.	.
OS11G0300600	654	74	199	265.211	33	9	46	30.0742	8.81857	3.14054	6.87732e-05	0.00840613	up	yes	OS11G0300600	protein_coding	chr11:11212708-11214426:+	gi|62734319|gb|AAX96428.1|	1803	0	Similar to protein kinase homolog T1F15.2 - Arabidopsis thaliana [Oryza sativa Japonica Group]	gi|937937345|dbj|AP014967.1|	1719	0	Oryza sativa Japonica Group DNA, chromosome 11, cultivar: Nipponbare, complete sequence	Q9ZU46	202	1e-54	Receptor protein kinase-like protein ZAR1	.	.	.	.	pfam08263	LRRNT_2	Leucine rich repeat N-terminal domain. Leucine Rich Repeats pfam00560 are short sequence motifs present in a number of proteins with diverse functions and cellular locations. Leucine Rich Repeats are often flanked by cysteine rich domains. This domain is often found at the N-terminus of tandem leucine rich repeats.	GO:0046777|protein autophosphorylation;GO:0010070|zygote asymmetric cell division;GO:0010069|zygote asymmetric cytokinesis in embryo sac;	GO:0009507|chloroplast;GO:0009570|chloroplast stroma;GO:0016021|integral component of membrane;GO:0009505|plant-type cell wall;GO:0005886|plasma membrane;GO:0090406|pollen tube;	GO:0005524|ATP binding;GO:0016301|kinase activity;GO:0004674|protein serine/threonine kinase activity;	.	.
OS11G0323860	12	162	332	153.338	33	19	11	22.7464	6.74119	2.753	7.78151e-06	0.0014164	up	yes	OS11G0323860	protein_coding	chr11:12226617-12227793:-	gi|1002304129|ref|XP_015615431.1|	457	3e-55	PREDICTED: uncharacterized protein LOC107275286 [Oryza sativa Japonica Group]	gi|1002304161|ref|XR_001541007.1|	638	0	PREDICTED: Oryza sativa Japonica Group uncharacterized LOC9271159 (LOC9271159), ncRNA	.	.	.	.	.	.	.	.	pfam04880	NUDE_C	NUDE protein, C-terminal conserved region. This family represents the C-terminal conserved region of the NUDE proteins. NUDE proteins are involved in nuclear migration.	.	.	.	.	.
OS11G0522900	290	27	57	106.838	9	7	22	13.3772	7.98656	2.99758	5.58099e-05	0.00712899	up	yes	OS11G0522900	protein_coding	chr11:18831750-18835479:+	gi|1002305006|ref|XP_015615844.1|	2454	0	PREDICTED: serine carboxypeptidase-like 45 [Oryza sativa Japonica Group]	gi|1002305005|ref|XM_015760358.1|	1926	0	PREDICTED: Oryza sativa Japonica Group serine carboxypeptidase-like 45 (LOC9266065), mRNA	Q93Y09	721	0	Serine carboxypeptidase-like 45	SPAC19G12.10c_2	153	2e-39	COG2939	pfam00450	Peptidase_S10	Serine carboxypeptidase.	GO:0019748|secondary metabolic process;	GO:0005576|extracellular region;GO:0009505|plant-type cell wall;GO:0009506|plasmodesma;	GO:0004180|carboxypeptidase activity;GO:0016747|transferase activity, transferring acyl groups other than amino-acyl groups;	K16297	SCPL-II; serine carboxypeptidase-like clade II [EC:3.4.16.-]
OS11G0523700	729	37	76	238.869	8	10	21	14.0411	17.0121	4.08849	1.79804e-11	1.42645e-08	up	yes	OS11G0523700	protein_coding	chr11:18922046-18925254:+	gi|1002306262|ref|XP_015616517.1|	1563	0	PREDICTED: transcription factor ICE1 [Oryza sativa Japonica Group]	gi|1002306261|ref|XM_015761031.1|	1961	0	PREDICTED: Oryza sativa Japonica Group transcription factor ICE1 (LOC4350609), mRNA	Q9LSE2	285	3e-86	Transcription factor ICE1	.	.	.	.	pfam00010	HLH	Helix-loop-helix DNA-binding domain.	GO:0045893|positive regulation of transcription, DNA-templated;GO:0009409|response to cold;GO:0050826|response to freezing;GO:0010440|stomatal lineage progression;GO:0006351|transcription, DNA-templated;	GO:0005634|nucleus;	GO:0003677|DNA binding;GO:0003700|transcription factor activity, sequence-specific DNA binding;	.	.
OS11G0558300	1555	67	245	528.369	78	11	80	56.9204	9.2826	3.21453	0.000501913	0.0367664	up	yes	OS11G0558300	protein_coding	chr11:20743741-20748358:+	gi|1002306903|ref|XP_015616841.1|	3486	0	PREDICTED: long chain acyl-CoA synthetase 2 [Oryza sativa Japonica Group]	gi|1002306902|ref|XM_015761355.1|	2272	0	PREDICTED: Oryza sativa Japonica Group long chain acyl-CoA synthetase 2 (LOC4350728), mRNA	Q9XIA9	871	0	Long chain acyl-CoA synthetase 2	SPBC18H10.02	297	2e-88	COG1022	pfam00501	AMP-binding	AMP-binding enzyme.	GO:0010143|cutin biosynthetic process;GO:0050832|defense response to fungus;GO:0006631|fatty acid metabolic process;GO:0010311|lateral root formation;	GO:0005783|endoplasmic reticulum;GO:0009506|plasmodesma;	GO:0005524|ATP binding;GO:0004467|long-chain fatty acid-CoA ligase activity;GO:0031957|very long-chain fatty acid-CoA ligase activity;	K01897	ACSL, fadD; long-chain acyl-CoA synthetase [EC:6.2.1.3]
OS11G0566800	38	12	136	52.7945	3	4	12	6.75903	7.81095	2.9655	0.000726253	0.0494123	up	yes	OS11G0566800	protein_coding	chr11:21102794-21104582:+	gi|1002306609|ref|XP_015616695.1|	2025	0	PREDICTED: chalcone synthase [Oryza sativa Japonica Group]	gi|32971150|dbj|AK061132.1|	1423	0	Oryza sativa Japonica Group cDNA clone:006-208-A07, full insert sequence	O04111	366	5e-121	Chalcone synthase	DRA0326	109	2e-25	COG3424	pfam00195	Chal_sti_synt_N	Chalcone and stilbene synthases, N-terminal domain. The C-terminal domain of Chalcone synthase is reported to be structurally similar to domains in thiolase and beta-ketoacyl synthase. The differences in activity are accounted for by differences in this N-terminal domain.	GO:0009813|flavonoid biosynthetic process;	.	GO:0016210|naringenin-chalcone synthase activity;	.	.
OS11G0577866	42	0	12	15.1273	1	0	0	0.323601	46.7469	5.5468	0.000232821	0.0211434	up	yes	OS11G0577866	protein_coding	chr11:21789933-21791582:-	gi|1002305842|ref|XP_015616306.1|	2356	0	PREDICTED: glucan endo-1,3-beta-glucosidase 8 [Oryza sativa Japonica Group]	gi|937937345|dbj|AP014967.1|	1650	0	Oryza sativa Japonica Group DNA, chromosome 11, cultivar: Nipponbare, complete sequence	Q6NKW9	603	0	Glucan endo-1,3-beta-glucosidase 8	.	.	.	.	pfam00332	Glyco_hydro_17	Glycosyl hydrolases family 17.	GO:0005975|carbohydrate metabolic process;GO:0071555|cell wall organization;GO:0006952|defense response;	GO:0031225|anchored component of membrane;GO:0046658|anchored component of plasma membrane;GO:0005618|cell wall;GO:0005576|extracellular region;GO:0005886|plasma membrane;GO:0009506|plasmodesma;	GO:0042973|glucan endo-1,3-beta-D-glucosidase activity;GO:0004553|hydrolase activity, hydrolyzing O-glycosyl compounds;GO:0030247|polysaccharide binding;	.	.
OS11G0635500	41	44	61	44.1145	350	187	38	208.467	0.211614	-2.24049	2.75881e-05	0.0040418	down	yes	OS11G0635500	protein_coding	chr11:25040876-25042999:+	gi|937940054|dbj|BAT14967.1|	2198	0	Os11g0635300 [Oryza sativa Japonica Group]	gi|1002304397|ref|XM_015760069.1|	1913	0	PREDICTED: Oryza sativa Japonica Group cytochrome P450 71D10 (LOC4350979), mRNA	O48923	364	2e-116	Cytochrome P450 71D10	BH0579	86.3	5e-17	COG2124	pfam00067	p450	Cytochrome P450. Cytochrome P450s are haem-thiolate proteins involved in the oxidative degradation of various compounds. They are particularly well known for their role in the degradation of environmental toxins and mutagens. They can be divided into 4 classes, according to the method by which electrons from NAD(P)H are delivered to the catalytic site. Sequence conservation is relatively low with…	GO:0044550|secondary metabolite biosynthetic process;	GO:0016020|membrane;	GO:0020037|heme binding;GO:0005506|iron ion binding;GO:0016709|oxidoreductase activity, acting on paired donors, with incorporation or reduction of molecular oxygen, NAD(P)H as one donor, and incorporation of one atom of oxygen;	.	.
OS11G0643100	1	55	125	54.617	2	1	5	2.76498	19.7531	4.30401	1.66197e-07	5.50243e-05	up	yes	TBT2	protein_coding	chr11:25501586-25503169:+	gi|1002304947|ref|XP_015615816.1|	1797	0	PREDICTED: agmatine coumaroyltransferase-1 [Oryza sativa Japonica Group]	gi|937937345|dbj|AP014967.1|	1584	0	Oryza sativa Japonica Group DNA, chromosome 11, cultivar: Nipponbare, complete sequence	Q2R0J4	696	0	Tryptamine benzoyltransferase 2	.	.	.	.	pfam02458	Transferase	Transferase family. This family includes a number of transferase enzymes. These include anthranilate N-hydroxycinnamoyl/benzoyltransferase that catalyses the first committed reaction of phytoalexin biosynthesis. Deacetylvindoline 4-O-acetyltransferase EC:2.3.1.107 catalyses the last step in vindoline biosynthesis is also a member of this family. The motif HXXXD is probably part of the active site…	.	.	GO:0016747|transferase activity, transferring acyl groups other than amino-acyl groups;	.	.
OS11G0658700	100	44	71	63.4554	9	5	12	9.14162	6.94138	2.79522	1.07931e-05	0.00189882	up	yes	OS11G0658700	protein_coding	chr11:26414393-26418426:+	gi|77552385|gb|ABA95182.1|	1744	0	SRF-type transcription factor family protein [Oryza sativa Japonica Group]	gi|1002309265|ref|XM_015762516.1|	1284	0	PREDICTED: Oryza sativa Japonica Group agamous-like MADS-box protein AGL65 (LOC9266716), transcript variant X1, mRNA	Q7X9I0	198	3e-56	Agamous-like MADS-box protein AGL65	YMR043w	53.1	7e-07	COG5068	pfam00319	SRF-TF	SRF-type transcription factor (DNA-binding and dimerization domain).	GO:0010152|pollen maturation;GO:0045944|positive regulation of transcription from RNA polymerase II promoter;GO:0080092|regulation of pollen tube growth;GO:0006351|transcription, DNA-templated;	GO:0005634|nucleus;	GO:0000987|core promoter proximal region sequence-specific DNA binding;GO:0000982|transcription factor activity, RNA polymerase II core promoter proximal region sequence-specific binding;GO:0003700|transcription factor activity, sequence-specific DNA binding;	.	.
OS11G0683600	617	52	79	213.602	34	30	68	47.0362	4.54122	2.18308	8.13076e-05	0.00973449	up	yes	OS11G0683600	protein_coding	chr11:27649056-27649811:+	gi|1002308975|ref|XP_015617874.1|	878	4e-117	PREDICTED: uncharacterized protein LOC4351128 [Oryza sativa Japonica Group]	gi|1002308974|ref|XM_015762388.1|	756	0	PREDICTED: Oryza sativa Japonica Group uncharacterized LOC4351128 (LOC4351128), mRNA	.	.	.	.	.	.	.	.	pfam04398	DUF538	Protein of unknown function, DUF538. This family consists of several plant proteins of unknown function.	.	.	.	.	.
OS11G0691300	8	5	2	4.57723	158	0	0	51.1289	0.0895233	-3.48159	8.18598e-06	0.0014836	down	yes	OS11G0691300	protein_coding	chr11:28163572-28165364:+	gi|937940405|dbj|BAT15318.1|	2433	0	Os11g0691300 [Oryza sativa Japonica Group]	gi|1002304118|ref|XM_015759940.1|	1518	0	PREDICTED: Oryza sativa Japonica Group wall-associated receptor kinase 3-like (LOC107276539), mRNA	Q9LMN7	215	9e-60	Wall-associated receptor kinase 5	.	.	.	.	pfam07714	Pkinase_Tyr	Protein tyrosine kinase.	GO:0007166|cell surface receptor signaling pathway;	GO:0016021|integral component of membrane;	GO:0005524|ATP binding;GO:0005509|calcium ion binding;GO:0030247|polysaccharide binding;GO:0004674|protein serine/threonine kinase activity;	.	.
OS11G0702300	22	14	15	15.3215	0	1	0	0.440978	34.7443	5.1187	0.000181907	0.0177875	up	yes	OS11G0702300	protein_coding	chr11:28762628-28763119:-	gi|1002305973|ref|XP_015616383.1|	588	1e-74	PREDICTED: zinc finger protein ZAT1 [Oryza sativa Japonica Group]	gi|1002305972|ref|XM_015760897.1|	492	0	PREDICTED: Oryza sativa Japonica Group zinc finger protein ZAT1 (LOC9269083), mRNA	Q42410	68.2	2e-13	Zinc finger protein ZAT12	.	.	.	.	pfam13912	zf-C2H2_6	C2H2-type zinc finger.	GO:0009631|cold acclimation;GO:0042538|hyperosmotic salinity response;GO:0009643|photosynthetic acclimation;GO:0010200|response to chitin;GO:0009409|response to cold;GO:0009408|response to heat;GO:0009416|response to light stimulus;GO:0006979|response to oxidative stress;GO:0010224|response to UV-B;GO:0009611|response to wounding;GO:0006351|transcription, DNA-templated;	GO:0005634|nucleus;	GO:0046872|metal ion binding;GO:0043565|sequence-specific DNA binding;GO:0003700|transcription factor activity, sequence-specific DNA binding;GO:0044212|transcription regulatory region DNA binding;	.	.
OS11G0706600	27	45	55	38.8703	4	0	5	2.9712	13.0823	3.70955	0.000127688	0.0135237	up	yes	OS11G0706600	protein_coding	chr11:28918916-28919760:-	gi|1002305991|ref|XP_015616393.1|	1181	2e-161	PREDICTED: thaumatin-like protein isoform X2 [Oryza sativa Japonica Group]	gi|1002305990|ref|XM_015760907.1|	762	0	PREDICTED: Oryza sativa Japonica Group thaumatin-like protein (LOC4351223), transcript variant X2, mRNA	Q53MB8	458	1e-162	Thaumatin-like protein	.	.	.	.	pfam00314	Thaumatin	Thaumatin family.	GO:0006355|regulation of transcription, DNA-templated;GO:0006351|transcription, DNA-templated;	GO:0005634|nucleus;	GO:0043565|sequence-specific DNA binding;GO:0003700|transcription factor activity, sequence-specific DNA binding;	.	.
OS12G0105950	83	47	47	53.0672	34	43	562	218.437	0.242941	-2.04132	0.000150801	0.0153528	down	yes	OS12G0105950	protein_coding	chr12:312893-314901:-	gi|1002307162|ref|XP_015616970.1|	2307	0	PREDICTED: ubiquitin-activating enzyme E1 2 [Oryza sativa Japonica Group]	gi|1002312762|ref|XM_015764278.1|	1533	0	PREDICTED: Oryza sativa Japonica Group ubiquitin-activating enzyme E1 2 (LOC9271171), mRNA	P31251	734	0	Ubiquitin-activating enzyme E1 2	YKL210w	294	2e-87	COG0476	pfam09358	UBA_e1_C	Ubiquitin-activating enzyme e1 C-terminal domain. This presumed domain found at the C-terminus of Ubiquitin-activating enzyme e1 proteins is functionally uncharacterized.	GO:0016567|protein ubiquitination;	.	GO:0005524|ATP binding;GO:0008641|small protein activating enzyme activity;	.	.
OS12G0114800	156	5	114	77.2955	4	0	7	3.64192	21.2238	4.40761	0.000246882	0.0220865	up	yes	LTP110-B	protein_coding	chr12:727802-728559:+	gi|1002304123|ref|XP_015615428.1|	417	1e-48	PREDICTED: non-specific lipid-transfer protein 3 [Oryza sativa Japonica Group]	gi|1002309807|ref|XM_015762785.1|	668	0	PREDICTED: Oryza sativa Japonica Group non-specific lipid-transfer protein 3 (LOC4351315), mRNA	Q2QYL3	165	6e-50	Non-specific lipid-transfer protein 3	.	.	.	.	pfam00234	Tryp_alpha_amyl	Protease inhibitor/seed storage/LTP family. This family is composed of trypsin-alpha amylase inhibitors, seed storage proteins and lipid transfer proteins from plants.	GO:0006952|defense response;GO:0006869|lipid transport;	GO:0016020|membrane;	GO:0008289|lipid binding;	.	.
OS12G0125000	145	497	1411	610.066	12	6	26	15.2484	40.0084	5.32223	1.45475e-09	7.5516e-07	up	yes	OS12G0125000	protein_coding	chr12:1200746-1201965:-	gi|1002311320|ref|XP_015619015.1|	1452	0	PREDICTED: myb-related protein 306 [Oryza sativa Japonica Group]	gi|1002311319|ref|XM_015763529.1|	1087	0	PREDICTED: Oryza sativa Japonica Group myb-related protein 306 (LOC4351379), mRNA	P81392	240	1e-74	Myb-related protein 306	ECU11g1690	110	3e-27	COG5147	pfam00249	Myb_DNA-binding	Myb-like DNA-binding domain. This family contains the DNA binding domains from Myb proteins, as well as the SANT domain family.	GO:0006355|regulation of transcription, DNA-templated;GO:0006351|transcription, DNA-templated;	GO:0005634|nucleus;	GO:0003677|DNA binding;	.	.
OS12G0126300	115	12	99	64.099	8	6	11	8.92363	7.18306	2.8446	2.1022e-05	0.00326167	up	yes	OS12G0126300	protein_coding	chr12:1269804-1274766:-	gi|1002313166|ref|XP_015619972.1|	1831	0	PREDICTED: AP2-like ethylene-responsive transcription factor At1g79700 isoform X1 [Oryza sativa Japonica Group]	gi|1002313165|ref|XM_015764486.1|	1341	0	PREDICTED: Oryza sativa Japonica Group AP2-like ethylene-responsive transcription factor At1g79700 (LOC4351386), transcript variant X1, mRNA	Q6X5Y6	241	8e-73	Ethylene-responsive transcription factor WRI1	.	.	.	.	pfam00847	AP2	AP2 domain. This 60 amino acid residue domain can bind to DNA and is found in transcription factor proteins.	GO:0009873|ethylene-activated signaling pathway;GO:0008610|lipid biosynthetic process;GO:0006629|lipid metabolic process;GO:0007275|multicellular organismal development;GO:1901959|positive regulation of cutin biosynthetic process;GO:0006109|regulation of carbohydrate metabolic process;GO:0006110|regulation of glycolytic process;GO:0009744|response to sucrose;GO:0006351|transcription, DNA-template…	GO:0005634|nucleus;	GO:0003677|DNA binding;GO:0003700|transcription factor activity, sequence-specific DNA binding;	.	.
OS12G0163700	1447	2	7	408.71	2	5	6	4.86425	84.0232	6.39272	3.05439e-35	2.14046e-31	up	yes	OS12G0163700	protein_coding	chr12:3231528-3234554:-	gi|113648740|dbj|BAF29252.1|	1920	0	Os12g0163700 [Oryza sativa Japonica Group]	gi|32973590|dbj|AK063572.1|	1446	0	Oryza sativa Japonica Group cDNA clone:001-117-G08, full insert sequence	O81221	711	0	Actin	SPBC32H8.12c	642	0	COG5277	pfam00022	Actin	Actin.	.	GO:0005737|cytoplasm;GO:0005856|cytoskeleton;	GO:0005524|ATP binding;	.	.
OS12G0194900	136	116	190	132.26	708	350	404	518.937	0.254866	-1.97219	2.41865e-07	7.57231e-05	down	yes	OS12G0194900	protein_coding	chr12:4881038-4884876:+	gi|1002309866|ref|XP_015618304.1|	2266	0	PREDICTED: amino acid permease 6 [Oryza sativa Japonica Group]	gi|1002309865|ref|XM_015762818.1|	1817	0	PREDICTED: Oryza sativa Japonica Group amino acid permease 6 (LOC4351717), mRNA	Q42400	451	9e-151	Amino acid permease 1	.	.	.	.	pfam01490	Aa_trans	Transmembrane amino acid transporter protein. This transmembrane region is found in many amino acid transporters including UNC-47 and MTR. UNC-47 encodes a vesicular amino butyric acid (GABA) transporter, (VGAT). UNC-47 is predicted to have 10 transmembrane domains. MTR is a N system amino acid transporter system protein involved in methyltryptophan resistance. Other members of this family includ…	GO:0043090|amino acid import;GO:0015808|L-alanine transport;GO:0098712|L-glutamate import across plasma membrane;GO:0009624|response to nematode;	GO:0016021|integral component of membrane;GO:0005886|plasma membrane;	GO:0015171|amino acid transmembrane transporter activity;GO:0015180|L-alanine transmembrane transporter activity;GO:0005313|L-glutamate transmembrane transporter activity;GO:0015186|L-glutamine transmembrane transporter activity;GO:0015193|L-proline transmembrane transporter activity;GO:0015194|L-serine transmembrane transporter activity;GO:0015293|symporter activity;	.	.
OS12G0207600	11723	14500	11412	11616	12439	154659	8733	75155.2	0.154561	-2.69376	2.23673e-11	1.64996e-08	down	yes	OS12G0207600	protein_coding	chr12:5614140-5615573:+	gi|937941391|dbj|BAT16303.1|	2487	0	Os12g0207600 [Oryza sativa Japonica Group]	gi|937940524|dbj|AP014968.1|	1434	0	Oryza sativa Japonica Group DNA, chromosome 12, cultivar: Nipponbare, complete sequence	P0C512	947	0	Ribulose bisphosphate carboxylase large chain	alr1524	801	0	COG1850	pfam00016	RuBisCO_large	Ribulose bisphosphate carboxylase large chain, catalytic domain. The C-terminal domain of RuBisCO large chain is the catalytic domain adopting a TIM barrel fold.	GO:0009853|photorespiration;GO:0019253|reductive pentose-phosphate cycle;GO:0006412|translation;	GO:0009570|chloroplast stroma;GO:0009536|plastid;GO:0015935|small ribosomal subunit;	GO:0000287|magnesium ion binding;GO:0004497|monooxygenase activity;GO:0000166|nucleotide binding;GO:0016984|ribulose-bisphosphate carboxylase activity;GO:0019843|rRNA binding;GO:0003735|structural constituent of ribosome;	K01601	rbcL; ribulose-bisphosphate carboxylase large chain [EC:4.1.1.39]
OS12G0554800	930	34	162	318.155	35	17	45	33.9139	9.38127	3.22978	1.27122e-12	1.30368e-09	up	yes	OS12G0554800	protein_coding	chr12:22573093-22576210:+	gi|1002314220|ref|XP_015620487.1|	2207	0	PREDICTED: probable polygalacturonase isoform X1 [Oryza sativa Japonica Group]	gi|32990885|dbj|AK105676.1|	1703	0	Oryza sativa Japonica Group cDNA clone:001-201-A12, full insert sequence	A7PZL3	416	6e-138	Probable polygalacturonase	CAC0355	147	2e-37	COG5434	pfam00295	Glyco_hydro_28	Glycosyl hydrolases family 28. Glycosyl hydrolase family 28 includes polygalacturonase EC:3.2.1.15 as well as rhamnogalacturonase A(RGase A), EC:3.2.1.-. These enzymes is important in cell wall metabolizm.	GO:0005975|carbohydrate metabolic process;	GO:0016021|integral component of membrane;	GO:0004650|polygalacturonase activity;	.	.
OS12G0569200	190	13	7	59.8822	0	1	0	0.440978	135.794	7.08527	5.74698e-07	0.000155221	up	yes	OS12G0569200	protein_coding	chr12:23420042-23420841:+	gi|1002312710|ref|XP_015619737.1|	774	3e-101	PREDICTED: uncharacterized protein LOC9267984 [Oryza sativa Japonica Group]	gi|937940524|dbj|AP014968.1|	800	0	Oryza sativa Japonica Group DNA, chromosome 12, cultivar: Nipponbare, complete sequence	.	.	.	.	.	.	.	.	pfam12737	Mating_C	C-terminal domain of homeodomain 1. Mating in fungi is controlled by the loci that determine the mating type of an individual, and only individuals with differing mating types can mate. Basidiomycete fungi have evolved a unique mating system, termed tetrapolar or bifactorial incompatibility, in which mating type is determined by two unlinked loci; compatibility at both loci is required for mating…	.	.	.	.	.
OS12G0571400	4	15	367	108.642	1	0	1	0.658961	164.869	7.36518	1.25263e-16	2.77208e-13	up	yes	OS12G0571400	protein_coding	chr12:23524209-23524834:+	gi|1002313741|ref|XP_015620240.1|	281	1e-28	PREDICTED: uncharacterized protein LOC9269708 [Oryza sativa Japonica Group]	gi|937940524|dbj|AP014968.1|	626	0	Oryza sativa Japonica Group DNA, chromosome 12, cultivar: Nipponbare, complete sequence	.	.	.	.	.	.	.	.	pfam12304	BCLP	Beta-casein like protein. This protein is found in eukaryotes. Proteins in this family are typically between 216 to 240 amino acids in length. This protein has two conserved sequence motifs: VLR and TRIY. BCLP is associated with cell morphology and a regulation of growth pattern of tumor. It is found in adenocarcinomas of uterine cervical tissues.	.	.	.	.	.
OS12G0580950	40	4	87	36.8707	2	0	4	1.98864	18.5406	4.21262	0.000211442	0.0197451	up	yes	OS12G0580950	protein_coding	chr12:24070744-24072408:-	gi|937942903|dbj|BAT17815.1|	152	7e-09	Os12g0580950, partial [Oryza sativa Japonica Group]	gi|937940524|dbj|AP014968.1|	629	0	Oryza sativa Japonica Group DNA, chromosome 12, cultivar: Nipponbare, complete sequence	.	.	.	.	.	.	.	.	.	.	.	.	.	.	.	.
OS12G0583300	57	80	182	95.0805	390	410	305	409.29	0.232306	-2.1059	0.000183886	0.0178565	down	yes	OS12G0583300	protein_coding	chr12:24212538-24214065:+	gi|1002313418|ref|XP_015620097.1|	2119	0	PREDICTED: aspartic proteinase nepenthesin-1 [Oryza sativa Japonica Group]	gi|937940524|dbj|AP014968.1|	1528	0	Oryza sativa Japonica Group DNA, chromosome 12, cultivar: Nipponbare, complete sequence	Q766C3	189	2e-52	Aspartic proteinase nepenthesin-1	.	.	.	.	pfam14541	TAXi_C	Xylanase inhibitor C-terminal. The N- and C-termini of the members of this family are jointly necessary for creating the catalytic pocket necessary for cleaving xylasnase. Phytopathogens produce xylanase that destroys plant cells, so its destruction through proteolysis is vital for plant-survival.	.	GO:0005576|extracellular region;	GO:0004190|aspartic-type endopeptidase activity;	.	.
OS12G0592900	556	959	492	633.543	73	129	203	148.587	4.26378	2.09213	0.00052327	0.0378691	up	yes	OS12G0592900	protein_coding	chr12:24871763-24872331:+	gi|1002313898|ref|XP_015620323.1|	396	7e-46	PREDICTED: uncharacterized protein LOC4352683 [Oryza sativa Japonica Group]	gi|1002313897|ref|XM_015764837.1|	569	0	PREDICTED: Oryza sativa Japonica Group uncharacterized LOC4352683 (LOC4352683), mRNA	.	.	.	.	.	.	.	.	pfam06952	PsiA	PsiA protein. This family consists of several Enterobacterial PsiA proteins. The function of PsiA is unknown although it is thought that it may affect the generation of an SOS signal in Escherichia coli.	.	.	.	.	.
OS12G0613250	856	35	156	296.074	13	4	32	16.7022	17.7266	4.14784	0.000404821	0.0313472	up	yes	OS12G0613250	protein_coding	chr12:25977889-25982348:-	gi|1002313216|ref|XP_015619997.1|	2995	0	PREDICTED: BTB/POZ domain-containing protein At1g30440 [Oryza sativa Japonica Group]	gi|1002313217|ref|XM_015764512.1|	2017	0	PREDICTED: Oryza sativa Japonica Group BTB/POZ domain-containing protein At1g30440 (LOC9272048), transcript variant X2, mRNA	Q9S9Q9	746	0	BTB/POZ domain-containing protein At1g30440	.	.	.	.	pfam03000	NPH3	NPH3 family. Phototropism of Arabidopsis thaliana seedlings in response to a blue light source is initiated by nonphototropic hypocotyl 1 (NPH1), a light-activated serine-threonine protein kinase. Mutations in NPH3 disrupt early signaling occurring downstream of the NPH1 photoreceptor. The NPH3 gene encodes a NPH1-interacting protein. NPH3 is a member of a large protein family, apparently specifi…	GO:0016567|protein ubiquitination;	GO:0005886|plasma membrane;	.	.	.

## Sheet: NIL24-NIL0
Gene	NIL24-1_count	NIL24-2_count	NIL24-3_count	NIL24_normalize	NIL0-1_count	NIL0-2_count	NIL0-3_count	NIL0_normalize	FoldChange	Log2FoldChange	pval	padj	Up/Down	Significant	GeneName	Biotype	Position	NR:Seq-id	NR:Score	NR:Evalue	NR:Description	NT:Seq-id	NT:Score	NT:Evalue	NT:Description	Uniprot:UniProtKB-AC	Uniprot:Score	Uniprot:Evalue	Uniprot:Description	COG:gene	COG:Score	COG:Eval	COG:num	Pfam:pfam_ID	Pfam:pfam_Name	Pfam:pfam_Description	GO:biological_process	GO:cellular_component	GO:molecular_function	KEGG:KO	KEGG:Description
OS01G0104200	5	198	1	61.6073	2	3	5	3.61372	17.0482	4.09155	1.45142e-07	7.35154e-05	up	yes	OS01G0104200	protein_coding	chr1:216212-217345:+	gi|125524070|gb|EAY72184.1|	1357	0	hypothetical protein OsI_00036 [Oryza sativa Indica Group]	gi|1002233615|ref|XM_015765518.1|	1020	0	PREDICTED: Oryza sativa Japonica Group NAC transcription factor 29 (LOC4326293), mRNA	A0SPJ3	223	2e-67	NAC transcription factor NAM-A1	.	.	.	.	pfam02365	NAM	No apical meristem (NAM) protein. This is a family of no apical meristem (NAM) proteins these are plant development proteins. Mutations in NAM result in the failure to develop a shoot apical meristem in petunia embryos. NAM is indicated as having a role in determining positions of meristems and primordial. One member of this family NAP (NAC-like, activated by AP3/PI) is encoded by the target gene…	GO:0006355|regulation of transcription, DNA-templated;GO:0006351|transcription, DNA-templated;	GO:0005634|nucleus;	GO:0003677|DNA binding;	.	.
OS01G0152000	117	325	170	189.596	53	32	49	47.2713	4.0108	2.00389	2.28706e-05	0.00506042	up	yes	OS01G0152000	protein_coding	chr1:2810313-2815017:+	gi|1002236409|ref|XP_015622396.1|	5056	0	PREDICTED: putative receptor-like protein kinase At3g47110 [Oryza sativa Japonica Group]	gi|1002236408|ref|XM_015766910.1|	4485	0	PREDICTED: Oryza sativa Japonica Group putative receptor-like protein kinase At3g47110 (LOC4324494), mRNA	C0LGP4	691	0	Probable LRR receptor-like serine/threonine-protein kinase At3g47570	alr0124_1	107	2e-23	COG4886	pfam00069	Pkinase	Protein kinase domain.	.	GO:0016021|integral component of membrane;GO:0005886|plasma membrane;	GO:0005524|ATP binding;GO:0004674|protein serine/threonine kinase activity;	.	.
OS01G0177900	1382	171	64	459.135	93	46	105	84.7636	5.41666	2.4374	7.70318e-10	6.60902e-07	up	yes	OS01G0177900	protein_coding	chr1:4033754-4036223:-	gi|294862497|sp|Q8GU87.3|AB31G_ORYSJ	1877	0	RecName: Full=ABC transporter G family member 31; Short=OsABCG31; AltName: Full=Pleiotropic drug resistance protein 6; Short=OsPDR6	gi|32968373|dbj|AK058355.1|	1519	0	Oryza sativa Japonica Group cDNA clone:001-014-E11, full insert sequence	Q8GU87	727	0	ABC transporter G family member 31	SPAPB24D3.09c_2	53.1	7e-07	COG0842	pfam01061	ABC2_membrane	ABC-2 type transporter.	.	GO:0016021|integral component of membrane;GO:0005886|plasma membrane;	GO:0005524|ATP binding;GO:0042626|ATPase activity, coupled to transmembrane movement of substances;	.	.
OS01G0248701	154	240	272	209.434	19	12	37	23.5994	8.87458	3.14968	3.78769e-07	0.000165183	up	yes	OS01G0248701	protein_coding	chr1:8191032-8192289:+	gi|937895351|dbj|BAS71331.1|	1603	0	Os01g0248701 [Oryza sativa Japonica Group]	gi|937893927|dbj|AP014957.1|	1258	0	Oryza sativa Japonica Group DNA, chromosome 1, cultivar: Nipponbare, complete sequence	Q94ID7	288	7e-92	Geranylgeranyl pyrophosphate synthase, chloroplastic	alr0213	220	7e-67	COG0142	pfam00348	polyprenyl_synt	Polyprenyl synthetase.	GO:0016117|carotenoid biosynthetic process;GO:0045337|farnesyl diphosphate biosynthetic process;GO:0033384|geranyl diphosphate biosynthetic process;GO:0033386|geranylgeranyl diphosphate biosynthetic process;	GO:0009507|chloroplast;	GO:0004161|dimethylallyltranstransferase activity;GO:0004311|farnesyltranstransferase activity;GO:0004337|geranyltranstransferase activity;GO:0046872|metal ion binding;	.	.
OS01G0251400	603	19	9	176.982	9	4	7	6.95974	25.4294	4.66842	3.59714e-15	9.37636e-12	up	yes	OS01G0251400	protein_coding	chr1:8305749-8306555:-	gi|218187899|gb|EEC70326.1|	256	1e-25	hypothetical protein OsI_01195 [Oryza sativa Indica Group]	gi|32970359|dbj|AK060341.1|	554	0	Oryza sativa Japonica Group cDNA clone:001-008-D05, full insert sequence	.	.	.	.	.	.	.	.	pfam08507	COPI_assoc	COPI associated protein. Proteins in this family colocalize with COPI vesicle coat proteins.	.	.	.	.	.
OS01G0254850	101	110	39	74.8886	11	8	3	8.04018	9.31429	3.21945	6.54907e-07	0.000250294	up	yes	OS01G0254850	protein_coding	chr1:8471334-8472108:-	gi|937895403|dbj|BAS71383.1|	889	2e-118	Os01g0254850, partial [Oryza sativa Japonica Group]	gi|1002229111|ref|XM_015786543.1|	775	0	PREDICTED: Oryza sativa Japonica Group uncharacterized LOC107278695 (LOC107278695), mRNA	.	.	.	.	.	.	.	.	pfam13962	PGG	Domain of unknown function. The PGG domain is named for the highly conserved sequence motif found at the startt of the domain. The function is not known.	.	.	.	.	.
OS01G0265100	1512	179	91	507.125	128	80	100	109.301	4.63969	2.21403	4.53984e-09	3.2906e-06	up	yes	OS01G0265100	protein_coding	chr1:9019849-9024048:-	gi|992272084|gb|KXG32218.1|	980	4e-130	hypothetical protein SORBI_003G122200, partial [Sorghum bicolor]	gi|1002231151|ref|XM_015755827.1|	881	0	PREDICTED: Oryza sativa Japonica Group ADP-ribosylation factor 2-like (LOC4326208), transcript variant X1, mRNA	P51823	370	2e-128	ADP-ribosylation factor 2	.	.	.	.	pfam00025	Arf	ADP-ribosylation factor family. Pfam combines a number of different Prosite families together	GO:0006886|intracellular protein transport;GO:0006471|protein ADP-ribosylation;GO:0007264|small GTPase mediated signal transduction;GO:0016192|vesicle-mediated transport;	GO:0005794|Golgi apparatus;	GO:0005525|GTP binding;	K07937	ARF1; ADP-ribosylation factor 1
OS01G0311800	51	98	46	59.7365	6	3	6	5.22704	11.4284	3.51455	1.16784e-06	0.000396317	up	yes	OS01G0311800	protein_coding	chr1:11715268-11717784:-	gi|1002226168|ref|XP_015625464.1|	2541	0	PREDICTED: probable pectinesterase/pectinesterase inhibitor 41 [Oryza sativa Japonica Group]	gi|1002226167|ref|XM_015769978.1|	2087	0	PREDICTED: Oryza sativa Japonica Group probable pectinesterase/pectinesterase inhibitor 41 (LOC4327282), mRNA	Q8RXK7	252	9e-75	Probable pectinesterase/pectinesterase inhibitor 41	CAC3373	143	1e-36	COG4677	pfam01095	Pectinesterase	Pectinesterase.	GO:0042545|cell wall modification;GO:0045490|pectin catabolic process;GO:0009741|response to brassinosteroid;GO:0009409|response to cold;GO:0009620|response to fungus;	GO:0071944|cell periphery;GO:0005618|cell wall;GO:0005576|extracellular region;	GO:0045330|aspartyl esterase activity;GO:0030599|pectinesterase activity;GO:0046910|pectinesterase inhibitor activity;	K01051	E3.1.1.11; pectinesterase [EC:3.1.1.11]
OS01G0312500	2385	277	187	813.318	119	99	208	150.458	5.40562	2.43446	1.22517e-07	6.28122e-05	up	yes	OS01G0312500	protein_coding	chr1:11741908-11750685:+	gi|1002226220|ref|XP_015625751.1|	2066	0	PREDICTED: pectinesterase [Oryza sativa Japonica Group]	gi|1002226219|ref|XM_015770265.1|	1488	0	PREDICTED: Oryza sativa Japonica Group pectinesterase (LOC4327285), mRNA	O04886	494	5e-168	Pectinesterase 1	CAC3373	136	4e-35	COG4677	pfam01095	Pectinesterase	Pectinesterase.	GO:0042545|cell wall modification;GO:0045490|pectin catabolic process;	GO:0005618|cell wall;GO:0005576|extracellular region;	GO:0045330|aspartyl esterase activity;GO:0004857|enzyme inhibitor activity;GO:0030599|pectinesterase activity;	K01051	E3.1.1.11; pectinesterase [EC:3.1.1.11]
OS01G0315600	410	37	16	131.029	16	4	23	14.4909	9.04215	3.17667	0.000123141	0.0201433	up	yes	OS01G0315600	protein_coding	chr1:11897584-11902407:+	gi|113532405|dbj|BAF04788.1|	847	8e-109	Os01g0315600 [Oryza sativa Japonica Group]	gi|32995994|dbj|AK110785.1|	1501	0	Oryza sativa Japonica Group cDNA clone:002-171-C06, full insert sequence	Q9C942	61.2	7e-09	Caffeoylshikimate esterase	.	.	.	.	pfam12146	Hydrolase_4	Putative lysophospholipase. This domain is found in bacteria and eukaryotes and is approximately 110 amino acids in length. It is found in association with pfam00561. Many members are annotated as being lysophospholipases, and others as alpha-beta hydrolase fold-containing proteins.	GO:0009809|lignin biosynthetic process;GO:0006629|lipid metabolic process;GO:0046686|response to cadmium ion;GO:0042542|response to hydrogen peroxide;GO:0006979|response to oxidative stress;GO:0010043|response to zinc ion;	GO:0005783|endoplasmic reticulum;GO:0005794|Golgi apparatus;GO:0005886|plasma membrane;GO:0009506|plasmodesma;	GO:0003846|2-acylglycerol O-acyltransferase activity;GO:0090430|caffeoyl-CoA: alcohol caffeoyl transferase activity;GO:0016787|hydrolase activity;GO:0004622|lysophospholipase activity;	K18368	CSE; caffeoylshikimate esterase [EC:3.1.1.-]
OS01G0367700	385	46	20	128.161	24	16	21	21.6775	5.91218	2.56369	5.92688e-06	0.00155729	up	yes	OS01G0367700	protein_coding	chr1:15059450-15067522:+	gi|1002234215|ref|XP_015621316.1|	2541	0	PREDICTED: probable serine/threonine-protein kinase At1g54610 isoform X1 [Oryza sativa Japonica Group]	gi|1002234214|ref|XM_015765830.1|	2161	0	PREDICTED: Oryza sativa Japonica Group probable serine/threonine-protein kinase At1g54610 (LOC4325730), transcript variant X1, mRNA	Q9ZVM9	679	0	Probable serine/threonine-protein kinase At1g54610	.	.	.	.	pfam00069	Pkinase	Protein kinase domain.	.	.	GO:0005524|ATP binding;GO:0004674|protein serine/threonine kinase activity;	K08819	CDK12_13; cyclin-dependent kinase 12/13 [EC:2.7.11.22 2.7.11.23]
OS01G0369700	190	568	309	331.424	77	41	80	69.1717	4.79132	2.26042	4.85163e-08	2.79902e-05	up	yes	OS01G0369700	protein_coding	chr1:15170441-15171859:-	gi|1002236583|ref|XP_015622486.1|	1202	1e-164	PREDICTED: glutathione S-transferase 4 [Oryza sativa Japonica Group]	gi|1002236582|ref|XM_015767000.1|	868	0	PREDICTED: Oryza sativa Japonica Group glutathione S-transferase 4 (LOC4325704), mRNA	P46420	261	5e-85	Glutathione S-transferase 4	RSc0992_2	78.2	2e-16	COG0625	pfam00043	GST_C	Glutathione S-transferase, C-terminal domain. GST conjugates reduced glutathione to a variety of targets including S-crystallin from squid, the eukaryotic elongation factor 1-gamma, the HSP26 family of stress-related proteins and auxin-regulated proteins in plants. Stringent starvation proteins in Escherichia coli are also included in the alignment but are not known to have GST activity. The glut…	GO:0009635|response to herbicide;GO:0009410|response to xenobiotic stimulus;	GO:0043234|protein complex;	GO:0043295|glutathione binding;GO:0004364|glutathione transferase activity;GO:0042803|protein homodimerization activity;	K00799	GST, gst; glutathione S-transferase [EC:2.5.1.18]
OS01G0512700	52	5	0	16.0105	0	0	1	0.330378	48.4612	5.59876	0.000170078	0.0265802	up	yes	OS01G0512700	protein_coding	chr1:18073579-18074311:+	gi|125526156|gb|EAY74270.1|	590	1e-72	hypothetical protein OsI_02159 [Oryza sativa Indica Group]	gi|937893927|dbj|AP014957.1|	733	0	Oryza sativa Japonica Group DNA, chromosome 1, cultivar: Nipponbare, complete sequence	Q39265	72.4	4e-14	Zinc finger protein 6	.	.	.	.	pfam13894	zf-C2H2_4	C2H2-type zinc finger. This family contains a number of divergent C2H2 type zinc fingers.	GO:0009736|cytokinin-activated signaling pathway;GO:0009740|gibberellic acid mediated signaling pathway;GO:0007275|multicellular organismal development;GO:0006355|regulation of transcription, DNA-templated;GO:0006351|transcription, DNA-templated;GO:0010026|trichome differentiation;	GO:0022626|cytosolic ribosome;	GO:0046872|metal ion binding;GO:0003700|transcription factor activity, sequence-specific DNA binding;GO:0044212|transcription regulatory region DNA binding;	.	.
OS01G0580500	173	51	45	79.1962	307	286	442	370.367	0.213832	-2.22545	0.000161037	0.0255471	down	yes	OS01G0580500	protein_coding	chr1:22489496-22490967:+	gi|937896881|dbj|BAS72861.1|	1371	0	Os01g0580500, partial [Oryza sativa Japonica Group]	gi|1002227469|ref|XM_015776710.1|	1183	0	PREDICTED: Oryza sativa Japonica Group 1-aminocyclopropane-1-carboxylate oxidase 1 (LOC4324194), mRNA	Q9ZUN4	251	2e-78	1-aminocyclopropane-1-carboxylate oxidase 1	PA4191	104	2e-24	COG3491	pfam03171	2OG-FeII_Oxy	2OG-Fe(II) oxygenase superfamily. This family contains members of the 2-oxoglutarate (2OG) and Fe(II)-dependent oxygenase superfamily. This family includes the C-terminal of prolyl 4-hydroxylase alpha subunit. The holoenzyme has the activity EC:1.14.11.2 catalyzing the reaction: Procollagen L-proline + 2-oxoglutarate + O2 <=> procollagen trans- 4-hydroxy-L-proline + succinate + CO2. The full enzy…	GO:0071398|cellular response to fatty acid;GO:0071281|cellular response to iron ion;GO:0071732|cellular response to nitric oxide;GO:0051365|cellular response to potassium ion starvation;GO:0006952|defense response;GO:0009693|ethylene biosynthetic process;	.	GO:0009815|1-aminocyclopropane-1-carboxylate oxidase activity;GO:0031418|L-ascorbic acid binding;GO:0046872|metal ion binding;	K05933	E1.14.17.4; aminocyclopropanecarboxylate oxidase [EC:1.14.17.4]
OS01G0609200	62	363	119	168.139	4	8	9	7.7773	21.6192	4.43424	1.56357e-14	3.28661e-11	up	yes	ABCG35	protein_coding	chr1:24065207-24073621:-	gi|1002228559|ref|XP_015638596.1|	7256	0	PREDICTED: ABC transporter G family member 35 [Oryza sativa Japonica Group]	gi|1002228558|ref|XM_015783110.1|	4395	0	PREDICTED: Oryza sativa Japonica Group ABC transporter G family member 35 (LOC4327727), mRNA	Q8GU92	2805	0	ABC transporter G family member 35	.	.	.	.	pfam01061	ABC2_membrane	ABC-2 type transporter.	.	GO:0016021|integral component of membrane;GO:0005886|plasma membrane;	GO:0005524|ATP binding;GO:0042626|ATPase activity, coupled to transmembrane movement of substances;	.	.
OS01G0651932	1641	70	60	499.43	63	20	58	48.1706	10.3679	3.37406	8.31442e-10	6.85369e-07	up	yes	OS01G0651932	protein_coding	chr1:26364766-26367362:+	gi|937897476|dbj|BAS73456.1|	1686	0	Os01g0651932 [Oryza sativa Japonica Group]	gi|1002226399|ref|XM_015771210.1|	1563	0	PREDICTED: Oryza sativa Japonica Group protein CHUP1, chloroplastic (LOC4325372), mRNA	Q9LI74	215	5e-59	Protein CHUP1, chloroplastic	.	.	.	.	pfam15301	SLAIN	SLAIN motif-containing family. The SLAIN motif containing family is named after the presence of a SLAIN motif in SLAIN1. They are a family of microtubule plus-end tracking proteins.	GO:0009902|chloroplast relocation;	GO:0009507|chloroplast;GO:0009707|chloroplast outer membrane;	.	.	.
OS01G0652000	762	26	15	225.503	32	14	29	26.0062	8.67113	3.11622	5.38205e-10	4.91873e-07	up	yes	OS01G0652000	protein_coding	chr1:26367912-26369437:+	gi|113533266|dbj|BAF05649.1|	501	1e-58	Os01g0652000 [Oryza sativa Japonica Group]	gi|32968956|dbj|AK058938.1|	1401	0	Oryza sativa Japonica Group cDNA clone:001-009-F08, full insert sequence	Q9LI74	90.1	1e-17	Protein CHUP1, chloroplastic	.	.	.	.	pfam12474	PKK	Polo kinase kinase. This domain family is found in eukaryotes, and is approximately 140 amino acids in length. The family is found in association with pfam00069. Polo-like kinase 1 (Plx1) is essential during mitosis for the activation of Cdc25C, for spindle assembly, and for cyclin B degradation. This family is Polo kinase kinase (PKK) which phosphorylates Polo kinase and Polo-like kinase to acti…	GO:0009902|chloroplast relocation;	GO:0009507|chloroplast;GO:0009707|chloroplast outer membrane;	.	.	.
OS01G0696800	248	267	111	188.21	47	42	25	41.819	4.50058	2.17011	4.32759e-06	0.00121288	up	yes	OS01G0696800	protein_coding	chr1:28835243-28836884:+	gi|1002228011|ref|XP_015634929.1|	1886	0	PREDICTED: aspartic proteinase nepenthesin-1 [Oryza sativa Japonica Group]	gi|937893927|dbj|AP014957.1|	1642	0	Oryza sativa Japonica Group DNA, chromosome 1, cultivar: Nipponbare, complete sequence	Q766C3	125	2e-30	Aspartic proteinase nepenthesin-1	.	.	.	.	pfam14541	TAXi_C	Xylanase inhibitor C-terminal. The N- and C-termini of the members of this family are jointly necessary for creating the catalytic pocket necessary for cleaving xylasnase. Phytopathogens produce xylanase that destroys plant cells, so its destruction through proteolysis is vital for plant-survival.	.	GO:0005576|extracellular region;	GO:0004190|aspartic-type endopeptidase activity;	.	.
OS01G0709000	27	36	1	18.7586	0	1	0	0.44012	42.6215	5.41351	0.000115234	0.0192239	up	yes	OS01G0709000	protein_coding	chr1:29469565-29471507:+	gi|1002229719|ref|XP_015645252.1|	1393	0	PREDICTED: myb-related protein Zm38 [Oryza sativa Japonica Group]	gi|156765102|dbj|AK288487.1|	1328	0	Oryza sativa Japonica Group cDNA, clone: J090040H24, full insert sequence	Q9SPG3	224	4e-67	Transcription factor MYB26	ECU11g1690	112	8e-28	COG5147	pfam00249	Myb_DNA-binding	Myb-like DNA-binding domain. This family contains the DNA binding domains from Myb proteins, as well as the SANT domain family.	GO:0009834|plant-type secondary cell wall biogenesis;GO:0009739|response to gibberellin;GO:0006351|transcription, DNA-templated;	GO:0005634|nucleus;	GO:0003677|DNA binding;GO:0003700|transcription factor activity, sequence-specific DNA binding;	K09422	MYBP; myb proto-oncogene protein, plant
OS01G0713200	4086	4229	1423	2909.35	684	415	972	723.16	4.02311	2.00831	5.71429e-07	0.000226631	up	yes	OS01G0713200	protein_coding	chr1:29620958-29622314:+	gi|1002236502|ref|XP_015622443.1|	1738	0	PREDICTED: glucan endo-1,3-beta-glucosidase GII [Oryza sativa Japonica Group]	gi|1002236501|ref|XM_015766957.1|	1176	0	PREDICTED: Oryza sativa Japonica Group glucan endo-1,3-beta-glucosidase GII (LOC4325938), mRNA	P15737	426	9e-147	Glucan endo-1,3-beta-glucosidase GII	.	.	.	.	pfam00332	Glyco_hydro_17	Glycosyl hydrolases family 17.	GO:0006076|(1->3)-beta-D-glucan catabolic process;GO:0050832|defense response to fungus;	.	GO:0042973|glucan endo-1,3-beta-D-glucosidase activity;	.	.
OS01G0728100	1013	127	38	333.968	9	29	34	26.8829	12.423	3.63495	5.97002e-06	0.00155888	up	yes	OS01G0728100	protein_coding	chr1:30361864-30364101:+	gi|1002227407|ref|XP_015631828.1|	1497	0	PREDICTED: GDSL esterase/lipase At5g45670 [Oryza sativa Japonica Group]	gi|32980969|dbj|AK070946.1|	2148	0	Oryza sativa Japonica Group cDNA clone:J023074K21, full insert sequence	Q9FK75	377	2e-122	GDSL esterase/lipase At5g45670	PA4921	55.1	3e-07	COG3240	pfam00657	Lipase_GDSL	GDSL-like Lipase/Acylhydrolase.	GO:0016042|lipid catabolic process;	GO:0005576|extracellular region;	GO:0016788|hydrolase activity, acting on ester bonds;	.	.
OS01G0756200	576	1	39	174.371	15	12	8	12.7355	13.6917	3.77523	8.46273e-12	1.14765e-08	up	yes	BZIP06	protein_coding	chr1:31728015-31730360:+	gi|1002227829|ref|XP_015634100.1|	1124	5e-151	PREDICTED: basic leucine zipper 6 [Oryza sativa Japonica Group]	gi|1002227828|ref|XM_015778614.1|	1111	0	PREDICTED: Oryza sativa Japonica Group basic leucine zipper 6 (LOC4325139), mRNA	Q5JMK6	437	3e-152	Basic leucine zipper 6	.	.	.	.	pfam00170	bZIP_1	bZIP transcription factor. The Pfam entry includes the basic region and the leucine zipper region.	GO:0045893|positive regulation of transcription, DNA-templated;GO:0006351|transcription, DNA-templated;	GO:0005634|nucleus;	GO:0000977|RNA polymerase II regulatory region sequence-specific DNA binding;GO:0003700|transcription factor activity, sequence-specific DNA binding;	.	.
OS01G0786500	111	0	1	31.2944	1	0	1	0.651113	48.063	5.58685	1.22334e-06	0.000411435	up	yes	OS01G0786500	protein_coding	chr1:33350154-33351195:-	gi|937898714|dbj|BAS74694.1|	786	5e-101	Os01g0786500, partial [Oryza sativa Japonica Group]	gi|1002228696|ref|XM_015783964.1|	890	0	PREDICTED: Oryza sativa Japonica Group uclacyanin-2 (LOC4327048), mRNA	O82081	114	2e-28	Uclacyanin 1	.	.	.	.	pfam02298	Cu_bind_like	Plastocyanin-like domain. This family represents a domain found in flowering plants related to the copper binding protein plastocyanin. Some members of this family may not bind copper due to the lack of key residues.	.	GO:0031225|anchored component of membrane;GO:0046658|anchored component of plasma membrane;	GO:0009055|electron carrier activity;GO:0046872|metal ion binding;	.	.
OS01G0793300	93	59	64	65.8707	4	4	7	5.35606	12.2983	3.62039	2.57287e-07	0.000120182	up	yes	OS01G0793300	protein_coding	chr1:33601018-33605323:-	gi|255673771|dbj|BAH91331.1|	1679	0	Os01g0793300 [Oryza sativa Japonica Group]	gi|116010668|dbj|AK241303.1|	2888	0	Oryza sativa Japonica Group cDNA, clone: J065140J12, full insert sequence	P43309	240	8e-67	Polyphenol oxidase, chloroplastic	.	.	.	.	pfam12143	PPO1_KFDV	Protein of unknown function (DUF_B2219). This domain family is found in eukaryotes, and is typically between 138 and 152 amino acids in length. and the family is found in association with pfam00264. Many members are plant or plastid polyphenol oxidases, and there is a highly conserved sequence motif: KFDV, from which the name derives. This is the C-terminal domain of these oxidases.	GO:0046148|pigment biosynthetic process;	GO:0009543|chloroplast thylakoid lumen;	GO:0004097|catechol oxidase activity;GO:0046872|metal ion binding;	K00422	E1.10.3.1; polyphenol oxidase [EC:1.10.3.1]
OS01G0816600	4	207	4	65.0857	4	9	5	6.89591	9.43831	3.23853	2.22726e-05	0.00495418	up	yes	OS01G0816600	protein_coding	chr1:34738566-34744023:+	gi|937898946|dbj|BAS74926.1|	4759	0	Os01g0816600, partial [Oryza sativa Japonica Group]	gi|116012774|dbj|AK243409.1|	3243	0	Oryza sativa Japonica Group cDNA, clone: J100065N05, full insert sequence	Q9LT96	759	0	Probable leucine-rich repeat receptor-like protein kinase At5g49770	BH2504_1	101	5e-22	COG0515	pfam07714	Pkinase_Tyr	Protein tyrosine kinase.	.	GO:0016021|integral component of membrane;	GO:0005524|ATP binding;GO:0004674|protein serine/threonine kinase activity;	.	.
OS01G0823150	15	36	37	27.8445	142	115	128	138.447	0.201121	-2.31387	0.000285546	0.0389752	down	yes	OS01G0823150	protein_coding	chr1:35145898-35146832:-	gi|1002226078|ref|XP_015625064.1|	1008	1e-136	PREDICTED: expansin-A2 [Oryza sativa Japonica Group]	gi|1002226077|ref|XM_015769578.1|	568	0	PREDICTED: Oryza sativa Japonica Group expansin-A2 (LOC4327568), mRNA	Q40636	392	7e-138	Expansin-A2	.	.	.	.	pfam01357	Pollen_allerg_1	Pollen allergen. This family contains allergens lol PI, PII and PIII from Lolium perenne.	GO:0009664|plant-type cell wall organization;	GO:0005618|cell wall;GO:0005576|extracellular region;GO:0016020|membrane;	.	.	.
OS01G0839900	1492	33	22	433.576	27	4	18	16.3671	26.4906	4.72741	1.64942e-07	8.25495e-05	up	yes	OS01G0839900	protein_coding	chr1:36029895-36030895:-	gi|1002232717|ref|XP_015618086.1|	1166	3e-158	PREDICTED: osmotin-like protein [Oryza sativa Japonica Group]	gi|1002232716|ref|XM_015762600.1|	1001	0	PREDICTED: Oryza sativa Japonica Group osmotin-like protein (LOC4327387), mRNA	Q41350	292	3e-96	Osmotin-like protein	.	.	.	.	pfam00314	Thaumatin	Thaumatin family.	.	GO:0005618|cell wall;GO:0005576|extracellular region;	.	.	.
OS01G0841700	52	475	39	171.589	31	9	32	24.476	7.01051	2.80952	4.47185e-06	0.0012441	up	yes	OS01G0841700	protein_coding	chr1:36135911-36137281:+	gi|1002232376|ref|XP_015616516.1|	831	2e-110	PREDICTED: elicitor-responsive protein 1 [Oryza sativa Japonica Group]	gi|1002232375|ref|XM_015761030.1|	733	0	PREDICTED: Oryza sativa Japonica Group elicitor-responsive protein 1 (LOC4327497), mRNA	Q0JHU5	319	2e-109	Elicitor-responsive protein 1	YOR086c	50.1	3e-06	COG5038	pfam00168	C2	C2 domain.	GO:0006952|defense response;	GO:0005737|cytoplasm;GO:0005886|plasma membrane;	GO:0005544|calcium-dependent phospholipid binding;	.	.
OS01G0855000	2652	217	104	840.959	32	44	96	61.3451	13.7087	3.77702	3.81132e-07	0.000165183	up	yes	OS01G0855000	protein_coding	chr1:36863177-36871094:-	gi|1002235888|ref|XP_015622145.1|	2465	0	PREDICTED: glycerol-3-phosphate 2-O-acyltransferase 6 [Oryza sativa Japonica Group]	gi|1002235897|ref|XM_015766664.1|	3617	0	PREDICTED: Oryza sativa Japonica Group glycerol-3-phosphate 2-O-acyltransferase 6 (LOC4324826), transcript variant X6, mRNA	O80437	711	0	Glycerol-3-phosphate 2-O-acyltransferase 6	.	.	.	.	pfam01553	Acyltransferase	Acyltransferase. This family contains acyltransferases involved in phospholipid biosynthesis and other proteins of unknown function. This family also includes tafazzin, the Barth syndrome gene.	GO:0010143|cutin biosynthetic process;GO:0009908|flower development;GO:0008654|phospholipid biosynthetic process;	GO:0016021|integral component of membrane;GO:0016020|membrane;	GO:0090447|glycerol-3-phosphate 2-O-acyltransferase activity;GO:0016791|phosphatase activity;	K13508	GPAT; glycerol-3-phosphate acyltransferase [EC:2.3.1.15]
OS01G0860500	97	324	174	185.098	39	15	41	32.656	5.66813	2.50287	5.28343e-07	0.00021776	up	yes	OS01G0860500	protein_coding	chr1:37239583-37240775:+	gi|2425170|dbj|BAA22266.1|	1391	0	basic class III chitinase OsChib3b [Oryza sativa Japonica Group]	gi|937893927|dbj|AP014957.1|	1193	0	Oryza sativa Japonica Group DNA, chromosome 1, cultivar: Nipponbare, complete sequence	P23472	344	1e-114	Hevamine-A	.	.	.	.	pfam00704	Glyco_hydro_18	Glycosyl hydrolases family 18.	GO:0006032|chitin catabolic process;GO:0000272|polysaccharide catabolic process;	GO:0005773|vacuole;	GO:0004568|chitinase activity;GO:0003796|lysozyme activity;	.	.
OS01G0901600	626	420	739	556.731	86	66	17	62.2476	8.94382	3.16089	3.31246e-05	0.00689826	up	yes	4CLL6	protein_coding	chr1:39257838-39261362:+	gi|1002228777|ref|XP_015640044.1|	2892	0	PREDICTED: uncharacterized protein LOC9270232 [Oryza sativa Japonica Group]	gi|1002228776|ref|XM_015784558.1|	2036	0	PREDICTED: Oryza sativa Japonica Group uncharacterized LOC9270232 (LOC9270232), mRNA	Q8RU95	1056	0	4-coumarate--CoA ligase-like 6	PA3299	208	1e-57	COG0318	pfam00501	AMP-binding	AMP-binding enzyme.	GO:0008152|metabolic process;	.	GO:0005524|ATP binding;GO:0016874|ligase activity;	.	.
OS01G0913600	145	4	0	41.6385	3	1	2	2.06308	20.1827	4.33504	2.06517e-06	0.000652038	up	yes	OS01G0913600	protein_coding	chr1:39822035-39823763:-	gi|1002226070|ref|XP_015625033.1|	1015	2e-135	PREDICTED: rho GDP-dissociation inhibitor 1 [Oryza sativa Japonica Group]	gi|32981758|dbj|AK071735.1|	1084	0	Oryza sativa Japonica Group cDNA clone:J023112G04, full insert sequence	Q9SFC6	229	2e-71	Rho GDP-dissociation inhibitor 1	.	.	.	.	pfam02115	Rho_GDI	RHO protein GDP dissociation inhibitor.	GO:0009932|cell tip growth;GO:0010053|root epidermal cell differentiation;	GO:0005737|cytoplasm;	GO:0005096|GTPase activator activity;GO:0005094|Rho GDP-dissociation inhibitor activity;	K12462	ARHGDI, RHOGDI; Rho GDP-dissociation inhibitor
OS01G0914300	448	0	6	126.984	1	2	6	3.18324	39.8913	5.318	6.24455e-09	4.44951e-06	up	yes	OS01G0914300	protein_coding	chr1:39839621-39840442:+	gi|1002224681|ref|XP_015638321.1|	402	5e-46	PREDICTED: putative lipid-transfer protein DIR1 [Oryza sativa Japonica Group]	gi|1002224680|ref|XM_015782835.1|	822	0	PREDICTED: Oryza sativa Japonica Group putative lipid-transfer protein DIR1 (LOC4324344), mRNA	.	.	.	.	.	.	.	.	pfam14368	LTP_2	Probable lipid transfer. The members of this family are probably involved in lipid transfer. The family has several highly conserved cysteines, paired in various ways.	.	.	.	.	.
OS01G0937900	1106	43	29	331.392	65	35	105	70.9416	4.67133	2.22383	0.000221366	0.0319801	up	yes	OS01G0937900	protein_coding	chr1:41179510-41180259:+	gi|1002229452|ref|XP_015643711.1|	163	2e-11	PREDICTED: classical arabinogalactan protein 26 [Oryza sativa Japonica Group]	gi|1002229451|ref|XM_015788225.1|	750	0	PREDICTED: Oryza sativa Japonica Group classical arabinogalactan protein 26 (LOC4326536), mRNA	.	.	.	.	.	.	.	.	pfam10218	DUF2054	Uncharacterized conserved protein (DUF2054). This entry contains 14 conserved cysteines, three of which are CC-dimers. The region is of approximately 200 residues in length but its function is unknown.	.	.	.	.	.
OS01G0941200	95	178	54	98.9562	20	6	26	17.6452	5.6081	2.48751	0.000148239	0.0236957	up	yes	OS01G0941200	protein_coding	chr1:41365160-41366543:+	gi|1002235127|ref|XP_015621781.1|	1674	0	PREDICTED: glucan endo-1,3-beta-glucosidase GII [Oryza sativa Japonica Group]	gi|1002235126|ref|XM_015766295.1|	1232	0	PREDICTED: Oryza sativa Japonica Group glucan endo-1,3-beta-glucosidase GII (LOC4326520), mRNA	P15737	473	9e-165	Glucan endo-1,3-beta-glucosidase GII	.	.	.	.	pfam00332	Glyco_hydro_17	Glycosyl hydrolases family 17.	GO:0006076|(1->3)-beta-D-glucan catabolic process;GO:0050832|defense response to fungus;	.	GO:0042973|glucan endo-1,3-beta-D-glucosidase activity;	.	.
OS01G0946500	365	127	55	159.163	55	20	29	36.0238	4.41826	2.14348	0.000107567	0.018161	up	yes	OS01G0946500	protein_coding	chr1:41592216-41594985:-	gi|1002229091|ref|XP_015641911.1|	1675	0	PREDICTED: glucan endo-1,3-beta-glucosidase GV [Oryza sativa Japonica Group]	gi|211970930|dbj|AK318559.1|	1211	0	Oryza sativa Japonica Group cDNA, clone: J075168P06, full insert sequence	Q02438	459	1e-159	Glucan endo-1,3-beta-glucosidase GV	.	.	.	.	pfam00332	Glyco_hydro_17	Glycosyl hydrolases family 17.	GO:0005975|carbohydrate metabolic process;GO:0006952|defense response;	GO:0005737|cytoplasm;	GO:0042973|glucan endo-1,3-beta-D-glucosidase activity;	.	.
OS01G0957100	1153	28	89	360.681	29	49	35	42.4304	8.50052	3.08755	6.46492e-07	0.000249344	up	yes	OS01G0957100	protein_coding	chr1:42184508-42187651:+	gi|1002233602|ref|XP_015620996.1|	4649	0	PREDICTED: probably inactive leucine-rich repeat receptor-like protein kinase At3g28040 [Oryza sativa Japonica Group]	gi|1002233601|ref|XM_015765510.1|	3030	0	PREDICTED: Oryza sativa Japonica Group probably inactive leucine-rich repeat receptor-like protein kinase At3g28040 (LOC4325381), mRNA	Q9LRT1	948	0	Probably inactive leucine-rich repeat receptor-like protein kinase At3g28040	MA2301_1	124	4e-30	COG4886	pfam00069	Pkinase	Protein kinase domain.	.	GO:0016021|integral component of membrane;	GO:0005524|ATP binding;GO:0004672|protein kinase activity;	.	.
OS02G0112900	49	3178	1	974.917	0	2	9	3.85364	252.986	7.98291	1.35871e-05	0.00313508	up	yes	GABA-T	protein_coding	chr2:679468-697321:-	gi|1002240958|ref|XP_015624768.1|	2502	0	PREDICTED: probable gamma-aminobutyrate transaminase 4 [Oryza sativa Japonica Group]	gi|1002240957|ref|XM_015769282.1|	1601	0	PREDICTED: Oryza sativa Japonica Group probable gamma-aminobutyrate transaminase 4 (LOC4328053), mRNA	Q6ZH29	968	0	Probable gamma-aminobutyrate transaminase 4	SMb20379	457	3e-155	COG0161	pfam00202	Aminotran_3	Aminotransferase class-III.	.	GO:0005737|cytoplasm;	GO:0042802|identical protein binding;GO:0030170|pyridoxal phosphate binding;GO:0008483|transaminase activity;	.	.
OS02G0121700	1231	1344	1829	1381.21	18	24	5	17.988	76.7849	6.26275	2.59152e-10	2.59399e-07	up	yes	LIS	protein_coding	chr2:1145837-1151052:+	gi|1002239152|ref|XP_015623808.1|	2876	0	PREDICTED: S-(+)-linalool synthase, chloroplastic [Oryza sativa Japonica Group]	gi|1002239151|ref|XM_015768322.1|	2037	0	PREDICTED: Oryza sativa Japonica Group S-(+)-linalool synthase, chloroplastic (LOC4328124), mRNA	Q6ZH94	1105	0	S-(+)-linalool synthase, chloroplastic	.	.	.	.	pfam03936	Terpene_synth_C	Terpene synthase family, metal binding domain. It has been suggested that this gene family be designated tps (for terpene synthase). It has been split into six subgroups on the basis of phylogeny, called tpsa-tpsf. tpsa includes vetispiridiene synthase, 5-epi- aristolochene synthase, and (+)-delta-cadinene synthase. tpsb includes (-)-limonene synthase. tpsc includes kaurene synthase A. tpsd inclu…	GO:0042742|defense response to bacterium;GO:0043693|monoterpene biosynthetic process;GO:0016114|terpenoid biosynthetic process;	GO:0009507|chloroplast;	GO:0000287|magnesium ion binding;GO:0034007|S-linalool synthase activity;GO:0010333|terpene synthase activity;	K15086	TPS14; (3S)-linalool synthase [EC:4.2.3.25]
OS02G0202000	1032	14	16	297.501	8	0	11	6.20004	47.9838	5.58448	1.34278e-05	0.0031188	up	yes	OS02G0202000	protein_coding	chr2:5688698-5689609:+	gi|937902468|dbj|BAS77522.1|	1096	1e-148	Os02g0202000, partial [Oryza sativa Japonica Group]	gi|1002246024|ref|XM_015771708.1|	791	0	PREDICTED: Oryza sativa Japonica Group ethylene-responsive transcription factor WIN1 (LOC4328653), mRNA	Q9XI33	196	2e-60	Ethylene-responsive transcription factor WIN1	.	.	.	.	pfam00847	AP2	AP2 domain. This 60 amino acid residue domain can bind to DNA and is found in transcription factor proteins.	GO:0010143|cutin biosynthetic process;GO:0009873|ethylene-activated signaling pathway;GO:0009414|response to water deprivation;GO:0006351|transcription, DNA-templated;GO:0010166|wax metabolic process;	GO:0005634|nucleus;	GO:0043565|sequence-specific DNA binding;GO:0003700|transcription factor activity, sequence-specific DNA binding;	.	.
OS02G0303500	370	354	169	268.56	56	48	73	63.2045	4.24907	2.08715	8.03287e-07	0.000286188	up	yes	OS02G0303500	protein_coding	chr2:11798895-11799847:-	gi|1002239818|ref|XP_015624152.1|	164	1e-10	PREDICTED: glycine-rich cell wall structural protein 1 [Oryza sativa Japonica Group]	gi|1002239817|ref|XM_015768666.1|	953	0	PREDICTED: Oryza sativa Japonica Group glycine-rich cell wall structural protein 1 (LOC4329105), mRNA	.	.	.	.	.	.	.	.	pfam05549	Allexi_40kDa	Allexivirus 40kDa protein.	.	.	.	.	.
OS02G0306250	1	1	57	20.2648	0	1	1	0.770497	26.301	4.71704	9.55496e-05	0.0163955	up	yes	OS02G0306250	protein_coding	chr2:11974329-11976267:+	gi|937903233|dbj|BAS78287.1|	361	1e-40	Os02g0306250, partial [Oryza sativa Japonica Group]	gi|32968400|dbj|AK058382.1|	716	0	Oryza sativa Japonica Group cDNA clone:001-014-H07, full insert sequence	.	.	.	.	.	.	.	.	pfam09341	Pcc1	Transcription factor Pcc1. Pcc1 is a transcription factor that functions in regulating genes involved in cell cycle progression and polarised growth.	.	.	.	.	.
OS02G0308400	1566	3	47	453.771	26	5	12	14.5043	31.2854	4.96742	7.77951e-08	4.19296e-05	up	yes	OS02G0308400	protein_coding	chr2:12113907-12114966:-	gi|1002241101|ref|XP_015624844.1|	765	3e-97	PREDICTED: fasciclin-like arabinogalactan protein 6 [Oryza sativa Japonica Group]	gi|1002241100|ref|XM_015769358.1|	1032	0	PREDICTED: Oryza sativa Japonica Group fasciclin-like arabinogalactan protein 6 (LOC4329121), mRNA	Q9SIL7	138	1e-36	Fasciclin-like arabinogalactan protein 6	.	.	.	.	pfam02469	Fasciclin	Fasciclin domain. This extracellular domain is found repeated four times in grasshopper fasciclin I as well as in proteins from mammals, sea urchins, plants, yeast and bacteria.	.	GO:0031225|anchored component of membrane;GO:0005886|plasma membrane;	.	.	.
OS02G0503500	110	416	123	198.929	1	0	0	0.320735	620.226	9.27665	2.28808e-27	3.20636e-23	up	yes	OS02G0503500	protein_coding	chr2:17848182-17852559:-	gi|1002246225|ref|XP_015627285.1|	1386	0	PREDICTED: 3-oxoacyl-[acyl-carrier-protein] reductase 4 [Oryza sativa Japonica Group]	gi|1002246224|ref|XM_015771799.1|	1110	0	PREDICTED: Oryza sativa Japonica Group 3-oxoacyl-[acyl-carrier-protein] reductase 4 (LOC4329424), mRNA	Q949M3	401	3e-137	3-oxoacyl-[acyl-carrier-protein] reductase 3, chloroplastic	.	.	.	.	pfam00106	adh_short	short chain dehydrogenase. This family contains a wide variety of dehydrogenases.	GO:0006633|fatty acid biosynthetic process;	GO:0009507|chloroplast;	GO:0004316|3-oxoacyl-[acyl-carrier-protein] reductase (NADPH) activity;GO:0051287|NAD binding;	K00059	fabG; 3-oxoacyl-[acyl-carrier protein] reductase [EC:1.1.1.100]
OS02G0575200	2172	37	42	631.29	56	23	92	58.4787	10.7952	3.43232	4.84182e-06	0.00132176	up	yes	OS02G0575200	protein_coding	chr2:22068014-22070683:-	gi|1002239794|ref|XP_015624140.1|	1677	0	PREDICTED: phosphopantothenate--cysteine ligase 1 [Oryza sativa Japonica Group]	gi|32979591|dbj|AK069567.1|	1543	0	Oryza sativa Japonica Group cDNA clone:J023021M06, full insert sequence	Q69S81	650	0	Phosphopantothenate--cysteine ligase 1	SPCC4B3.18	200	4e-58	COG0452	pfam04127	DFP	DNA / pantothenate metabolizm flavoprotein. The DNA/pantothenate metabolizm flavoprotein (EC:4.1.1.36) affects synthesis of DNA, and pantothenate metabolizm.	GO:0015937|coenzyme A biosynthetic process;	.	GO:0004632|phosphopantothenate--cysteine ligase activity;	K01922	PPCS, coaB; phosphopantothenate-cysteine ligase [EC:6.3.2.5]
OS02G0579300	183	0	5	52.7508	6	1	5	4.01642	13.1338	3.71521	4.61054e-06	0.00126684	up	yes	OS02G0579300	protein_coding	chr2:22267920-22269974:+	gi|937904352|dbj|BAS79406.1|	1021	8e-138	Os02g0579300 [Oryza sativa Japonica Group]	gi|1002241134|ref|XM_015769376.1|	495	0	PREDICTED: Oryza sativa Japonica Group myb-related protein Zm38 (LOC4329770), mRNA	Q7XBH4	75.5	5e-15	Myb-related protein Myb4	.	.	.	.	pfam00249	Myb_DNA-binding	Myb-like DNA-binding domain. This family contains the DNA binding domains from Myb proteins, as well as the SANT domain family.	GO:0006355|regulation of transcription, DNA-templated;GO:0006351|transcription, DNA-templated;	GO:0005634|nucleus;	GO:0003677|DNA binding;	K09422	MYBP; myb proto-oncogene protein, plant
OS02G0616100	9417	61	88	2674.49	107	30	70	70.6487	37.8561	5.24246	3.79158e-15	9.37636e-12	up	yes	OS02G0616100	protein_coding	chr2:24372806-24374439:+	gi|1002237322|ref|XP_015622869.1|	2133	0	PREDICTED: uncharacterized protein At4g06744 [Oryza sativa Japonica Group]	gi|937901440|dbj|AP014958.1|	1589	0	Oryza sativa Japonica Group DNA, chromosome 2, cultivar: Nipponbare, complete sequence	Q8W3M4	182	2e-50	Uncharacterized protein At4g06744	.	.	.	.	pfam13830	DUF4192	Domain of unknown function (DUF4192).	.	GO:0005576|extracellular region;	.	.	.
OS02G0639500	601	6	23	177.328	3	5	5	4.81469	36.8306	5.20283	1.70805e-17	6.52786e-14	up	yes	OS02G0639500	protein_coding	chr2:25652554-25659494:+	gi|218191247|gb|EEC73674.1|	1208	8e-163	hypothetical protein OsI_08222 [Oryza sativa Indica Group]	gi|116013760|dbj|AK240809.1|	1296	0	Oryza sativa Japonica Group cDNA, clone: J065006K12, full insert sequence	Q0DZ85	469	5e-164	Expansin-B16	.	.	.	.	pfam01357	Pollen_allerg_1	Pollen allergen. This family contains allergens lol PI, PII and PIII from Lolium perenne.	GO:0071555|cell wall organization;GO:0019953|sexual reproduction;GO:0006949|syncytium formation;	GO:0005618|cell wall;GO:0005576|extracellular region;GO:0016020|membrane;GO:0009506|plasmodesma;	.	.	.
OS02G0639600	168	9	8	52.3258	9	2	11	7.40101	7.07008	2.82173	0.000224058	0.0322582	up	yes	OS02G0639600	protein_coding	chr2:25660296-25664328:+	gi|1002239112|ref|XP_015623789.1|	1695	0	PREDICTED: sphingolipid delta(4)-desaturase DES1-like [Oryza sativa Japonica Group]	gi|1002239111|ref|XM_015768303.1|	1529	0	PREDICTED: Oryza sativa Japonica Group sphingolipid delta(4)-desaturase DES1-like (LOC4330104), mRNA	Q6H5U3	657	0	Sphingolipid delta(4)-desaturase DES1-like	.	.	.	.	pfam00487	FA_desaturase	Fatty acid desaturase.	GO:0046513|ceramide biosynthetic process;GO:0006633|fatty acid biosynthetic process;	GO:0005789|endoplasmic reticulum membrane;GO:0016021|integral component of membrane;	GO:0042284|sphingolipid delta-4 desaturase activity;	K04712	DEGS; sphingolipid delta-4 desaturase [EC:1.14.-.-]
OS02G0719600	729	389	1033	677.602	12	46	56	42.5955	15.9078	3.99167	1.16896e-06	0.000396317	up	yes	OS02G0719600	protein_coding	chr2:29850372-29852422:+	gi|1002241369|ref|XP_015624979.1|	1868	0	PREDICTED: anthranilate O-methyltransferase 1 [Oryza sativa Japonica Group]	gi|1002241368|ref|XM_015769493.1|	1543	0	PREDICTED: Oryza sativa Japonica Group anthranilate O-methyltransferase 1 (LOC4330542), mRNA	D9J0Z7	387	8e-129	Anthranilate O-methyltransferase 1	.	.	.	.	pfam03492	Methyltransf_7	SAM dependent carboxyl methyltransferase. This family of plant methyltransferases contains enzymes that act on a variety of substrates including salicylic acid, jasmonic acid and 7-Methylxanthine. Caffeine is synthesized through sequential three-step methylation of xanthine derivatives at positions 7-N, 3-N, and 1-N. The protein 7-methylxanthine methyltransferase (designated as CaMXMT) catalyses …	GO:0006952|defense response;	.	GO:0008168|methyltransferase activity;	.	.
OS02G0753400	182	1	3	52.0837	1	2	2	1.86173	27.976	4.80612	3.57427e-08	2.20974e-05	up	yes	OS02G0753400	protein_coding	chr2:31683482-31684818:+	gi|1002240898|ref|XP_015624737.1|	1220	1e-163	PREDICTED: nucleolin [Oryza sativa Japonica Group]	gi|937901440|dbj|AP014958.1|	1337	0	Oryza sativa Japonica Group DNA, chromosome 2, cultivar: Nipponbare, complete sequence	.	.	.	.	.	.	.	.	pfam06484	Ten_N	Teneurin Intracellular Region. This family is found in the intracellular N-terminal region of the Teneurin family of proteins. These proteins are 'pair-rule' genes and are involved in tissue patterning, specifically probably neural patterning. The intracellular domain is cleaved in response to homophilic interaction of the extracellular domain, and translocates to the nucleus. Here it probably ca…	.	.	.	.	.
OS02G0770500	10	376	4	117.858	0	2	1	1.21062	97.3537	6.60516	1.75845e-10	1.84813e-07	up	yes	OS02G0770500	protein_coding	chr2:32488795-32491584:+	gi|1002239401|ref|XP_015623937.1|	1702	0	PREDICTED: probable WRKY transcription factor 47 [Oryza sativa Japonica Group]	gi|1002239400|ref|XM_015768451.1|	2161	0	PREDICTED: Oryza sativa Japonica Group probable WRKY transcription factor 47 (LOC4330864), mRNA	Q9C9F0	172	4e-46	Probable WRKY transcription factor 9	.	.	.	.	pfam03106	WRKY	WRKY DNA -binding domain.	GO:0006351|transcription, DNA-templated;	GO:0005634|nucleus;	GO:0043565|sequence-specific DNA binding;GO:0003700|transcription factor activity, sequence-specific DNA binding;GO:0044212|transcription regulatory region DNA binding;	.	.
OS02G0816200	27	228	15	81.6468	2	3	1	2.29221	35.6193	5.15459	2.51225e-11	3.10633e-08	up	yes	OS02G0816200	protein_coding	chr2:34967597-34969261:-	gi|1002245046|ref|XP_015626706.1|	1887	0	PREDICTED: GDSL esterase/lipase At5g33370 [Oryza sativa Japonica Group]	gi|32970261|dbj|AK060243.1|	1558	0	Oryza sativa Japonica Group cDNA clone:001-003-G01, full insert sequence	Q8LB81	479	5e-165	GDSL esterase/lipase At5g33370	all3634	71.6	1e-12	COG3240	pfam00657	Lipase_GDSL	GDSL-like Lipase/Acylhydrolase.	GO:0016042|lipid catabolic process;	GO:0005576|extracellular region;	GO:0016788|hydrolase activity, acting on ester bonds;	.	.
OS03G0120000	467	21	16	142.084	28	13	26	23.292	6.10013	2.60884	3.316e-06	0.000968088	up	yes	OS03G0120000	protein_coding	chr3:1099335-1102869:+	gi|108705891|gb|ABF93686.1|	1161	1e-151	expressed protein [Oryza sativa Japonica Group]	gi|32987134|dbj|AK101925.1|	2304	0	Oryza sativa Japonica Group cDNA clone:J033071P08, full insert sequence	.	.	.	.	.	.	.	.	pfam01497	Peripla_BP_2	Periplasmic binding protein. This family includes bacterial periplasmic binding proteins. Several of which are involved in iron transport.	.	.	.	.	.
OS03G0130700	1720	155	152	578.928	100	76	191	128.625	4.5009	2.17021	0.000191703	0.0285709	up	yes	OS03G0130700	protein_coding	chr3:1737302-1742634:-	gi|108706008|gb|ABF93803.1|	4273	0	expressed protein [Oryza sativa Japonica Group]	gi|32986031|dbj|AK100822.1|	3821	0	Oryza sativa Japonica Group cDNA clone:J023122H21, full insert sequence	.	.	.	.	.	.	.	.	pfam14309	DUF4378	Domain of unknown function (DUF4378).	.	.	.	.	.
OS03G0165400	1781	253	126	616.589	181	65	133	130.601	4.72116	2.23914	4.49817e-06	0.0012441	up	yes	OS03G0165400	protein_coding	chr3:3525115-3531350:-	gi|1002257444|ref|XP_015633043.1|	4446	0	PREDICTED: beta-galactosidase 5 [Oryza sativa Japonica Group]	gi|1002257443|ref|XM_015777557.1|	3308	0	PREDICTED: Oryza sativa Japonica Group beta-galactosidase 5 (LOC4331730), mRNA	Q10RB4	796	0	Beta-galactosidase 5	XF0840	164	3e-41	COG1874	pfam01301	Glyco_hydro_35	Glycosyl hydrolases family 35.	GO:0005975|carbohydrate metabolic process;	GO:0048046|apoplast;GO:0005618|cell wall;GO:0005773|vacuole;	GO:0004565|beta-galactosidase activity;GO:0030246|carbohydrate binding;	.	.
OS03G0236200	95	153	150	124.549	13	16	7	13.5241	9.20937	3.2031	5.58906e-07	0.000223775	up	yes	OS03G0236200	protein_coding	chr3:7181080-7184036:+	gi|1002247478|ref|XP_015627912.1|	2462	0	PREDICTED: glutamate decarboxylase 1 [Oryza sativa Japonica Group]	gi|1002247477|ref|XM_015772426.1|	2017	0	PREDICTED: Oryza sativa Japonica Group glutamate decarboxylase 1 (LOC4332184), mRNA	Q42521	837	0	Glutamate decarboxylase 1	sll1641	469	6e-158	COG0076	pfam00282	Pyridoxal_deC	Pyridoxal-dependent decarboxylase conserved domain.	GO:0006536|glutamate metabolic process;GO:0046686|response to cadmium ion;	GO:0005829|cytosol;	GO:0005516|calmodulin binding;GO:0004351|glutamate decarboxylase activity;GO:0030170|pyridoxal phosphate binding;	K01580	E4.1.1.15, gadB, gadA, GAD; glutamate decarboxylase [EC:4.1.1.15]
OS03G0239000	995	7	29	289.558	25	9	34	23.2123	12.4743	3.64089	1.51584e-08	9.95714e-06	up	yes	OS03G0239000	protein_coding	chr3:7339645-7342730:-	gi|1002250202|ref|XP_015629301.1|	1550	0	PREDICTED: probable xyloglucan endotransglucosylase/hydrolase protein 27 [Oryza sativa Japonica Group]	gi|1002250201|ref|XM_015773815.1|	1194	0	PREDICTED: Oryza sativa Japonica Group probable xyloglucan endotransglucosylase/hydrolase protein 27 (LOC4332198), mRNA	Q38909	388	1e-131	Probable xyloglucan endotransglucosylase/hydrolase protein 28	YLR213c	67	2e-11	COG2273	pfam00722	Glyco_hydro_16	Glycosyl hydrolases family 16.	GO:0042546|cell wall biogenesis;GO:0071555|cell wall organization;GO:0010154|fruit development;GO:0080086|stamen filament development;GO:0010411|xyloglucan metabolic process;	GO:0048046|apoplast;GO:0005618|cell wall;	GO:0004553|hydrolase activity, hydrolyzing O-glycosyl compounds;GO:0016762|xyloglucan:xyloglucosyl transferase activity;	K08235	E2.4.1.207; xyloglucan:xyloglucosyl transferase [EC:2.4.1.207]
OS03G0277700	161	736	245	352.034	15	31	60	38.2774	9.19693	3.20115	4.89274e-05	0.00934958	up	yes	OS03G0277700	protein_coding	chr3:9425601-9426838:-	gi|1002249514|ref|XP_015628942.1|	1252	3e-170	PREDICTED: cysteine-rich repeat secretory protein 55 [Oryza sativa Japonica Group]	gi|32971166|dbj|AK061148.1|	1146	0	Oryza sativa Japonica Group cDNA clone:006-208-D09, full insert sequence	Q9LV60	203	6e-61	Cysteine-rich repeat secretory protein 55	.	.	.	.	pfam01657	Stress-antifung	Salt stress response/antifungal. This domain is often found in association with the kinase domains pfam00069 or pfam07714. In many proteins it is duplicated. It contains six conserved cysteines which are involved in disulphide bridges. It has a role in salt stress response and has antifungal activity.	GO:0080167|response to karrikin;	GO:0005576|extracellular region;	.	.	.
OS03G0286500	102	3	16	34.872	2	1	6	3.06386	11.3817	3.50865	0.000253405	0.0357489	up	yes	OS03G0286500	protein_coding	chr3:9878106-9880793:-	gi|1002249560|ref|XP_015628968.1|	1011	7e-132	PREDICTED: probable RNA-binding protein ARP1 [Oryza sativa Japonica Group]	gi|1002249559|ref|XM_015773482.1|	1378	0	PREDICTED: Oryza sativa Japonica Group probable RNA-binding protein ARP1 (LOC4332479), mRNA	Q9M1S3	134	3e-34	Probable RNA-binding protein ARP1	.	.	.	.	pfam00076	RRM_1	RNA recognition motif. (a.k.a. RRM, RBD, or RNP domain). The RRM motif is probably diagnostic of an RNA binding protein. RRMs are found in a variety of RNA binding proteins, including various hnRNP proteins, proteins implicated in regulation of alternative splicing, and protein components of snRNPs. The motif also appears in a few single stranded DNA binding proteins. The RRM structure consists o…	GO:0010029|regulation of seed germination;GO:0009737|response to abscisic acid;GO:0009651|response to salt stress;GO:0009414|response to water deprivation;	GO:0005634|nucleus;	GO:0000166|nucleotide binding;GO:0003723|RNA binding;	.	.
OS03G0297900	112	14	1	35.8063	1	1	4	2.08237	17.195	4.10392	1.10188e-05	0.00261712	up	yes	OS03G0297900	protein_coding	chr3:10443193-10445991:+	gi|937908818|dbj|BAS83738.1|	2297	0	Os03g0297900 [Oryza sativa Japonica Group]	gi|226528199|ref|NM_001152419.1|	1175	0	Zea mays putative laccase family protein (LOC100279407), mRNA	Q941X2	320	0	Laccase-3	RSp0656	113	2e-25	COG2132	pfam07732	Cu-oxidase_3	Multicopper oxidase. This entry contains many divergent copper oxidase-like domains that are not recognized by the pfam00394 model.	GO:0046274|lignin catabolic process;	GO:0048046|apoplast;	GO:0005507|copper ion binding;GO:0052716|hydroquinone:oxygen oxidoreductase activity;GO:0016722|oxidoreductase activity, oxidizing metal ions;	K05909	E1.10.3.2; laccase [EC:1.10.3.2]
OS03G0335500	679	19	37	207.841	51	26	34	39.0335	5.32469	2.4127	1.09219e-06	0.000378287	up	yes	OS03G0335500	protein_coding	chr3:12411275-12415106:+	gi|1002249328|ref|XP_015628844.1|	4291	0	PREDICTED: probable LRR receptor-like serine/threonine-protein kinase IRK [Oryza sativa Japonica Group]	gi|1002249327|ref|XM_015773358.1|	3543	0	PREDICTED: Oryza sativa Japonica Group probable LRR receptor-like serine/threonine-protein kinase IRK (LOC4332757), mRNA	Q9LY03	929	0	Probable LRR receptor-like serine/threonine-protein kinase IRK	MA2301_1	106	1e-23	COG4886	pfam00069	Pkinase	Protein kinase domain.	.	GO:0016021|integral component of membrane;GO:0005886|plasma membrane;	GO:0005524|ATP binding;GO:0004672|protein kinase activity;	.	.
OS03G0377100	438	1	8	125.188	5	1	5	3.69569	33.8742	5.08212	1.37007e-13	2.61809e-10	up	yes	EXPA21	protein_coding	chr3:14894714-14896143:+	gi|1002251409|ref|XP_015629932.1|	981	3e-130	PREDICTED: expansin-A21 [Oryza sativa Japonica Group]	gi|1002251408|ref|XM_015774446.1|	971	0	PREDICTED: Oryza sativa Japonica Group expansin-A21 (LOC4332961), mRNA	Q10KN4	382	2e-131	Expansin-A21	.	.	.	.	pfam01357	Pollen_allerg_1	Pollen allergen. This family contains allergens lol PI, PII and PIII from Lolium perenne.	GO:0009664|plant-type cell wall organization;	GO:0005618|cell wall;GO:0005576|extracellular region;GO:0016020|membrane;	.	.	.
OS03G0387300	12	38	12	18.9796	0	1	2	1.10087	17.2404	4.10772	0.000206736	0.0304166	up	yes	OS03G0387300	protein_coding	chr3:15436640-15437717:+	gi|937909564|dbj|BAS84484.1|	500	5e-57	Os03g0387300, partial [Oryza sativa Japonica Group]	gi|1002250055|ref|XM_015773737.1|	1078	0	PREDICTED: Oryza sativa Japonica Group formin-like protein 7 (LOC4333001), mRNA	.	.	.	.	.	.	.	.	pfam05678	VQ	VQ motif. This short motif is found in a variety of plant proteins. These proteins vary greatly in length and are mostly composed of low complexity regions. They all conserve a short motif FXhVQChTG, where X is any amino acid and h is a hydrophobic amino acid. The function of this motif is uncertain, however one protein in this family has been found to bind the SigA sigma factor. It would seem pl…	.	.	.	.	.
OS03G0640000	123	88	15	66.0828	6	12	13	11.5008	5.74595	2.52255	5.98611e-05	0.0110263	up	yes	OS03G0640000	protein_coding	chr3:24616417-24617859:-	gi|125545017|gb|EAY91156.1|	981	4e-125	hypothetical protein OsI_12764 [Oryza sativa Indica Group]	gi|1002251543|ref|XM_015774514.1|	1443	0	PREDICTED: Oryza sativa Japonica Group patatin-like protein 3 (LOC4333539), mRNA	Q8H5D4	169	2e-45	Patatin-like protein 3	.	.	.	.	.	.	.	GO:0006952|defense response;GO:0016042|lipid catabolic process;	.	GO:0016787|hydrolase activity;	.	.
OS03G0661600	37	1789	48	567.819	40	25	28	33.083	17.1635	4.10127	5.60629e-25	4.71377e-21	up	yes	OS03G0661600	protein_coding	chr3:25972352-25973470:-	gi|937910685|dbj|BAS85605.1|	1363	0	Os03g0661600, partial [Oryza sativa Japonica Group]	gi|1002248477|ref|XM_015772938.1|	1119	0	PREDICTED: Oryza sativa Japonica Group alpha-amylase/trypsin inhibitor (LOC4333634), mRNA	P33679	305	5e-101	Zeamatin	.	.	.	.	pfam00314	Thaumatin	Thaumatin family.	GO:0050832|defense response to fungus;GO:0031640|killing of cells of other organism;GO:0044130|negative regulation of growth of symbiont in host;GO:0051841|positive regulation by host of cytolysis of symbiont cells;	.	.	.	.
OS03G0674900	5	240	6	76.0332	0	4	3	2.75161	27.6322	4.78828	3.4819e-05	0.00707146	up	yes	OS03G0674900	protein_coding	chr3:26691176-26691905:+	gi|1002251442|ref|XP_015629950.1|	288	8e-29	PREDICTED: uncharacterized protein LOC107277815 [Oryza sativa Japonica Group]	gi|1002251441|ref|XM_015774464.1|	730	0	PREDICTED: Oryza sativa Japonica Group uncharacterized LOC107277815 (LOC107277815), mRNA	.	.	.	.	.	.	.	.	pfam03878	YIF1	YIF1. YIF1 (Yip1 interacting factor) is an integral membrane protein that is required for membrane fusion of ER derived vesicles. It also plays a role in the biogenesis of ER derived COPII transport vesicles.	.	.	.	.	.
OS03G0676400	111	301	130	166.853	30	34	53	42.0961	3.96361	1.98682	3.76423e-05	0.00749992	up	yes	OS03G0676400	protein_coding	chr3:26752033-26752699:-	gi|1002250306|ref|XP_015629357.1|	364	2e-40	PREDICTED: wiskott-Aldrich syndrome protein homolog [Oryza sativa Japonica Group]	gi|1002250305|ref|XM_015773871.1|	667	0	PREDICTED: Oryza sativa Japonica Group wiskott-Aldrich syndrome protein homolog (LOC4333712), mRNA	.	.	.	.	.	.	.	.	pfam05678	VQ	VQ motif. This short motif is found in a variety of plant proteins. These proteins vary greatly in length and are mostly composed of low complexity regions. They all conserve a short motif FXhVQChTG, where X is any amino acid and h is a hydrophobic amino acid. The function of this motif is uncertain, however one protein in this family has been found to bind the SigA sigma factor. It would seem pl…	.	.	.	.	.
OS03G0700700	895	6142	788	2378.78	419	312	782	530.061	4.48774	2.16599	0.000162696	0.0256169	up	yes	OS03G0700700	protein_coding	chr3:28106903-28113300:+	gi|1002255707|ref|XP_015632132.1|	4679	0	PREDICTED: probable linoleate 9S-lipoxygenase 4 isoform X1 [Oryza sativa Japonica Group]	gi|1002255706|ref|XM_015776646.1|	3165	0	PREDICTED: Oryza sativa Japonica Group probable linoleate 9S-lipoxygenase 4 (LOC4333823), transcript variant X1, mRNA	Q53RB0	59.7	1e-07	Probable linoleate 9S-lipoxygenase 4	.	.	.	.	pfam00305	Lipoxygenase	Lipoxygenase.	GO:0006633|fatty acid biosynthetic process;GO:0031408|oxylipin biosynthetic process;	.	GO:0046872|metal ion binding;GO:0016702|oxidoreductase activity, acting on single donors with incorporation of molecular oxygen, incorporation of two atoms of oxygen;	K15718	LOX1_5; linoleate 9S-lipoxygenase [EC:1.13.11.58]
OS03G0709300	548	268	199	302.547	47	19	62	43.9203	6.88856	2.7842	2.4576e-07	0.000116087	up	yes	OS03G0709300	protein_coding	chr3:28604458-28606325:-	gi|1002249184|ref|XP_015628768.1|	541	9e-67	PREDICTED: chemocyanin [Oryza sativa Japonica Group]	gi|1002249183|ref|XM_015773282.1|	751	0	PREDICTED: Oryza sativa Japonica Group chemocyanin (LOC4333872), mRNA	P60496	156	4e-46	Chemocyanin	.	.	.	.	pfam02298	Cu_bind_like	Plastocyanin-like domain. This family represents a domain found in flowering plants related to the copper binding protein plastocyanin. Some members of this family may not bind copper due to the lack of key residues.	.	.	GO:0009055|electron carrier activity;GO:0046872|metal ion binding;	.	.
OS03G0769000	617	34	39	195.78	60	32	51	50.1772	3.90178	1.96413	7.54244e-05	0.0132671	up	yes	OS03G0769000	protein_coding	chr3:31825518-31829665:-	gi|937911654|dbj|BAS86574.1|	3422	0	Os03g0769000, partial [Oryza sativa Japonica Group]	gi|1002255645|ref|XM_015776621.1|	2164	0	PREDICTED: Oryza sativa Japonica Group uncharacterized LOC4334246 (LOC4334246), transcript variant X16, mRNA	.	.	.	.	.	.	.	.	pfam04784	DUF547	Protein of unknown function, DUF547. Family of uncharacterized proteins from C. elegans and A. thaliana.	.	.	.	.	.
OS03G0782400	1086	32	32	323.525	31	16	59	36.477	8.8693	3.14882	2.92216e-05	0.00624796	up	yes	OS03G0782400	protein_coding	chr3:32428081-32428566:+	gi|1002251440|ref|XP_015629949.1|	226	1e-20	PREDICTED: vegetative cell wall protein gp1 [Oryza sativa Japonica Group]	gi|1002251439|ref|XM_015774463.1|	486	0	PREDICTED: Oryza sativa Japonica Group vegetative cell wall protein gp1 (LOC4334323), mRNA	.	.	.	.	.	.	.	.	pfam04625	DEC-1_N	DEC-1 protein, N-terminal region. The defective chorion-1 gene (dec-1) in Drosophila encodes follicle cell proteins necessary for proper eggshell assembly. Multiple products of the dec-1 gene are formed by alternative RNA splicing and proteolytic processing. Cleavage products include S80 (80 kDa) which is incorporated into the eggshell, and further proteolysis of S80 gives S60 (60 kDa).	.	.	.	.	.
OS03G0791700	909	93	54	300.215	14	27	42	30.2494	9.92468	3.31102	5.58435e-07	0.000223775	up	yes	OS03G0791700	protein_coding	chr3:32925900-32930224:+	gi|1002254265|ref|XP_015631387.1|	4093	0	PREDICTED: probable inactive leucine-rich repeat receptor-like protein kinase At3g03770 isoform X1 [Oryza sativa Japonica Group]	gi|32985909|dbj|AK100700.1|	3120	0	Oryza sativa Japonica Group cDNA clone:J023114M22, full insert sequence	Q8LFN2	684	0	Probable inactive leucine-rich repeat receptor-like protein kinase At3g03770	.	.	.	.	pfam07714	Pkinase_Tyr	Protein tyrosine kinase.	.	GO:0016021|integral component of membrane;GO:0005886|plasma membrane;	GO:0005524|ATP binding;GO:0004672|protein kinase activity;	.	.
OS03G0797300	23	179	123	103.011	11	8	22	14.3174	7.19484	2.84696	2.25696e-06	0.000697667	up	yes	OS03G0797300	protein_coding	chr3:33207531-33208198:-	gi|937911930|dbj|BAS86850.1|	136	1e-08	Os03g0797300, partial [Oryza sativa Japonica Group]	gi|1002257575|ref|XM_015777626.1|	668	0	PREDICTED: Oryza sativa Japonica Group indole-3-glycerol phosphate lyase, chloroplastic (LOC9270552), mRNA	P42390	52.8	6e-07	Indole-3-glycerol phosphate lyase, chloroplastic	.	.	.	.	pfam14110	DUF4282	Domain of unknown function (DUF4282). This family of proteins is functionally uncharacterized. This family of proteins is found in bacteria and eukaryotes. Proteins in this family are typically between 93 and 155 amino acids in length. There is a single completely conserved residue E that may be functionally important.	GO:0008652|cellular amino acid biosynthetic process;	GO:0009507|chloroplast;	GO:0033984|indole-3-glycerol-phosphate lyase activity;GO:0004834|tryptophan synthase activity;	K13222	BX1, IGL; indole-3-glycerol-phosphate lyase [EC:4.1.2.8]
OS03G0797400	267	460	525	394.829	68	60	39	61.1019	6.46181	2.69194	6.84362e-10	5.99387e-07	up	yes	OS03G0797400	protein_coding	chr3:33214544-33217418:-	gi|1002257578|ref|XP_015633113.1|	1444	0	PREDICTED: indole-3-glycerol phosphate lyase, chloroplastic [Oryza sativa Japonica Group]	gi|1002257577|ref|XM_015777627.1|	1371	0	PREDICTED: Oryza sativa Japonica Group indole-3-glycerol phosphate lyase, chloroplastic (LOC4334427), mRNA	P42390	358	8e-119	Indole-3-glycerol phosphate lyase, chloroplastic	all0411	243	2e-75	COG0159	pfam00290	Trp_syntA	Tryptophan synthase alpha chain.	GO:0008652|cellular amino acid biosynthetic process;	GO:0009507|chloroplast;	GO:0033984|indole-3-glycerol-phosphate lyase activity;GO:0004834|tryptophan synthase activity;	K13222	BX1, IGL; indole-3-glycerol-phosphate lyase [EC:4.1.2.8]
OS03G0807500	922	70	22	285.835	9	12	28	17.4186	16.4097	4.03648	6.64079e-08	3.68773e-05	up	yes	OS03G0807500	protein_coding	chr3:33752799-33756068:+	gi|222626013|gb|EEE60145.1|	617	9e-76	hypothetical protein OsJ_13039 [Oryza sativa Japonica Group]	gi|150172440|emb|CU406844.1|	1029	0	Oryza rufipogon (W1943) cDNA clone: ORW1943C108C09, full insert sequence	P80728	115	9e-30	Mavicyanin	.	.	.	.	pfam02298	Cu_bind_like	Plastocyanin-like domain. This family represents a domain found in flowering plants related to the copper binding protein plastocyanin. Some members of this family may not bind copper due to the lack of key residues.	GO:0055114|oxidation-reduction process;	.	GO:0009055|electron carrier activity;GO:0046872|metal ion binding;	.	.
OS03G0830400	6	68	3	23.2696	1	1	1	1.09123	21.3241	4.41441	7.19161e-05	0.0127568	up	yes	OS03G0830400	protein_coding	chr3:34878043-34878992:-	gi|1002250251|ref|XP_015629327.1|	683	2e-87	PREDICTED: cell number regulator 10 [Oryza sativa Japonica Group]	gi|116011005|dbj|AK241640.1|	839	0	Oryza sativa Japonica Group cDNA, clone: J065189C09, full insert sequence	D9HP26	167	1e-49	Cell number regulator 10	.	.	.	.	pfam04749	PLAC8	PLAC8 family. This family includes the Placenta-specific gene 8 protein.	.	GO:0016021|integral component of membrane;	.	.	.
OS03G0836400	51	5	1	16.077	0	0	1	0.330378	48.6625	5.60474	0.000160348	0.0255342	up	yes	OS03G0836400	protein_coding	chr3:35145634-35146689:+	gi|1002251918|ref|XP_015630198.1|	993	2e-132	PREDICTED: protein YLS9 [Oryza sativa Japonica Group]	gi|937906879|dbj|AP014959.1|	1056	0	Oryza sativa Japonica Group DNA, chromosome 3, cultivar: Nipponbare, complete sequence	Q9SJ52	58.2	2e-08	Protein YLS9	.	.	.	.	pfam03362	Herpes_UL47	Herpesvirus UL47 protein.	GO:0051607|defense response to virus;GO:0010150|leaf senescence;GO:0051707|response to other organism;	GO:0046658|anchored component of plasma membrane;GO:0009507|chloroplast;GO:0009506|plasmodesma;	GO:0004871|signal transducer activity;	.	.
OS03G0859100	4232	107	113	1251.34	38	53	163	89.3658	14.0025	3.80761	0.000238423	0.0338625	up	yes	OS03G0859100	protein_coding	chr3:36256124-36259391:-	gi|1002250125|ref|XP_015629260.1|	1623	0	PREDICTED: GDSL esterase/lipase At1g20120 [Oryza sativa Japonica Group]	gi|937906879|dbj|AP014959.1|	1649	0	Oryza sativa Japonica Group DNA, chromosome 3, cultivar: Nipponbare, complete sequence	P0DKJ6	226	6e-69	GDSL esterase/lipase At1g20120	all3634	61.6	2e-09	COG3240	pfam00657	Lipase_GDSL	GDSL-like Lipase/Acylhydrolase.	GO:0016042|lipid catabolic process;	GO:0005576|extracellular region;	GO:0016298|lipase activity;	.	.
OS04G0108600	1	1199	4	364.193	0	1	0	0.44012	827.487	9.69259	4.25332e-11	5.10884e-08	up	yes	OS04G0108600	protein_coding	chr4:521286-521708:+	gi|937912637|dbj|BAS87556.1|	737	5e-98	Os04g0108600, partial [Oryza sativa Japonica Group]	gi|937912581|dbj|AP014960.1|	423	0	Oryza sativa Japonica Group DNA, chromosome 4, cultivar: Nipponbare, complete sequence	Q6Q3H2	109	4e-27	Valencene synthase	.	.	.	.	pfam01397	Terpene_synth	Terpene synthase, N-terminal domain. It has been suggested that this gene family be designated tps (for terpene synthase). It has been split into six subgroups on the basis of phylogeny, called tpsa-tpsf. tpsa includes vetispiridiene synthase, 5-epi- aristolochene synthase, and (+)-delta-cadinene synthase. tpsb includes (-)-limonene synthase. tpsc includes kaurene synthase A. tpsd includes taxadi…	GO:0016114|terpenoid biosynthetic process;	GO:0005737|cytoplasm;	GO:0000287|magnesium ion binding;GO:0010333|terpene synthase activity;	K14181	TPS1; valencene/7-epi-alpha-selinene synthase [EC:4.2.3.73 4.2.3.86]
OS04G0109400	115	141	31	85.4027	0	3	5	2.97225	28.7334	4.84466	7.59769e-07	0.000275351	up	yes	OS04G0109400	protein_coding	chr4:560485-562482:+	gi|1002260662|ref|XP_015634663.1|	3230	0	PREDICTED: L-type lectin-domain containing receptor kinase IV.2-like [Oryza sativa Japonica Group]	gi|1002260661|ref|XM_015779177.1|	1998	0	PREDICTED: Oryza sativa Japonica Group L-type lectin-domain containing receptor kinase IV.2-like (LOC107275376), mRNA	Q9M345	231	2e-64	L-type lectin-domain containing receptor kinase IV.2	YAR019c	95.1	2e-19	COG0515	pfam00069	Pkinase	Protein kinase domain.	GO:0042742|defense response to bacterium;GO:0009555|pollen development;	GO:0016021|integral component of membrane;GO:0005886|plasma membrane;	GO:0005524|ATP binding;GO:0030246|carbohydrate binding;GO:0004674|protein serine/threonine kinase activity;	.	.
OS04G0126900	19	167	45	71.3319	9	9	22	14.116	5.05327	2.33722	0.000353706	0.0470563	up	yes	OS04G0126900	protein_coding	chr4:1677297-1680389:-	gi|90265085|emb|CAH67757.1|	350	6e-48	H0124E07.4 [Oryza sativa Indica Group]	gi|37991294|dbj|AK121671.1|	652	0	Oryza sativa Japonica Group cDNA clone:J033067O03, full insert sequence	.	.	.	.	.	.	.	.	pfam11222	DUF3017	Protein of unknown function (DUF3017). This bacterial family of proteins with unknown function appear to be restricted to Actinobacteria.	.	.	.	.	.
OS04G0128700	34	35	33	31.4584	6	1	3	3.35567	9.37471	3.22877	0.000211245	0.0308858	up	yes	OS04G0128700	protein_coding	chr4:1791428-1792971:-	gi|1002263592|ref|XP_015636142.1|	1857	0	PREDICTED: uncharacterized protein LOC4334993 [Oryza sativa Japonica Group]	gi|937912581|dbj|AP014960.1|	1544	0	Oryza sativa Japonica Group DNA, chromosome 4, cultivar: Nipponbare, complete sequence	.	.	.	.	.	.	.	.	pfam06432	GPI2	Phosphatidylinositol N-acetylglucosaminyltransferase. Glycosylphosphatidylinositol (GPI) represents an important anchoring molecule for cell surface proteins. The first step in its synthesis is the transfer of N-acetylglucosamine (GlcNAc) from UDP-N-acetylglucosamine to phosphatidylinositol (PI). This step involves products of three or four genes in both yeast (GPI1, GPI2 and GPI3) and mammals (G…	.	.	.	.	.
OS04G0137100	1493	44	35	441.67	91	38	46	61.1088	7.22759	2.85351	6.241e-08	3.54556e-05	up	yes	OS04G0137100	protein_coding	chr4:2485043-2485270:+	gi|937912823|dbj|BAS87742.1|	261	5e-28	Os04g0137100 [Oryza sativa Japonica Group]	gi|937912581|dbj|AP014960.1|	228	3e-115	Oryza sativa Japonica Group DNA, chromosome 4, cultivar: Nipponbare, complete sequence	Q944R1	80.1	1e-17	Probable pectate lyase 15	.	.	.	.	pfam10122	Mu-like_Com	Mu-like prophage protein Com. Members of this family of proteins comprise the translational regulator of mom.	GO:0045490|pectin catabolic process;	.	GO:0046872|metal ion binding;GO:0030570|pectate lyase activity;	K01728	pel; pectate lyase [EC:4.2.2.2]
OS04G0179700	8	699	20	220.489	12	6	1	6.81992	32.3301	5.01481	2.07833e-06	0.000652038	up	yes	KSL4	protein_coding	chr4:5428347-5434023:-	gi|1002258497|ref|XP_015633583.1|	4315	0	PREDICTED: syn-pimara-7,15-diene synthase [Oryza sativa Japonica Group]	gi|1002258496|ref|XM_015778097.1|	2754	0	PREDICTED: Oryza sativa Japonica Group syn-pimara-7,15-diene synthase (LOC4335094), mRNA	Q0JEZ8	1665	0	Syn-pimara-7,15-diene synthase	.	.	.	.	pfam03936	Terpene_synth_C	Terpene synthase family, metal binding domain. It has been suggested that this gene family be designated tps (for terpene synthase). It has been split into six subgroups on the basis of phylogeny, called tpsa-tpsf. tpsa includes vetispiridiene synthase, 5-epi- aristolochene synthase, and (+)-delta-cadinene synthase. tpsb includes (-)-limonene synthase. tpsc includes kaurene synthase A. tpsd inclu…	GO:0006952|defense response;GO:0008152|metabolic process;	.	GO:0000287|magnesium ion binding;GO:0034279|syn-pimara-7,15-diene synthase activity;GO:0010333|terpene synthase activity;	K14046	KSL4, DTS2; syn-pimara-7,15-diene synthase [EC:4.2.3.35]
OS04G0301500	92	551	187	256.83	67	38	44	52.7504	4.86877	2.28356	4.87607e-07	0.000202961	up	yes	OS04G0301500	protein_coding	chr4:13466455-13468869:-	gi|1002259661|ref|XP_015634154.1|	1090	3e-144	PREDICTED: transcription factor bHLH35 [Oryza sativa Japonica Group]	gi|116011575|dbj|AK242210.1|	1281	0	Oryza sativa Japonica Group cDNA, clone: J075170K16, full insert sequence	Q2HIV9	148	7e-40	Transcription factor bHLH35	.	.	.	.	pfam00010	HLH	Helix-loop-helix DNA-binding domain.	GO:0006355|regulation of transcription, DNA-templated;GO:0006351|transcription, DNA-templated;	GO:0005634|nucleus;	GO:0003677|DNA binding;	.	.
OS04G0307900	103	312	169	181.416	28	40	42	40.4612	4.4837	2.16469	3.94117e-06	0.00112712	up	yes	OS04G0307900	protein_coding	chr4:13913869-13915062:+	gi|1002260858|ref|XP_015634777.1|	2065	0	PREDICTED: wall-associated receptor kinase-like 22 [Oryza sativa Japonica Group]	gi|1002260857|ref|XM_015779291.1|	1194	0	PREDICTED: Oryza sativa Japonica Group wall-associated receptor kinase-like 22 (LOC9272599), mRNA	Q8RY17	327	1e-102	Wall-associated receptor kinase-like 22	YAR019c	89.4	3e-18	COG0515	pfam00069	Pkinase	Protein kinase domain.	GO:0007166|cell surface receptor signaling pathway;GO:0009620|response to fungus;	GO:0016021|integral component of membrane;GO:0005886|plasma membrane;	GO:0005524|ATP binding;GO:0030247|polysaccharide binding;GO:0004674|protein serine/threonine kinase activity;	.	.
OS04G0340300	441	1286	205	582.591	19	48	89	56.6233	10.2889	3.36301	7.01989e-05	0.0125049	up	yes	OS04G0340300	protein_coding	chr4:16057969-16068256:-	gi|1002260245|ref|XP_015634447.1|	3237	0	PREDICTED: alpha-humulene synthase [Oryza sativa Japonica Group]	gi|32981470|dbj|AK071447.1|	2106	0	Oryza sativa Japonica Group cDNA clone:J023097D21, full insert sequence	Q0VHD6	359	3e-113	(+)-germacrene D synthase	.	.	.	.	pfam03936	Terpene_synth_C	Terpene synthase family, metal binding domain. It has been suggested that this gene family be designated tps (for terpene synthase). It has been split into six subgroups on the basis of phylogeny, called tpsa-tpsf. tpsa includes vetispiridiene synthase, 5-epi- aristolochene synthase, and (+)-delta-cadinene synthase. tpsb includes (-)-limonene synthase. tpsc includes kaurene synthase A. tpsd inclu…	GO:0016114|terpenoid biosynthetic process;	GO:0005737|cytoplasm;	GO:0000287|magnesium ion binding;GO:0010333|terpene synthase activity;	.	.
OS04G0395800	8	214	9	70.0442	0	3	2	1.98111	35.356	5.14388	4.05495e-06	0.00115182	up	yes	TIFY9	protein_coding	chr4:19492605-19497140:+	gi|1002259863|ref|XP_015634258.1|	713	5e-91	PREDICTED: protein TIFY 9 [Oryza sativa Japonica Group]	gi|1002259862|ref|XM_015778772.1|	919	0	PREDICTED: Oryza sativa Japonica Group protein TIFY 9 (LOC4335698), mRNA	Q7XV97	279	3e-92	Protein TIFY 9	.	.	.	.	pfam09425	CCT_2	Divergent CCT motif. This short motif is found in a number of plant proteins. It appears to be related to the N-terminal half of the CCT motif. The CCT motif is about 45 amino acids long and contains a putative nuclear localisation signal within the second half of the CCT motif.	GO:1903507|negative regulation of nucleic acid-templated transcription;GO:0031347|regulation of defense response;GO:2000022|regulation of jasmonic acid mediated signaling pathway;GO:0006355|regulation of transcription, DNA-templated;GO:0009753|response to jasmonic acid;GO:0009611|response to wounding;GO:0006351|transcription, DNA-templated;	GO:0005634|nucleus;	GO:0003714|transcription corepressor activity;	K13464	JAZ; jasmonate ZIM domain-containing protein
OS04G0461800	70	8	10	25.3896	0	2	2	1.54099	16.4761	4.04231	6.00625e-05	0.0110263	up	yes	FH2	protein_coding	chr4:23078330-23081438:-	gi|1002261167|ref|XP_015634948.1|	3128	0	PREDICTED: formin-like protein 2 [Oryza sativa Japonica Group]	gi|1002261166|ref|XM_015779462.1|	2748	0	PREDICTED: Oryza sativa Japonica Group formin-like protein 2 (LOC4336061), mRNA	Q7XUV2	1209	0	Formin-like protein 2	.	.	.	.	pfam02181	FH2	Formin Homology 2 Domain.	.	GO:0016021|integral component of membrane;	.	.	.
OS04G0465600	2783	342	94	911.827	50	42	117	73.176	12.4607	3.63932	4.77273e-07	0.000200646	up	yes	OS04G0465600	protein_coding	chr4:23278475-23279374:+	gi|1002259812|ref|XP_015634232.1|	651	7e-83	PREDICTED: MLP-like protein 423 [Oryza sativa Japonica Group]	gi|1002259811|ref|XM_015778746.1|	757	0	PREDICTED: Oryza sativa Japonica Group MLP-like protein 423 (LOC4336091), mRNA	Q93VR4	130	1e-35	MLP-like protein 423	.	.	.	.	pfam00407	Bet_v_1	Pathogenesis-related protein Bet v I family. This family is named after Bet v 1, the major birch pollen allergen. This protein belongs to family 10 of plant pathogenesis-related proteins (PR-10), cytoplasmic proteins of 15-17 kd that are wide-spread among dicotyledonous plants. In recent years, a number of diverse plant proteins with low sequence similarity to Bet v 1 was identified. A classifica…	GO:0006952|defense response;GO:0009607|response to biotic stimulus;	GO:0016020|membrane;	.	.	.
OS04G0545250	3795	69	71	1103.51	78	38	108	77.4227	14.253	3.83319	2.42598e-13	4.43426e-10	up	yes	OS04G0545250	protein_coding	chr4:27326577-27327802:+	gi|937915412|dbj|BAS90331.1|	953	4e-124	Os04g0545250, partial [Oryza sativa Japonica Group]	gi|937912581|dbj|AP014960.1|	1226	0	Oryza sativa Japonica Group DNA, chromosome 4, cultivar: Nipponbare, complete sequence	.	.	.	.	.	.	.	.	pfam10320	7TM_GPCR_Srsx	Serpentine type 7TM GPCR chemoreceptor Srsx. Chemoreception is mediated in Caenorhabditis elegans by members of the seven-transmembrane G-protein-coupled receptor class (7TM GPCRs) of proteins which are of the serpentine type. Srsx is a solo family amongst the superfamilies of chemoreceptors. Chemoperception is one of the central senses of soil nematodes like C. elegans which are otherwise 'blind…	.	.	.	.	.
OS04G0553500	989	17	9	284.002	16	1	10	8.87566	31.9978	4.9999	9.39764e-06	0.00231519	up	yes	OS04G0553500	protein_coding	chr4:27706669-27707965:-	gi|113565079|dbj|BAF15422.1|	1084	2e-145	Os04g0553500 [Oryza sativa Japonica Group]	gi|32977200|dbj|AK067182.1|	1172	0	Oryza sativa Japonica Group cDNA clone:J013095P22, full insert sequence	Q8LPF3	338	6e-112	Probable pectinesterase 68	CAC3373	82.4	8e-17	COG4677	pfam01095	Pectinesterase	Pectinesterase.	GO:0042545|cell wall modification;GO:0045490|pectin catabolic process;	GO:0005618|cell wall;GO:0005576|extracellular region;	GO:0045330|aspartyl esterase activity;GO:0030599|pectinesterase activity;	.	.
OS04G0581000	203	367	90	198.647	23	25	50	34.8988	5.6921	2.50896	9.9156e-07	0.000350296	up	yes	OS04G0581000	protein_coding	chr4:29331563-29338260:+	gi|1002259723|ref|XP_015634185.1|	1830	0	PREDICTED: naringenin,2-oxoglutarate 3-dioxygenase [Oryza sativa Japonica Group]	gi|1002259722|ref|XM_015778699.1|	1361	0	PREDICTED: Oryza sativa Japonica Group naringenin,2-oxoglutarate 3-dioxygenase (LOC4336764), mRNA	Q9FLV0	449	2e-154	Protein DOWNY MILDEW RESISTANCE 6	PA4191	105	3e-24	COG3491	pfam14226	DIOX_N	non-haem dioxygenase in morphine synthesis N-terminal. This is the highly conserved N-terminal region of proteins with 2-oxoglutarate/Fe(II)-dependent dioxygenase activity.	GO:0042742|defense response to bacterium;GO:0002229|defense response to oomycetes;GO:0009813|flavonoid biosynthetic process;GO:0009617|response to bacterium;GO:0009620|response to fungus;GO:0002239|response to oomycetes;GO:0009751|response to salicylic acid;GO:0046244|salicylic acid catabolic process;	.	GO:0033759|flavone synthase activity;GO:0046872|metal ion binding;	.	.
OS04G0619800	1858	101	86	578.286	77	30	78	63.6697	9.08259	3.1831	3.32139e-12	5.06537e-09	up	yes	OS04G0619800	protein_coding	chr4:31492252-31493474:+	gi|6624712|emb|CAB63874.1|	479	1e-55	l1332.3a [Oryza sativa Indica Group]	gi|1002260008|ref|XM_015778841.1|	842	0	PREDICTED: Oryza sativa Japonica Group uncharacterized LOC4337025 (LOC4337025), mRNA	.	.	.	.	.	.	.	.	pfam09278	MerR-DNA-bind	MerR, DNA binding. Members of this family of DNA-binding domains are predominantly found in the prokaryotic transcriptional regulator MerR. They adopt a structure consisting of a core of three alpha helices, with an architecture that is similar to that of the 'winged helix' fold.	.	.	.	.	.
OS04G0639100	689	58	24	217.932	18	16	28	22.0657	9.87651	3.304	6.21621e-11	7.06296e-08	up	yes	OS04G0639100	protein_coding	chr4:32478683-32479514:+	gi|937916322|dbj|BAS91241.1|	244	3e-23	Os04g0639100 [Oryza sativa Japonica Group]	gi|937912581|dbj|AP014960.1|	832	0	Oryza sativa Japonica Group DNA, chromosome 4, cultivar: Nipponbare, complete sequence	.	.	.	.	.	.	.	.	pfam15511	CENP-T	Centromere kinetochore component CENP-T. CENP-T is a family of vertebral kinetochore proteins that associates directly with CENP-W. The N-terminus of CENP-T proteins interacts directly with the Ndc80 complex in the outer kinetochore. Importantly, the CENP-T-W complex does not directly associate with CENP-A, but with histone H3 in the centromere region. CENP-T and -W form a hetero-tetramer with CE…	.	.	.	.	.
OS05G0102000	2793	266	149	910.629	168	76	232	163.98	5.55328	2.47334	1.45558e-05	0.00332569	up	yes	OS05G0102000	protein_coding	chr5:116433-118268:-	gi|1002270377|ref|XP_015639512.1|	1592	0	PREDICTED: jasmonate O-methyltransferase [Oryza sativa Japonica Group]	gi|937916895|dbj|AP014961.1|	1836	0	Oryza sativa Japonica Group DNA, chromosome 5, cultivar: Nipponbare, complete sequence	Q9SPV4	167	1e-44	Salicylate carboxymethyltransferase	.	.	.	.	pfam03492	Methyltransf_7	SAM dependent carboxyl methyltransferase. This family of plant methyltransferases contains enzymes that act on a variety of substrates including salicylic acid, jasmonic acid and 7-Methylxanthine. Caffeine is synthesized through sequential three-step methylation of xanthine derivatives at positions 7-N, 3-N, and 1-N. The protein 7-methylxanthine methyltransferase (designated as CaMXMT) catalyses …	.	.	GO:0046872|metal ion binding;GO:0008168|methyltransferase activity;	.	.
OS05G0128300	27	24	4	16.1662	0	0	1	0.330378	48.9324	5.61272	7.39049e-05	0.0130545	up	yes	OS05G0128300	protein_coding	chr5:1666509-1668914:-	gi|218196019|gb|EEC78446.1|	1420	0	hypothetical protein OsI_18301 [Oryza sativa Indica Group]	gi|1002267989|ref|XM_015782830.1|	1528	0	PREDICTED: Oryza sativa Japonica Group uncharacterized LOC4337693 (LOC4337693), mRNA	.	.	.	.	.	.	.	.	pfam04520	Senescence_reg	Senescence regulator. This protein regulates the expression of proteins associated with leaf senescence in plants.	.	.	.	.	.
OS05G0128350	44	11	2	16.2848	1	0	0	0.320735	50.7732	5.66599	0.00011442	0.0191643	up	yes	OS05G0128350	protein_coding	chr5:1668057-1668750:+	gi|1002267990|ref|XP_015638316.1|	701	5e-88	PREDICTED: uncharacterized protein LOC4337693 [Oryza sativa Japonica Group]	gi|937916895|dbj|AP014961.1|	694	0	Oryza sativa Japonica Group DNA, chromosome 5, cultivar: Nipponbare, complete sequence	.	.	.	.	.	.	.	.	pfam04520	Senescence_reg	Senescence regulator. This protein regulates the expression of proteins associated with leaf senescence in plants.	.	.	.	.	.
OS05G0142000	504	453	413	420.116	51	33	32	41.4535	10.1346	3.34122	7.70189e-17	2.49067e-13	up	yes	OS05G0142000	protein_coding	chr5:2436924-2437582:-	gi|1002268095|ref|XP_015638366.1|	390	7e-45	PREDICTED: uncharacterized protein LOC4337766 [Oryza sativa Japonica Group]	gi|1002268094|ref|XM_015782880.1|	659	0	PREDICTED: Oryza sativa Japonica Group uncharacterized LOC4337766 (LOC4337766), mRNA	.	.	.	.	.	.	.	.	pfam08231	SYF2	SYF2 splicing factor. Proteins in this family are involved in cell cycle progression and pre-mRNA splicing.	.	.	.	.	.
OS05G0142100	604	376	458	440.256	28	30	28	31.4348	14.0054	3.80791	4.26597e-21	2.07218e-17	up	yes	OS05G0142100	protein_coding	chr5:2449418-2450032:-	gi|125550801|gb|EAY96510.1|	276	3e-28	hypothetical protein OsI_18412 [Oryza sativa Indica Group]	gi|937916895|dbj|AP014961.1|	615	0	Oryza sativa Japonica Group DNA, chromosome 5, cultivar: Nipponbare, complete sequence	.	.	.	.	.	.	.	.	.	.	.	.	.	.	.	.
OS05G0142900	122	143	44	92.4484	4	0	6	3.26521	28.3132	4.8234	9.41717e-06	0.00231519	up	yes	OS05G0142900	protein_coding	chr5:2477904-2478474:-	gi|46485815|gb|AAS98440.1|	150	2e-10	unknown protein [Oryza sativa Japonica Group]	gi|937916895|dbj|AP014961.1|	571	0	Oryza sativa Japonica Group DNA, chromosome 5, cultivar: Nipponbare, complete sequence	.	.	.	.	.	.	.	.	pfam11023	DUF2614	Protein of unknown function (DUF2614). This is a family of proteins conserved in the Bacillaceae family. Some members are annotated as being protein YgzB. The function is not known.	.	.	.	.	.
OS05G0184901	34	18	14	19.757	0	0	1	0.330378	59.8013	5.90211	1.33098e-05	0.00310858	up	yes	OS05G0184901	protein_coding	chr5:5187764-5189754:-	gi|1002267953|ref|XP_015638301.1|	1917	0	PREDICTED: putative nuclease HARBI1 [Oryza sativa Japonica Group]	gi|1002267952|ref|XM_015782815.1|	1991	0	PREDICTED: Oryza sativa Japonica Group putative nuclease HARBI1 (LOC9268692), mRNA	B0BN95	82.8	1e-15	Putative nuclease HARBI1	.	.	.	.	pfam13359	DDE_Tnp_4	DDE superfamily endonuclease. This family of proteins are related to pfam00665 and are probably endonucleases of the DDE superfamily. Transposase proteins are necessary for efficient DNA transposition. This domain is a member of the DDE superfamily, which contain three carboxylate residues that are believed to be responsible for coordinating metal ions needed for catalysis. The catalytic activity…	.	GO:0005737|cytoplasm;GO:0005634|nucleus;	GO:0046872|metal ion binding;GO:0004518|nuclease activity;	.	.
OS05G0192100	7551	2998	1940	3681.79	505	855	951	852.463	4.31901	2.1107	3.46305e-05	0.00706732	up	yes	OS05G0192100	protein_coding	chr5:5652659-5654777:-	gi|113578402|dbj|BAF16765.1|	1080	4e-145	Os05g0192100, partial [Oryza sativa Japonica Group]	gi|32971422|dbj|AK061404.1|	1131	0	Oryza sativa Japonica Group cDNA clone:006-306-A01, full insert sequence	P27061	50.4	7e-51	Acid phosphatase 1	.	.	.	.	pfam03767	Acid_phosphat_B	HAD superfamily, subfamily IIIB (Acid phosphatase). This family proteins includes acid phosphatases and a number of vegetative storage proteins.	.	.	GO:0003993|acid phosphatase activity;	.	.
OS05G0415700	1840	27	97	554.691	59	43	14	42.4738	13.0596	3.70704	4.88496e-06	0.00132493	up	yes	OS05G0415700	protein_coding	chr5:20315236-20320672:+	gi|1002272693|ref|XP_015640653.1|	2609	0	PREDICTED: beta-hexosaminidase 3 [Oryza sativa Japonica Group]	gi|1002272692|ref|XM_015785167.1|	2150	0	PREDICTED: Oryza sativa Japonica Group beta-hexosaminidase 3 (LOC4338802), transcript variant X1, mRNA	Q8L7S6	690	0	Beta-hexosaminidase 3	CC0447	188	9e-50	COG3525	pfam00728	Glyco_hydro_20	Glycosyl hydrolase family 20, catalytic domain. This domain has a TIM barrel fold.	GO:0005975|carbohydrate metabolic process;	GO:0005618|cell wall;GO:0009505|plant-type cell wall;GO:0005886|plasma membrane;	GO:0004563|beta-N-acetylhexosaminidase activity;GO:0015929|hexosaminidase activity;	K12373	HEXA_B; hexosaminidase [EC:3.2.1.52]
OS05G0429700	250	22	9	79.4651	14	8	17	13.6277	5.83116	2.54378	0.000100429	0.0170932	up	yes	OS05G0429700	protein_coding	chr5:21081086-21084058:-	gi|1002266745|ref|XP_015637704.1|	4018	0	PREDICTED: protein QUIRKY [Oryza sativa Japonica Group]	gi|1002266744|ref|XM_015782218.1|	2917	0	PREDICTED: Oryza sativa Japonica Group protein QUIRKY (LOC4338873), mRNA	Q9FL59	924	0	FT-interacting protein 1	.	.	.	.	pfam08372	PRT_C	Plant phosphoribosyltransferase C-terminal. This domain is found at the C-terminus of phosphoribosyltransferases and phosphoribosyltransferase-like proteins. It contains putative transmembrane regions. It often appears together with calcium-ion dependent C2 domains (pfam00168).	GO:0009908|flower development;GO:0009911|positive regulation of flower development;GO:0010228|vegetative to reproductive phase transition of meristem;	GO:0005783|endoplasmic reticulum;GO:0005789|endoplasmic reticulum membrane;GO:0016021|integral component of membrane;GO:0005886|plasma membrane;GO:0009511|plasmodesmatal endoplasmic reticulum;	GO:0005509|calcium ion binding;GO:0005544|calcium-dependent phospholipid binding;GO:0008565|protein transporter activity;GO:0016757|transferase activity, transferring glycosyl groups;	.	.
OS05G0444200	67	143	107	98.8689	19	6	7	11.0473	8.94957	3.16182	7.29895e-06	0.00187809	up	yes	OS05G0444200	protein_coding	chr5:21737310-21739700:+	gi|1002272870|ref|XP_015640742.1|	1689	0	PREDICTED: protein TRANSPARENT TESTA 1 isoform X1 [Oryza sativa Japonica Group]	gi|1002272869|ref|XM_015785256.1|	1755	0	PREDICTED: Oryza sativa Japonica Group protein TRANSPARENT TESTA 1 (LOC4338934), transcript variant X1, mRNA	Q8W030	288	3e-89	Zinc finger protein WIP4	.	.	.	.	pfam00096	zf-C2H2	Zinc finger, C2H2 type. The C2H2 zinc finger is the classical zinc finger domain. The two conserved cysteines and histidines co-ordinate a zinc ion. The following pattern describes the zinc finger. #-X-C-X(1-5)-C-X3-#-X5-#-X2-H-X(3-6)-[H/C] Where X can be any amino acid, and numbers in brackets indicate the number of residues. The positions marked # are those that are important for the stable fol…	GO:0006355|regulation of transcription, DNA-templated;GO:0006351|transcription, DNA-templated;	GO:0005634|nucleus;	GO:0046872|metal ion binding;GO:0003676|nucleic acid binding;GO:0003700|transcription factor activity, sequence-specific DNA binding;	.	.
OS05G0513800	341	51	16	116.024	13	9	24	16.0597	7.22452	2.8529	1.67945e-06	0.000547317	up	yes	RAC2	protein_coding	chr5:25474799-25478181:+	gi|1002268835|ref|XP_015638759.1|	1145	7e-155	PREDICTED: rac-like GTP-binding protein 2 [Oryza sativa Japonica Group]	gi|937916895|dbj|AP014961.1|	1950	0	Oryza sativa Japonica Group DNA, chromosome 5, cultivar: Nipponbare, complete sequence	Q68Y52	445	4e-156	Rac-like GTP-binding protein 2	SPAC110.03	207	1e-63	COG1100	pfam00071	Ras	Ras family. Includes sub-families Ras, Rab, Rac, Ral, Ran, Rap Ypt1 and more. Shares P-loop motif with GTP_EFTU, arf and myosin_head. See pfam00009 pfam00025, pfam00063. As regards Rab GTPases, these are important regulators of vesicle formation, motility and fusion. They share a fold in common with all Ras GTPases: this is a six-stranded beta-sheet surrounded by five alpha-helices.	GO:0007264|small GTPase mediated signal transduction;	GO:0005737|cytoplasm;GO:0016020|membrane;	GO:0005525|GTP binding;	K04392	RAC1; Ras-related C3 botulinum toxin substrate 1
OS05G0518300	197	52	8	73.4132	0	5	3	3.19173	23.001	4.52363	0.000379255	0.0499809	up	yes	OS05G0518300	protein_coding	chr5:25682955-25685052:-	gi|1002268179|ref|XP_015638407.1|	1796	0	PREDICTED: GDSL esterase/lipase At5g45670 [Oryza sativa Japonica Group]	gi|32971165|dbj|AK061147.1|	1315	0	Oryza sativa Japonica Group cDNA clone:006-208-D08, full insert sequence	Q9FK75	478	5e-166	GDSL esterase/lipase At5g45670	VCA0218	57.8	3e-08	COG3240	pfam00657	Lipase_GDSL	GDSL-like Lipase/Acylhydrolase.	GO:0016042|lipid catabolic process;	GO:0005576|extracellular region;	GO:0016788|hydrolase activity, acting on ester bonds;	.	.
OS05G0551100	915	42	19	274.381	35	12	47	32.0349	8.56507	3.09847	4.22522e-06	0.00119214	up	yes	OS05G0551100	protein_coding	chr5:27383401-27387244:-	gi|50878410|gb|AAT85184.1|	3805	0	unknown protein [Oryza sativa Japonica Group]	gi|32976573|dbj|AK066555.1|	2928	0	Oryza sativa Japonica Group cDNA clone:J013071B16, full insert sequence	.	.	.	.	.	.	.	.	pfam14309	DUF4378	Domain of unknown function (DUF4378).	.	.	.	.	.
OS05G0575000	99	2394	14	756.295	21	30	95	51.3249	14.7354	3.88122	0.000279058	0.0384643	up	yes	OS05G0575000	protein_coding	chr5:28647699-28648244:+	gi|937920550|dbj|BAS95468.1|	249	1e-24	Os05g0575000, partial [Oryza sativa Japonica Group]	gi|1002267891|ref|XM_015782782.1|	546	0	PREDICTED: Oryza sativa Japonica Group forkhead box protein L2 (LOC4339688), mRNA	.	.	.	.	.	.	.	.	pfam01695	IstB_IS21	IstB-like ATP binding protein. This protein contains an ATP/GTP binding P-loop motif. It is found associated with IS21 family insertion sequences. The function of this protein is unknown, but it may perform a transposase function.	.	.	.	.	.
OS05G0579600	37	34	56	39.935	322	153	228	245.941	0.162376	-2.62259	2.75473e-06	0.000821338	down	yes	OS05G0579600	protein_coding	chr5:28845110-28846124:-	gi|1002268940|ref|XP_015638815.1|	477	6e-58	PREDICTED: protein RADIALIS-like 3 [Oryza sativa Japonica Group]	gi|1002268939|ref|XM_015783329.1|	682	0	PREDICTED: Oryza sativa Japonica Group protein RADIALIS-like 3 (LOC4339715), mRNA	Q1A173	102	3e-26	Protein RADIALIS-like 6	.	.	.	.	pfam10323	7TM_GPCR_Srv	Serpentine type 7TM GPCR chemoreceptor Srv. Chemoreception is mediated in Caenorhabditis elegans by members of the seven-transmembrane G-protein-coupled receptor class (7TM GPCRs) of proteins which are of the serpentine type. Srv is a member of the Srg superfamily of chemoreceptors. Chemoperception is one of the central senses of soil nematodes like C. elegans which are otherwise 'blind' and 'dea…	GO:0006355|regulation of transcription, DNA-templated;GO:0006351|transcription, DNA-templated;	GO:0005634|nucleus;	GO:0003677|DNA binding;	.	.
OS05G0583000	9	123	26	48.6785	2	5	10	6.14585	7.92056	2.9856	0.000171534	0.02661	up	yes	OS05G0583000	protein_coding	chr5:29010970-29013172:-	gi|1002266755|ref|XP_015637709.1|	1316	3e-177	PREDICTED: probable WRKY transcription factor 23 isoform X2 [Oryza sativa Japonica Group]	gi|1002266754|ref|XM_015782223.1|	1460	0	PREDICTED: Oryza sativa Japonica Group probable WRKY transcription factor 23 (LOC4339739), transcript variant X2, mRNA	Q8VWJ2	147	2e-38	Probable WRKY transcription factor 28	.	.	.	.	pfam03106	WRKY	WRKY DNA -binding domain.	GO:0006351|transcription, DNA-templated;	GO:0005634|nucleus;	GO:0043565|sequence-specific DNA binding;GO:0003700|transcription factor activity, sequence-specific DNA binding;	.	.
OS05G0587000	252	3	12	75.3138	7	3	6	5.54777	13.5755	3.76293	1.73706e-07	8.59129e-05	up	yes	OS05G0587000	protein_coding	chr5:29240182-29242422:-	gi|1002271355|ref|XP_015640011.1|	2038	0	PREDICTED: probable polygalacturonase [Oryza sativa Japonica Group]	gi|1002271354|ref|XM_015784525.1|	1583	0	PREDICTED: Oryza sativa Japonica Group probable polygalacturonase (LOC4339762), mRNA	A7PZL3	368	1e-119	Probable polygalacturonase	AGl3361	173	2e-46	COG5434	pfam00295	Glyco_hydro_28	Glycosyl hydrolases family 28. Glycosyl hydrolase family 28 includes polygalacturonase EC:3.2.1.15 as well as rhamnogalacturonase A(RGase A), EC:3.2.1.-. These enzymes is important in cell wall metabolizm.	GO:0005975|carbohydrate metabolic process;	GO:0016021|integral component of membrane;	GO:0004650|polygalacturonase activity;	.	.
OS06G0119600	527	12	8	153.329	9	12	7	10.4807	14.6297	3.87083	1.49473e-11	1.9637e-08	up	yes	OS06G0119600	protein_coding	chr6:1063563-1066532:-	gi|1002275642|ref|XP_015642141.1|	2210	0	PREDICTED: protein ASPARTIC PROTEASE IN GUARD CELL 2 [Oryza sativa Japonica Group]	gi|1002275641|ref|XM_015786655.1|	1884	0	PREDICTED: Oryza sativa Japonica Group protein ASPARTIC PROTEASE IN GUARD CELL 2 (LOC4339944), mRNA	Q8S9J6	231	1e-66	Aspartyl protease family protein At5g10770	.	.	.	.	pfam14541	TAXi_C	Xylanase inhibitor C-terminal. The N- and C-termini of the members of this family are jointly necessary for creating the catalytic pocket necessary for cleaving xylasnase. Phytopathogens produce xylanase that destroys plant cells, so its destruction through proteolysis is vital for plant-survival.	GO:0030163|protein catabolic process;GO:0006508|proteolysis;	GO:0031225|anchored component of membrane;GO:0005886|plasma membrane;	GO:0004190|aspartic-type endopeptidase activity;	.	.
OS06G0126400	88	1	1	25.1839	1	0	0	0.320735	78.5193	6.29497	3.12841e-06	0.00091971	up	yes	OS06G0126400	protein_coding	chr6:1405687-1406281:-	gi|937921010|dbj|BAS95927.1|	337	4e-38	Os06g0126400 [Oryza sativa Japonica Group]	gi|937920774|dbj|AP014962.1|	268	3e-137	Oryza sativa Japonica Group DNA, chromosome 6, cultivar: Nipponbare, complete sequence	.	.	.	.	.	.	.	.	pfam11286	DUF3087	Protein of unknown function (DUF3087). This family of proteins with unknown function appears to be restricted to Gammaproteobacteria.	.	.	.	.	.
OS06G0158100	38	61	38	42.1618	4	6	3	4.91479	8.57854	3.10073	3.75619e-05	0.00749992	up	yes	OS06G0158100	protein_coding	chr6:2959754-2963006:+	gi|1002277433|ref|XP_015643057.1|	1371	0	PREDICTED: probable WRKY transcription factor 30 [Oryza sativa Japonica Group]	gi|1002277432|ref|XM_015787571.1|	1176	0	PREDICTED: Oryza sativa Japonica Group probable WRKY transcription factor 30 (LOC4340188), mRNA	Q9SUP6	135	1e-34	Probable WRKY transcription factor 53	.	.	.	.	pfam03106	WRKY	WRKY DNA -binding domain.	GO:0009816|defense response to bacterium, incompatible interaction;GO:0010150|leaf senescence;GO:0045893|positive regulation of transcription, DNA-templated;GO:0031347|regulation of defense response;GO:0010200|response to chitin;GO:0042542|response to hydrogen peroxide;GO:0010193|response to ozone;GO:0009751|response to salicylic acid;GO:0006351|transcription, DNA-templated;	GO:0009507|chloroplast;GO:0005634|nucleus;	GO:0003677|DNA binding;GO:0043565|sequence-specific DNA binding;GO:0003700|transcription factor activity, sequence-specific DNA binding;	.	.
OS06G0175900	18	30	30	24.4495	18	30	577	209.605	0.116646	-3.0998	6.0692e-05	0.0110934	down	yes	OS06G0175900	protein_coding	chr6:3828103-3830152:+	gi|1002280196|ref|XP_015644404.1|	380	3e-44	PREDICTED: cytochrome b-c1 complex subunit 8 [Oryza sativa Japonica Group]	gi|37989964|dbj|AK120341.1|	561	0	Oryza sativa Japonica Group cDNA clone:J013061B12, full insert sequence	P46269	121	5e-34	Cytochrome b-c1 complex subunit 8	.	.	.	.	pfam10890	DUF2741	Protein of unknown function (DUF2741). Members in this family of proteins are annotated as ubiquinol-cytochrome C reductase however this cannot be confirmed.	GO:0022900|electron transport chain;	GO:0005743|mitochondrial inner membrane;GO:0070469|respiratory chain;	GO:0008121|ubiquinol-cytochrome-c reductase activity;	.	.
OS06G0185500	71	88	31	57.1094	1	2	2	1.86173	30.6754	4.93901	1.99463e-09	1.55285e-06	up	yes	HCT4	protein_coding	chr6:4301775-4303137:-	gi|1002274881|ref|XP_015641749.1|	1900	0	PREDICTED: shikimate O-hydroxycinnamoyltransferase [Oryza sativa Japonica Group]	gi|1002274880|ref|XM_015786263.1|	1363	0	PREDICTED: Oryza sativa Japonica Group shikimate O-hydroxycinnamoyltransferase (LOC4340338), mRNA	Q5SMM6	736	0	Hydroxycinnamoyltransferase 4	.	.	.	.	pfam02458	Transferase	Transferase family. This family includes a number of transferase enzymes. These include anthranilate N-hydroxycinnamoyl/benzoyltransferase that catalyses the first committed reaction of phytoalexin biosynthesis. Deacetylvindoline 4-O-acetyltransferase EC:2.3.1.107 catalyses the last step in vindoline biosynthesis is also a member of this family. The motif HXXXD is probably part of the active site…	.	.	GO:0016747|transferase activity, transferring acyl groups other than amino-acyl groups;	.	.
OS06G0293500	27	107	37	52.6581	3	4	3	3.71382	14.179	3.82568	5.86192e-07	0.000230313	up	yes	OS06G0293500	protein_coding	chr6:10780823-10784833:-	gi|1002280215|ref|XP_015644411.1|	3552	0	PREDICTED: uncharacterized protein LOC4340797 [Oryza sativa Japonica Group]	gi|1002280214|ref|XM_015788925.1|	2832	0	PREDICTED: Oryza sativa Japonica Group uncharacterized LOC4340797 (LOC4340797), mRNA	.	.	.	.	.	.	.	.	pfam13962	PGG	Domain of unknown function. The PGG domain is named for the highly conserved sequence motif found at the startt of the domain. The function is not known.	.	.	.	.	.
OS06G0315000	10	194	17	67.3172	10	4	15	9.9235	6.78361	2.76205	8.40813e-05	0.0145464	up	yes	OS06G0315000	protein_coding	chr6:12115575-12117309:-	gi|1002275134|ref|XP_015641881.1|	1701	0	PREDICTED: salicylate carboxymethyltransferase [Oryza sativa Japonica Group]	gi|1002275133|ref|XM_015786395.1|	987	0	PREDICTED: Oryza sativa Japonica Group salicylate carboxymethyltransferase (LOC9272116), mRNA	Q9SPV4	195	3e-57	Salicylate carboxymethyltransferase	.	.	.	.	pfam03492	Methyltransf_7	SAM dependent carboxyl methyltransferase. This family of plant methyltransferases contains enzymes that act on a variety of substrates including salicylic acid, jasmonic acid and 7-Methylxanthine. Caffeine is synthesized through sequential three-step methylation of xanthine derivatives at positions 7-N, 3-N, and 1-N. The protein 7-methylxanthine methyltransferase (designated as CaMXMT) catalyses …	.	.	GO:0046872|metal ion binding;GO:0008168|methyltransferase activity;	.	.
OS06G0349700	86	57	26	50.1918	6	2	1	3.13503	16.01	4.0009	1.2844e-06	0.000428543	up	yes	OS06G0349700	protein_coding	chr6:14150947-14153224:-	gi|1002276556|ref|XP_015642624.1|	2701	0	PREDICTED: cytochrome P450 84A1 isoform X1 [Oryza sativa Japonica Group]	gi|1002276555|ref|XM_015787138.1|	1590	0	PREDICTED: Oryza sativa Japonica Group cytochrome P450 84A1 (LOC9266682), transcript variant X1, mRNA	Q42600	432	5e-144	Cytochrome P450 84A1	.	.	.	.	pfam00067	p450	Cytochrome P450. Cytochrome P450s are haem-thiolate proteins involved in the oxidative degradation of various compounds. They are particularly well known for their role in the degradation of environmental toxins and mutagens. They can be divided into 4 classes, according to the method by which electrons from NAD(P)H are delivered to the catalytic site. Sequence conservation is relatively low with…	GO:0009809|lignin biosynthetic process;GO:0009699|phenylpropanoid biosynthetic process;GO:0010224|response to UV-B;	GO:0005783|endoplasmic reticulum;GO:0016021|integral component of membrane;GO:0016020|membrane;	GO:0020037|heme binding;GO:0005506|iron ion binding;GO:0004497|monooxygenase activity;GO:0016709|oxidoreductase activity, acting on paired donors, with incorporation or reduction of molecular oxygen, NAD(P)H as one donor, and incorporation of one atom of oxygen;	K09755	CYP84A, F5H; ferulate-5-hydroxylase [EC:1.14.-.-]
OS06G0474500	658	2	27	193.393	32	16	26	25.8953	7.46826	2.90077	2.18467e-08	1.41298e-05	up	yes	OS06G0474500	protein_coding	chr6:15891370-15895670:-	gi|1002275176|ref|XP_015641902.1|	2209	0	PREDICTED: uncharacterized protein LOC4341031 [Oryza sativa Japonica Group]	gi|1002275175|ref|XM_015786416.1|	1848	0	PREDICTED: Oryza sativa Japonica Group uncharacterized LOC4341031 (LOC4341031), mRNA	.	.	.	.	.	.	.	.	pfam03080	DUF239	Domain of unknown function (DUF239). This is a family of plant and bacterial proteins, a small number of which are putative carboxy-terminal peptidases.	.	.	.	.	.
OS06G0493100	677	1556	832	946.551	242	169	146	200.233	4.72724	2.241	6.20478e-12	8.69496e-09	up	yes	OS06G0493100	protein_coding	chr6:17066928-17068612:-	gi|52076427|dbj|BAD45256.1|	424	7e-51	brown planthopper-inducible protein-like [Oryza sativa Japonica Group]	gi|1002279922|ref|XR_001547027.1|	529	0	PREDICTED: Oryza sativa Japonica Group uncharacterized LOC4341087 (LOC4341087), ncRNA	.	.	.	.	.	.	.	.	pfam10333	Pga1	GPI-Mannosyltransferase II co-activator. Pga1 is found only in yeasts and not in mammals. It localizes in the ER as a glycosylated integral membrane protein. It binds to the GPI-mannosyltransferase II subunit of the GPI and it is responsible for the second mannose addition to GPI precursors. The GPI-anchoring complex is a glycolipid that functions as a membrane anchor for many cell-surface protei…	.	.	.	.	.
OS06G0497500	176	5	3	51.6202	2	2	0	1.52171	33.9225	5.08417	1.38654e-08	9.25239e-06	up	yes	OS06G0497500	protein_coding	chr6:17433902-17438253:+	gi|937922985|dbj|BAS97902.1|	431	2e-44	Os06g0497500, partial [Oryza sativa Japonica Group]	gi|1002276712|ref|XM_015787217.1|	1181	0	PREDICTED: Oryza sativa Japonica Group uncharacterized GPI-anchored protein At4g28100 (LOC4341102), mRNA	.	.	.	.	.	.	.	.	pfam00019	TGF_beta	Transforming growth factor beta like domain.	.	.	.	.	.
OS06G0528350	86	5	1	25.8357	0	1	0	0.44012	58.7016	5.87533	4.99205e-05	0.00949619	up	yes	OS06G0528350	protein_coding	chr6:19610157-19612031:-	gi|53791945|dbj|BAD54207.1|	471	2e-56	hypothetical protein [Oryza sativa Japonica Group]	gi|116013970|dbj|AK241019.1|	1075	0	Oryza sativa Japonica Group cDNA, clone: J065054O17, full insert sequence	.	.	.	.	.	.	.	.	pfam03175	DNA_pol_B_2	DNA polymerase type B, organellar and viral. Like pfam00136, members of this family are also DNA polymerase type B proteins. Those included here are found in plant and fungal mitochondria, and in viruses.	.	.	.	.	.
OS06G0564100	109	8	0	32.8104	1	2	1	1.53135	21.4257	4.42127	5.71508e-06	0.00151108	up	yes	OS06G0564100	protein_coding	chr6:21685267-21686010:-	gi|1002273461|ref|XP_015641042.1|	374	1e-41	PREDICTED: uncharacterized protein LOC9266322 [Oryza sativa Japonica Group]	gi|937920774|dbj|AP014962.1|	744	0	Oryza sativa Japonica Group DNA, chromosome 6, cultivar: Nipponbare, complete sequence	.	.	.	.	.	.	.	.	pfam12023	DUF3511	Domain of unknown function (DUF3511). This presumed domain is functionally uncharacterized. This domain is found in eukaryotes. This domain is about 50 amino acids in length. This domain has two completely conserved residues (Y and K) that may be functionally important.	.	.	.	.	.
OS06G0591200	91	254	133	148.101	30	20	16	23.7105	6.24624	2.64299	3.72194e-07	0.000164706	up	yes	OS06G0591200	protein_coding	chr6:23227138-23228388:+	gi|1002274867|ref|XP_015641744.1|	288	7e-29	PREDICTED: submaxillary gland androgen-regulated protein 3A [Oryza sativa Japonica Group]	gi|1002274866|ref|XM_015786258.1|	837	0	PREDICTED: Oryza sativa Japonica Group submaxillary gland androgen-regulated protein 3A (LOC4341416), mRNA	.	.	.	.	.	.	.	.	pfam05472	Ter	DNA replication terminus site-binding protein (Ter protein). This family contains several bacterial Ter proteins. The Ter protein specifically binds to DNA replication terminus sites on the host and plasmid genome and then blocks progress of the DNA replication fork.	.	.	.	.	.
OS06G0591400	98	227	132	141.544	24	14	25	22.1188	6.39927	2.67791	5.36084e-07	0.000218806	up	yes	OS06G0591400	protein_coding	chr6:23232535-23233439:+	gi|215686487|dbj|BAG87748.1|	459	2e-54	unnamed protein product [Oryza sativa Japonica Group]	gi|1002273315|ref|XM_015785483.1|	774	0	PREDICTED: Oryza sativa Japonica Group submaxillary gland androgen-regulated protein 3A (LOC4341417), transcript variant X2, mRNA	.	.	.	.	.	.	.	.	pfam05305	DUF732	Protein of unknown function (DUF732). This family consists of several uncharacterized Mycobacterium tuberculosis and leprae proteins of unknown function.	.	.	.	.	.
OS06G0598800	11037	640	394	3406.92	346	149	634	386.012	8.82594	3.14175	0.000141649	0.0227288	up	yes	OS06G0598800	protein_coding	chr6:23608738-23611096:+	gi|1002279775|ref|XP_015644205.1|	2661	0	PREDICTED: 3-ketoacyl-CoA synthase 11 [Oryza sativa Japonica Group]	gi|32986586|dbj|AK101377.1|	2127	0	Oryza sativa Japonica Group cDNA clone:J033036C04, full insert sequence	O48780	836	0	3-ketoacyl-CoA synthase 11	DRA0326	80.1	5e-15	COG3424	pfam08392	FAE1_CUT1_RppA	FAE1/Type III polyketide synthase-like protein. The members of this family are described as 3-ketoacyl-CoA synthases, type III polyketide synthases, fatty acid elongases and fatty acid condensing enzymes, and are found in both prokaryotic and eukaryotic (mainly plant) species. The region featured in this family contains the active site residues, as well as motifs involved in substrate binding.	GO:0006633|fatty acid biosynthetic process;GO:0009409|response to cold;GO:0009416|response to light stimulus;	GO:0016021|integral component of membrane;	.	K15397	KCS; 3-ketoacyl-CoA synthase [EC:2.3.1.199]
OS06G0636700	1170	6	24	336.322	4	1	0	1.72306	195.189	7.60873	1.03316e-07	5.42926e-05	up	yes	OS06G0636700	protein_coding	chr6:25870258-25876328:-	gi|1002274339|ref|XP_015641491.1|	1615	0	PREDICTED: GDSL esterase/lipase At4g26790 [Oryza sativa Japonica Group]	gi|32968580|dbj|AK058562.1|	1385	0	Oryza sativa Japonica Group cDNA clone:001-017-D11, full insert sequence	Q8VY93	371	1e-123	GDSL esterase/lipase At4g26790	all3634	63.9	2e-10	COG3240	pfam00657	Lipase_GDSL	GDSL-like Lipase/Acylhydrolase.	GO:0016042|lipid catabolic process;	GO:0005576|extracellular region;	GO:0016788|hydrolase activity, acting on ester bonds;	.	.
OS06G0637400	10	77	9	29.1781	1	1	3	1.75199	16.6543	4.05782	4.15692e-05	0.00809059	up	yes	OS06G0637400	protein_coding	chr6:25895947-25897896:+	gi|1002275438|ref|XP_015642035.1|	345	1e-35	PREDICTED: uncharacterized protein LOC4341606 [Oryza sativa Japonica Group]	gi|32976077|dbj|AK066059.1|	1899	0	Oryza sativa Japonica Group cDNA clone:J013053C20, full insert sequence	.	.	.	.	.	.	.	.	pfam15449	Retinal	Retinal protein. This family of proteins is found in the photoreceptor cells of the retina. Mutations of the gene encoding this protein have been associated with retinal disorders such as retinitis pigmentosa and late-onset progressive retinal atrophy. The function of this family of proteins is unknown, but it is likely to be important in the development and function of the retina.	.	.	.	.	.
OS06G0653200	94	0	8	28.9718	1	0	1	0.651113	44.4957	5.4756	2.69663e-06	0.00080976	up	yes	OS06G0653200	protein_coding	chr6:26756214-26757596:-	gi|1002276610|ref|XP_015642651.1|	866	1e-112	PREDICTED: transcription factor bHLH150 [Oryza sativa Japonica Group]	gi|32968457|dbj|AK058439.1|	1192	0	Oryza sativa Japonica Group cDNA clone:001-015-F10, full insert sequence	.	.	.	.	.	.	.	.	pfam14031	D-ser_dehydrat	Putative serine dehydratase domain. This domain is found at the C-terminus of yeast D-serine dehydratase. Structures have been solved for two bacterial members of this family. The yeast protein has been shown to be a zinc dependant enzyme.	.	.	.	.	.
OS06G0696566	66	0	0	18.4022	0	0	1	0.330378	55.7004	5.79962	6.18071e-05	0.0112484	up	yes	OS06G0696566	protein_coding	chr6:29138986-29139490:+	gi|937924374|dbj|BAS99291.1|	285	5e-30	Os06g0696566, partial [Oryza sativa Japonica Group]	gi|1002273584|ref|XM_015785620.1|	505	0	PREDICTED: Oryza sativa Japonica Group probable xyloglucan endotransglucosylase/hydrolase protein 23 (LOC4341941), mRNA	Q38910	59.3	1e-09	Probable xyloglucan endotransglucosylase/hydrolase protein 23	.	.	.	.	pfam06955	XET_C	Xyloglucan endo-transglycosylase (XET) C-terminus. This family represents the C-terminus (approximately 60 residues) of plant xyloglucan endo-transglycosylase (XET). Xyloglucan is the predominant hemicellulose in the cell walls of most dicotyledons. With cellulose, it forms a network that strengthens the cell wall. XET catalyses the splitting of xyloglucan chains and the linking of the newly gene…	GO:0042546|cell wall biogenesis;GO:0071555|cell wall organization;GO:0010411|xyloglucan metabolic process;	GO:0048046|apoplast;GO:0005618|cell wall;GO:0005794|Golgi apparatus;	GO:0004553|hydrolase activity, hydrolyzing O-glycosyl compounds;GO:0016762|xyloglucan:xyloglucosyl transferase activity;	K08235	E2.4.1.207; xyloglucan:xyloglucosyl transferase [EC:2.4.1.207]
OS07G0119400	410	7	8	119.196	12	9	27	16.7301	7.12462	2.83281	4.86632e-05	0.00934156	up	yes	OS07G0119400	protein_coding	chr7:1055475-1058127:+	gi|1002281026|ref|XP_015644811.1|	2490	0	PREDICTED: L-ascorbate oxidase homolog [Oryza sativa Japonica Group]	gi|1002281025|ref|XM_015789325.1|	1959	0	PREDICTED: Oryza sativa Japonica Group L-ascorbate oxidase homolog (LOC4342270), mRNA	P29162	501	1e-168	L-ascorbate oxidase homolog	SPAC1F7.08	77.8	4e-14	COG2132	pfam07732	Cu-oxidase_3	Multicopper oxidase. This entry contains many divergent copper oxidase-like domains that are not recognized by the pfam00394 model.	.	GO:0005615|extracellular space;	GO:0005507|copper ion binding;GO:0016491|oxidoreductase activity;	.	.
OS07G0129800	28	108	30	50.822	1	1	1	1.09123	46.573	5.54142	2.36998e-09	1.81153e-06	up	yes	OS07G0129800	protein_coding	chr7:1575296-1579565:-	gi|937925001|dbj|BAS99917.1|	3027	0	Os07g0129800 [Oryza sativa Japonica Group]	gi|1002283580|ref|XM_015790628.1|	1991	0	PREDICTED: Oryza sativa Japonica Group L-type lectin-domain containing receptor kinase IV.1 (LOC4342321), mRNA	Q9M345	564	0	L-type lectin-domain containing receptor kinase IV.2	YAR019c	99.4	2e-20	COG0515	pfam00139	Lectin_legB	Legume lectin domain.	GO:0042742|defense response to bacterium;GO:0009555|pollen development;	GO:0016021|integral component of membrane;GO:0005886|plasma membrane;	GO:0005524|ATP binding;GO:0030246|carbohydrate binding;GO:0004674|protein serine/threonine kinase activity;	.	.
OS07G0145400	283	25	5	88.192	6	0	4	3.24592	27.1701	4.76395	3.31458e-05	0.00689826	up	yes	OS07G0145400	protein_coding	chr7:2313447-2318963:-	gi|1002281941|ref|XP_015645263.1|	4835	0	PREDICTED: probable LRR receptor-like serine/threonine-protein kinase At4g20940 [Oryza sativa Japonica Group]	gi|1002281940|ref|XM_015789777.1|	4033	0	PREDICTED: Oryza sativa Japonica Group probable LRR receptor-like serine/threonine-protein kinase At4g20940 (LOC4342391), mRNA	C0LGQ9	1126	0	Probable LRR receptor-like serine/threonine-protein kinase At4g20940	alr0124_1	75.5	4e-13	COG4886	pfam00069	Pkinase	Protein kinase domain.	.	GO:0016021|integral component of membrane;GO:0005886|plasma membrane;	GO:0005524|ATP binding;GO:0004674|protein serine/threonine kinase activity;	.	.
OS07G0174900	67	6	4	21.8765	0	0	1	0.330378	66.2166	6.04912	1.09626e-05	0.00261712	up	yes	OS07G0174900	protein_coding	chr7:3947968-3949371:-	gi|1002283813|ref|XP_015646229.1|	495	4e-59	PREDICTED: non-specific lipid transfer protein GPI-anchored 2 [Oryza sativa Japonica Group]	gi|1002283812|ref|XM_015790743.1|	796	0	PREDICTED: Oryza sativa Japonica Group non-specific lipid transfer protein GPI-anchored 2 (LOC4342528), mRNA	Q9LZH5	71.6	7e-14	Non-specific lipid transfer protein GPI-anchored 2	.	.	.	.	pfam14368	LTP_2	Probable lipid transfer. The members of this family are probably involved in lipid transfer. The family has several highly conserved cysteines, paired in various ways.	GO:0042335|cuticle development;GO:0006869|lipid transport;	GO:0031225|anchored component of membrane;GO:0046658|anchored component of plasma membrane;GO:0005886|plasma membrane;	GO:0008289|lipid binding;	.	.
OS07G0190700	74	5	6	24.2165	1	2	2	1.86173	13.0075	3.70128	0.000231146	0.0329403	up	yes	OS07G0190700	protein_coding	chr7:4878496-4880469:+	gi|1002284080|ref|XP_015646365.1|	1985	0	PREDICTED: protein NRT1/ PTR FAMILY 2.11-like [Oryza sativa Japonica Group]	gi|937924750|dbj|AP014963.1|	1974	0	Oryza sativa Japonica Group DNA, chromosome 7, cultivar: Nipponbare, complete sequence	Q9LV10	401	3e-129	Protein NRT1/ PTR FAMILY 2.11	.	.	.	.	pfam00854	PTR2	POT family. The POT (proton-dependent oligopeptide transport) family all appear to be proton dependent transporters.	GO:1901349|glucosinolate transport;GO:0090449|phloem glucosinolate loading;GO:0080167|response to karrikin;	GO:0016021|integral component of membrane;GO:0005886|plasma membrane;GO:0009506|plasmodesma;	GO:0090448|glucosinolate:proton symporter activity;	.	.
OS07G0194300	595	43	46	194.785	47	31	54	46.5587	4.18365	2.06476	3.08998e-05	0.00652778	up	yes	OS07G0194300	protein_coding	chr7:5109201-5109767:-	gi|937925537|dbj|BAT00454.1|	119	4e-06	Os07g0194300, partial [Oryza sativa Japonica Group]	gi|32972655|dbj|AK062637.1|	507	0	Oryza sativa Japonica Group cDNA clone:001-105-D04, full insert sequence	.	.	.	.	.	.	.	.	pfam15358	TSKS	Testis-specific serine kinase substrate. TSKS, testis-specific serine kinase substrate, is expressed in the testis and is downregulated in cancerous testicular tissue, in comparison with adjacent normal tissue. TSKS expression is very low to undetectable in seminoma, teratocarcinoma, embryonal, and Leydig cell tumors, while high in testicular tissue adjacent to tumors which contain pre-malignant …	.	.	.	.	.
OS07G0422100	172	5	1	49.8143	0	0	1	0.330378	150.78	7.2363	3.21488e-10	3.14311e-07	up	yes	OS07G0422100	protein_coding	chr7:13607846-13608844:+	gi|1002282633|ref|XP_015645610.1|	875	7e-116	PREDICTED: uncharacterized protein LOC4343047 [Oryza sativa Japonica Group]	gi|1002282632|ref|XM_015790124.1|	904	0	PREDICTED: Oryza sativa Japonica Group uncharacterized LOC4343047 (LOC4343047), mRNA	.	.	.	.	.	.	.	.	pfam05512	AWPM-19	AWPM-19-like family. Members of this family are 19 kDa membrane proteins. The levels of the plant protein AWPM-19 increase dramatically when there is an increase level of abscisic acid. The increase presence of this protein leads to greater tolerance of freezing.	.	.	.	.	.
OS07G0510900	475	41	7	147.254	18	2	9	9.62688	15.2961	3.9351	0.000180958	0.0274644	up	yes	OS07G0510900	protein_coding	chr7:19495589-19498889:+	gi|937926794|dbj|BAT01711.1|	2334	0	Os07g0510900, partial [Oryza sativa Japonica Group]	gi|116010716|dbj|AK241351.1|	1742	0	Oryza sativa Japonica Group cDNA, clone: J065148J21, full insert sequence	Q00624	493	1e-166	L-ascorbate oxidase homolog	SPAC1F7.08	82.4	1e-15	COG2132	pfam00394	Cu-oxidase	Multicopper oxidase. Many of the proteins in this family contain multiple similar copies of this plastocyanin-like domain.	.	GO:0005576|extracellular region;	GO:0005507|copper ion binding;GO:0016491|oxidoreductase activity;	.	.
OS07G0524900	237	296	123	198.055	28	12	10	17.5658	11.275	3.49506	1.35482e-08	9.18659e-06	up	yes	OS07G0524900	protein_coding	chr7:20365632-20367832:-	gi|1002282472|ref|XP_015645527.1|	1492	0	PREDICTED: WAT1-related protein At5g64700 [Oryza sativa Japonica Group]	gi|156764275|dbj|AK287660.1|	1498	0	Oryza sativa Japonica Group cDNA, clone: J065112B21, full insert sequence	Q9FGG3	237	3e-71	WAT1-related protein At5g64700	.	.	.	.	pfam00892	EamA	EamA-like transporter family. This family includes many hypothetical membrane proteins of unknown function. Many of the proteins contain two copies of the aligned region. The family used to be known as DUF6.	GO:0006810|transport;	GO:0016021|integral component of membrane;GO:0005886|plasma membrane;	GO:0022857|transmembrane transporter activity;	.	.
OS07G0526400	1179	2753	1427	1653.92	108	111	266	171.373	9.65097	3.27067	1.86493e-07	9.01167e-05	up	yes	OS07G0526400	protein_coding	chr7:20504692-20506402:-	gi|1002282234|ref|XP_015645417.1|	1937	0	PREDICTED: bisdemethoxycurcumin synthase-like [Oryza sativa Japonica Group]	gi|1002282233|ref|XM_015789931.1|	1626	0	PREDICTED: Oryza sativa Japonica Group bisdemethoxycurcumin synthase-like (LOC4343432), mRNA	Q8LIL0	403	2e-134	Bisdemethoxycurcumin synthase	DRA0326	97.8	5e-21	COG3424	pfam00195	Chal_sti_synt_N	Chalcone and stilbene synthases, N-terminal domain. The C-terminal domain of Chalcone synthase is reported to be structurally similar to domains in thiolase and beta-ketoacyl synthase. The differences in activity are accounted for by differences in this N-terminal domain.	GO:0009813|flavonoid biosynthetic process;	.	GO:0042802|identical protein binding;GO:0016747|transferase activity, transferring acyl groups other than amino-acyl groups;	K17212	CUS; bisdemethoxycurcumin synthase [EC:2.3.1.211]
OS07G0565800	1337	52	57	408.19	0	7	20	9.68839	42.1318	5.39684	0.000270292	0.0373785	up	yes	OS07G0565800	protein_coding	chr7:22696014-22696695:-	gi|1002283748|ref|XP_015646197.1|	455	2e-54	PREDICTED: putative cell wall protein [Oryza sativa Japonica Group]	gi|1002283747|ref|XM_015790711.1|	682	0	PREDICTED: Oryza sativa Japonica Group putative cell wall protein (LOC4343628), mRNA	.	.	.	.	.	.	.	.	pfam10412	TrwB_AAD_bind	Type IV secretion-system coupling protein DNA-binding domain. The plasmid conjugative coupling protein TrwB forms hexamers from six structurally very similar protomers. This hexamer contains a central channel running from the cytosolic pole (made up by the AADs) to the membrane pole ending at the transmembrane pore shaped by 12 transmembrane helices, rendering an overall mushroom-like structure. …	.	.	.	.	.
OS07G0592600	27	92	28	45.0147	2	5	1	3.17245	14.1893	3.82673	0.00037387	0.0494261	up	yes	GH3.8	protein_coding	chr7:24149718-24152074:-	gi|1002286982|ref|XP_015647797.1|	3227	0	PREDICTED: probable indole-3-acetic acid-amido synthetase GH3.8 [Oryza sativa Japonica Group]	gi|32986402|dbj|AK101193.1|	2254	0	Oryza sativa Japonica Group cDNA clone:J033030I03, full insert sequence	Q0D4Z6	1247	0	Probable indole-3-acetic acid-amido synthetase GH3.8	.	.	.	.	pfam03321	GH3	GH3 auxin-responsive promoter.	.	.	GO:0016874|ligase activity;	K14487	GH3; auxin responsive GH3 gene family
OS07G0605400	1998	2305	1982	1938.47	391	192	324	316.953	6.11595	2.61258	2.26854e-19	9.53694e-16	up	yes	OS07G0605400	protein_coding	chr7:24809650-24810354:+	gi|222637420|gb|EEE67552.1|	275	2e-27	hypothetical protein OsJ_25048 [Oryza sativa Japonica Group]	gi|1002282040|ref|XM_015789826.1|	705	0	PREDICTED: Oryza sativa Japonica Group protein EGG APPARATUS-1 (LOC4343852), mRNA	Q5G8Z3	53.9	2e-08	Protein EGG APPARATUS-1	.	.	.	.	pfam15240	Pro-rich	Proline-rich. This family includes several eukaryotic proline-rich proteins.	GO:0007338|single fertilization;	GO:0016021|integral component of membrane;	.	.	.
OS07G0621800	98	32	26	45.9785	2	1	5	2.73348	16.8205	4.07215	6.96658e-07	0.000261495	up	yes	OS07G0621800	protein_coding	chr7:25696895-25704080:-	gi|1002284098|ref|XP_015646373.1|	1952	0	PREDICTED: alcohol dehydrogenase-like 2 [Oryza sativa Japonica Group]	gi|1002284097|ref|XM_015790887.1|	1373	0	PREDICTED: Oryza sativa Japonica Group alcohol dehydrogenase-like 2 (LOC4343942), mRNA	Q9SK87	431	1e-146	Alcohol dehydrogenase-like 2	YPO1502	298	2e-95	COG1062	pfam08240	ADH_N	Alcohol dehydrogenase GroES-like domain. This is the catalytic domain of alcohol dehydrogenases. Many of them contain an inserted zinc binding domain. This domain has a GroES-like structure.	.	GO:0005829|cytosol;	GO:0004022|alcohol dehydrogenase (NAD) activity;GO:0008270|zinc ion binding;	K00121	frmA, ADH5, adhC; S-(hydroxymethyl)glutathione dehydrogenase / alcohol dehydrogenase [EC:1.1.1.284 1.1.1.1]
OS07G0658600	2222	2	46	636.029	9	9	20	13.4552	47.27	5.56285	2.68038e-26	2.81707e-22	up	yes	OS07G0658600	protein_coding	chr7:27746066-27747742:+	gi|1002282902|ref|XP_015645746.1|	2051	0	PREDICTED: protein ASPARTIC PROTEASE IN GUARD CELL 2 [Oryza sativa Japonica Group]	gi|937924750|dbj|AP014963.1|	1677	0	Oryza sativa Japonica Group DNA, chromosome 7, cultivar: Nipponbare, complete sequence	Q6F4N5	342	8e-110	Aspartyl protease 25	.	.	.	.	pfam14541	TAXi_C	Xylanase inhibitor C-terminal. The N- and C-termini of the members of this family are jointly necessary for creating the catalytic pocket necessary for cleaving xylasnase. Phytopathogens produce xylanase that destroys plant cells, so its destruction through proteolysis is vital for plant-survival.	GO:0030163|protein catabolic process;GO:0006508|proteolysis;	GO:0048046|apoplast;GO:0009505|plant-type cell wall;	GO:0004190|aspartic-type endopeptidase activity;	.	.
OS07G0668300	812	21	7	235.169	8	9	28	15.7775	14.9053	3.89776	2.47257e-05	0.00538585	up	yes	OS07G0668300	protein_coding	chr7:28222585-28224898:-	gi|1002282546|ref|XP_015645564.1|	945	0	PREDICTED: GDSL esterase/lipase At2g23540 isoform X2 [Oryza sativa Japonica Group]	gi|32971140|dbj|AK061122.1|	1666	0	Oryza sativa Japonica Group cDNA clone:006-207-G04, full insert sequence	Q9M2R9	111	1e-111	GDSL esterase/lipase At3g50400	.	.	.	.	pfam00657	Lipase_GDSL	GDSL-like Lipase/Acylhydrolase.	GO:0016042|lipid catabolic process;	GO:0005576|extracellular region;	GO:0016788|hydrolase activity, acting on ester bonds;	.	.
OS08G0106600	80	0	0	22.3057	0	0	1	0.330378	67.5156	6.07715	1.08904e-05	0.00261618	up	yes	OS08G0106600	protein_coding	chr8:328874-330017:+	gi|937928540|dbj|BAT03456.1|	691	2e-85	Os08g0106600, partial [Oryza sativa Japonica Group]	gi|937928473|dbj|AP014964.1|	1144	0	Oryza sativa Japonica Group DNA, chromosome 8, cultivar: Nipponbare, complete sequence	.	.	.	.	.	.	.	.	pfam15038	Jiraiya	Jiraiya. Jiraiya inhibits bone morphogenetic protein (BMP) signaling during embryogenesis. The human member of this family is TMEM221.	.	.	.	.	.
OS08G0167800	95	147	79	98.2162	3	5	0	3.1628	31.0535	4.95668	5.58165e-05	0.0103829	up	yes	OS08G0167800	protein_coding	chr8:3961276-3965426:+	gi|937929081|dbj|BAT03997.1|	1718	0	Os08g0167800 [Oryza sativa Japonica Group]	gi|1002288172|ref|XR_001547929.1|	1503	0	PREDICTED: Oryza sativa Japonica Group zingiberene synthase (LOC9269911), misc_RNA	C5YHI2	265	0	Beta-sesquiphellandrene synthase	.	.	.	.	pfam01397	Terpene_synth	Terpene synthase, N-terminal domain. It has been suggested that this gene family be designated tps (for terpene synthase). It has been split into six subgroups on the basis of phylogeny, called tpsa-tpsf. tpsa includes vetispiridiene synthase, 5-epi- aristolochene synthase, and (+)-delta-cadinene synthase. tpsb includes (-)-limonene synthase. tpsc includes kaurene synthase A. tpsd includes taxadi…	GO:0006952|defense response;GO:0016114|terpenoid biosynthetic process;	GO:0005737|cytoplasm;	GO:0000287|magnesium ion binding;GO:0010333|terpene synthase activity;	.	.
OS08G0168000	1628	4428	1974	2474.46	82	46	27	55.466	44.6122	5.47937	8.10331e-16	2.27109e-12	up	yes	OS08G0168000	protein_coding	chr8:3972195-3977096:+	gi|937929082|dbj|BAT03998.1|	3038	0	Os08g0168000 [Oryza sativa Japonica Group]	gi|1002289031|ref|XM_015793324.1|	1730	0	PREDICTED: Oryza sativa Japonica Group zingiberene synthase (LOC4344755), mRNA	C5YHI2	789	0	Beta-sesquiphellandrene synthase	.	.	.	.	pfam03936	Terpene_synth_C	Terpene synthase family, metal binding domain. It has been suggested that this gene family be designated tps (for terpene synthase). It has been split into six subgroups on the basis of phylogeny, called tpsa-tpsf. tpsa includes vetispiridiene synthase, 5-epi- aristolochene synthase, and (+)-delta-cadinene synthase. tpsb includes (-)-limonene synthase. tpsc includes kaurene synthase A. tpsd inclu…	GO:0006952|defense response;GO:0016114|terpenoid biosynthetic process;	GO:0005737|cytoplasm;	GO:0000287|magnesium ion binding;GO:0010333|terpene synthase activity;	.	.
OS08G0331900	131	327	108	172.694	32	27	51	38.996	4.42849	2.14682	1.26697e-05	0.00299232	up	yes	OS08G0331900	protein_coding	chr8:14675041-14676325:+	gi|38424017|dbj|BAD01677.1|	1541	0	putative protein kinase Xa21 [Oryza sativa Japonica Group]	gi|1002287635|ref|XM_015792638.1|	1285	0	PREDICTED: Oryza sativa Japonica Group probable LRR receptor-like serine/threonine-protein kinase At3g47570 (LOC4345294), transcript variant X2, mRNA	C0LGP4	255	5e-74	Probable LRR receptor-like serine/threonine-protein kinase At3g47570	.	.	.	.	pfam00069	Pkinase	Protein kinase domain.	.	GO:0016021|integral component of membrane;GO:0005886|plasma membrane;	GO:0005524|ATP binding;GO:0004674|protein serine/threonine kinase activity;	.	.
OS08G0356700	143	219	202	175.845	15	36	27	29.5755	5.94562	2.57183	0.000187048	0.0280499	up	yes	OS08G0356700	protein_coding	chr8:16319988-16322061:-	gi|1002288835|ref|XP_015648713.1|	2506	0	PREDICTED: uncharacterized protein LOC4345360 [Oryza sativa Japonica Group]	gi|1002288834|ref|XM_015793227.1|	1973	0	PREDICTED: Oryza sativa Japonica Group uncharacterized LOC4345360 (LOC4345360), mRNA	.	.	.	.	.	.	.	.	pfam03140	DUF247	Plant protein of unknown function. The function of the plant proteins constituting this family is unknown.	.	.	.	.	.
OS08G0433400	160	60	11	66.5517	12	10	5	9.90191	6.7211	2.7487	3.35355e-05	0.00694499	up	yes	OS08G0433400	protein_coding	chr8:21019546-21021361:-	gi|1002291938|ref|XP_015650319.1|	1301	3e-173	PREDICTED: myb-related protein 308 [Oryza sativa Japonica Group]	gi|32969486|dbj|AK059468.1|	1720	0	Oryza sativa Japonica Group cDNA clone:001-028-D10, full insert sequence	Q7XBH4	154	3e-41	Myb-related protein Myb4	ECU11g1690	73.6	7e-14	COG5147	pfam00249	Myb_DNA-binding	Myb-like DNA-binding domain. This family contains the DNA binding domains from Myb proteins, as well as the SANT domain family.	GO:0006355|regulation of transcription, DNA-templated;GO:0006351|transcription, DNA-templated;	GO:0005634|nucleus;	GO:0003677|DNA binding;	K09422	MYBP; myb proto-oncogene protein, plant
OS08G0434500	100	42	99	74.7687	11	5	10	9.03246	8.27777	3.04924	3.41036e-06	0.00098349	up	yes	OS08G0434500	protein_coding	chr8:21078139-21079066:+	gi|937930667|dbj|BAT05583.1|	394	2e-46	Os08g0434500 [Oryza sativa Japonica Group]	gi|1002287787|ref|XM_015792718.1|	183	6e-90	PREDICTED: Oryza sativa Japonica Group probable mannan synthase 11 (LOC4345658), transcript variant X1, mRNA	Q6YWK8	70.1	3e-13	Probable mannan synthase 11	.	.	.	.	pfam11702	DUF3295	Protein of unknown function (DUF3295). This family is conserved in fungi but the function is not known.	GO:0071555|cell wall organization;	GO:0000139|Golgi membrane;GO:0016021|integral component of membrane;	GO:0016757|transferase activity, transferring glycosyl groups;	.	.
OS08G0457600	2464	2264	2809	2341.59	34502	2139	2564	12854.5	0.182161	-2.45672	6.79231e-07	0.000257251	down	yes	RSH2	protein_coding	chr8:22446547-22450402:+	gi|1002292573|ref|XP_015650642.1|	3375	0	PREDICTED: probable GTP diphosphokinase RSH2, chloroplastic [Oryza sativa Japonica Group]	gi|1002292572|ref|XM_015795156.1|	2818	0	PREDICTED: Oryza sativa Japonica Group probable GTP diphosphokinase RSH2, chloroplastic (LOC4345756), mRNA	Q7XAP4	1304	0	Probable GTP diphosphokinase RSH2, chloroplastic	slr1325	295	2e-85	COG0317	pfam13328	HD_4	HD domain. HD domains are metal dependent phosphohydrolases.	GO:0015969|guanosine tetraphosphate metabolic process;GO:0042594|response to starvation;	GO:0009507|chloroplast;	GO:0005524|ATP binding;GO:0005525|GTP binding;GO:0008728|GTP diphosphokinase activity;GO:0008893|guanosine-3',5'-bis(diphosphate) 3'-diphosphatase activity;GO:0016301|kinase activity;	.	.
OS08G0460000	49555	1081	1553	14680.1	3672	1989	2529	2888.66	5.08197	2.34539	2.65292e-14	5.31089e-11	up	yes	GER5	protein_coding	chr8:22558107-22559044:-	gi|1002288695|ref|XP_015648639.1|	925	1e-122	PREDICTED: germin-like protein 8-14 [Oryza sativa Japonica Group]	gi|937928473|dbj|AP014964.1|	938	0	Oryza sativa Japonica Group DNA, chromosome 8, cultivar: Nipponbare, complete sequence	Q6ZBZ2	360	7e-124	Germin-like protein 8-14	.	.	.	.	pfam00190	Cupin_1	Cupin. This family represents the conserved barrel domain of the 'cupin' superfamily ('cupa' is the Latin term for a small barrel). This family contains 11S and 7S plant seed storage proteins, and germins. Plant seed storage proteins provide the major nitrogen source for the developing plant.	GO:0033609|oxalate metabolic process;	GO:0048046|apoplast;GO:0005618|cell wall;	GO:0030145|manganese ion binding;GO:0045735|nutrient reservoir activity;GO:0046564|oxalate decarboxylase activity;	.	.
OS08G0466200	10	65	32	33.4923	1	0	0	0.320735	104.423	6.7063	4.52191e-08	2.71573e-05	up	yes	HAK4	protein_coding	chr8:22904756-22908287:+	gi|1002290212|ref|XP_015649439.1|	3176	0	PREDICTED: probable potassium transporter 4 [Oryza sativa Japonica Group]	gi|1002290211|ref|XM_015793953.1|	2573	0	PREDICTED: Oryza sativa Japonica Group probable potassium transporter 4 (LOC4345789), mRNA	Q6YSA9	1228	0	Probable potassium transporter 4	mll1417	261	8e-75	COG3158	pfam02705	K_trans	K+ potassium transporter. This is a family of K+ potassium transporters that are conserved across phyla, having both bacterial (KUP), yeast (HAK), and plant (AtKT) sequences as members.	.	GO:0016021|integral component of membrane;GO:0016020|membrane;	GO:0015079|potassium ion transmembrane transporter activity;	.	.
OS08G0477100	0	2067	0	624.984	0	1	7	2.75276	227.039	7.8268	0.000131088	0.0212777	up	yes	OS08G0477100	protein_coding	chr8:23502960-23505306:-	gi|1002289423|ref|XP_015649017.1|	2292	0	PREDICTED: patatin-like protein 2 [Oryza sativa Japonica Group]	gi|1002289422|ref|XM_015793531.1|	1701	0	PREDICTED: Oryza sativa Japonica Group patatin-like protein 2 (LOC4345832), transcript variant X1, mRNA	O48723	481	1e-164	Patatin-like protein 2	VC0178	103	3e-23	COG3621	pfam01734	Patatin	Patatin-like phospholipase. This family consists of various patatin glycoproteins from plants. The patatin protein accounts for up to 40% of the total soluble protein in potato tubers. Patatin is a storage protein but it also has the enzymatic activity of lipid acyl hydrolase, catalyzing the cleavage of fatty acids from membrane lipids. Members of this family have been found also in vertebrates.	GO:0071456|cellular response to hypoxia;GO:0051607|defense response to virus;GO:0016042|lipid catabolic process;GO:0006629|lipid metabolic process;GO:0031408|oxylipin biosynthetic process;GO:0009626|plant-type hypersensitive response;GO:0046686|response to cadmium ion;	GO:0005737|cytoplasm;GO:0016020|membrane;	GO:0047372|acylglycerol lipase activity;GO:0016298|lipase activity;GO:0004620|phospholipase activity;	.	.
OS08G0514000	42	219	55	96.921	10	16	24	18.1783	5.33167	2.41459	4.24911e-05	0.00823193	up	yes	OS08G0514000	protein_coding	chr8:25493856-25494860:+	gi|937931308|dbj|BAT06224.1|	1447	0	Os08g0514000 [Oryza sativa Japonica Group]	gi|937928473|dbj|AP014964.1|	1005	0	Oryza sativa Japonica Group DNA, chromosome 8, cultivar: Nipponbare, complete sequence	Q9SZD5	111	2e-25	L-type lectin-domain containing receptor kinase V.9	.	.	.	.	pfam00139	Lectin_legB	Legume lectin domain.	.	GO:0016021|integral component of membrane;GO:0005886|plasma membrane;	GO:0005524|ATP binding;GO:0030246|carbohydrate binding;GO:0004674|protein serine/threonine kinase activity;	.	.
OS08G0524400	2174	309	136	746.551	108	24	100	78.2401	9.5418	3.25426	1.08548e-05	0.00261618	up	yes	OS08G0524400	protein_coding	chr8:26086563-26087515:+	gi|1002292577|ref|XP_015650644.1|	740	9e-94	PREDICTED: auxin-induced in root cultures protein 12 [Oryza sativa Japonica Group]	gi|1002292576|ref|XM_015795158.1|	953	0	PREDICTED: Oryza sativa Japonica Group auxin-induced in root cultures protein 12 (LOC4346085), mRNA	Q94BT2	117	5e-29	Auxin-induced in root cultures protein 12	.	.	.	.	pfam04526	DUF568	Protein of unknown function (DUF568). Family of uncharacterized plant proteins.	GO:0009734|auxin-activated signaling pathway;GO:0055114|oxidation-reduction process;	GO:0031225|anchored component of membrane;GO:0005886|plasma membrane;	GO:0046872|metal ion binding;	.	.
OS09G0279200	110	5	1	32.5274	1	1	0	0.760855	42.7511	5.41789	7.06507e-07	0.000262846	up	yes	OS09G0279200	protein_coding	chr9:5856235-5857106:-	gi|1002295316|ref|XP_015611091.1|	514	4e-61	PREDICTED: uncharacterized protein LOC4346602 [Oryza sativa Japonica Group]	gi|937931852|dbj|AP014965.1|	872	0	Oryza sativa Japonica Group DNA, chromosome 9, cultivar: Nipponbare, complete sequence	.	.	.	.	.	.	.	.	pfam05553	DUF761	Cotton fibre expressed protein. This family consists of several plant proteins of unknown function. Three of the sequences (from Gossypium hirsutum) in this family are described as cotton fibre expressed proteins. The remaining sequences, found in Arabidopsis thaliana, are uncharacterized.	.	.	.	.	.
OS09G0323500	3760	9	44	1066.28	11	12	3	9.80066	108.797	6.76549	3.62468e-13	6.09526e-10	up	yes	OS09G0323500	protein_coding	chr9:9476484-9478842:-	gi|1002294876|ref|XP_015610870.1|	1400	0	PREDICTED: transport and Golgi organization 2 homolog [Oryza sativa Japonica Group]	gi|1002294875|ref|XM_015755384.1|	1102	0	PREDICTED: Oryza sativa Japonica Group transport and Golgi organization 2 homolog (LOC4346725), mRNA	P54797	136	2e-35	Transport and Golgi organization 2 homolog	BH1727	137	1e-36	COG3332	pfam05742	NRDE	NRDE protein. In eukaryotes this family is predicted to play a role in protein secretion and Golgi organisation. In plants this family includes Solanum habrochaites Cwp, which is involved in water permeability in the cuticles of fruit. Mouse T10 has been found to be expressed during early embryogenesis. This protein contains a conserved NRDE motif.	.	GO:0005739|mitochondrion;	.	.	.
OS09G0417800	895	1868	1020	1166.59	266	293	212	284.311	4.10323	2.03676	7.51445e-07	0.000274702	up	yes	WRKY62	protein_coding	chr9:14992943-14994888:-	gi|1002294646|ref|XP_015610755.1|	1132	5e-151	PREDICTED: probable WRKY transcription factor 40 [Oryza sativa Japonica Group]	gi|1002294645|ref|XM_015755269.1|	1190	0	PREDICTED: Oryza sativa Japonica Group probable WRKY transcription factor 40 (LOC4347070), mRNA	Q6EPZ0	440	3e-152	WRKY transcription factor WRKY62	.	.	.	.	pfam03106	WRKY	WRKY DNA -binding domain.	GO:0006952|defense response;GO:1900425|negative regulation of defense response to bacterium;GO:0009617|response to bacterium;GO:0010200|response to chitin;GO:0009620|response to fungus;GO:0009751|response to salicylic acid;GO:0006351|transcription, DNA-templated;	GO:0005634|nucleus;	GO:0005524|ATP binding;GO:0043565|sequence-specific DNA binding;GO:0003700|transcription factor activity, sequence-specific DNA binding;	.	.
OS09G0425400	64	8	1	20.6088	0	1	0	0.44012	46.8253	5.54922	0.000132735	0.0214622	up	yes	OS09G0425400	protein_coding	chr9:15426334-15426911:+	.	.	.	.	gi|937931852|dbj|AP014965.1|	578	0	Oryza sativa Japonica Group DNA, chromosome 9, cultivar: Nipponbare, complete sequence	.	.	.	.	.	.	.	.	pfam13388	DUF4106	Protein of unknown function (DUF4106). This family of proteins are found in large numbers in the Trichomonas vaginalis proteome. The function of this protein is unknown.	.	.	.	.	.
OS09G0427125	483	8	29	147.104	24	10	10	15.4026	9.55057	3.25559	1.1794e-08	8.1282e-06	up	yes	OS09G0427125	protein_coding	chr9:15505395-15506163:-	gi|218202180|gb|EEC84607.1|	377	7e-43	hypothetical protein OsI_31437 [Oryza sativa Indica Group]	gi|932283291|gb|CP012617.1|	728	0	Oryza sativa Indica Group cultivar RP Bio-226 chromosome 9 sequence	.	.	.	.	.	.	.	.	pfam14735	HAUS4	HAUS augmin-like complex subunit 4. This family includes HAUS augmin-like complex subunit 4. The HAUS augmin-like complex contributes to mitotic spindle assembly, maintenance of chromosome integrity and completion of cytokinesis.	.	.	.	.	.
OS09G0471800	194	376	153	220.615	48	33	58	49.0812	4.4949	2.16829	1.86985e-06	0.000595561	up	yes	OS09G0471800	protein_coding	chr9:18002520-18008036:-	gi|1002295059|ref|XP_015610956.1|	2513	0	PREDICTED: putative wall-associated receptor kinase-like 16 [Oryza sativa Japonica Group]	gi|32981383|dbj|AK071360.1|	2449	0	Oryza sativa Japonica Group cDNA clone:J023090B05, full insert sequence	Q9LMP1	498	9e-163	Wall-associated receptor kinase 2	lin1934_1	86.7	2e-17	COG0515	pfam07714	Pkinase_Tyr	Protein tyrosine kinase.	GO:0007166|cell surface receptor signaling pathway;GO:0009992|cellular water homeostasis;GO:0009311|oligosaccharide metabolic process;GO:0009751|response to salicylic acid;GO:0009826|unidimensional cell growth;	GO:0005623|cell;GO:0016021|integral component of membrane;	GO:0005524|ATP binding;GO:0005509|calcium ion binding;GO:0030247|polysaccharide binding;GO:0004674|protein serine/threonine kinase activity;	.	.
OS09G0473600	232	8	11	70.9039	10	7	4	7.6097	9.31757	3.21995	3.41555e-06	0.00098349	up	yes	OS09G0473600	protein_coding	chr9:18097456-18098276:+	gi|222641762|gb|EEE69894.1|	744	1e-96	hypothetical protein OsJ_29728 [Oryza sativa Japonica Group]	gi|937931852|dbj|AP014965.1|	821	0	Oryza sativa Japonica Group DNA, chromosome 9, cultivar: Nipponbare, complete sequence	.	.	.	.	.	.	.	.	pfam10150	RNase_E_G	Ribonuclease E/G family. Ribonuclease E and Ribonuclease G are related enzymes that cleave a wide variety of RNAs.	.	.	.	.	.
OS09G0502100	274	72	24	106.455	27	10	29	22.642	4.70165	2.23317	0.000171049	0.02661	up	yes	OS09G0502100	protein_coding	chr9:19425231-19426486:-	gi|255679033|dbj|BAF25499.2|	1925	0	Os09g0502100 [Oryza sativa Japonica Group]	gi|937931852|dbj|AP014965.1|	1256	0	Oryza sativa Japonica Group DNA, chromosome 9, cultivar: Nipponbare, complete sequence	.	.	.	.	.	.	.	.	pfam07263	DMP1	Dentin matrix protein 1 (DMP1). This family consists of several mammalian dentin matrix protein 1 (DMP1) sequences. The dentin matrix acidic phosphoprotein 1 (DMP1) gene has been mapped to human chromosome 4q21. DMP1 is a bone and teeth specific protein initially identified from mineralised dentin. DMP1 is primarily localized in the nuclear compartment of undifferentiated osteoblasts. In the nucl…	.	.	.	.	.
OS09G0509500	302	4514	207	1520.55	235	50	253	180.964	8.4025	3.07082	0.000139502	0.0224699	up	yes	OS09G0509500	protein_coding	chr9:19775385-19780571:-	gi|125606286|gb|EAZ45322.1|	1751	0	hypothetical protein OsJ_29965 [Oryza sativa Japonica Group]	gi|1002297747|ref|XM_015756818.1|	2087	0	PREDICTED: Oryza sativa Japonica Group acyltransferase-like protein At1g54570, chloroplastic (LOC4347534), mRNA	Q9LW26	208	7e-148	Acyltransferase-like protein At3g26840, chloroplastic	.	.	.	.	pfam12697	Abhydrolase_6	Alpha/beta hydrolase family. This family contains alpha/beta hydrolase enzymes of diverse specificity.	GO:0033306|phytol metabolic process;GO:0019432|triglyceride biosynthetic process;	GO:0009507|chloroplast;GO:0010287|plastoglobule;	GO:0004144|diacylglycerol O-acyltransferase activity;	.	.
OS10G0148100	8398	76	138	2412.17	26	23	84	46.2136	52.1961	5.70587	6.66669e-08	3.68773e-05	up	yes	OS10G0148100	protein_coding	chr10:2897688-2899059:-	gi|1002302422|ref|XP_015614596.1|	896	1e-116	PREDICTED: proline-rich protein 2 [Oryza sativa Japonica Group]	gi|1002302421|ref|XM_015759110.1|	1082	0	PREDICTED: Oryza sativa Japonica Group proline-rich protein 2 (LOC4348110), mRNA	Q9T0I5	63.2	1e-09	Proline-rich protein 4	.	.	.	.	pfam01190	Pollen_Ole_e_I	Pollen proteins Ole e I like.	.	GO:0005618|cell wall;GO:0005576|extracellular region;	.	.	.
[truncated: 45 more rows]

## Sheet: NIL48-NIL0
Gene	NIL48-1_count	NIL48-2_count	NIL48-3_count	NIL48_normalize	NIL0-1_count	NIL0-2_count	NIL0-3_count	NIL0_normalize	FoldChange	Log2FoldChange	pval	padj	Up/Down	Significant	GeneName	Biotype	Position	NR:Seq-id	NR:Score	NR:Evalue	NR:Description	NT:Seq-id	NT:Score	NT:Evalue	NT:Description	Uniprot:UniProtKB-AC	Uniprot:Score	Uniprot:Evalue	Uniprot:Description	COG:gene	COG:Score	COG:Eval	COG:num	Pfam:pfam_ID	Pfam:pfam_Name	Pfam:pfam_Description	GO:biological_process	GO:cellular_component	GO:molecular_function	KEGG:KO	KEGG:Description
[truncated: 1,958 more rows]
