# Supplementary material for: Comparative transcriptome-wide identification and differential expression of genes and lncRNAs in rice near-isogenic line (KW-Bph36-NIL) in response to BPH feeding
Source: Front Plant Sci. 2023 Feb 17;13:1095602. doi: 10.3389/fpls.2022.1095602 (PMC9981640; doi:10.3389/fpls.2022.1095602)
Supplement: Supplementary Table 6 — Total DEGs identified among different time points. [file Table_6.xlsx]

## Sheet: Sheet1
Gene	Treatment	NIL-1_count	NIL-2_count	NIL-3_count	NIL_normalize	KW-1_count	KW-2_count	KW-3_count	KW_normalize	FoldChange	Log2FoldChange	pval	padj	Up/Down	Significant	GeneName	Biotype	Position	NR:Seq-id	NR:Score	NR:Evalue	NR:Description	NT:Seq-id	NT:Score	NT:Evalue	NT:Description	Uniprot:UniProtKB-AC	Uniprot:Score	Uniprot:Evalue	Uniprot:Description	COG:gene	COG:Score	COG:Eval	COG:num	Pfam:pfam_ID	Pfam:pfam_Name	Pfam:pfam_Description	GO:biological_process	GO:cellular_component	GO:molecular_function	KEGG:KO	KEGG:Description
OS01G0104200	0	2	3	5	3.81795	1	52	88	41.0965	0.0929022	-3.42814	3.71114e-05	0.000674409	down	yes	OS01G0104200	protein_coding	chr1:216212-217345:+	gi|125524070|gb|EAY72184.1|	1357	0	hypothetical protein OsI_00036 [Oryza sativa Indica Group]	gi|1002233615|ref|XM_015765518.1|	1020	0	PREDICTED: Oryza sativa Japonica Group NAC transcription factor 29 (LOC4326293), mRNA	A0SPJ3	223	2e-67	NAC transcription factor NAM-A1	.	.	.	.	pfam02365	NAM	No apical meristem (NAM) protein. This is a family of no apical meristem (NAM) proteins these are plant development proteins. Mutations in NAM result in the failure to develop a shoot apical meristem in petunia embryos. NAM is indicated as having a role in determining positions of meristems and primordial. One member of this family NAP (NAC-like, activated by AP3/PI) is encoded by the target gene…	GO:0006355|regulation of transcription, DNA-templated;GO:0006351|transcription, DNA-templated;	GO:0005634|nucleus;	GO:0003677|DNA binding;	.	.
OS01G0109201	0	64	69	47	70.5484	4	1	2	2.00011	35.2723	5.14046	6.12679e-08	2.23063e-06	up	yes	OS01G0109201	protein_coding	chr1:498612-506251:-	gi|1002235246|ref|XP_015621837.1|	2816	0	PREDICTED: deoxynucleoside triphosphate triphosphohydrolase SAMHD1 homolog isoform X2 [Oryza sativa Japonica Group]	gi|116014019|dbj|AK241068.1|	2040	0	Oryza sativa Japonica Group cDNA, clone: J065066G22, full insert sequence	B0G107	311	1e-95	Deoxynucleoside triphosphate triphosphohydrolase SAMHD1 homolog	PAB2116	150	2e-38	COG1078	pfam01966	HD	HD domain. HD domains are metal dependent phosphohydrolases.	GO:0051607|defense response to virus;GO:0006203|dGTP catabolic process;	GO:0005634|nucleus;	GO:0008832|dGTPase activity;GO:0046872|metal ion binding;	.	.
OS01G0113200	0	7	41	48	38.2551	163	145	495	226.102	0.169194	-2.56325	0.00261419	0.0251149	down	yes	OS01G0113200	protein_coding	chr1:720673-723317:-	gi|937894058|dbj|BAS70038.1|	2127	0	Os01g0113200 [Oryza sativa Japonica Group]	gi|116010720|dbj|AK241355.1|	1944	0	Oryza sativa Japonica Group cDNA, clone: J065150L24, full insert sequence	P93604	345	0	Rust resistance kinase Lr10	.	.	.	.	pfam00069	Pkinase	Protein kinase domain.	.	GO:0016021|integral component of membrane;GO:0005886|plasma membrane;	GO:0005524|ATP binding;GO:0004674|protein serine/threonine kinase activity;	.	.
OS01G0113300	0	5	7	8	7.76052	45	55	170	76.291	0.101723	-3.29729	6.58732e-07	1.88612e-05	down	yes	OS01G0113300	protein_coding	chr1:723693-726099:+	gi|1002231055|ref|XP_015610927.1|	3469	0	PREDICTED: probable receptor-like protein kinase At1g67000 isoform X1 [Oryza sativa Japonica Group]	gi|37988228|dbj|AK111565.1|	2245	0	Oryza sativa Japonica Group cDNA clone:J013071F06, full insert sequence	P93604	344	5e-106	Rust resistance kinase Lr10	L138452_1	92	6e-19	COG0515	pfam00069	Pkinase	Protein kinase domain.	.	GO:0016021|integral component of membrane;GO:0005886|plasma membrane;	GO:0005524|ATP binding;GO:0004674|protein serine/threonine kinase activity;	.	.
OS01G0113500	0	0	1	0	0.472067	2	0	45	12.4824	0.0378184	-4.72477	0.00202518	0.0204518	down	yes	OS01G0113500	protein_coding	chr1:734071-737556:+	gi|1002231059|ref|XP_015610945.1|	3344	0	PREDICTED: probable receptor-like protein kinase At5g39020 isoform X1 [Oryza sativa Japonica Group]	gi|116012683|dbj|AK243318.1|	2542	0	Oryza sativa Japonica Group cDNA, clone: J100056K06, full insert sequence	P93604	774	0	Rust resistance kinase Lr10	BH2504_1	91.7	5e-19	COG0515	pfam00069	Pkinase	Protein kinase domain.	.	GO:0016021|integral component of membrane;GO:0005886|plasma membrane;	GO:0005524|ATP binding;GO:0004674|protein serine/threonine kinase activity;	.	.
OS01G0113800	0	3	1	2	2.18229	8	8	89	28.528	0.0764967	-3.70846	0.000197594	0.00289154	down	yes	OS01G0113800	protein_coding	chr1:745452-748945:+	gi|1002234070|ref|XP_015621240.1|	3316	0	PREDICTED: probable receptor-like protein kinase At5g39020 [Oryza sativa Japonica Group]	gi|1002234069|ref|XM_015765754.1|	2399	0	PREDICTED: Oryza sativa Japonica Group probable receptor-like protein kinase At5g39020 (LOC4326102), mRNA	P93604	754	0	Rust resistance kinase Lr10	CAC1728_1	92	5e-19	COG0515	pfam00069	Pkinase	Protein kinase domain.	.	GO:0016021|integral component of membrane;GO:0005886|plasma membrane;	GO:0005524|ATP binding;GO:0004674|protein serine/threonine kinase activity;	.	.
OS01G0121400	0	23	25	28	29.2717	2	0	0	0.566884	51.6361	5.69031	0.00201395	0.0203579	up	yes	OS01G0121400	protein_coding	chr1:1198958-1203465:+	gi|1002228903|ref|XP_015640859.1|	1760	0	PREDICTED: uncharacterized protein LOC4326042 [Oryza sativa Japonica Group]	gi|1002228902|ref|XM_015785373.1|	1452	0	PREDICTED: Oryza sativa Japonica Group uncharacterized LOC4326042 (LOC4326042), mRNA	.	.	.	.	.	.	.	.	pfam01425	Amidase	Amidase.	.	.	.	.	.
OS01G0124100	0	197	468	581	487.95	957	867	15454	4655.29	0.104816	-3.25407	6.26816e-06	0.000141563	down	yes	OS01G0124100	protein_coding	chr1:1345118-1346047:-	gi|1002231639|ref|XP_015613509.1|	1176	5e-160	PREDICTED: Bowman-Birk type bran trypsin inhibitor-like [Oryza sativa Japonica Group]	gi|1002231638|ref|XM_015758023.1|	930	0	PREDICTED: Oryza sativa Japonica Group Bowman-Birk type bran trypsin inhibitor-like (LOC4326000), mRNA	Q0JR25	279	3e-91	Bowman-Birk type bran trypsin inhibitor	.	.	.	.	pfam00228	Bowman-Birk_leg	Bowman-Birk serine protease inhibitor family.	.	GO:0005576|extracellular region;	GO:0004867|serine-type endopeptidase inhibitor activity;	.	.
OS01G0124200	0	1263	3466	4209	3514.68	5946	5633	113854	33729.8	0.104201	-3.26255	2.71788e-05	0.000517512	down	yes	OS01G0124200	protein_coding	chr1:1347665-1348723:-	gi|1002231641|ref|XP_015613520.1|	1307	2e-179	PREDICTED: Bowman-Birk type bran trypsin inhibitor [Oryza sativa Japonica Group]	gi|1002231640|ref|XM_015758034.1|	1059	0	PREDICTED: Oryza sativa Japonica Group Bowman-Birk type bran trypsin inhibitor (LOC9268662), mRNA	A2WK50	386	9e-133	Bowman-Birk type bran trypsin inhibitor	.	.	.	.	pfam00228	Bowman-Birk_leg	Bowman-Birk serine protease inhibitor family.	.	GO:0005576|extracellular region;	GO:0004867|serine-type endopeptidase inhibitor activity;	.	.
OS01G0124401	0	97	194	630	341.394	932	504	61818	16802.7	0.0203178	-5.62111	9.83525e-06	0.000211925	down	yes	RBBI3.3	protein_coding	chr1:1353705-1354767:-	gi|1002235658|ref|XP_015622026.1|	1256	2e-171	PREDICTED: Bowman-Birk type bran trypsin inhibitor [Oryza sativa Japonica Group]	gi|1002235657|ref|XM_015766540.1|	1063	0	PREDICTED: Oryza sativa Japonica Group Bowman-Birk type bran trypsin inhibitor (LOC9271230), mRNA	Q0JR25	488	8e-173	Bowman-Birk type bran trypsin inhibitor	.	.	.	.	pfam00228	Bowman-Birk_leg	Bowman-Birk serine protease inhibitor family.	.	GO:0005576|extracellular region;	GO:0004867|serine-type endopeptidase inhibitor activity;	.	.
OS01G0125850	0	86	71	69	86.5574	4	5	11	5.73026	15.1053	3.91699	1.32529e-06	3.57413e-05	up	yes	OS01G0125850	protein_coding	chr1:1413847-1418662:-	gi|1002235377|ref|XP_015621882.1|	3165	0	PREDICTED: 66 kDa stress protein [Oryza sativa Japonica Group]	gi|1002235376|ref|XM_015766396.1|	1829	0	PREDICTED: Oryza sativa Japonica Group 66 kDa stress protein (LOC4326007), mRNA	Q9LV35	852	0	Actin-interacting protein 1-2	.	.	.	.	pfam00400	WD40	WD domain, G-beta repeat.	.	GO:0080008|Cul4-RING E3 ubiquitin ligase complex;GO:0005829|cytosol;	.	.	.
OS01G0127200	0	4	7	3	5.69946	10	15	323	93.4131	0.0610135	-4.03473	7.27879e-08	2.58541e-06	down	yes	LPR5	protein_coding	chr1:1497241-1500606:-	gi|1002229036|ref|XP_015641597.1|	3271	0	PREDICTED: multicopper oxidase LPR1 [Oryza sativa Japonica Group]	gi|1002229035|ref|XM_015786111.1|	2288	0	PREDICTED: Oryza sativa Japonica Group multicopper oxidase LPR1 (LOC9267869), mRNA	F4I4K5	547	0	Multicopper oxidase LPR1	BS_cotA	285	2e-85	COG2132	pfam07732	Cu-oxidase_3	Multicopper oxidase. This entry contains many divergent copper oxidase-like domains that are not recognized by the pfam00394 model.	GO:0016036|cellular response to phosphate starvation;GO:0010073|meristem maintenance;GO:0080167|response to karrikin;	GO:0005783|endoplasmic reticulum;GO:0005789|endoplasmic reticulum membrane;	GO:0005507|copper ion binding;GO:0016682|oxidoreductase activity, acting on diphenols and related substances as donors, oxygen as acceptor;GO:0016722|oxidoreductase activity, oxidizing metal ions;	.	.
OS01G0129550	0	11	23	10	18.0459	0	1	0	0.336759	53.5869	5.74381	7.63083e-05	0.00126979	up	yes	OS01G0129550	protein_coding	chr1:1641526-1642777:+	gi|1002226470|ref|XP_015627046.1|	664	7e-132	PREDICTED: uncharacterized protein LOC4325971 isoform X2 [Oryza sativa Japonica Group]	gi|937893927|dbj|AP014957.1|	1252	0	Oryza sativa Japonica Group DNA, chromosome 1, cultivar: Nipponbare, complete sequence	.	.	.	.	.	.	.	.	pfam07891	DUF1666	Protein of unknown function (DUF1666). These sequences are derived from hypothetical plant proteins of unknown function. The region in question is approximately 250 residues long.	.	.	.	.	.
OS01G0129600	0	1	0	3	1.37291	0	1	537	142.529	0.00963251	-6.69787	9.91472e-08	3.42658e-06	down	yes	OS01G0129600	protein_coding	chr1:1657306-1658388:+	gi|937894223|dbj|BAS70203.1|	1420	0	Os01g0129600, partial [Oryza sativa Japonica Group]	gi|1002229572|ref|XM_015788984.1|	920	0	PREDICTED: Oryza sativa Japonica Group LOB domain-containing protein 40 (LOC4325972), mRNA	Q9M886	92	6e-47	LOB domain-containing protein 41	.	.	.	.	pfam03195	DUF260	Protein of unknown function DUF260.	GO:0006355|regulation of transcription, DNA-templated;	.	.	.	.
OS01G0130500	0	98	84	65	95.4063	2	2	6	2.82914	33.7227	5.07565	8.2581e-09	3.59922e-07	up	yes	OS01G0130500	protein_coding	chr1:1700523-1702512:-	gi|1002236349|ref|XP_015622373.1|	3174	0	PREDICTED: alpha-xylosidase 1 [Oryza sativa Japonica Group]	gi|937893927|dbj|AP014957.1|	1990	0	Oryza sativa Japonica Group DNA, chromosome 1, cultivar: Nipponbare, complete sequence	Q9S7Y7	878	0	Alpha-xylosidase 1	SPAPB24D3.10c	366	1e-112	COG1501	pfam01055	Glyco_hydro_31	Glycosyl hydrolases family 31. Glycosyl hydrolases are key enzymes of carbohydrate metabolizm. Family 31 comprises of enzymes that are, or similar to, alpha- galactosidases.	GO:0071555|cell wall organization;GO:0046686|response to cadmium ion;GO:0045493|xylan catabolic process;GO:0010411|xyloglucan metabolic process;	GO:0048046|apoplast;GO:0005618|cell wall;GO:0009507|chloroplast;GO:0009505|plant-type cell wall;GO:0009506|plasmodesma;	GO:0061634|alpha-D-xyloside xylohydrolase;GO:0046556|alpha-L-arabinofuranosidase activity;GO:0030246|carbohydrate binding;GO:0009044|xylan 1,4-beta-xylosidase activity;GO:0080176|xyloglucan 1,6-alpha-xylosidase activity;	K15925	XYL1; alpha-D-xyloside xylohydrolase [EC:3.2.1.177]
OS01G0131450	0	678	832	590	826.753	23	21	28	21.0052	39.3594	5.29863	8.57243e-18	1.48377e-15	up	yes	OS01G0131450	protein_coding	chr1:1746447-1748328:-	gi|1002232381|ref|XP_015616539.1|	1119	3e-146	PREDICTED: ethylene-responsive transcription factor ERF118 [Oryza sativa Japonica Group]	gi|1002232380|ref|XM_015761053.1|	1706	0	PREDICTED: Oryza sativa Japonica Group ethylene-responsive transcription factor ERF118 (LOC4325981), mRNA	Q9LUM4	61.6	8e-09	Ethylene-responsive transcription factor RAP2-2	.	.	.	.	pfam00847	AP2	AP2 domain. This 60 amino acid residue domain can bind to DNA and is found in transcription factor proteins.	GO:0009873|ethylene-activated signaling pathway;GO:0010468|regulation of gene expression;GO:0001666|response to hypoxia;GO:0006351|transcription, DNA-templated;	GO:0005634|nucleus;	GO:0003677|DNA binding;GO:0003700|transcription factor activity, sequence-specific DNA binding;	K09286	EREBP; EREBP-like factor
OS01G0132000	0	484	1897	2481	1914.05	5000	4338	35916	12388.3	0.154505	-2.69427	0.00189514	0.0193567	down	yes	OS01G0132000	protein_coding	chr1:1760310-1761065:-	gi|1002225587|ref|XP_015622812.1|	455	4e-55	PREDICTED: Bowman-Birk type wound-induced proteinase inhibitor WIP1 [Oryza sativa Japonica Group]	gi|1002225586|ref|XM_015767326.1|	564	0	PREDICTED: Oryza sativa Japonica Group Bowman-Birk type wound-induced proteinase inhibitor WIP1 (LOC4325794), mRNA	P31862	128	2e-36	Bowman-Birk type wound-induced proteinase inhibitor WIP1	.	.	.	.	pfam00228	Bowman-Birk_leg	Bowman-Birk serine protease inhibitor family.	.	GO:0005576|extracellular region;	GO:0004867|serine-type endopeptidase inhibitor activity;	.	.
OS01G0135000	0	23	11	24	21.2864	2	0	2	1.09646	19.4137	4.279	0.000182031	0.00270124	up	yes	OS01G0135000	protein_coding	chr1:1914497-1916083:+	gi|125524312|gb|EAY72426.1|	654	3e-75	hypothetical protein OsI_00280 [Oryza sativa Indica Group]	gi|37989130|dbj|AK119507.1|	1431	0	Oryza sativa Japonica Group cDNA clone:001-134-F06, full insert sequence	P15718	76.3	2e-13	Putative Pol polyprotein from transposon element Bs1	.	.	.	.	pfam08659	KR	KR domain. This enzymatic domain is part of bacterial polyketide synthases and catalyses the first step in the reductive modification of the beta-carbonyl centres in the growing polyketide chain. It uses NADPH to reduce the keto group to a hydroxy group.	GO:0005975|carbohydrate metabolic process;	.	GO:0046872|metal ion binding;GO:0000166|nucleotide binding;	.	.
OS01G0136700	0	17	8	18	15.7616	31	37	293	98.8304	0.159482	-2.64854	2.62286e-05	0.000501681	down	yes	OS01G0136700	protein_coding	chr1:1971228-1975465:-	gi|937894292|dbj|BAS70272.1|	1697	0	Os01g0136700, partial [Oryza sativa Japonica Group]	gi|937893927|dbj|AP014957.1|	4238	0	Oryza sativa Japonica Group DNA, chromosome 1, cultivar: Nipponbare, complete sequence	P0C5E2	78.6	3e-13	LEAF RUST 10 DISEASE-RESISTANCE LOCUS RECEPTOR-LIKE PROTEIN KINASE-like 1.2	.	.	.	.	pfam14380	WAK_assoc	Wall-associated receptor kinase C-terminal. This WAK_assoc domain is cysteine-rich and lies C-terminal to the binding domain, GUB_WAK_bind, pfam13947.	GO:0007166|cell surface receptor signaling pathway;GO:0071215|cellular response to abscisic acid stimulus;GO:0042631|cellular response to water deprivation;GO:0048573|photoperiodism, flowering;	GO:0016021|integral component of membrane;GO:0005886|plasma membrane;	GO:0005524|ATP binding;GO:0030247|polysaccharide binding;GO:0004674|protein serine/threonine kinase activity;	.	.
OS01G0138400	0	6	32	34	28.8488	73	30	549	176.164	0.163761	-2.61034	0.00473409	0.0402445	down	yes	OS01G0138400	protein_coding	chr1:2053583-2057636:+	gi|1002235058|ref|XP_015621741.1|	2994	0	PREDICTED: probable receptor-like protein kinase At1g67000 [Oryza sativa Japonica Group]	gi|1002235057|ref|XM_015766255.1|	2290	0	PREDICTED: Oryza sativa Japonica Group probable receptor-like protein kinase At1g67000 (LOC4325681), mRNA	F4HQ20	344	2e-105	LEAF RUST 10 DISEASE-RESISTANCE LOCUS RECEPTOR-LIKE PROTEIN KINASE-like 2.5	aq_576	84	8e-17	COG0515	pfam00069	Pkinase	Protein kinase domain.	.	GO:0016021|integral component of membrane;	GO:0005524|ATP binding;GO:0004674|protein serine/threonine kinase activity;	.	.
OS01G0138800	0	18	34	152	74.4819	86	135	7491	2053.38	0.0362728	-4.78497	0.00104614	0.0117944	down	yes	OS01G0138800	protein_coding	chr1:2071843-2073609:+	gi|1002233559|ref|XP_015620976.1|	1990	0	PREDICTED: protein NtpR isoform X2 [Oryza sativa Japonica Group]	gi|1002233558|ref|XM_015765490.1|	1564	0	PREDICTED: Oryza sativa Japonica Group protein NtpR (LOC4325684), transcript variant X2, mRNA	P49865	92.8	9e-20	Protein NtpR	CAC1764	105	7e-25	COG2071	pfam07722	Peptidase_C26	Peptidase C26. These peptidases have gamma-glutamyl hydrolase activity; that is they catalyse the cleavage of the gamma-glutamyl bond in poly-gamma-glutamyl substrates. They are structurally related to pfam00117, but contain extensions in four loops and at the C terminus.	GO:0006541|glutamine metabolic process;	.	GO:0016787|hydrolase activity;	K07010	K07010; putative glutamine amidotransferase
OS01G0141150	0	137	127	111	144.82	12	6	12	8.59934	16.8408	4.07389	3.69087e-08	1.39925e-06	up	yes	OS01G0141150	protein_coding	chr1:2216130-2222523:+	gi|22652796|gb|AAN03820.1|AF499028_1	650	3e-123	AAA-ATPase-like protein [Oryza sativa Japonica Group]	gi|22652795|gb|AF499028.1|	975	0	Oryza sativa (japonica cultivar-group) AAA-ATPase-like protein mRNA, complete cds	Q9ZNT0	214	1e-105	Protein SUPPRESSOR OF K(+) TRANSPORT GROWTH DEFECT 1	.	.	.	.	pfam00004	AAA	ATPase family associated with various cellular activities (AAA). AAA family proteins often perform chaperone-like functions that assist in the assembly, operation, or disassembly of protein complexes.	GO:0007049|cell cycle;GO:0007032|endosome organization;GO:0055075|potassium ion homeostasis;GO:0015031|protein transport;GO:0055078|sodium ion homeostasis;GO:0010091|trichome branching;GO:0007033|vacuole organization;GO:0016192|vesicle-mediated transport;	GO:0005737|cytoplasm;GO:0005771|multivesicular body;GO:0032585|multivesicular body membrane;GO:0005634|nucleus;GO:0009506|plasmodesma;	GO:0005524|ATP binding;GO:0016787|hydrolase activity;	K12196	VPS4; vacuolar protein-sorting-associated protein 4
OS01G0142875	0	251	156	155	212.488	4	4	7	4.33434	49.0243	5.61542	1.52185e-13	1.59089e-11	up	yes	OS01G0142875	protein_coding	chr1:2296049-2297950:-	gi|1002232759|ref|XP_015618289.1|	2299	0	PREDICTED: protein NRT1/ PTR FAMILY 8.2 isoform X2 [Oryza sativa Japonica Group]	gi|1002232760|ref|XM_015762812.1|	1675	0	PREDICTED: Oryza sativa Japonica Group protein NRT1/ PTR FAMILY 8.2 (LOC4325456), transcript variant X4, mRNA	Q9M390	606	0	Protein NRT1/ PTR FAMILY 8.1	ECU11g1050	123	8e-36	COG3104	pfam00854	PTR2	POT family. The POT (proton-dependent oligopeptide transport) family all appear to be proton dependent transporters.	GO:0042938|dipeptide transport;GO:0006807|nitrogen compound metabolic process;GO:0015031|protein transport;GO:0042939|tripeptide transport;	GO:0016021|integral component of membrane;GO:0005886|plasma membrane;GO:0009506|plasmodesma;	GO:0042936|dipeptide transporter activity;GO:0042937|tripeptide transporter activity;	.	.
OS01G0144200	0	15	18	8	16.3602	597	383	404	405.169	0.0403787	-4.63026	1.99132e-12	1.70242e-10	down	yes	OS01G0144200	protein_coding	chr1:2386373-2388597:+	gi|1002231351|ref|XP_015612246.1|	1137	5e-154	PREDICTED: glucose-induced degradation protein 4 homolog [Oryza sativa Japonica Group]	gi|32969758|dbj|AK059740.1|	1056	0	Oryza sativa Japonica Group cDNA clone:006-202-F03, full insert sequence	Q9CPY6	108	3e-26	Glucose-induced degradation protein 4 homolog	SPAC3H1.14	77	8e-16	COG5073	pfam09783	Vac_ImportDeg	Vacuolar import and degradation protein. Members of this family are involved in the negative regulation of gluconeogenesis. They are required for both proteosome-dependent and vacuolar catabolite degradation of fructose-1,6-bisphosphatase (FBPase), where they probably regulate FBPase targeting from the FBPase-containing vesicles to the vacuole.	.	GO:0009507|chloroplast;GO:0009534|chloroplast thylakoid;GO:0009543|chloroplast thylakoid lumen;GO:0009535|chloroplast thylakoid membrane;GO:0009579|thylakoid;GO:0031977|thylakoid lumen;	.	.	.
OS01G0144900	0	39	4	10	18.616	342	306	434	314.905	0.0591164	-4.0803	0.000448796	0.00584067	down	yes	OS01G0144900	protein_coding	chr1:2416643-2418825:+	gi|113531539|dbj|BAF03922.1|	367	2e-38	Os01g0144900 [Oryza sativa Japonica Group]	gi|937893927|dbj|AP014957.1|	2183	0	Oryza sativa Japonica Group DNA, chromosome 1, cultivar: Nipponbare, complete sequence	.	.	.	.	.	.	.	.	.	.	.	.	.	.	.	.
OS01G0145200	0	17	7	22	16.6659	164	85	103	102.382	0.162781	-2.619	1.04938e-05	0.000224511	down	yes	OS01G0145200	protein_coding	chr1:2434793-2438772:+	gi|1002225137|ref|XP_015618398.1|	527	8e-63	PREDICTED: uncharacterized protein LOC9272059 [Oryza sativa Japonica Group]	gi|116012437|dbj|AK243072.1|	1120	0	Oryza sativa Japonica Group cDNA, clone: J100017K24, full insert sequence	.	.	.	.	.	.	.	.	pfam12442	DUF3681	Protein of unknown function (DUF3681). This family of proteins is found in eukaryotes. Proteins in this family are typically between 112 and 212 amino acids in length. There is a single completely conserved residue G that may be functionally important.	.	.	.	.	.
OS01G0145600	0	0	0	2	0.688147	193	127	139	134.279	0.00512477	-7.6083	5.46467e-05	0.000947412	down	yes	OS01G0145600	protein_coding	chr1:2453742-2456495:+	gi|1002226944|ref|XP_015629468.1|	391	5e-43	PREDICTED: uncharacterized protein LOC4325203 isoform X1 [Oryza sativa Japonica Group]	gi|1002226949|ref|XR_001544291.1|	898	0	PREDICTED: Oryza sativa Japonica Group uncharacterized LOC4325203 (LOC4325203), transcript variant X5, misc_RNA	.	.	.	.	.	.	.	.	pfam03227	GILT	Gamma interferon inducible lysosomal thiol reductase (GILT). This family includes the two characterized human gamma-interferon-inducible lysosomal thiol reductase (GILT) sequences. It also contains several other eukaryotic putative proteins with similarity to GILT. The aligned region contains three conserved cysteine residues. In addition, the two GILT sequences possess a C-X(2)-C motif that is s…	.	.	.	.	.
OS01G0147600	0	5	1	2	2.86368	38	27	39	30.1901	0.0948549	-3.39813	0.000170475	0.00254946	down	yes	OS01G0147600	protein_coding	chr1:2573049-2577415:-	gi|937894405|dbj|BAS70385.1|	1188	1e-162	Os01g0147600 [Oryza sativa Japonica Group]	gi|1002228281|ref|XM_015780944.1|	376	0	PREDICTED: Oryza sativa Japonica Group centromere-binding protein 1 (LOC9271871), partial mRNA	.	.	.	.	.	.	.	.	pfam15070	GOLGA2L5	Putative golgin subfamily A member 2-like protein 5. The function of the GOLGA2L5 protein family remains unknown. This family of proteins is thought to be found in the Golgi apparatus of eukaryotes. Proteins in this family are typically between and 840 amino acids in length.	.	.	.	.	.
OS01G0148100	0	1120	909	1245	1239.06	0	0	6	1.58874	779.898	9.60714	1.63418e-10	9.81504e-09	up	yes	OS01G0148100	protein_coding	chr1:2613672-2623190:-	gi|54290325|dbj|BAD61129.1|	2059	0	unknown protein [Oryza sativa Japonica Group]	gi|32977152|dbj|AK067134.1|	2261	0	Oryza sativa Japonica Group cDNA clone:J013094H22, full insert sequence	.	.	.	.	.	.	.	.	pfam04954	SIP	Siderophore-interacting protein.	.	.	.	.	.
OS01G0148400	0	270	239	300	308.033	3	0	0	0.850325	362.253	8.50085	7.29794e-07	2.07272e-05	up	yes	OS01G0148400	protein_coding	chr1:2632618-2637829:+	gi|1002225553|ref|XP_015622643.1|	3079	0	PREDICTED: uncharacterized protein LOC4325215 [Oryza sativa Japonica Group]	gi|1002225552|ref|XM_015767157.1|	2281	0	PREDICTED: Oryza sativa Japonica Group uncharacterized LOC4325215 (LOC4325215), mRNA	.	.	.	.	.	.	.	.	pfam04427	Brix	Brix domain.	.	.	.	.	.
OS01G0148700	0	866	505	845	824.176	0	0	1	0.26479	3112.56	11.6039	2.81633e-38	2.3322e-35	up	yes	OS01G0148700	protein_coding	chr1:2652648-2655564:+	gi|1002224283|ref|XP_015647310.1|	1982	0	PREDICTED: uncharacterized protein LOC4325217 [Oryza sativa Japonica Group]	gi|1002224282|ref|XM_015791824.1|	1478	0	PREDICTED: Oryza sativa Japonica Group uncharacterized LOC4325217 (LOC4325217), mRNA	.	.	.	.	.	.	.	.	pfam07893	DUF1668	Protein of unknown function (DUF1668). The hypothetical proteins found in this family are expressed by Oryza sativa and are of unknown function.	.	.	.	.	.
OS01G0149200	0	232	218	258	270.722	3	1	2	1.71667	157.702	7.30106	1.36685e-18	2.61204e-16	up	yes	OS01G0149200	protein_coding	chr1:2665085-2668967:-	gi|937942018|dbj|BAT16930.1|	1280	0	Os12g0428401 [Oryza sativa Japonica Group]	gi|937893927|dbj|AP014957.1|	3883	0	Oryza sativa Japonica Group DNA, chromosome 1, cultivar: Nipponbare, complete sequence	P0C2F6	77	3e-25	Putative ribonuclease H protein At1g65750	.	.	.	.	pfam13966	zf-RVT	zinc-binding in reverse transcriptase. This domain would appear to be a zinc-binding region of a putative reverse transcriptase.	.	.	GO:0046872|metal ion binding;GO:0003676|nucleic acid binding;GO:0004523|RNA-DNA hybrid ribonuclease activity;	.	.
OS01G0149400	0	6	6	5	6.59693	102	112	123	99.1973	0.0665031	-3.91044	1.23325e-09	6.34395e-08	down	yes	OS01G0149400	protein_coding	chr1:2674414-2674683:+	.	.	.	.	gi|1002229690|ref|XM_015789612.1|	270	2e-138	PREDICTED: Oryza sativa Japonica Group histone H2B.3 (LOC4324510), mRNA	.	.	.	.	.	.	.	.	.	.	.	.	.	.	.	.
OS01G0149500	0	20	9	12	15.1913	928	649	782	688.657	0.0220594	-5.50246	4.77665e-41	4.29218e-38	down	yes	OS01G0149500	protein_coding	chr1:2683222-2686364:-	gi|113531556|dbj|BAF03939.1|	3141	0	Os01g0149500, partial [Oryza sativa Japonica Group]	gi|937893927|dbj|AP014957.1|	3143	0	Oryza sativa Japonica Group DNA, chromosome 1, cultivar: Nipponbare, complete sequence	Q7XA42	234	1e-62	Putative disease resistance protein RGA1	.	.	.	.	pfam00931	NB-ARC	NB-ARC domain.	GO:0006952|defense response;	.	GO:0043531|ADP binding;GO:0005524|ATP binding;	.	.
OS01G0149700	0	5	9	10	9.3928	121	109	68	89.009	0.105526	-3.24432	2.33449e-07	7.46348e-06	down	yes	OS01G0149700	protein_coding	chr1:2688460-2692024:-	gi|222446474|dbj|BAH20868.1|	3480	0	putative LRR-kinase protein [Oryza sativa Japonica Group]	gi|222446475|dbj|AB379821.1|	3288	0	Oryza sativa Japonica Group KINt1 mRNA for putative LRR-kinase protein, complete cds	C0LGT6	154	1e-36	LRR receptor-like serine/threonine-protein kinase EFR	alr0124_1	98.2	2e-20	COG4886	pfam00069	Pkinase	Protein kinase domain.	GO:0010204|defense response signaling pathway, resistance gene-independent;GO:0016045|detection of bacterium;GO:0002764|immune response-regulating signaling pathway;GO:0009626|plant-type hypersensitive response;GO:0010359|regulation of anion channel activity;	GO:0012505|endomembrane system;GO:0016021|integral component of membrane;GO:0005886|plasma membrane;	GO:0005524|ATP binding;GO:0004674|protein serine/threonine kinase activity;GO:0019199|transmembrane receptor protein kinase activity;	K13428	EFR; LRR receptor-like serine/threonine-protein kinase EFR [EC:2.7.11.1]
OS01G0150950	0	18	14	24	20.9992	0	0	2	0.529581	39.6525	5.30934	0.00345097	0.03137	up	yes	OS01G0150950	protein_coding	chr1:2753663-2755342:+	gi|937894441|dbj|BAS70421.1|	1707	0	Os01g0150950 [Oryza sativa Japonica Group]	gi|937893927|dbj|AP014957.1|	1202	0	Oryza sativa Japonica Group DNA, chromosome 1, cultivar: Nipponbare, complete sequence	.	.	.	.	.	.	.	.	pfam03154	Atrophin-1	Atrophin-1 family. Atrophin-1 is the protein product of the dentatorubral-pallidoluysian atrophy (DRPLA) gene. DRPLA OMIM:125370 is a progressive neurodegenerative disorder. It is caused by the expansion of a CAG repeat in the DRPLA gene on chromosome 12p. This results in an extended polyglutamine region in atrophin-1, that is thought to confer toxicity to the protein, possibly through altering i…	.	.	.	.	.
OS01G0151750	0	13	10	11	12.9345	0	0	1	0.26479	48.848	5.61023	0.000420003	0.0055293	up	yes	OS01G0151750	protein_coding	chr1:2801825-2802125:-	gi|125569051|gb|EAZ10566.1|	328	5e-35	hypothetical protein OsJ_00398 [Oryza sativa Japonica Group]	gi|937893927|dbj|AP014957.1|	301	1e-155	Oryza sativa Japonica Group DNA, chromosome 1, cultivar: Nipponbare, complete sequence	A2RVM0	73.2	3e-15	Short-chain dehydrogenase TIC 32, chloroplastic	.	.	.	.	pfam00106	adh_short	short chain dehydrogenase. This family contains a wide variety of dehydrogenases.	GO:0015031|protein transport;	GO:0009507|chloroplast;GO:0009941|chloroplast envelope;GO:0009706|chloroplast inner membrane;GO:0005886|plasma membrane;	GO:0016491|oxidoreductase activity;	.	.
OS01G0152700	0	411	271	487	435.519	67	72	100	69.7163	6.24701	2.64317	5.73947e-08	2.11329e-06	up	yes	OS01G0152700	protein_coding	chr1:2837892-2838171:-	gi|297810193|ref|XP_002872980.1|	204	3e-19	hypothetical protein ARALYDRAFT_912258 [Arabidopsis lyrata subsp. lyrata]	gi|1002234444|ref|XM_015765940.1|	280	5e-144	PREDICTED: Oryza sativa Japonica Group histone H2B.8 (LOC4324498), mRNA	Q1SU99	83.2	8e-20	Probable histone H2B.3	.	.	.	.	pfam00125	Histone	Core histone H2A/H2B/H3/H4.	.	GO:0000786|nucleosome;GO:0005634|nucleus;	GO:0003677|DNA binding;	K11252	H2B; histone H2B
OS01G0152800	0	83	56	159	109.421	3	2	26	8.40839	13.0133	3.70191	0.00170397	0.0176806	up	yes	OS01G0152800	protein_coding	chr1:2839934-2843512:+	gi|1002234075|ref|XP_015621243.1|	5071	0	PREDICTED: probable LRR receptor-like serine/threonine-protein kinase At3g47570 [Oryza sativa Japonica Group]	gi|1002234074|ref|XM_015765757.1|	3428	0	PREDICTED: Oryza sativa Japonica Group probable LRR receptor-like serine/threonine-protein kinase At3g47570 (LOC4324499), mRNA	C0LGP4	684	0	Probable LRR receptor-like serine/threonine-protein kinase At3g47570	alr0124_1	115	5e-26	COG4886	pfam00069	Pkinase	Protein kinase domain.	.	GO:0016021|integral component of membrane;GO:0005886|plasma membrane;	GO:0005524|ATP binding;GO:0004674|protein serine/threonine kinase activity;	.	.
OS01G0152850	0	158	108	120	146.102	23	11	9	12.6066	11.5893	3.53472	3.3136e-07	1.01925e-05	up	yes	OS01G0152850	protein_coding	chr1:2840037-2843293:-	gi|1002234075|ref|XP_015621243.1|	5046	0	PREDICTED: probable LRR receptor-like serine/threonine-protein kinase At3g47570 [Oryza sativa Japonica Group]	gi|1002234074|ref|XM_015765757.1|	3100	0	PREDICTED: Oryza sativa Japonica Group probable LRR receptor-like serine/threonine-protein kinase At3g47570 (LOC4324499), mRNA	C0LGP4	681	0	Probable LRR receptor-like serine/threonine-protein kinase At3g47570	alr0124_1	115	3e-26	COG4886	pfam00069	Pkinase	Protein kinase domain.	.	GO:0016021|integral component of membrane;GO:0005886|plasma membrane;	GO:0005524|ATP binding;GO:0004674|protein serine/threonine kinase activity;	.	.
OS01G0152900	0	697	432	720	689.129	195	148	221	163.63	4.2115	2.07433	6.39031e-07	1.83718e-05	up	yes	H2B.7	protein_coding	chr1:2844503-2845212:-	gi|1002236411|ref|XP_015622397.1|	477	5e-57	PREDICTED: histone H2B.10 [Oryza sativa Japonica Group]	gi|1002234076|ref|XM_015765758.1|	710	0	PREDICTED: Oryza sativa Japonica Group histone H2B.7 (LOC4324500), mRNA	Q9LGI2	188	3e-58	Histone H2B.10	.	.	.	.	pfam00125	Histone	Core histone H2A/H2B/H3/H4.	GO:0006334|nucleosome assembly;	GO:0000788|nuclear nucleosome;	GO:0003677|DNA binding;	K11252	H2B; histone H2B
OS01G0153700	0	78	43	93	78.8718	20	17	12	14.5712	5.41284	2.43639	0.00044891	0.00584067	up	yes	OS01G0153700	protein_coding	chr1:2892920-2894707:-	gi|54290462|dbj|BAD61349.1|	2235	0	unknown protein [Oryza sativa Japonica Group]	gi|937893927|dbj|AP014957.1|	1788	0	Oryza sativa Japonica Group DNA, chromosome 1, cultivar: Nipponbare, complete sequence	.	.	.	.	.	.	.	.	pfam03372	Exo_endo_phos	Endonuclease/Exonuclease/phosphatase family. This large family of proteins includes magnesium dependent endonucleases and a large number of phosphatases involved in intracellular signalling. This family includes: AP endonuclease proteins EC:4.2.99.18, DNase I proteins EC:3.1.21.1, Synaptojanin an inositol-1,4,5-trisphosphate phosphatase EC:3.1.3.56, Sphingomyelinase EC:3.1.4.12 and Nocturnin.	.	.	.	.	.
OS01G0153800	0	35	20	31	32.0319	4	2	1	2.07208	15.4588	3.95036	5.91524e-05	0.00101552	up	yes	OS01G0153800	protein_coding	chr1:2896841-2897944:+	gi|937894483|dbj|BAS70463.1|	1592	0	Os01g0153800, partial [Oryza sativa Japonica Group]	gi|937893927|dbj|AP014957.1|	1104	0	Oryza sativa Japonica Group DNA, chromosome 1, cultivar: Nipponbare, complete sequence	Q9FG13	199	1e-58	Probable carboxylesterase 15	RSc1772	70.9	8e-13	COG0657	pfam07859	Abhydrolase_3	alpha/beta hydrolase fold. This catalytic domain is found in a very wide range of enzymes.	GO:0008152|metabolic process;	.	GO:0052689|carboxylic ester hydrolase activity;	.	.
OS01G0159000	0	7	41	30	32.0618	97	151	1133	378.352	0.0847406	-3.5608	0.000814703	0.00964872	down	yes	OS01G0159000	protein_coding	chr1:3091435-3092698:-	gi|1002234948|ref|XP_015621683.1|	664	5e-100	PREDICTED: transcription factor TGA6 [Oryza sativa Japonica Group]	gi|937893927|dbj|AP014957.1|	1264	0	Oryza sativa Japonica Group DNA, chromosome 1, cultivar: Nipponbare, complete sequence	Q58FV0	61.6	3e-09	Protein DOG1-like 3	.	.	.	.	pfam14144	DOG1	Seed dormancy control. This family of plant proteins appears to be a highly specific controller seed dormancy.	GO:0006351|transcription, DNA-templated;	.	GO:0043565|sequence-specific DNA binding;	.	.
OS01G0159250	0	80	37	110	82.57	9	0	0	2.55098	32.368	5.0165	0.00178222	0.0183447	up	yes	OS01G0159250	protein_coding	chr1:3097610-3098332:+	gi|9757679|dbj|BAB08198.1|	219	2e-19	unnamed protein product [Oryza sativa Japonica Group]	gi|116631202|emb|CT831384.1|	235	8e-119	Oryza sativa (indica cultivar-group) cDNA clone:OSIGCFA018P06, full insert sequence	Q8LEE9	52	1e-07	Fasciclin-like arabinogalactan protein 12	.	.	.	.	pfam00656	Peptidase_C14	Caspase domain.	GO:0009834|plant-type secondary cell wall biogenesis;	GO:0031225|anchored component of membrane;GO:0005886|plasma membrane;	.	.	.
OS01G0159800	0	50	28	71	54.6817	56	69	1367	401.078	0.136337	-2.87475	1.91439e-11	1.39638e-09	down	yes	OS01G0159800	protein_coding	chr1:3129056-3130649:+	gi|215741174|dbj|BAG97669.1|	752	1e-94	unnamed protein product [Oryza sativa Japonica Group]	gi|32991501|dbj|AK106292.1|	1467	0	Oryza sativa Japonica Group cDNA clone:002-101-B04, full insert sequence	Q9XEF0	82.8	2e-16	Transcription factor bHLH51	.	.	.	.	pfam04393	DUF535	Protein of unknown function (DUF535). Family member Shigella flexneri VirK is a virulence protein required for the expression, or correct membrane localisation of IcsA (VirG) on the bacterial cell surface,. This family also includes Pasteurella haemolytica lapB, which is thought to be membrane-associated.	GO:0006355|regulation of transcription, DNA-templated;GO:0006351|transcription, DNA-templated;	GO:0005634|nucleus;	GO:0003677|DNA binding;GO:0003700|transcription factor activity, sequence-specific DNA binding;	.	.
OS01G0160150	0	15	28	18	24.5216	0	0	2	0.529581	46.3038	5.53306	0.00347248	0.0314691	up	yes	OS01G0160150	protein_coding	chr1:3136504-3140130:+	gi|1002225068|ref|XP_015615261.1|	1799	0	PREDICTED: pyruvate decarboxylase 2 [Oryza sativa Japonica Group]	gi|1002225067|ref|XM_015759775.1|	1207	0	PREDICTED: Oryza sativa Japonica Group pyruvate decarboxylase 2 (LOC4324066), mRNA	P51846	580	0	Pyruvate decarboxylase 2	SPAC186.09	234	4e-98	COG3961	pfam00205	TPP_enzyme_M	Thiamine pyrophosphate enzyme, central domain. The central domain of TPP enzymes contains a 2-fold Rossman fold.	.	.	GO:0000287|magnesium ion binding;GO:0004737|pyruvate decarboxylase activity;GO:0030976|thiamine pyrophosphate binding;	.	.
OS01G0168450	0	53	46	25	48.3736	6	3	6	4.29967	11.2505	3.49192	9.019e-05	0.00146464	up	yes	OS01G0168450	protein_coding	chr1:3501187-3504618:-	gi|1002234730|ref|XP_015621569.1|	1318	6e-175	PREDICTED: RING finger and transmembrane domain-containing protein 2 [Oryza sativa Japonica Group]	gi|1002234729|ref|XM_015766083.1|	1637	0	PREDICTED: Oryza sativa Japonica Group RING finger and transmembrane domain-containing protein 2 (LOC4325191), mRNA	Q96EX2	44.3	9e-09	RING finger and transmembrane domain-containing protein 2	.	.	.	.	pfam13639	zf-RING_2	Ring finger domain.	.	GO:0016021|integral component of membrane;	GO:0008270|zinc ion binding;	.	.
OS01G0168850	0	35	11	5	18.8374	0	2	3	1.46789	12.8329	3.68178	0.00128854	0.0140436	up	yes	OS01G0168850	protein_coding	chr1:3518372-3519175:+	gi|1002226246|ref|XP_015625889.1|	887	9e-116	PREDICTED: uncharacterized protein Mb2734 [Oryza sativa Japonica Group]	gi|1002226245|ref|XM_015770403.1|	804	0	PREDICTED: Oryza sativa Japonica Group uncharacterized protein Mb2734 (LOC4325195), mRNA	.	.	.	.	.	.	.	.	pfam12697	Abhydrolase_6	Alpha/beta hydrolase family. This family contains alpha/beta hydrolase enzymes of diverse specificity.	.	.	.	.	.
OS01G0170051	0	322	284	162	299.51	11	10	19	11.5165	26.0071	4.70083	1.88814e-11	1.37962e-09	up	yes	OS01G0170051	protein_coding	chr1:3598662-3601908:+	gi|1002234592|ref|XP_015621501.1|	4064	0	PREDICTED: galactinol--sucrose galactosyltransferase [Oryza sativa Japonica Group]	gi|1002234591|ref|XM_015766015.1|	2390	0	PREDICTED: Oryza sativa Japonica Group galactinol--sucrose galactosyltransferase (LOC4325200), mRNA	Q5VQG4	1537	0	Galactinol--sucrose galactosyltransferase	.	.	.	.	pfam05691	Raffinose_syn	Raffinose synthase or seed imbibition protein Sip1. This family consists of several raffinose synthase proteins, also known as seed imbibition (Sip1) proteins. Raffinose (O-alpha- D-galactopyranosyl- (1-->6)- O-alpha- D-glucopyranosyl-(1<-->2)- O-beta- D-fructofuranoside) is a widespread oligosaccharide in plant seeds and other tissues. Raffinose synthase (EC:2.4.1.82) is the key enzyme that chan…	GO:0005975|carbohydrate metabolic process;	.	GO:0047274|galactinol-sucrose galactosyltransferase activity;	.	.
OS01G0173600	0	0	0	1	0.344074	14	2	86	27.4137	0.0125512	-6.31603	2.15279e-06	5.48365e-05	down	yes	OS01G0173600	protein_coding	chr1:3779634-3782002:+	gi|1002229454|ref|XP_015643722.1|	1082	7e-146	PREDICTED: uncharacterized protein LOC4327121 [Oryza sativa Japonica Group]	gi|1002229453|ref|XM_015788236.1|	1019	0	PREDICTED: Oryza sativa Japonica Group uncharacterized LOC4327121 (LOC4327121), mRNA	.	.	.	.	.	.	.	.	pfam00903	Glyoxalase	Glyoxalase/Bleomycin resistance protein/Dioxygenase superfamily.	.	.	.	.	.
OS01G0176400	0	50	132	29	89.3256	17	16	25	16.8264	5.30865	2.40835	0.00489119	0.0413801	up	yes	OS01G0176400	protein_coding	chr1:3938234-3939192:+	gi|113531712|dbj|BAF04095.1|	664	8e-84	Os01g0176400, partial [Oryza sativa Japonica Group]	gi|32996536|dbj|AK111327.1|	867	0	Oryza sativa Japonica Group cDNA clone:002-181-D11, full insert sequence	Q0WL52	67.4	2e-11	BTB/POZ domain-containing protein NPY5	.	.	.	.	pfam03000	NPH3	NPH3 family. Phototropism of Arabidopsis thaliana seedlings in response to a blue light source is initiated by nonphototropic hypocotyl 1 (NPH1), a light-activated serine-threonine protein kinase. Mutations in NPH3 disrupt early signaling occurring downstream of the NPH1 photoreceptor. The NPH3 gene encodes a NPH1-interacting protein. NPH3 is a member of a large protein family, apparently specifi…	GO:0009908|flower development;GO:0009958|positive gravitropism;GO:0016567|protein ubiquitination;	GO:0071944|cell periphery;	.	.	.
OS01G0176751	0	29	8	10	17.0974	0	4	2	1.87662	9.11073	3.18757	0.00608735	0.049241	up	yes	OS01G0176751	protein_coding	chr1:3953070-3954170:-	gi|1002227313|ref|XP_015631343.1|	1146	2e-151	PREDICTED: uncharacterized protein LOC4326224 isoform X1 [Oryza sativa Japonica Group]	gi|937893927|dbj|AP014957.1|	925	0	Oryza sativa Japonica Group DNA, chromosome 1, cultivar: Nipponbare, complete sequence	Q9ZQ85	97.4	2e-21	Myb family transcription factor EFM	.	.	.	.	pfam00249	Myb_DNA-binding	Myb-like DNA-binding domain. This family contains the DNA binding domains from Myb proteins, as well as the SANT domain family.	GO:0009908|flower development;GO:0009740|gibberellic acid mediated signaling pathway;GO:0010452|histone H3-K36 methylation;GO:0048579|negative regulation of long-day photoperiodism, flowering;GO:1903507|negative regulation of nucleic acid-templated transcription;GO:0006355|regulation of transcription, DNA-templated;GO:0009266|response to temperature stimulus;GO:0006351|transcription, DNA-template…	GO:0005634|nucleus;	GO:0003677|DNA binding;GO:0003700|transcription factor activity, sequence-specific DNA binding;	.	.
OS01G0180850	0	477	440	283	467.593	5	11	18	9.88779	47.2899	5.56346	1.55565e-16	2.27335e-14	up	yes	OS01G0180850	protein_coding	chr1:4254468-4259175:-	gi|1002232383|ref|XP_015616548.1|	3071	0	PREDICTED: heat shock 70 kDa protein 15 [Oryza sativa Japonica Group]	gi|1002232382|ref|XM_015761062.1|	2438	0	PREDICTED: Oryza sativa Japonica Group heat shock 70 kDa protein 15 (LOC4325355), mRNA	F4HQD4	129	2e-29	Heat shock 70 kDa protein 15	.	.	.	.	pfam00012	HSP70	Hsp70 protein. Hsp70 chaperones help to fold many proteins. Hsp70 assisted folding involves repeated cycles of substrate binding and release. Hsp70 activity is ATP dependent. Hsp70 proteins are made up of two regions: the amino terminus is the ATPase domain and the carboxyl terminus is the substrate binding region.	.	GO:0005618|cell wall;GO:0005829|cytosol;GO:0005634|nucleus;GO:0005886|plasma membrane;GO:0009506|plasmodesma;	GO:0005524|ATP binding;	K09489	HSPA4; heat shock 70kDa protein 4
OS01G0185250	0	111	58	65	87.5616	6	2	20	7.66998	11.4161	3.513	0.000447345	0.0058274	up	yes	OS01G0185250	protein_coding	chr1:4527986-4528971:-	gi|1002232779|ref|XP_015618385.1|	766	2e-95	PREDICTED: 3'-N-debenzoyl-2'-deoxytaxol N-benzoyltransferase [Oryza sativa Japonica Group]	gi|937893927|dbj|AP014957.1|	986	0	Oryza sativa Japonica Group DNA, chromosome 1, cultivar: Nipponbare, complete sequence	Q9LGQ6	299	9e-97	Acyl transferase 9	.	.	.	.	pfam02458	Transferase	Transferase family. This family includes a number of transferase enzymes. These include anthranilate N-hydroxycinnamoyl/benzoyltransferase that catalyses the first committed reaction of phytoalexin biosynthesis. Deacetylvindoline 4-O-acetyltransferase EC:2.3.1.107 catalyses the last step in vindoline biosynthesis is also a member of this family. The motif HXXXD is probably part of the active site…	.	.	GO:0016747|transferase activity, transferring acyl groups other than amino-acyl groups;	.	.
OS01G0185500	0	81	60	138	103.402	177	218	3965	1173.48	0.0881162	-3.50445	3.24961e-14	3.62113e-12	down	yes	OS01G0185500	protein_coding	chr1:4542331-4546541:+	gi|1002224777|ref|XP_015642636.1|	1239	1e-167	PREDICTED: plant cysteine oxidase 2 [Oryza sativa Japonica Group]	gi|1002224776|ref|XM_015787150.1|	1244	0	PREDICTED: Oryza sativa Japonica Group plant cysteine oxidase 2 (LOC4325656), mRNA	Q8LGJ5	229	3e-70	Plant cysteine oxidase 2	.	.	.	.	pfam07847	DUF1637	Protein of unknown function (DUF1637). This family contains many eukaryotic hypothetical proteins. The region featured in this family is approximately 120 residues long. According to InterPro annotation, some members of this family may belong to the cupin superfamily.	GO:0009061|anaerobic respiration;GO:0070483|detection of hypoxia;GO:0018171|peptidyl-cysteine oxidation;GO:0001666|response to hypoxia;	GO:0005829|cytosol;GO:0005634|nucleus;	GO:0017172|cysteine dioxygenase activity;GO:0046872|metal ion binding;	K10712	ADO; cysteamine dioxygenase [EC:1.13.11.19]
OS01G0185900	0	30	29	76	50.0603	135	75	1546	472.887	0.105861	-3.23976	4.27466e-06	0.000101309	down	yes	OS01G0185900	protein_coding	chr1:4566304-4568589:+	gi|1002226127|ref|XP_015625260.1|	1555	0	PREDICTED: probable WRKY transcription factor 72 [Oryza sativa Japonica Group]	gi|1002226126|ref|XM_015769774.1|	1854	0	PREDICTED: Oryza sativa Japonica Group probable WRKY transcription factor 72 (LOC4325657), mRNA	Q9LXG8	158	3e-40	Probable WRKY transcription factor 72	.	.	.	.	pfam03106	WRKY	WRKY DNA -binding domain.	GO:0006952|defense response;GO:0006351|transcription, DNA-templated;	GO:0005634|nucleus;	GO:0043565|sequence-specific DNA binding;GO:0003700|transcription factor activity, sequence-specific DNA binding;	.	.
OS01G0187600	0	0	0	5	1.72037	0	47	2937	793.517	0.00216803	-8.8494	0.00160037	0.0168089	down	yes	OS01G0187600	protein_coding	chr1:4697238-4699036:-	gi|1002228192|ref|XP_015635851.1|	881	1e-147	PREDICTED: cytokinin dehydrogenase 1 [Oryza sativa Japonica Group]	gi|937893927|dbj|AP014957.1|	1799	0	Oryza sativa Japonica Group DNA, chromosome 1, cultivar: Nipponbare, complete sequence	Q0JQ12	343	1e-148	Cytokinin dehydrogenase 1	.	.	.	.	pfam09265	Cytokin-bind	Cytokinin dehydrogenase 1, FAD and cytokinin binding. Members of this family adopt an alpha+beta sandwich structure with an antiparallel beta-sheet, in a ferredoxin-like fold. They are predominantly found in plant cytokinin dehydrogenase 1, where they are capable of binding both FAD and cytokinin substrates. The substrate displays a 'plug-into-socket' binding mode that seals the catalytic site an…	GO:0009690|cytokinin metabolic process;	GO:0005615|extracellular space;	GO:0019139|cytokinin dehydrogenase activity;GO:0050660|flavin adenine dinucleotide binding;GO:0016614|oxidoreductase activity, acting on CH-OH group of donors;	K00279	CKX; cytokinin dehydrogenase [EC:1.5.99.12]
OS01G0188525	0	634	745	612	778.262	17	18	25	17.4999	44.4723	5.47483	2.5299e-19	5.31569e-17	up	yes	OS01G0188525	protein_coding	chr1:4739768-4744023:+	gi|1002234699|ref|XP_015621553.1|	685	0	PREDICTED: NADP-dependent malic enzyme, chloroplastic [Oryza sativa Japonica Group]	gi|1002234698|ref|XM_015766067.1|	1171	0	PREDICTED: Oryza sativa Japonica Group NADP-dependent malic enzyme, chloroplastic (LOC4326769), mRNA	P43279	110	3e-24	NADP-dependent malic enzyme, chloroplastic	STM1566	100	8e-48	COG0281	pfam00390	malic	Malic enzyme, N-terminal domain.	GO:0006108|malate metabolic process;	GO:0009507|chloroplast;	GO:0004471|malate dehydrogenase (decarboxylating) (NAD+) activity;GO:0004473|malate dehydrogenase (decarboxylating) (NADP+) activity;GO:0046872|metal ion binding;GO:0051287|NAD binding;GO:0008948|oxaloacetate decarboxylase activity;	K00029	E1.1.1.40, maeB; malate dehydrogenase (oxaloacetate-decarboxylating)(NADP+) [EC:1.1.1.40]
OS01G0191200	0	5439	3822	3038	4702.56	1184	1355	1013	1060.14	4.43581	2.1492	7.65503e-07	2.16395e-05	up	yes	OS01G0191200	protein_coding	chr1:4872158-4873806:-	gi|125524742|gb|EAY72856.1|	1260	5e-171	hypothetical protein OsI_00725 [Oryza sativa Indica Group]	gi|1002226161|ref|XM_015769952.1|	1307	0	PREDICTED: Oryza sativa Japonica Group stem 28 kDa glycoprotein (LOC4327297), mRNA	P15490	169	2e-47	Stem 28 kDa glycoprotein	.	.	.	.	pfam03767	Acid_phosphat_B	HAD superfamily, subfamily IIIB (Acid phosphatase). This family proteins includes acid phosphatases and a number of vegetative storage proteins.	.	.	GO:0045735|nutrient reservoir activity;	.	.
OS01G0192101	0	307	376	326	394.258	28	30	18	22.8054	17.2879	4.11169	7.9295e-12	6.23625e-10	up	yes	OS01G0192101	protein_coding	chr1:4949849-4951508:+	gi|1002235164|ref|XP_015621800.1|	1515	0	PREDICTED: zinc finger CCCH domain-containing protein 2 [Oryza sativa Japonica Group]	gi|937893927|dbj|AP014957.1|	1660	0	Oryza sativa Japonica Group DNA, chromosome 1, cultivar: Nipponbare, complete sequence	Q9FU27	588	0	Zinc finger CCCH domain-containing protein 2	.	.	.	.	pfam00642	zf-CCCH	Zinc finger C-x8-C-x5-C-x3-H type (and similar).	GO:0009867|jasmonic acid mediated signaling pathway;GO:0010150|leaf senescence;	GO:0005634|nucleus;	GO:0003677|DNA binding;GO:0008270|zinc ion binding;	.	.
OS01G0197150	0	34	27	17	30.1786	2	7	9	5.30731	5.68623	2.50747	0.00533793	0.0444035	up	yes	OS01G0197150	protein_coding	chr1:5236643-5243998:-	gi|1002231178|ref|XP_015611433.1|	1964	0	PREDICTED: cytochrome P450 90D2 [Oryza sativa Japonica Group]	gi|1002231177|ref|XM_015755947.1|	1415	0	PREDICTED: Oryza sativa Japonica Group cytochrome P450 90D2 (LOC4327329), mRNA	Q94IW5	80.5	8e-15	Cytochrome P450 90D2	slr0574	110	7e-26	COG2124	pfam00067	p450	Cytochrome P450. Cytochrome P450s are haem-thiolate proteins involved in the oxidative degradation of various compounds. They are particularly well known for their role in the degradation of environmental toxins and mutagens. They can be divided into 4 classes, according to the method by which electrons from NAD(P)H are delivered to the catalytic site. Sequence conservation is relatively low with…	GO:0016132|brassinosteroid biosynthetic process;GO:0010268|brassinosteroid homeostasis;GO:0007275|multicellular organismal development;GO:0016125|sterol metabolic process;	GO:0016021|integral component of membrane;	GO:0020037|heme binding;GO:0005506|iron ion binding;GO:0016709|oxidoreductase activity, acting on paired donors, with incorporation or reduction of molecular oxygen, NAD(P)H as one donor, and incorporation of one atom of oxygen;	K09589	CYP90D2, D2; steroid 3-oxidase [EC:1.14.-.-]
OS01G0198250	0	104	106	82	113.685	10	4	13	7.62373	14.912	3.8984	4.95576e-07	1.4575e-05	up	yes	OS01G0198250	protein_coding	chr1:5330676-5333955:+	gi|113531837|dbj|BAF04220.1|	1191	1e-165	Os01g0198200, partial [Oryza sativa Japonica Group]	gi|1002234686|ref|XM_015766061.1|	1131	0	PREDICTED: Oryza sativa Japonica Group serine/threonine-protein kinase VRK1 (LOC4327338), mRNA	Q852L0	316	6e-112	Casein kinase 1-like protein HD16	.	.	.	.	pfam00069	Pkinase	Protein kinase domain.	GO:0006897|endocytosis;GO:0009908|flower development;GO:0009740|gibberellic acid mediated signaling pathway;GO:0018105|peptidyl-serine phosphorylation;GO:0008360|regulation of cell shape;GO:0040008|regulation of growth;GO:0016055|Wnt signaling pathway;	GO:0005737|cytoplasm;GO:0005634|nucleus;	GO:0005524|ATP binding;GO:0004674|protein serine/threonine kinase activity;	.	.
OS01G0199950	0	10	16	21	18.1855	0	0	1	0.26479	68.679	6.1018	4.68172e-05	0.000828332	up	yes	OS01G0199950	protein_coding	chr1:5410930-5412355:-	gi|1002231681|ref|XP_015613656.1|	323	1e-53	PREDICTED: phosphoribosylaminoimidazole carboxylase, chloroplastic isoform X1 [Oryza sativa Japonica Group]	gi|1002231686|ref|XM_015758190.1|	333	3e-173	PREDICTED: Oryza sativa Japonica Group phosphoribosylaminoimidazole carboxylase, chloroplastic (LOC4327345), transcript variant X4, mRNA	O58058	30.8	1e-30	N5-carboxyaminoimidazole ribonucleotide mutase	PH0320	84.7	3e-31	COG0041	pfam00731	AIRC	AIR carboxylase. Members of this family catalyse the decarboxylation of 1-(5-phosphoribosyl)-5-amino-4-imidazole-carboxylate (AIR). This family catalyse the sixth step of de novo purine biosynthesis. Some members of this family contain two copies of this domain.	GO:0006189|'de novo' IMP biosynthetic process;	.	GO:0034023|5-(carboxyamino)imidazole ribonucleotide mutase activity;	K01588	purE; 5-(carboxyamino)imidazole ribonucleotide mutase [EC:5.4.99.18]
OS01G0200150	0	44	52	44	54.6772	0	0	2	0.529581	103.246	6.68994	0.00019186	0.00282525	up	yes	OS01G0200150	protein_coding	chr1:5414253-5416534:+	gi|218187692|gb|EEC70119.1|	769	6e-119	hypothetical protein OsI_00782 [Oryza sativa Indica Group]	gi|1002231688|ref|XM_015758201.1|	658	0	PREDICTED: Oryza sativa Japonica Group autophagy-related protein 3 (LOC4327346), mRNA	Q0WWQ1	193	7e-82	Autophagy-related protein 3	.	.	.	.	pfam03986	Autophagy_N	Autophagocytosis associated protein (Atg3), N-terminal domain. Autophagocytosis is a starvation-induced process responsible for transport of cytoplasmic proteins to the lysosome/vacuole. Atg3 is a ubiquitin like modifier that is topologically similar to the canonical E2 enzyme. It catalyses the conjugation of Atg8 and phosphatidylethanolamine.	GO:0006914|autophagy;GO:0015031|protein transport;	GO:0005829|cytosol;	.	K08343	ATG3; ubiquitin-like-conjugating enzyme ATG3
OS01G0203400	0	138	194	294	239.754	659	340	5159	1667.34	0.143794	-2.79792	3.70611e-08	1.40377e-06	down	yes	OS01G0203400	protein_coding	chr1:5685594-5686401:+	.	.	.	.	gi|937893927|dbj|AP014957.1|	808	0	Oryza sativa Japonica Group DNA, chromosome 1, cultivar: Nipponbare, complete sequence	.	.	.	.	.	.	.	.	pfam07422	s48_45	Sexual stage antigen s48/45 domain. This family contains sexual stage s48/45 antigens from Plasmodium (approximately 450 residues long). These are surface proteins expressed by Plasmodium male and female gametes that have been shown to play a conserved and important role in fertilisation. This domain contains 6 conserved cysteines suggesting 3 disulphide bridges.	.	.	.	.	.
OS01G0203900	0	54	68	37	63.2287	2	4	6	3.50266	18.0516	4.17405	3.39671e-06	8.24919e-05	up	yes	OS01G0203900	protein_coding	chr1:5699710-5701591:+	gi|1002232799|ref|XP_015618476.1|	1948	0	PREDICTED: uncharacterized protein LOC4327079 [Oryza sativa Japonica Group]	gi|1002232800|ref|XM_015762999.1|	1882	0	PREDICTED: Oryza sativa Japonica Group uncharacterized LOC4327079 (LOC4327079), transcript variant X2, mRNA	.	.	.	.	.	.	.	.	pfam04859	DUF641	Plant protein of unknown function (DUF641). Plant protein of unknown function.	.	.	.	.	.
OS01G0208800	0	135	125	73	130.119	0	0	6	1.58874	81.9008	6.35581	0.000529173	0.00673759	up	yes	OS01G0208800	protein_coding	chr1:5907081-5908615:-	gi|125524860|gb|EAY72974.1|	2385	0	hypothetical protein OsI_00846 [Oryza sativa Indica Group]	gi|937893927|dbj|AP014957.1|	1535	0	Oryza sativa Japonica Group DNA, chromosome 1, cultivar: Nipponbare, complete sequence	P29194	771	0	Phosphoenolpyruvate carboxylase 2	PA3687	456	8e-150	COG2352	pfam00311	PEPcase	Phosphoenolpyruvate carboxylase.	GO:0015977|carbon fixation;GO:0015979|photosynthesis;GO:0006099|tricarboxylic acid cycle;	GO:0005737|cytoplasm;	GO:0008964|phosphoenolpyruvate carboxylase activity;	.	.
OS01G0210550	0	87	106	61	100.668	23	7	8	10.9948	9.15595	3.19471	7.59068e-05	0.00126411	up	yes	OS01G0210550	protein_coding	chr1:6008725-6009183:+	gi|937895004|dbj|BAS70984.1|	297	5e-32	Os01g0210550 [Oryza sativa Japonica Group]	gi|937893927|dbj|AP014957.1|	459	0	Oryza sativa Japonica Group DNA, chromosome 1, cultivar: Nipponbare, complete sequence	.	.	.	.	.	.	.	.	pfam04832	SOUL	SOUL heme-binding protein. This family represents a group of putative heme-binding proteins. Our family includes archaeal and bacterial homologues.	.	.	.	.	.
OS01G0212500	0	21	16	2	15.3958	1	2	0	0.956961	16.0882	4.00793	0.0013221	0.0143214	up	yes	OS01G0212500	protein_coding	chr1:6139624-6141644:-	gi|937895019|dbj|BAS70999.1|	1245	3e-167	Os01g0212500 [Oryza sativa Japonica Group]	gi|1002235380|ref|XM_015766398.1|	1333	0	PREDICTED: Oryza sativa Japonica Group uncharacterized LOC9271635 (LOC9271635), transcript variant X1, mRNA	.	.	.	.	.	.	.	.	pfam08744	NOZZLE	Plant transcription factor NOZZLE. NOZZLE is a transcription factor that plays a role in patterning the proximal-distal and adaxial-abaxial axes.	.	.	.	.	.
OS01G0214001	0	65	23	59	53.3029	8	6	0	4.28809	12.4305	3.63581	9.26349e-05	0.00150067	up	yes	OS01G0214001	protein_coding	chr1:6221644-6224197:+	gi|937895026|dbj|BAS71006.1|	1579	0	Os01g0213800, partial [Oryza sativa Japonica Group]	gi|937893927|dbj|AP014957.1|	1906	0	Oryza sativa Japonica Group DNA, chromosome 1, cultivar: Nipponbare, complete sequence	A2WM14	597	0	Transcription factor PCF5	.	.	.	.	pfam03634	TCP	TCP family transcription factor. This is a family of TCP plant transcription factors. TCP proteins were named after the first characterized members (TB1, CYC and PCFs) and they are involved in multiple developmental control pathways. This region contains a DNA binding basic-Helix-Loop-Helix (bHLP) structure.	GO:0007275|multicellular organismal development;GO:0006355|regulation of transcription, DNA-templated;GO:0006351|transcription, DNA-templated;	GO:0005634|nucleus;	GO:0003677|DNA binding;	.	.
OS01G0214901	0	259	134	156	205.172	28	50	52	38.5434	5.32313	2.41228	2.08312e-05	0.000408054	up	yes	OS01G0214901	protein_coding	chr1:6278711-6283235:-	gi|1002230268|ref|XP_015648138.1|	1518	0	PREDICTED: GDSL esterase/lipase At5g45910 [Oryza sativa Japonica Group]	gi|1002230267|ref|XM_015792652.1|	905	0	PREDICTED: Oryza sativa Japonica Group GDSL esterase/lipase At5g45910 (LOC4325258), mRNA	Q9FJ45	255	4e-80	GDSL esterase/lipase At5g45910	.	.	.	.	pfam00657	Lipase_GDSL	GDSL-like Lipase/Acylhydrolase.	GO:0016042|lipid catabolic process;	GO:0005576|extracellular region;	GO:0016788|hydrolase activity, acting on ester bonds;	.	.
OS01G0221000	0	21	26	28	29.0623	2	1	0	0.903643	32.1613	5.00725	1.12224e-05	0.000238409	up	yes	OS01G0221000	protein_coding	chr1:6625041-6625522:+	gi|1002235730|ref|XP_015622063.1|	755	2e-94	PREDICTED: jasmonic acid-amido synthetase JAR2 isoform X2 [Oryza sativa Japonica Group]	gi|1002235731|ref|XM_015766578.1|	482	0	PREDICTED: Oryza sativa Japonica Group jasmonic acid-amido synthetase JAR2 (LOC4324650), transcript variant X3, mRNA	Q53P49	197	2e-58	Probable indole-3-acetic acid-amido synthetase GH3.12	.	.	.	.	pfam03321	GH3	GH3 auxin-responsive promoter.	GO:0009733|response to auxin;GO:0009416|response to light stimulus;	.	GO:0016874|ligase activity;	.	.
OS01G0227250	0	35	19	23	28.8072	2	0	0	0.566884	50.8168	5.66723	0.00167607	0.0174434	up	yes	OS01G0227250	protein_coding	chr1:7039880-7042890:-	gi|1002230509|ref|XP_015649299.1|	1250	7e-165	PREDICTED: proline-rich receptor-like protein kinase PERK1 [Oryza sativa Japonica Group]	gi|32988456|dbj|AK103247.1|	1060	0	Oryza sativa Japonica Group cDNA clone:J033123K23, full insert sequence	Q9LV48	293	8e-99	Proline-rich receptor-like protein kinase PERK1	lin1934_1	57.4	2e-08	COG0515	pfam00069	Pkinase	Protein kinase domain.	GO:0046777|protein autophosphorylation;GO:0009620|response to fungus;GO:0009611|response to wounding;	GO:0016021|integral component of membrane;GO:0005886|plasma membrane;	GO:0005524|ATP binding;GO:0004672|protein kinase activity;GO:0004674|protein serine/threonine kinase activity;	.	.
OS01G0228450	0	261	385	231	350.148	7	20	60	24.6067	14.2298	3.83084	0.000365373	0.00488936	up	yes	OS01G0228450	protein_coding	chr1:7092967-7095091:-	gi|1002232411|ref|XP_015616667.1|	2690	0	PREDICTED: pentatricopeptide repeat-containing protein At5g25630 [Oryza sativa Japonica Group]	gi|1002232414|ref|XM_015761194.1|	1794	0	PREDICTED: Oryza sativa Japonica Group pentatricopeptide repeat-containing protein At5g25630 (LOC4327187), transcript variant X3, mRNA	Q8GZ63	478	9e-160	Pentatricopeptide repeat-containing protein At5g25630	.	.	.	.	pfam13041	PPR_2	PPR repeat family. This repeat has no known function. It is about 35 amino acids long and is found in up to 18 copies in some proteins. The family appears to be greatly expanded in plants and fungi. The repeat has been called PPR.	.	GO:0016021|integral component of membrane;GO:0005743|mitochondrial inner membrane;	.	.	.
OS01G0228500	0	4	0	6	3.42721	2	18	128	40.5217	0.0845772	-3.56359	0.00223065	0.0220677	down	yes	OS01G0228500	protein_coding	chr1:7095864-7097381:-	gi|1002232417|ref|XP_015616690.1|	1166	4e-156	PREDICTED: uncharacterized protein LOC4327188 [Oryza sativa Japonica Group]	gi|1002232418|ref|XM_015761210.1|	1151	0	PREDICTED: Oryza sativa Japonica Group uncharacterized LOC4327188 (LOC4327188), transcript variant X2, mRNA	.	.	.	.	.	.	.	.	pfam03168	LEA_2	Late embryogenesis abundant protein. Different types of LEA proteins are expressed at different stages of late embryogenesis in higher plant seed embryos and under conditions of dehydration stress. The function of these proteins is unknown. This family represents a group of LEA proteins that appear to be distinct from those in pfam02987. The family DUF1511, pfam07427, has now been merged into thi…	.	.	.	.	.
OS01G0229250	0	105	162	117	152.504	2	0	7	2.42042	63.0074	5.97745	2.48393e-05	0.000478139	up	yes	OS01G0229250	protein_coding	chr1:7129396-7136089:-	gi|992271286|gb|EES02200.2|	692	5e-178	hypothetical protein SORBI_003G008500 [Sorghum bicolor]	gi|1002231630|ref|XM_015757987.1|	1259	0	PREDICTED: Oryza sativa Japonica Group target of Myb protein 1 (LOC4325877), mRNA	Q5SRX1	97.1	3e-20	TOM1-like protein 2	.	.	.	.	pfam00790	VHS	VHS domain. Domain present in VPS-27, Hrs and STAM.	GO:0006886|intracellular protein transport;GO:0045839|negative regulation of mitotic nuclear division;GO:0007165|signal transduction;	GO:0070062|extracellular exosome;GO:0005622|intracellular;	GO:0030276|clathrin binding;GO:0019901|protein kinase binding;	.	.
OS01G0232450	0	26	32	17	29.8134	0	1	0	0.336759	88.5303	6.4681	1.06447e-06	2.91541e-05	up	yes	OS01G0232450	protein_coding	chr1:7335045-7336010:-	gi|56783880|dbj|BAD81292.1|	891	5e-111	putative VHS1 protein [Oryza sativa Japonica Group]	gi|937893927|dbj|AP014957.1|	966	0	Oryza sativa Japonica Group DNA, chromosome 1, cultivar: Nipponbare, complete sequence	Q9C5H4	199	2e-56	VHS domain-containing protein At3g16270	.	.	.	.	pfam01523	PmbA_TldD	Putative modulator of DNA gyrase. tldD and pmbA were found to suppress mutations in letD and inhibitor of DNA gyrase. Therefore it has been hypothesised that the TldD and PmbA proteins modulate the activity of DNA gyrase. It has also been suggested that PmbA may be involved in secretion.	GO:0006886|intracellular protein transport;	GO:0005622|intracellular;GO:0016020|membrane;	.	.	.
OS01G0232550	0	43	43	38	48.0235	0	2	6	2.26226	21.2281	4.4079	0.000205069	0.00298954	up	yes	OS01G0232550	protein_coding	chr1:7344009-7345200:-	gi|937895209|dbj|BAS71189.1|	741	3e-96	Os01g0232550 [Oryza sativa Japonica Group]	gi|937893927|dbj|AP014957.1|	520	0	Oryza sativa Japonica Group DNA, chromosome 1, cultivar: Nipponbare, complete sequence	Q9ZVX1	43.9	6e-22	Probable ubiquitin-conjugating enzyme E2 23	.	.	.	.	pfam04516	CP2	CP2 transcription factor. This family represents a conserved region in the CP2 transcription factor family.	.	GO:0005829|cytosol;	GO:0005524|ATP binding;GO:0061630|ubiquitin protein ligase activity;GO:0031625|ubiquitin protein ligase binding;	K10581	UBE2O; ubiquitin-conjugating enzyme E2 O [EC:2.3.2.24]
OS01G0234433	0	43	30	16	34.317	2	0	7	2.42042	14.1781	3.8256	0.00445227	0.0384211	up	yes	OS01G0234433	protein_coding	chr1:7430381-7431332:-	gi|56783944|dbj|BAD81381.1|	1113	3e-150	putative pectinesterase 2 precursor [Oryza sativa Japonica Group]	gi|937893927|dbj|AP014957.1|	952	0	Oryza sativa Japonica Group DNA, chromosome 1, cultivar: Nipponbare, complete sequence	Q9M3B0	305	5e-97	Probable pectinesterase/pectinesterase inhibitor 34	CAC3373	94.4	2e-21	COG4677	pfam01095	Pectinesterase	Pectinesterase.	GO:0042545|cell wall modification;GO:0045490|pectin catabolic process;	GO:0071944|cell periphery;GO:0005618|cell wall;GO:0016021|integral component of membrane;	GO:0045330|aspartyl esterase activity;GO:0030599|pectinesterase activity;GO:0046910|pectinesterase inhibitor activity;	.	.
OS01G0235632	0	118	116	95	127.648	0	2	4	1.73268	73.6711	6.20303	4.19461e-11	2.86652e-09	up	yes	OS01G0235632	protein_coding	chr1:7495062-7498355:+	gi|1002234197|ref|XP_015621308.1|	3151	0	PREDICTED: transcription factor bHLH13 [Oryza sativa Japonica Group]	gi|1002234196|ref|XM_015765822.1|	2582	0	PREDICTED: Oryza sativa Japonica Group transcription factor bHLH13 (LOC4327781), mRNA	Q9LNJ5	238	2e-66	Transcription factor bHLH13	.	.	.	.	pfam14215	bHLH-MYC_N	bHLH-MYC and R2R3-MYB transcription factors N-terminal. This is the N-terminal region of a family of MYB and MYC transcription factors. The DNA-binding HLH domain is further downstream, pfam00010. Members of the MYB and MYC family regulate the biosynthesis of phenylpropanoids in several plant species (DOI:10.1007/s11295-009-0232-y).	GO:0006355|regulation of transcription, DNA-templated;GO:0006351|transcription, DNA-templated;	GO:0005634|nucleus;	GO:0003700|transcription factor activity, sequence-specific DNA binding;GO:0044212|transcription regulatory region DNA binding;	.	.
OS01G0235850	0	735	650	420	701.764	24	19	38	23.2631	30.1664	4.91487	7.54061e-16	1.024e-13	up	yes	OS01G0235850	protein_coding	chr1:7517312-7518483:-	gi|1002226303|ref|XP_015626195.1|	1316	2e-178	PREDICTED: uncharacterized protein LOC4327783 [Oryza sativa Japonica Group]	gi|1002226302|ref|XM_015770709.1|	780	0	PREDICTED: Oryza sativa Japonica Group uncharacterized LOC4327783 (LOC4327783), mRNA	Q9FLE8	103	2e-23	Uncharacterized protein At5g39865	.	.	.	.	pfam00462	Glutaredoxin	Glutaredoxin.	GO:0045454|cell redox homeostasis;	GO:0005886|plasma membrane;	GO:0009055|electron carrier activity;GO:0015035|protein disulfide oxidoreductase activity;	.	.
OS01G0237500	0	1	0	1	0.684767	1	32	126	44.4233	0.0154146	-6.01956	2.15143e-08	8.54762e-07	down	yes	OS01G0237500	protein_coding	chr1:7619082-7620013:-	gi|113532065|dbj|BAF04448.1|	511	2e-63	Os01g0237500, partial [Oryza sativa Japonica Group]	gi|32995891|dbj|AK110682.1|	571	0	Oryza sativa Japonica Group cDNA clone:002-169-H05, full insert sequence	E1U332	95.9	2e-22	Isoflavone reductase-like protein	.	.	.	.	pfam05368	NmrA	NmrA-like family. NmrA is a negative transcriptional regulator involved in the post-translational modification of the transcription factor AreA. NmrA is part of a system controlling nitrogen metabolite repression in fungi. This family only contains a few sequences as iteration results in significant matches to other Rossmann fold families.	.	GO:0005737|cytoplasm;	GO:0016491|oxidoreductase activity;	.	.
OS01G0237750	0	1	1	0	0.81276	6	46	188	66.9722	0.0121358	-6.36459	2.08947e-11	1.50588e-09	down	yes	OS01G0237750	protein_coding	chr1:7624002-7624487:-	gi|937895263|dbj|BAS71243.1|	450	4e-55	Os01g0237750 [Oryza sativa Japonica Group]	gi|1002227992|ref|XM_015779370.1|	360	0	PREDICTED: Oryza sativa Japonica Group isoflavone reductase homolog IRL (LOC4326355), mRNA	P52576	76.3	4e-16	Isoflavone reductase	.	.	.	.	pfam05368	NmrA	NmrA-like family. NmrA is a negative transcriptional regulator involved in the post-translational modification of the transcription factor AreA. NmrA is part of a system controlling nitrogen metabolite repression in fungi. This family only contains a few sequences as iteration results in significant matches to other Rossmann fold families.	.	.	GO:0047526|2'-hydroxyisoflavone reductase activity;	.	.
OS01G0239150	0	65	43	44	57.5832	1	4	7	3.48401	16.5278	4.04683	4.48338e-06	0.00010531	up	yes	OS01G0239150	protein_coding	chr1:7712627-7717022:-	gi|1002232930|ref|XP_015619091.1|	807	6e-118	PREDICTED: dnaJ homolog subfamily B member 1 [Oryza sativa Japonica Group]	gi|1002232929|ref|XM_015763605.1|	795	0	PREDICTED: Oryza sativa Japonica Group dnaJ homolog subfamily B member 1 (LOC4326364), mRNA	Q24133	106	3e-42	DnaJ protein homolog 1	Ta1088	97.4	2e-22	COG0484	pfam00226	DnaJ	DnaJ domain. DnaJ domains (J-domains) are associated with hsp70 heat-shock system and it is thought that this domain mediates the interaction. DnaJ-domain is therefore part of a chaperone (protein folding) system. The T-antigens, although not in Prosite are confirmed as DnaJ containing domains from literature.	GO:0006457|protein folding;GO:0009408|response to heat;	GO:0005737|cytoplasm;GO:0005875|microtubule associated complex;	.	K09510	DNAJB4; DnaJ homolog subfamily B member 4
OS01G0241400	0	3	8	8	7.5512	13	12	97	33.4105	0.226013	-2.14552	0.00619905	0.0499056	down	yes	GRXS3	protein_coding	chr1:7817704-7818394:+	gi|56784574|dbj|BAD81621.1|	291	1e-29	unknown protein [Oryza sativa Japonica Group]	gi|1002229602|ref|XM_015789129.1|	691	0	PREDICTED: Oryza sativa Japonica Group monothiol glutaredoxin-S3 (LOC4327691), mRNA	Q0JP62	116	7e-31	Monothiol glutaredoxin-S3	.	.	.	.	pfam14745	WASH-7_N	WASH complex subunit 7, N-terminal. This family is the conserved N-terminal region of proteins that form subunit 7 of the WASH complex. In species such as Drosophila this protein is the only component of the 'complex'. This complex is a nucleation promoting factor necessary for the activation of Arp2/3 that nucleates and organizes actin filaments by associating with a pre-existing filament to ind…	GO:0045454|cell redox homeostasis;	GO:0005737|cytoplasm;GO:0005634|nucleus;	GO:0051537|2 iron, 2 sulfur cluster binding;GO:0009055|electron carrier activity;GO:0046872|metal ion binding;GO:0015035|protein disulfide oxidoreductase activity;	.	.
OS01G0248701	0	19	12	37	24.8687	89	65	2322	661.959	0.0375683	-4.73434	1.94353e-13	1.97786e-11	down	yes	OS01G0248701	protein_coding	chr1:8191032-8192289:+	gi|937895351|dbj|BAS71331.1|	1603	0	Os01g0248701 [Oryza sativa Japonica Group]	gi|937893927|dbj|AP014957.1|	1258	0	Oryza sativa Japonica Group DNA, chromosome 1, cultivar: Nipponbare, complete sequence	Q94ID7	288	7e-92	Geranylgeranyl pyrophosphate synthase, chloroplastic	alr0213	220	7e-67	COG0142	pfam00348	polyprenyl_synt	Polyprenyl synthetase.	GO:0016117|carotenoid biosynthetic process;GO:0045337|farnesyl diphosphate biosynthetic process;GO:0033384|geranyl diphosphate biosynthetic process;GO:0033386|geranylgeranyl diphosphate biosynthetic process;	GO:0009507|chloroplast;	GO:0004161|dimethylallyltranstransferase activity;GO:0004311|farnesyltranstransferase activity;GO:0004337|geranyltranstransferase activity;GO:0046872|metal ion binding;	.	.
OS01G0252150	0	72	39	73	68.0579	2	5	2	2.78026	24.4789	4.61347	1.35641e-07	4.56818e-06	up	yes	OS01G0252150	protein_coding	chr1:8331441-8333267:-	gi|573912583|ref|XP_006643997.1|	499	3e-102	PREDICTED: shaggy-related protein kinase alpha [Oryza brachyantha]	gi|1002231050|ref|XM_015755417.1|	700	0	PREDICTED: Oryza sativa Japonica Group shaggy-related protein kinase alpha (LOC4327108), mRNA	Q8VZD5	147	4e-96	Shaggy-related protein kinase epsilon	.	.	.	.	pfam00069	Pkinase	Protein kinase domain.	GO:0006972|hyperosmotic response;GO:0046777|protein autophosphorylation;GO:0009651|response to salt stress;	GO:0005829|cytosol;	GO:0005524|ATP binding;GO:0004674|protein serine/threonine kinase activity;	K03083	GSK3B; glycogen synthase kinase 3 beta [EC:2.7.11.26]
OS01G0257300	0	0	1	7	2.88058	2	2	567	151.377	0.0190292	-5.71564	0.00251027	0.0242712	down	yes	RAA1	protein_coding	chr1:8586157-8586941:-	gi|1002227432|ref|XP_015631985.1|	470	3e-56	PREDICTED: flowering-promoting factor 1-like protein 1 [Oryza sativa Japonica Group]	gi|1002227431|ref|XM_015776499.1|	785	0	PREDICTED: Oryza sativa Japonica Group flowering-promoting factor 1-like protein 1 (LOC4326229), mRNA	Q9LGE3	185	2e-57	Flowering-promoting factor 1-like protein 1	.	.	.	.	pfam01770	Folate_carrier	Reduced folate carrier. The reduced folate carrier (a transmembrane glycoprotein) transports reduced folate into mammalian cells via the carrier mediated mechanism (as opposed to the receptor mediated mechanism) it also transports cytotoxic folate analogues used in chemotherapy, such as methotrexate (MTX). Mammalian cells have an absolute requirement for exogenous folates which are needed for gro…	GO:0045841|negative regulation of mitotic metaphase/anaphase transition;GO:2000280|regulation of root development;GO:0009733|response to auxin;	GO:0005737|cytoplasm;GO:0005634|nucleus;	GO:0005525|GTP binding;	.	.
OS01G0258000	0	12	5	12	10.5775	67	90	54	63.5976	0.16632	-2.58797	0.000141549	0.00217146	down	yes	OS01G0258000	protein_coding	chr1:8627878-8629136:+	gi|56783959|dbj|BAD81396.1|	538	8e-65	unknown protein [Oryza sativa Japonica Group]	gi|32994169|dbj|AK108960.1|	1102	0	Oryza sativa Japonica Group cDNA clone:002-153-D02, full insert sequence	.	.	.	.	.	.	.	.	pfam03251	Tymo_45kd_70kd	Tymovirus 45/70Kd protein. Tymoviruses are single stranded RNA viruses. This family includes a protein of unknown function that has been named based on its molecular weight. Tymoviruses such as the ononis yellow mosaic tymovirus encode only three proteins. Of these two are overlapping this protein overlaps a larger ORF that is thought to be the polymerase.	.	.	.	.	.
OS01G0263900	0	56	50	55	61.6062	12	8	9	8.47849	7.26617	2.8612	0.000292993	0.00405837	up	yes	OS01G0263900	protein_coding	chr1:8949612-8950796:+	gi|1002232753|ref|XP_015618265.1|	1825	0	PREDICTED: cyclic dof factor 2 [Oryza sativa Japonica Group]	gi|1002232752|ref|XM_015762779.1|	1185	0	PREDICTED: Oryza sativa Japonica Group cyclic dof factor 2 (LOC9272566), mRNA	Q93ZL5	161	5e-43	Cyclic dof factor 2	.	.	.	.	pfam02701	zf-Dof	Dof domain, zinc finger. The Dof domain is a zinc finger DNA-binding domain, that shows resemblance to the Cys2 zinc finger.	GO:0009908|flower development;GO:0006355|regulation of transcription, DNA-templated;GO:0006351|transcription, DNA-templated;	GO:0005634|nucleus;	GO:0003677|DNA binding;GO:0046872|metal ion binding;GO:0003700|transcription factor activity, sequence-specific DNA binding;	.	.
OS01G0273800	0	1162	102	280	540.377	206	136	108	132.786	4.06954	2.02487	0.000637142	0.00787026	up	yes	OS01G0273800	protein_coding	chr1:9488825-9493964:+	gi|1002227008|ref|XP_015629696.1|	1922	0	PREDICTED: probable indole-3-pyruvate monooxygenase YUCCA10 [Oryza sativa Japonica Group]	gi|1002227007|ref|XM_015774210.1|	1384	0	PREDICTED: Oryza sativa Japonica Group probable indole-3-pyruvate monooxygenase YUCCA10 (LOC4325177), mRNA	Q9FVQ0	352	7e-116	Probable indole-3-pyruvate monooxygenase YUCCA10	mll7934	214	4e-63	COG2072	pfam13738	Pyr_redox_3	Pyridine nucleotide-disulphide oxidoreductase.	GO:0009851|auxin biosynthetic process;GO:0055114|oxidation-reduction process;	.	GO:0050660|flavin adenine dinucleotide binding;GO:0004497|monooxygenase activity;GO:0004499|N,N-dimethylaniline monooxygenase activity;GO:0050661|NADP binding;	K11816	YUCCA; indole-3-pyruvate monooxygenase [EC:1.14.13.168]
OS01G0281050	0	88	97	55	94.6955	6	0	6	3.28939	28.7881	4.8474	1.10986e-06	3.02797e-05	up	yes	OS01G0281050	protein_coding	chr1:10004574-10005089:-	gi|937895616|dbj|BAS71596.1|	444	9e-53	Os01g0281050 [Oryza sativa Japonica Group]	gi|1002233147|ref|XM_015764469.1|	516	0	PREDICTED: Oryza sativa Japonica Group F-box protein At2g32560 (LOC4326912), mRNA	Q8RY82	67.4	3e-12	F-box protein At2g32560	.	.	.	.	pfam00646	F-box	F-box domain. This domain is approximately 50 amino acids long, and is usually found in the N-terminal half of a variety of proteins. Two motifs that are commonly found associated with the F-box domain are the leucine rich repeats (LRRs; pfam00560 and pfam07723) and the WD repeat (pfam00400). The F-box domain has a role in mediating protein-protein interactions in a variety of contexts, such as p…	GO:1902626|assembly of large subunit precursor of preribosome;GO:0071215|cellular response to abscisic acid stimulus;GO:0009793|embryo development ending in seed dormancy;GO:0000460|maturation of 5.8S rRNA;GO:0000470|maturation of LSU-rRNA;GO:0042256|mature ribosome assembly;GO:0000054|ribosomal subunit export from nucleus;	GO:0005829|cytosol;GO:0005730|nucleolus;GO:0005634|nucleus;GO:0030687|preribosome, large subunit precursor;	GO:0043023|ribosomal large subunit binding;GO:0043022|ribosome binding;GO:0003743|translation initiation factor activity;	.	.
OS01G0282866	0	83	54	99	87.8324	4	0	20	6.42957	13.6607	3.77196	0.00209813	0.0210376	up	yes	OS01G0282866	protein_coding	chr1:10099705-10102286:+	gi|1002233364|ref|XP_015620877.1|	2300	0	PREDICTED: tubulin beta-1 chain [Oryza sativa Japonica Group]	gi|1002233363|ref|XM_015765391.1|	1329	0	PREDICTED: Oryza sativa Japonica Group tubulin beta-1 chain (LOC4326917), mRNA	Q9ZPN9	882	0	Tubulin beta-2 chain	ECU03g0820i	711	0	COG5023	pfam03953	Tubulin_C	Tubulin C-terminal domain. This family includes the tubulin alpha, beta and gamma chains. Members of this family are involved in polymer formation. Tubulins are GTPases. FtsZ can polymerize into tubes, sheets, and rings in vitro and is ubiquitous in eubacteria and archaea. Tubulin is the major component of microtubules. (The FtsZ GTPases have been split into their won family).	GO:0007017|microtubule-based process;	GO:0005737|cytoplasm;GO:0005874|microtubule;	GO:0005525|GTP binding;GO:0003924|GTPase activity;GO:0005200|structural constituent of cytoskeleton;	.	.
OS01G0283600	0	20	19	12	19.912	40	8	392	117.83	0.16899	-2.56499	9.36591e-06	0.000202846	down	yes	OS01G0283600	protein_coding	chr1:10144374-10146312:+	gi|113532298|dbj|BAF04681.1|	1587	0	Os01g0283600 [Oryza sativa Japonica Group]	gi|1002229401|ref|XM_015787949.1|	981	0	PREDICTED: Oryza sativa Japonica Group cinnamoyl-CoA reductase 1 (LOC4327908), mRNA	Q6K9A2	422	4e-146	Cinnamoyl-CoA reductase 1	mll1975	73.6	7e-14	COG0451	pfam01370	Epimerase	NAD dependent epimerase/dehydratase family. This family of proteins utilize NAD as a cofactor. The proteins in this family use nucleotide-sugar substrates for a variety of chemical reactions.	GO:0006952|defense response;GO:0009809|lignin biosynthetic process;	GO:0005737|cytoplasm;	GO:0016621|cinnamoyl-CoA reductase activity;GO:0050662|coenzyme binding;	.	.
OS01G0286200	0	176	164	155	190.712	27	32	31	26.6377	7.15948	2.83985	4.66806e-06	0.000109465	up	yes	OS01G0286200	protein_coding	chr1:10272708-10275638:+	gi|937895647|dbj|BAS71627.1|	1717	0	Os01g0286100, partial [Oryza sativa Japonica Group]	gi|1002232924|ref|XR_001541964.1|	2796	0	PREDICTED: Oryza sativa Japonica Group uncharacterized LOC4327917 (LOC4327917), ncRNA	.	.	.	.	.	.	.	.	pfam15301	SLAIN	SLAIN motif-containing family. The SLAIN motif containing family is named after the presence of a SLAIN motif in SLAIN1. They are a family of microtubule plus-end tracking proteins.	.	.	.	.	.
OS01G0286550	0	124	85	39	95.7905	2	0	4	1.62605	58.9101	5.88044	1.61033e-08	6.57093e-07	up	yes	OS01G0286550	protein_coding	chr1:10291818-10292251:-	gi|937895651|dbj|BAS71631.1|	470	1e-57	Os01g0286550, partial [Oryza sativa Japonica Group]	gi|937893927|dbj|AP014957.1|	434	0	Oryza sativa Japonica Group DNA, chromosome 1, cultivar: Nipponbare, complete sequence	Q9AR38	87	5e-19	Protoporphyrinogen oxidase, chloroplastic	.	.	.	.	pfam13450	NAD_binding_8	NAD(P)-binding Rossmann-like domain.	GO:0015995|chlorophyll biosynthetic process;GO:0006782|protoporphyrinogen IX biosynthetic process;	GO:0009507|chloroplast;	GO:0004729|oxygen-dependent protoporphyrinogen oxidase activity;	K00231	PPOX, hemY; oxygen-dependent protoporphyrinogen oxidase [EC:1.3.3.4]
OS01G0289732	0	69	32	40	52.3769	2	2	2	1.76998	29.5917	4.88712	3.58767e-07	1.09006e-05	up	yes	OS01G0289732	protein_coding	chr1:10477926-10478798:-	gi|255673127|dbj|BAH91013.1|	640	3e-79	Os01g0289666, partial [Oryza sativa Japonica Group]	gi|937893927|dbj|AP014957.1|	873	0	Oryza sativa Japonica Group DNA, chromosome 1, cultivar: Nipponbare, complete sequence	Q9ZSI7	76.3	2e-14	Probable WRKY transcription factor 47	.	.	.	.	pfam03106	WRKY	WRKY DNA -binding domain.	GO:0006351|transcription, DNA-templated;	GO:0005634|nucleus;	GO:0043565|sequence-specific DNA binding;GO:0003700|transcription factor activity, sequence-specific DNA binding;	.	.
OS01G0296700	0	227	29	145	140.918	59	26	31	33.6873	4.18312	2.06458	0.00317219	0.0292833	up	yes	OS01G0296700	protein_coding	chr1:10872358-10874262:+	gi|113532337|dbj|BAF04720.1|	2576	0	Os01g0296700, partial [Oryza sativa Japonica Group]	gi|1002227065|ref|XM_015774527.1|	1830	0	PREDICTED: Oryza sativa Japonica Group probable beta-D-xylosidase 2 (LOC4326722), mRNA	Q9FLG1	393	1e-124	Beta-D-xylosidase 4	PA1726	145	8e-36	COG1472	pfam01915	Glyco_hydro_3_C	Glycosyl hydrolase family 3 C-terminal domain. This domain is involved in catalysis and may be involved in binding beta-glucan. This domain is found associated with pfam00933.	GO:0031222|arabinan catabolic process;GO:0009627|systemic acquired resistance;GO:0045493|xylan catabolic process;	GO:0048046|apoplast;GO:0005618|cell wall;GO:0009505|plant-type cell wall;GO:0005578|proteinaceous extracellular matrix;	GO:0046556|alpha-L-arabinofuranosidase activity;GO:0009044|xylan 1,4-beta-xylosidase activity;	K15920	XYL4; beta-D-xylosidase 4 [EC:3.2.1.37]
OS01G0300900	0	119	2	61	62.4751	12	4	17	9.24978	6.75423	2.75579	0.00153012	0.016197	up	yes	OS01G0300900	protein_coding	chr1:11058878-11063872:+	gi|1002227180|ref|XP_015630546.1|	2810	0	PREDICTED: acyl-CoA-binding domain-containing protein 4 [Oryza sativa Japonica Group]	gi|1002227179|ref|XM_015775060.1|	2672	0	PREDICTED: Oryza sativa Japonica Group acyl-CoA-binding domain-containing protein 4 (LOC4325780), mRNA	Q5EA50	106	3e-23	Rab9 effector protein with kelch motifs	.	.	.	.	pfam13418	Kelch_4	Galactose oxidase, central domain.	GO:0031591|wybutosine biosynthetic process;	.	GO:0008168|methyltransferase activity;	K15450	TYW3; tRNA wybutosine-synthesizing protein 3 [EC:2.1.1.282]
OS01G0309966	0	13	18	16	18.4314	1	0	2	0.813023	22.6702	4.50273	0.000373996	0.00498579	up	yes	OS01G0309966	protein_coding	chr1:11619605-11620204:-	gi|222618290|gb|EEE54422.1|	496	1e-82	hypothetical protein OsJ_01475 [Oryza sativa Japonica Group]	gi|1002235767|ref|XM_015766598.1|	451	0	PREDICTED: Oryza sativa Japonica Group uncharacterized LOC4327762 (LOC4327762), mRNA	.	.	.	.	.	.	.	.	pfam01764	Lipase_3	Lipase (class 3).	.	.	.	.	.
OS01G0311800	0	6	3	6	5.5248	15	6	1318	355.266	0.0155512	-6.00683	3.11069e-29	1.6219e-26	down	yes	OS01G0311800	protein_coding	chr1:11715268-11717784:-	gi|1002226168|ref|XP_015625464.1|	2541	0	PREDICTED: probable pectinesterase/pectinesterase inhibitor 41 [Oryza sativa Japonica Group]	gi|1002226167|ref|XM_015769978.1|	2087	0	PREDICTED: Oryza sativa Japonica Group probable pectinesterase/pectinesterase inhibitor 41 (LOC4327282), mRNA	Q8RXK7	252	9e-75	Probable pectinesterase/pectinesterase inhibitor 41	CAC3373	143	1e-36	COG4677	pfam01095	Pectinesterase	Pectinesterase.	GO:0042545|cell wall modification;GO:0045490|pectin catabolic process;GO:0009741|response to brassinosteroid;GO:0009409|response to cold;GO:0009620|response to fungus;	GO:0071944|cell periphery;GO:0005618|cell wall;GO:0005576|extracellular region;	GO:0045330|aspartyl esterase activity;GO:0030599|pectinesterase activity;GO:0046910|pectinesterase inhibitor activity;	K01051	E3.1.1.11; pectinesterase [EC:3.1.1.11]
OS01G0313300	0	12	6	18	13.114	11	28	986	273.63	0.0479261	-4.38304	2.65158e-17	4.35736e-15	down	yes	OS01G0313300	protein_coding	chr1:11783910-11784899:+	gi|1002227223|ref|XP_015630785.1|	689	4e-87	PREDICTED: ethylene-responsive transcription factor ERF071 [Oryza sativa Japonica Group]	gi|1002227222|ref|XM_015775299.1|	908	0	PREDICTED: Oryza sativa Japonica Group ethylene-responsive transcription factor ERF071 (LOC4327287), mRNA	O22259	102	2e-24	Ethylene-responsive transcription factor ERF071	.	.	.	.	pfam00847	AP2	AP2 domain. This 60 amino acid residue domain can bind to DNA and is found in transcription factor proteins.	GO:0009873|ethylene-activated signaling pathway;GO:0034059|response to anoxia;GO:0006351|transcription, DNA-templated;	GO:0005634|nucleus;	GO:0003677|DNA binding;GO:0003700|transcription factor activity, sequence-specific DNA binding;	.	.
OS01G0315850	0	120	112	93	125.753	7	0	20	7.2799	17.2741	4.11054	0.000334835	0.00453822	up	yes	OS01G0315850	protein_coding	chr1:11907260-11910774:+	gi|1002233410|ref|XP_015620898.1|	1671	0	PREDICTED: UDP-glucuronic acid decarboxylase 4 [Oryza sativa Japonica Group]	gi|1002233409|ref|XM_015765412.1|	1252	0	PREDICTED: Oryza sativa Japonica Group UDP-glucuronic acid decarboxylase 4 (LOC4327295), mRNA	Q8S8T4	581	0	UDP-glucuronic acid decarboxylase 4	alr0657	428	9e-148	COG0451	pfam01370	Epimerase	NAD dependent epimerase/dehydratase family. This family of proteins utilize NAD as a cofactor. The proteins in this family use nucleotide-sugar substrates for a variety of chemical reactions.	GO:0033320|UDP-D-xylose biosynthetic process;	GO:0032580|Golgi cisterna membrane;GO:0016021|integral component of membrane;	GO:0048040|UDP-glucuronate decarboxylase activity;	K08678	UXS1, uxs; UDP-glucuronate decarboxylase [EC:4.1.1.35]
OS01G0316100	0	13	0	9	7.52567	0	1	0	0.336759	22.3473	4.48203	0.00469867	0.0400129	up	yes	OS01G0316100	protein_coding	chr1:11944340-11945793:-	gi|937895835|dbj|BAS71815.1|	2044	0	Os01g0316100 [Oryza sativa Japonica Group]	gi|937893927|dbj|AP014957.1|	1454	0	Oryza sativa Japonica Group DNA, chromosome 1, cultivar: Nipponbare, complete sequence	Q9SJA7	337	3e-109	Probable sarcosine oxidase	STM1160	112	2e-26	COG0665	pfam01266	DAO	FAD dependent oxidoreductase. This family includes various FAD dependent oxidoreductases: Glycerol-3-phosphate dehydrogenase EC:1.1.99.5, Sarcosine oxidase beta subunit EC:1.5.3.1, D-alanine oxidase EC:1.4.99.1, D-aspartate oxidase EC:1.4.3.1.	GO:0046653|tetrahydrofolate metabolic process;	.	GO:0008115|sarcosine oxidase activity;	K00306	PIPOX; sarcosine oxidase / L-pipecolate oxidase [EC:1.5.3.1 1.5.3.7]
OS01G0317125	0	109	135	80	128.39	0	0	2	0.529581	242.438	7.92147	1.54684e-05	0.000315136	up	yes	OS01G0317125	protein_coding	chr1:11977716-11981576:-	gi|218188087|gb|EEC70514.1|	652	2e-162	hypothetical protein OsI_01615 [Oryza sativa Indica Group]	gi|1002232133|ref|XM_015760122.1|	936	0	PREDICTED: Oryza sativa Japonica Group uncharacterized LOC4327265 (LOC4327265), mRNA	.	.	.	.	.	.	.	.	pfam14631	FancD2	Fanconi anaemia protein FancD2 nuclease. The Fanconi anaemia protein FancD2 is a nuclease necessary for the repair of DNA interstrand-crosslinks.	.	.	.	.	.
OS01G0323775	0	3007	3395	2328	3428.13	86	56	232	104.666	32.7531	5.03356	5.91279e-09	2.65654e-07	up	yes	OS01G0323775	protein_coding	chr1:12363862-12365491:+	gi|1002231643|ref|XP_015613529.1|	2015	0	PREDICTED: S-adenosylmethionine synthase 2 [Oryza sativa Japonica Group]	gi|937893927|dbj|AP014957.1|	1630	0	Oryza sativa Japonica Group DNA, chromosome 1, cultivar: Nipponbare, complete sequence	P93438	783	0	S-adenosylmethionine synthase 2	SPBC14F5.05c	461	7e-158	COG0192	pfam02772	S-AdoMet_synt_M	S-adenosylmethionine synthetase, central domain. The three domains of S-adenosylmethionine synthetase have the same alpha+beta fold.	GO:0006730|one-carbon metabolic process;GO:0006556|S-adenosylmethionine biosynthetic process;	GO:0005829|cytosol;	GO:0005524|ATP binding;GO:0046872|metal ion binding;GO:0004478|methionine adenosyltransferase activity;	K00789	metK; S-adenosylmethionine synthetase [EC:2.5.1.6]
OS01G0327250	0	29	51	85	63.2017	4	3	11	5.05674	12.4985	3.64369	1.89336e-05	0.000375585	up	yes	OS01G0327250	protein_coding	chr1:12564382-12569579:-	gi|52077578|dbj|BAD45703.1|	1295	9e-177	putative peroxidase [Oryza sativa Japonica Group]	gi|1002224782|ref|XM_015787434.1|	891	0	PREDICTED: Oryza sativa Japonica Group peroxidase 1 (LOC4326969), mRNA	A5H8G4	311	2e-102	Peroxidase 1	.	.	.	.	pfam00141	peroxidase	Peroxidase.	GO:0042744|hydrogen peroxide catabolic process;GO:0006979|response to oxidative stress;	GO:0005576|extracellular region;GO:0005773|vacuole;	GO:0020037|heme binding;GO:0046872|metal ion binding;GO:0004601|peroxidase activity;	K00430	E1.11.1.7; peroxidase [EC:1.11.1.7]
OS01G0329000	0	1334	79	600	698.222	63	53	56	50.5333	13.8171	3.78838	5.42933e-10	2.98564e-08	up	yes	OS01G0329000	protein_coding	chr1:12677044-12683455:-	gi|113532451|dbj|BAF04834.1|	2111	0	Os01g0329000 [Oryza sativa Japonica Group]	gi|32981984|dbj|AK071961.1|	1917	0	Oryza sativa Japonica Group cDNA clone:J013077G18, full insert sequence	Q9SYJ2	308	1e-94	Probable glycerol-3-phosphate acyltransferase 3	.	.	.	.	pfam04632	FUSC	Fusaric acid resistance protein family. This family includes a conserved region found in two proteins associated with fusaric acid resistance, from Burkholderia cepacia and Klebsiella oxytoca. These proteins are likely to be membrane transporter proteins.	GO:0016024|CDP-diacylglycerol biosynthetic process;GO:0010143|cutin biosynthetic process;GO:0016311|dephosphorylation;	GO:0016021|integral component of membrane;GO:0016020|membrane;	GO:0090447|glycerol-3-phosphate 2-O-acyltransferase activity;GO:0004366|glycerol-3-phosphate O-acyltransferase activity;GO:0016791|phosphatase activity;	K13508	GPAT; glycerol-3-phosphate acyltransferase [EC:2.3.1.15]
OS01G0332150	0	46	166	94	126.378	3	5	16	6.77077	18.6652	4.22228	5.44504e-05	0.000944784	up	yes	OS01G0332150	protein_coding	chr1:12870691-12873687:-	gi|125525725|gb|EAY73839.1|	1194	0	hypothetical protein OsI_01715 [Oryza sativa Indica Group]	gi|1002234040|ref|XM_015765739.1|	1388	0	PREDICTED: Oryza sativa Japonica Group neutral/alkaline invertase 1, mitochondrial-like (LOC4326838), mRNA	Q10MC0	400	0	Neutral/alkaline invertase 1, mitochondrial	.	.	.	.	pfam12899	Glyco_hydro_100	Alkaline and neutral invertase. This is a family of bacterial and plant alkaline and neutral invertases, EC:3.2.1.26, previously known as Invertase_neut pfam04853.	GO:0005987|sucrose catabolic process;	GO:0005739|mitochondrion;	GO:0033926|glycopeptide alpha-N-acetylgalactosaminidase activity;GO:0004575|sucrose alpha-glucosidase activity;	.	.
OS01G0343350	0	90	86	51	88.8079	2	6	4	3.6466	24.3536	4.60606	6.90445e-08	2.47357e-06	up	yes	OS01G0343350	protein_coding	chr1:13572351-13572654:-	gi|937896009|dbj|BAS71989.1|	355	2e-41	Os01g0343350, partial [Oryza sativa Japonica Group]	gi|937893927|dbj|AP014957.1|	304	3e-157	Oryza sativa Japonica Group DNA, chromosome 1, cultivar: Nipponbare, complete sequence	.	.	.	.	.	.	.	.	pfam00320	GATA	GATA zinc finger. This domain uses four cysteine residues to coordinate a zinc ion. This domain binds to DNA. Two GATA zinc fingers are found in the GATA transcription factors. However there are several proteins which only contains a single copy of the domain.	.	.	.	.	.
OS01G0348900	0	8208	5335	17712	11409.1	19605	17785	240773	75300.5	0.151514	-2.72247	0.00031127	0.0042626	down	yes	SALT	protein_coding	chr1:13903285-13904626:-	gi|1002235804|ref|XP_015622103.1|	738	1e-96	PREDICTED: salt stress-induced protein [Oryza sativa Japonica Group]	gi|1002235803|ref|XM_015766617.1|	684	0	PREDICTED: Oryza sativa Japonica Group salt stress-induced protein (LOC4326471), mRNA	Q0JMY8	288	5e-98	Salt stress-induced protein	.	.	.	.	pfam01419	Jacalin	Jacalin-like lectin domain. Proteins containing this domain are lectins. It is found in 1 to 6 copies in these proteins. The domain is also found in the animal prostatic spermine-binding protein.	.	.	GO:0030246|carbohydrate binding;	.	.
OS01G0352200	0	41	30	14	32.9474	4	2	2	2.33687	14.099	3.81752	0.000114596	0.00180857	up	yes	OS01G0352200	protein_coding	chr1:14102045-14102764:-	gi|1002229172|ref|XP_015642285.1|	787	2e-102	PREDICTED: protein SRG1 isoform X2 [Oryza sativa Japonica Group]	gi|1002229171|ref|XM_015786799.1|	437	0	PREDICTED: Oryza sativa Japonica Group protein SRG1 (LOC4326482), transcript variant X2, mRNA	A2A1A0	143	8e-40	S-norcoclaurine synthase 1	.	.	.	.	pfam14226	DIOX_N	non-haem dioxygenase in morphine synthesis N-terminal. This is the highly conserved N-terminal region of proteins with 2-oxoglutarate/Fe(II)-dependent dioxygenase activity.	GO:0009820|alkaloid metabolic process;	.	GO:0050474|(S)-norcoclaurine synthase activity;GO:0046872|metal ion binding;GO:0016491|oxidoreductase activity;	.	.
OS01G0357150	0	362	65	22	161.585	4	4	0	2.48081	65.134	6.02534	8.14723e-09	3.55457e-07	up	yes	OS01G0357150	protein_coding	chr1:14447341-14453462:-	gi|1002229053|ref|XP_015641702.1|	3006	0	PREDICTED: ferredoxin--nitrite reductase, chloroplastic [Oryza sativa Japonica Group]	gi|32988813|dbj|AK103604.1|	2041	0	Oryza sativa Japonica Group cDNA clone:J033133G10, full insert sequence	Q42997	1157	0	Ferredoxin--nitrite reductase, chloroplastic	alr0607	538	0	COG0155	pfam01077	NIR_SIR	Nitrite and sulphite reductase 4Fe-4S domain. Sulphite and nitrite reductases are vital in the biosynthetic assimilation of sulphur and nitrogen, respectfully. They are also both important for the dissimilation of oxidized anions for energy transduction.	GO:0042128|nitrate assimilation;	GO:0009507|chloroplast;	GO:0051539|4 iron, 4 sulfur cluster binding;GO:0048307|ferredoxin-nitrite reductase activity;GO:0020037|heme binding;GO:0046872|metal ion binding;	K00366	nirA; ferredoxin-nitrite reductase [EC:1.7.7.1]
OS01G0358551	0	142	151	104	155.444	2	12	0	4.608	33.7336	5.07611	0.000300669	0.00414025	up	yes	OS01G0358551	protein_coding	chr1:14513995-14515154:-	gi|937896103|dbj|BAS72083.1|	958	1e-127	Os01g0358551 [Oryza sativa Japonica Group]	gi|1002236526|ref|XM_015766970.1|	591	0	PREDICTED: Oryza sativa Japonica Group 40S ribosomal protein S4-like (LOC4326022), mRNA	P49398	48.1	2e-119	40S ribosomal protein S4	SPBC21B10.10	207	2e-76	COG1471	pfam00900	Ribosomal_S4e	Ribosomal family S4e.	GO:0006412|translation;	GO:0022627|cytosolic small ribosomal subunit;	GO:0019843|rRNA binding;GO:0003735|structural constituent of ribosome;	K02987	RP-S4e, RPS4; small subunit ribosomal protein S4e
OS01G0360333	0	519	777	298	646.149	9	12	24	12.9471	49.907	5.64117	1.30258e-16	1.94388e-14	up	yes	OS01G0360333	protein_coding	chr1:14621567-14626552:+	gi|1002233422|ref|XP_015620905.1|	2802	0	PREDICTED: respiratory burst oxidase homolog protein B [Oryza sativa Japonica Group]	gi|1002233421|ref|XM_015765419.1|	2188	0	PREDICTED: Oryza sativa Japonica Group respiratory burst oxidase homolog protein B (LOC4326027), mRNA	Q5ZAJ0	1083	0	Respiratory burst oxidase homolog protein B	.	.	.	.	pfam08414	NADPH_Ox	Respiratory burst NADPH oxidase. This domain is found in plant proteins such as respiratory burst NADPH oxidase proteins which produce reactive oxygen species as a defence mechanism. It tends to occur to the N-terminus of an EF-hand (pfam00036), which suggests a direct regulatory effect of Ca2+ on the activity of the NADPH oxidase in plants.	.	GO:0016021|integral component of membrane;	GO:0005509|calcium ion binding;GO:0016174|NAD(P)H oxidase activity;GO:0004601|peroxidase activity;GO:0043621|protein self-association;	K13447	RBOH; respiratory burst oxidase [EC:1.6.3.- 1.11.1.-]
OS01G0364000	0	4	1	7	4.24335	41	18	29	25.3617	0.167313	-2.57937	0.00394002	0.0347678	down	yes	OS01G0364000	protein_coding	chr1:14823230-14825669:-	gi|1002235467|ref|XP_015621932.1|	848	1e-98	PREDICTED: putative wall-associated receptor kinase-like 16 isoform X2 [Oryza sativa Japonica Group]	gi|937893927|dbj|AP014957.1|	2427	0	Oryza sativa Japonica Group DNA, chromosome 1, cultivar: Nipponbare, complete sequence	Q9LMN7	88.2	1e-16	Wall-associated receptor kinase 5	.	.	.	.	pfam13947	GUB_WAK_bind	Wall-associated receptor kinase galacturonan-binding. This cysteine-rich GUB_WAK_bind domain is the extracellular part of this serine/threonine kinase that binds to the cell-wall pectins.	GO:0007166|cell surface receptor signaling pathway;	GO:0016021|integral component of membrane;	GO:0005524|ATP binding;GO:0005509|calcium ion binding;GO:0030247|polysaccharide binding;GO:0004674|protein serine/threonine kinase activity;	.	.
OS01G0367700	0	24	16	21	22.9552	22	263	32	103.277	0.222269	-2.16962	0.000329094	0.00447045	down	yes	OS01G0367700	protein_coding	chr1:15059450-15067522:+	gi|1002234215|ref|XP_015621316.1|	2541	0	PREDICTED: probable serine/threonine-protein kinase At1g54610 isoform X1 [Oryza sativa Japonica Group]	gi|1002234214|ref|XM_015765830.1|	2161	0	PREDICTED: Oryza sativa Japonica Group probable serine/threonine-protein kinase At1g54610 (LOC4325730), transcript variant X1, mRNA	Q9ZVM9	679	0	Probable serine/threonine-protein kinase At1g54610	.	.	.	.	pfam00069	Pkinase	Protein kinase domain.	.	.	GO:0005524|ATP binding;GO:0004674|protein serine/threonine kinase activity;	K08819	CDK12_13; cyclin-dependent kinase 12/13 [EC:2.7.11.22 2.7.11.23]
OS01G0369950	0	59	66	53	69.4932	0	2	12	3.851	18.0455	4.17357	0.00294973	0.0276038	up	yes	OS01G0369950	protein_coding	chr1:15185336-15188091:+	gi|122222554|sp|Q0JMR0.1|OPR10_ORYSJ	1259	5e-171	RecName: Full=Putative 12-oxophytodienoate reductase 10; AltName: Full=OPDA-reductase 10; Short=OsOPR10	gi|1002225676|ref|XM_015767777.1|	959	0	PREDICTED: Oryza sativa Japonica Group putative 12-oxophytodienoate reductase 10 (LOC4325705), mRNA	Q0JMR0	489	2e-172	Putative 12-oxophytodienoate reductase 10	mll2211	211	3e-64	COG1902	pfam00724	Oxidored_FMN	NADH:flavin oxidoreductase / NADH oxidase family.	GO:0006633|fatty acid biosynthetic process;GO:0055114|oxidation-reduction process;GO:0031408|oxylipin biosynthetic process;	GO:0005622|intracellular;	GO:0010181|FMN binding;GO:0003959|NADPH dehydrogenase activity;	.	.
OS01G0371300	0	22	12	26	22.106	0	2	2	1.2031	18.3742	4.19961	0.000142422	0.00218328	up	yes	OS01G0371300	protein_coding	chr1:15281380-15282975:+	gi|1002227510|ref|XP_015632407.1|	1038	3e-141	PREDICTED: probable glutathione S-transferase GSTF1 [Oryza sativa Japonica Group]	gi|1002227509|ref|XM_015776921.1|	575	0	PREDICTED: Oryza sativa Japonica Group probable glutathione S-transferase GSTF1 (LOC4325710), mRNA	O65857	404	2e-142	Probable glutathione S-transferase GSTF1	YPO1314	63.9	6e-12	COG0625	pfam00043	GST_C	Glutathione S-transferase, C-terminal domain. GST conjugates reduced glutathione to a variety of targets including S-crystallin from squid, the eukaryotic elongation factor 1-gamma, the HSP26 family of stress-related proteins and auxin-regulated proteins in plants. Stringent starvation proteins in Escherichia coli are also included in the alignment but are not known to have GST activity. The glut…	GO:0006749|glutathione metabolic process;	GO:0005737|cytoplasm;	GO:0004364|glutathione transferase activity;	K00799	GST, gst; glutathione S-transferase [EC:2.5.1.18]
OS01G0372866	0	195	172	118	188.231	2	0	6	2.15563	87.321	6.44826	2.40331e-07	7.65453e-06	up	yes	OS01G0372866	protein_coding	chr1:15357072-15360597:+	gi|1002234397|ref|XP_015621402.1|	2326	0	PREDICTED: asparagine--tRNA ligase, cytoplasmic 3 [Oryza sativa Japonica Group]	gi|1002234396|ref|XM_015765916.1|	1690	0	PREDICTED: Oryza sativa Japonica Group asparagine--tRNA ligase, cytoplasmic 3 (LOC4325717), mRNA	Q9SSK1	111	2e-24	Asparagine--tRNA ligase, cytoplasmic 3	STM1000	174	8e-87	COG0017	pfam00152	tRNA-synt_2	tRNA synthetases class II (D, K and N).	GO:0006421|asparaginyl-tRNA aminoacylation;	GO:0005829|cytosol;	GO:0004816|asparagine-tRNA ligase activity;GO:0005524|ATP binding;GO:0003677|DNA binding;	K01893	NARS, asnS; asparaginyl-tRNA synthetase [EC:6.1.1.22]
OS01G0373700	0	1	0	0	0.340693	0	0	36	9.53245	0.0357403	-4.8063	0.00616843	0.049743	down	yes	OS01G0373700	protein_coding	chr1:15400221-15400863:-	gi|14587211|dbj|BAB61145.1|	220	3e-20	unknown protein [Oryza sativa Japonica Group]	gi|937893927|dbj|AP014957.1|	643	0	Oryza sativa Japonica Group DNA, chromosome 1, cultivar: Nipponbare, complete sequence	.	.	.	.	.	.	.	.	pfam11847	DUF3367	Domain of unknown function (DUF3367). This domain is functionally uncharacterized. This domain is found in bacteria and archaea. This presumed domain is typically between 667 to 694 amino acids in length.	.	.	.	.	.
OS01G0391100	0	1	1	2	1.50091	54	28	10	27.383	0.0548116	-4.18938	3.06083e-05	0.000573789	down	yes	OS01G0391100	protein_coding	chr1:16536661-16542320:-	gi|937896302|dbj|BAS72282.1|	807	7e-102	Os01g0391100 [Oryza sativa Japonica Group]	gi|37990823|dbj|AK121200.1|	3477	0	Oryza sativa Japonica Group cDNA clone:J023087I02, full insert sequence	Q9FJH6	55.1	5e-07	ABC transporter F family member 1	.	.	.	.	pfam00005	ABC_tran	ABC transporter. ABC transporters for a large family of proteins responsible for translocation of a variety of compounds across biological membranes. ABC transporters are the largest family of proteins in many completely sequenced bacteria. ABC transporters are composed of two copies of this domain and two copies of a transmembrane domain pfam00664. These four domains may belong to a single polyp…	.	GO:0005886|plasma membrane;	GO:0005524|ATP binding;GO:0016887|ATPase activity;GO:0005215|transporter activity;	K06185	ABCF2; ATP-binding cassette, subfamily F, member 2
OS01G0504950	0	443	410	269	437.03	51	21	44	33.1783	13.1722	3.71942	6.62676e-10	3.57888e-08	up	yes	OS01G0504950	protein_coding	chr1:17559698-17565462:-	gi|215694372|dbj|BAG89365.1|	2219	0	unnamed protein product [Oryza sativa Japonica Group]	gi|937893927|dbj|AP014957.1|	5765	0	Oryza sativa Japonica Group DNA, chromosome 1, cultivar: Nipponbare, complete sequence	Q0JMH0	858	0	2-hydroxyacyl-CoA lyase	Rv0118c	351	3e-104	COG0028	pfam00205	TPP_enzyme_M	Thiamine pyrophosphate enzyme, central domain. The central domain of TPP enzymes contains a 2-fold Rossman fold.	.	.	GO:0016831|carboxy-lyase activity;GO:0000287|magnesium ion binding;GO:0030976|thiamine pyrophosphate binding;	K12261	HACL1; 2-hydroxyacyl-CoA lyase 1 [EC:4.1.-.-]
OS01G0510901	0	31	45	33	43.1589	0	4	2	1.87662	22.9982	4.52345	0.000167324	0.00250589	up	yes	OS01G0510901	protein_coding	chr1:17967782-17973329:+	gi|1002306471|ref|XP_015616624.1|	381	5e-67	PREDICTED: uncharacterized protein LOC107277845 [Oryza sativa Japonica Group]	gi|937893927|dbj|AP014957.1|	5548	0	Oryza sativa Japonica Group DNA, chromosome 1, cultivar: Nipponbare, complete sequence	Q9MAU3	64.7	6e-09	Transcription initiation factor TFIID subunit 6	.	.	.	.	pfam02969	TAF	TATA box binding protein associated factor (TAF). TAF proteins adopt a histone-like fold.	GO:0006352|DNA-templated transcription, initiation;GO:0009860|pollen tube growth;GO:0051090|regulation of sequence-specific DNA binding transcription factor activity;	GO:0005634|nucleus;	.	K03131	TAF6; transcription initiation factor TFIID subunit 6
OS01G0511100	0	216	193	315	273.082	219	404	3719	1182.88	0.230862	-2.1149	3.73323e-11	2.58468e-09	down	yes	OS01G0511100	protein_coding	chr1:17990846-17993750:-	gi|1002225219|ref|XP_015620990.1|	661	5e-83	PREDICTED: universal stress protein A-like protein [Oryza sativa Japonica Group]	gi|1002225218|ref|XM_015765504.1|	1030	0	PREDICTED: Oryza sativa Japonica Group universal stress protein A-like protein (LOC4324029), mRNA	Q8LGG8	75.1	9e-15	Universal stress protein A-like protein	SSO2778	63.2	3e-11	COG0589	pfam00582	Usp	Universal stress protein family. The universal stress protein UspA is a small cytoplasmic bacterial protein whose expression is enhanced when the cell is exposed to stress agents. UspA enhances the rate of cell survival during prolonged exposure to such conditions, and may provide a general "stress endurance" activity. The crystal structure of Haemophilus influenzae UspA reveals an alpha/beta fol…	GO:0006950|response to stress;	GO:0005886|plasma membrane;	GO:0016208|AMP binding;	.	.
OS01G0513850	0	27	35	25	34.3229	0	2	6	2.26226	15.1719	3.92333	0.00122866	0.0134884	up	yes	OS01G0513850	protein_coding	chr1:18141082-18142581:+	gi|1002225648|ref|XP_015623130.1|	421	2e-121	PREDICTED: ribosome production factor 2 homolog [Oryza sativa Japonica Group]	gi|1002225647|ref|XM_015767644.1|	701	0	PREDICTED: Oryza sativa Japonica Group ribosome production factor 2 homolog (LOC4323989), mRNA	Q9AWM9	142	1e-122	Ribosome production factor 2 homolog	SPAC926.08c	50.8	6e-20	COG5106	pfam04427	Brix	Brix domain.	GO:0000463|maturation of LSU-rRNA from tricistronic rRNA transcript (SSU-rRNA, 5.8S rRNA, LSU-rRNA);GO:0000027|ribosomal large subunit assembly;	GO:0005730|nucleolus;	GO:0019843|rRNA binding;	K14847	RPF2; ribosome production factor 2
OS01G0514850	0	26	8	7	15.0431	0	2	4	1.73268	8.68196	3.11802	0.00519564	0.0434251	up	yes	OS01G0514850	protein_coding	chr1:18205238-18208057:-	gi|1002225729|ref|XP_015623518.1|	3179	0	PREDICTED: probable inactive leucine-rich repeat receptor-like protein kinase At1g66830 [Oryza sativa Japonica Group]	gi|32979242|dbj|AK069218.1|	2360	0	Oryza sativa Japonica Group cDNA clone:J023010O06, full insert sequence	Q9ZU46	731	0	Receptor protein kinase-like protein ZAR1	Cgl2127_1	77	5e-14	COG0515	pfam00069	Pkinase	Protein kinase domain.	GO:0046777|protein autophosphorylation;GO:0010070|zygote asymmetric cell division;GO:0010069|zygote asymmetric cytokinesis in embryo sac;	GO:0009507|chloroplast;GO:0009570|chloroplast stroma;GO:0016021|integral component of membrane;GO:0009505|plant-type cell wall;GO:0005886|plasma membrane;GO:0090406|pollen tube;	GO:0005524|ATP binding;GO:0016301|kinase activity;GO:0004674|protein serine/threonine kinase activity;	.	.
OS01G0521550	0	178	128	104	156.852	26	14	18	16.8503	9.30851	3.21855	1.56896e-06	4.12334e-05	up	yes	OS01G0521550	protein_coding	chr1:18601082-18611292:-	gi|1002235453|ref|XP_015621924.1|	565	0	PREDICTED: uncharacterized protein LOC4323951 [Oryza sativa Japonica Group]	gi|1002235452|ref|XM_015766438.1|	1733	0	PREDICTED: Oryza sativa Japonica Group uncharacterized LOC4323951 (LOC4323951), mRNA	P48353	61.2	3e-09	Protein HLJ1	.	.	.	.	pfam12572	DUF3752	Protein of unknown function (DUF3752). This domain family is found in eukaryotes, and is typically between 140 and 163 amino acids in length.	GO:0030433|ER-associated ubiquitin-dependent protein catabolic process;	GO:0005789|endoplasmic reticulum membrane;	GO:0001671|ATPase activator activity;	K09518	DNAJB12; DnaJ homolog subfamily B member 12
OS01G0522400	0	0	0	1	0.344074	1	1	44	12.271	0.0280396	-5.15639	0.00163244	0.0170946	down	yes	OS01G0522400	protein_coding	chr1:18639233-18641762:+	gi|937896479|dbj|BAS72459.1|	3494	0	Os01g0522400 [Oryza sativa Japonica Group]	gi|1002226939|ref|XM_015773965.1|	1882	0	PREDICTED: Oryza sativa Japonica Group uncharacterized LOC9266660 (LOC9266660), transcript variant X4, mRNA	.	.	.	.	.	.	.	.	pfam13764	E3_UbLigase_R4	E3 ubiquitin-protein ligase UBR4. This is a family of E## ubiquitin ligase enzymes.	.	.	.	.	.
OS01G0524251	0	2	3	6	4.16203	1	18	88	29.6467	0.140388	-2.83251	0.0015663	0.0165044	down	yes	OS01G0524251	protein_coding	chr1:18720539-18721863:-	gi|56202354|dbj|BAD73834.1|	1705	0	BLE2 protein-like protein [Oryza sativa Japonica Group]	gi|1002235179|ref|XM_015766323.1|	1325	0	PREDICTED: Oryza sativa Japonica Group uncharacterized LOC9271140 (LOC9271140), mRNA	.	.	.	.	.	.	.	.	pfam13090	PP_kinase_C	Polyphosphate kinase C-terminal domain. Polyphosphate kinase (Ppk) catalyses the formation of polyphosphate from ATP, with chain lengths of up to a thousand or more orthophosphate molecules. This C-terminal domain has a structure similar to phospholipase D.	.	.	.	.	.
OS01G0547600	0	277	3	29	105.766	13	10	14	10.7594	9.83013	3.29721	8.31193e-05	0.00136697	up	yes	OS01G0547600	protein_coding	chr1:20386195-20388403:-	gi|937896630|dbj|BAS72610.1|	886	2e-115	Os01g0547600 [Oryza sativa Japonica Group]	gi|1002228235|ref|XM_015780622.1|	661	0	PREDICTED: Oryza sativa Japonica Group probable high-affinity nitrate transporter 2.4 (LOC107277478), mRNA	A2ZU80	202	4e-59	Probable high-affinity nitrate transporter 2.4	.	.	.	.	pfam02453	Reticulon	Reticulon. Reticulon, also know as neuroendocrine-specific protein (NSP), is a protein of unknown function which associates with the endoplasmic reticulum. This family represents the C-terminal domain of the three reticulon isoforms and their homologues.	GO:0042128|nitrate assimilation;GO:0055085|transmembrane transport;	GO:0016021|integral component of membrane;GO:0005886|plasma membrane;	.	.	.
OS01G0552050	0	16	28	14	23.486	2	0	0	0.566884	41.43	5.3726	0.00549129	0.0454911	up	yes	OS01G0552050	protein_coding	chr1:20727509-20730085:+	gi|1002232015|ref|XP_015615157.1|	3914	0	PREDICTED: uncharacterized protein LOC4325848 isoform X1 [Oryza sativa Japonica Group]	gi|1002232016|ref|XM_015759678.1|	2465	0	PREDICTED: Oryza sativa Japonica Group uncharacterized LOC4325848 (LOC4325848), transcript variant X2, mRNA	.	.	.	.	.	.	.	.	pfam00400	WD40	WD domain, G-beta repeat.	.	.	.	.	.
OS01G0556201	0	111	88	54	97.9388	2	10	4	4.99364	19.6127	4.29372	1.6874e-05	0.000338545	up	yes	OS01G0556201	protein_coding	chr1:20988504-20992381:-	gi|1002232944|ref|XP_015619138.1|	1428	0	PREDICTED: chaperone protein dnaJ 49 [Oryza sativa Japonica Group]	gi|1002232943|ref|XM_015763652.1|	1219	0	PREDICTED: Oryza sativa Japonica Group chaperone protein dnaJ 49 (LOC4324566), transcript variant X1, mRNA	Q9FH28	177	1e-49	Chaperone protein dnaJ 49	.	.	.	.	pfam09320	DUF1977	Domain of unknown function (DUF1977). Members of this family of functionally uncharacterized domains are predominantly found in dnaj-like proteins.	.	GO:0016021|integral component of membrane;	.	K09518	DNAJB12; DnaJ homolog subfamily B member 12
OS01G0556650	0	84	36	39	59.0315	26	11	5	12.3978	4.76145	2.2514	0.00422079	0.0368147	up	yes	OS01G0556650	protein_coding	chr1:21039083-21040738:-	gi|1002225535|ref|XP_015622554.1|	2448	0	PREDICTED: protein NRT1/ PTR FAMILY 6.2 isoform X1 [Oryza sativa Japonica Group]	gi|1002225536|ref|XM_015767075.1|	1656	0	PREDICTED: Oryza sativa Japonica Group protein NRT1/ PTR FAMILY 6.2 (LOC4324568), transcript variant X2, mRNA	Q9SZY4	605	0	Protein NRT1/ PTR FAMILY 6.2	ECU11g1050	105	2e-23	COG3104	pfam00854	PTR2	POT family. The POT (proton-dependent oligopeptide transport) family all appear to be proton dependent transporters.	GO:0042128|nitrate assimilation;GO:0006857|oligopeptide transport;GO:0009753|response to jasmonic acid;GO:0009611|response to wounding;	GO:0016021|integral component of membrane;	GO:0015293|symporter activity;	.	.
OS01G0559150	0	68	45	55	63.3342	2	2	0	1.2404	51.0594	5.6741	1.11441e-08	4.70648e-07	up	yes	OS01G0559150	protein_coding	chr1:21175987-21179515:-	gi|1002236495|ref|XP_015622439.1|	1421	0	PREDICTED: serine--tRNA ligase [Oryza sativa Japonica Group]	gi|1002236494|ref|XM_015766953.1|	1242	0	PREDICTED: Oryza sativa Japonica Group serine--tRNA ligase (LOC4324679), mRNA	O81983	75.1	1e-150	Serine--tRNA ligase	SPAC29A4.15	167	5e-109	COG0172	pfam02403	Seryl_tRNA_N	Seryl-tRNA synthetase N-terminal domain. This domain is found associated with the Pfam tRNA synthetase class II domain (pfam00587) and represents the N-terminal domain of seryl-tRNA synthetase.	GO:0097056|selenocysteinyl-tRNA(Sec) biosynthetic process;GO:0006434|seryl-tRNA aminoacylation;	GO:0005737|cytoplasm;	GO:0005524|ATP binding;GO:0004828|serine-tRNA ligase activity;	.	.
OS01G0571133	0	85	113	62	103.635	0	2	11	3.58621	28.8982	4.85291	0.00137539	0.0147691	up	yes	OS01G0571133	protein_coding	chr1:21922193-21924309:+	gi|937896809|dbj|BAS72789.1|	433	1e-47	Os01g0571133 [Oryza sativa Japonica Group]	gi|937893927|dbj|AP014957.1|	2117	0	Oryza sativa Japonica Group DNA, chromosome 1, cultivar: Nipponbare, complete sequence	.	.	.	.	.	.	.	.	pfam13654	AAA_32	AAA domain. This family includes a wide variety of AAA domains including some that have lost essential nucleotide binding residues in the P-loop.	.	.	.	.	.
OS01G0572200	0	54	50	49	58.8604	10	0	2	3.364	17.4971	4.12905	0.00391552	0.0345878	up	yes	OS01G0572200	protein_coding	chr1:21992872-21994492:-	gi|218188503|gb|EEC70930.1|	923	3e-112	hypothetical protein OsI_02513 [Oryza sativa Indica Group]	gi|937893927|dbj|AP014957.1|	1621	0	Oryza sativa Japonica Group DNA, chromosome 1, cultivar: Nipponbare, complete sequence	Q8H1F5	227	6e-66	Protein indeterminate-domain 7	.	.	.	.	pfam00096	zf-C2H2	Zinc finger, C2H2 type. The C2H2 zinc finger is the classical zinc finger domain. The two conserved cysteines and histidines co-ordinate a zinc ion. The following pattern describes the zinc finger. #-X-C-X(1-5)-C-X3-#-X5-#-X2-H-X(3-6)-[H/C] Where X can be any amino acid, and numbers in brackets indicate the number of residues. The positions marked # are those that are important for the stable fol…	GO:0006355|regulation of transcription, DNA-templated;GO:0006351|transcription, DNA-templated;	.	GO:0003677|DNA binding;GO:0046872|metal ion binding;GO:0003700|transcription factor activity, sequence-specific DNA binding;	.	.
OS01G0574451	0	40	20	25	31.6709	0	0	2	0.529581	59.8037	5.90216	0.000848546	0.00997124	up	yes	OS01G0574451	protein_coding	chr1:22077185-22079275:-	gi|1002234894|ref|XP_015621656.1|	2031	0	PREDICTED: ATP-dependent zinc metalloprotease FTSH 4, mitochondrial [Oryza sativa Japonica Group]	gi|1002234893|ref|XM_015766170.1|	1278	0	PREDICTED: Oryza sativa Japonica Group ATP-dependent zinc metalloprotease FTSH 4, mitochondrial (LOC4326310), mRNA	Q8LQJ9	786	0	ATP-dependent zinc metalloprotease FTSH 4, mitochondrial	SPCC965.04c	447	2e-149	COG0465	pfam01434	Peptidase_M41	Peptidase family M41.	GO:0006508|proteolysis;	GO:0016020|membrane;GO:0005739|mitochondrion;	GO:0005524|ATP binding;GO:0004176|ATP-dependent peptidase activity;GO:0046872|metal ion binding;GO:0004222|metalloendopeptidase activity;GO:0008237|metallopeptidase activity;	K08955	YME1; ATP-dependent metalloprotease [EC:3.4.24.-]
OS01G0574550	0	82	91	73	96.0123	5	13	8	7.91341	12.1329	3.60085	2.93523e-06	7.23663e-05	up	yes	OS01G0574550	protein_coding	chr1:22083631-22087557:-	gi|1002232094|ref|XP_015615459.1|	1763	0	PREDICTED: ATP-dependent zinc metalloprotease FTSH 5, mitochondrial [Oryza sativa Japonica Group]	gi|1002232093|ref|XM_015759973.1|	1306	0	PREDICTED: Oryza sativa Japonica Group ATP-dependent zinc metalloprotease FTSH 5, mitochondrial (LOC4326311), mRNA	Q8LQJ8	120	0	ATP-dependent zinc metalloprotease FTSH 5, mitochondrial	YPR024w	400	7e-129	COG0465	pfam01434	Peptidase_M41	Peptidase family M41.	GO:0006508|proteolysis;	GO:0016020|membrane;GO:0005739|mitochondrion;	GO:0005524|ATP binding;GO:0004176|ATP-dependent peptidase activity;GO:0046872|metal ion binding;GO:0004222|metalloendopeptidase activity;GO:0008237|metallopeptidase activity;	K08955	YME1; ATP-dependent metalloprotease [EC:3.4.24.-]
OS01G0580500	0	307	286	442	391.684	17	41	175	64.964	6.02926	2.59198	0.000162251	0.00243856	up	yes	OS01G0580500	protein_coding	chr1:22489496-22490967:+	gi|937896881|dbj|BAS72861.1|	1371	0	Os01g0580500, partial [Oryza sativa Japonica Group]	gi|1002227469|ref|XM_015776710.1|	1183	0	PREDICTED: Oryza sativa Japonica Group 1-aminocyclopropane-1-carboxylate oxidase 1 (LOC4324194), mRNA	Q9ZUN4	251	2e-78	1-aminocyclopropane-1-carboxylate oxidase 1	PA4191	104	2e-24	COG3491	pfam03171	2OG-FeII_Oxy	2OG-Fe(II) oxygenase superfamily. This family contains members of the 2-oxoglutarate (2OG) and Fe(II)-dependent oxygenase superfamily. This family includes the C-terminal of prolyl 4-hydroxylase alpha subunit. The holoenzyme has the activity EC:1.14.11.2 catalyzing the reaction: Procollagen L-proline + 2-oxoglutarate + O2 <=> procollagen trans- 4-hydroxy-L-proline + succinate + CO2. The full enzy…	GO:0071398|cellular response to fatty acid;GO:0071281|cellular response to iron ion;GO:0071732|cellular response to nitric oxide;GO:0051365|cellular response to potassium ion starvation;GO:0006952|defense response;GO:0009693|ethylene biosynthetic process;	.	GO:0009815|1-aminocyclopropane-1-carboxylate oxidase activity;GO:0031418|L-ascorbic acid binding;GO:0046872|metal ion binding;	K05933	E1.14.17.4; aminocyclopropanecarboxylate oxidase [EC:1.14.17.4]
OS01G0584250	0	59	29	44	48.9301	3	4	6	3.78611	12.9236	3.69193	2.32005e-05	0.000450395	up	yes	OS01G0584250	protein_coding	chr1:22683593-22688031:+	gi|1002224633|ref|XP_015636318.1|	2989	0	PREDICTED: myosin-17 [Oryza sativa Japonica Group]	gi|1002224632|ref|XM_015780832.1|	2834	0	PREDICTED: Oryza sativa Japonica Group myosin-17 (LOC4324205), mRNA	F4HWY6	485	7e-149	Myosin-11	.	.	.	.	pfam01843	DIL	DIL domain. The DIL domain has no known function.	GO:0007015|actin filament organization;GO:0030048|actin filament-based movement;GO:0051640|organelle localization;GO:0009860|pollen tube growth;	GO:0005737|cytoplasm;GO:0016459|myosin complex;	GO:0005524|ATP binding;GO:0000146|microfilament motor activity;GO:0003774|motor activity;	.	.
OS01G0585650	0	140	149	110	155.883	3	5	2	3.0637	50.8806	5.66904	7.00146e-12	5.5477e-10	up	yes	OS01G0585650	protein_coding	chr1:22768844-22772439:-	gi|1002232999|ref|XP_015619307.1|	2926	0	PREDICTED: uncharacterized protein LOC4327656 isoform X1 [Oryza sativa Japonica Group]	gi|1002232998|ref|XM_015763821.1|	2185	0	PREDICTED: Oryza sativa Japonica Group uncharacterized LOC4327656 (LOC4327656), transcript variant X1, mRNA	.	.	.	.	.	.	.	.	pfam04782	DUF632	Protein of unknown function (DUF632). This plant protein may be a leucine zipper, but there is no experimental evidence for this.	.	.	.	.	.
OS01G0587150	0	31	21	14	25.2919	0	6	6	3.6093	7.00743	2.80889	0.00515846	0.0431657	up	yes	OS01G0587150	protein_coding	chr1:22868537-22870640:+	gi|1002225002|ref|XP_015612078.1|	3304	0	PREDICTED: protein QUIRKY [Oryza sativa Japonica Group]	gi|1002225001|ref|XM_015756592.1|	2104	0	PREDICTED: Oryza sativa Japonica Group protein QUIRKY (LOC4327662), mRNA	B8XCH5	899	0	Protein QUIRKY	.	.	.	.	pfam08372	PRT_C	Plant phosphoribosyltransferase C-terminal. This domain is found at the C-terminus of phosphoribosyltransferases and phosphoribosyltransferase-like proteins. It contains putative transmembrane regions. It often appears together with calcium-ion dependent C2 domains (pfam00168).	.	GO:0016021|integral component of membrane;GO:0005886|plasma membrane;GO:0009506|plasmodesma;	GO:0005509|calcium ion binding;GO:0005544|calcium-dependent phospholipid binding;GO:0016757|transferase activity, transferring glycosyl groups;	.	.
OS01G0588400	0	0	6	5	4.55277	8	11	683	186.824	0.0243693	-5.35879	1.62197e-05	0.000328856	down	yes	OS01G0588400	protein_coding	chr1:22914602-22916173:-	gi|1002231291|ref|XP_015611928.1|	1227	1e-165	PREDICTED: hypersensitive-induced response protein 1 [Oryza sativa Japonica Group]	gi|1002231290|ref|XM_015756442.1|	1175	0	PREDICTED: Oryza sativa Japonica Group hypersensitive-induced response protein 1 (LOC4327666), mRNA	Q9FM19	352	3e-118	Hypersensitive-induced response protein 1	SPy1884	185	7e-54	COG0330	pfam01145	Band_7	SPFH domain / Band 7 family. This family has been called SPFH, Band 7 or PHB domain. Recent phylogenetic analysis has shown this domain to be a slipin or Stomatin-like integral membrane domain conserved from protozoa to mammals.	.	GO:0005794|Golgi apparatus;GO:0016020|membrane;GO:0005886|plasma membrane;GO:0009506|plasmodesma;GO:0005774|vacuolar membrane;GO:0005773|vacuole;	GO:0043424|protein histidine kinase binding;	.	.
OS01G0588550	0	20	48	32	40.4834	6	0	6	3.28939	12.3073	3.62144	0.000604116	0.00751728	up	yes	OS01G0588550	protein_coding	chr1:22919260-22923596:+	gi|1002231283|ref|XP_015611902.1|	925	0	PREDICTED: probable receptor-like protein kinase At5g15080 [Oryza sativa Japonica Group]	gi|1002231282|ref|XM_015756416.1|	1431	0	PREDICTED: Oryza sativa Japonica Group probable receptor-like protein kinase At5g15080 (LOC4327667), mRNA	Q9LFP7	250	1e-163	Probable receptor-like protein kinase At5g15080	.	.	.	.	pfam07714	Pkinase_Tyr	Protein tyrosine kinase.	.	GO:0016021|integral component of membrane;GO:0005886|plasma membrane;	GO:0005524|ATP binding;GO:0004674|protein serine/threonine kinase activity;	.	.
OS01G0591250	0	38	29	15	31.7974	1	0	3	1.07781	29.5018	4.88273	1.26836e-05	0.000265181	up	yes	OS01G0591250	protein_coding	chr1:23105376-23106077:-	gi|937896972|dbj|BAS72952.1|	544	1e-67	Os01g0591250 [Oryza sativa Japonica Group]	gi|937893927|dbj|AP014957.1|	702	0	Oryza sativa Japonica Group DNA, chromosome 1, cultivar: Nipponbare, complete sequence	Q56YU0	137	1e-36	Aldehyde dehydrogenase family 2 member C4	mll2319	96.3	4e-23	COG1012	pfam00171	Aldedh	Aldehyde dehydrogenase family. This family of dehydrogenases act on aldehyde substrates. Members use NADP as a cofactor. The family includes the following members: The prototypical members are the aldehyde dehydrogenases EC:1.2.1.3. Succinate-semialdehyde dehydrogenase EC:1.2.1.16. Lactaldehyde dehydrogenase EC:1.2.1.22. Benzaldehyde dehydrogenase EC:1.2.1.28. Methylmalonate-semialdehyde dehydrog…	GO:0009699|phenylpropanoid biosynthetic process;	GO:0005829|cytosol;	GO:0004029|aldehyde dehydrogenase (NAD) activity;GO:0050269|coniferyl-aldehyde dehydrogenase activity;	K12355	REF1; coniferyl-aldehyde dehydrogenase [EC:1.2.1.68]
OS01G0592500	0	1	7	10	7.08589	4	4	407	110.25	0.0642709	-3.95969	3.27826e-05	0.000609202	down	yes	OS01G0592500	protein_coding	chr1:23167795-23168478:-	gi|218188565|gb|EEC70992.1|	230	1e-21	hypothetical protein OsI_02654 [Oryza sativa Indica Group]	gi|937893927|dbj|AP014957.1|	684	0	Oryza sativa Japonica Group DNA, chromosome 1, cultivar: Nipponbare, complete sequence	.	.	.	.	.	.	.	.	pfam06376	DUF1070	Protein of unknown function (DUF1070). This family consists of several short hypothetical plant proteins of unknown function.	.	.	.	.	.
OS01G0597600	0	108	42	85	85.8679	241	114	1137	407.767	0.210581	-2.24755	9.05817e-08	3.16946e-06	down	yes	OS01G0597600	protein_coding	chr1:23447173-23448687:+	gi|1002227064|ref|XP_015630003.1|	2147	0	PREDICTED: vacuolar amino acid transporter 1 [Oryza sativa Japonica Group]	gi|937893927|dbj|AP014957.1|	1515	0	Oryza sativa Japonica Group DNA, chromosome 1, cultivar: Nipponbare, complete sequence	P34579	115	2e-26	Vesicular GABA transporter	YJR001w	124	1e-29	COG0814	pfam01490	Aa_trans	Transmembrane amino acid transporter protein. This transmembrane region is found in many amino acid transporters including UNC-47 and MTR. UNC-47 encodes a vesicular amino butyric acid (GABA) transporter, (VGAT). UNC-47 is predicted to have 10 transmembrane domains. MTR is a N system amino acid transporter system protein involved in methyltryptophan resistance. Other members of this family includ…	GO:0006836|neurotransmitter transport;	GO:0030659|cytoplasmic vesicle membrane;GO:0016021|integral component of membrane;GO:0008021|synaptic vesicle;	.	K15015	SLC32A, VGAT; solute carrier family 32 (vesicular inhibitory amino acid transporter)
OS01G0601200	0	472	16	166	225.476	37	39	5	24.9449	9.03897	3.17616	0.000941917	0.0108245	up	yes	OS01G0601200	protein_coding	chr1:23624289-23626972:+	gi|1002227488|ref|XP_015632286.1|	1770	0	PREDICTED: probable receptor-like protein kinase At2g42960 isoform X2 [Oryza sativa Japonica Group]	gi|1002227487|ref|XM_015776800.1|	1143	0	PREDICTED: Oryza sativa Japonica Group probable receptor-like protein kinase At2g42960 (LOC4324601), transcript variant X2, mRNA	Q9SJG2	501	6e-174	Probable receptor-like protein kinase At2g42960	BH2504_1	101	2e-23	COG0515	pfam00069	Pkinase	Protein kinase domain.	.	GO:0016021|integral component of membrane;	GO:0005524|ATP binding;GO:0004674|protein serine/threonine kinase activity;	.	.
OS01G0601675	0	12	5	4	7.82494	31	4	124	42.9677	0.182112	-2.4571	0.00162399	0.0170146	down	yes	OS01G0601675	protein_coding	chr1:23639654-23642878:-	gi|1002227182|ref|XP_015630557.1|	4648	0	PREDICTED: probable leucine-rich repeat receptor-like protein kinase At1g35710 [Oryza sativa Japonica Group]	gi|937893927|dbj|AP014957.1|	3225	0	Oryza sativa Japonica Group DNA, chromosome 1, cultivar: Nipponbare, complete sequence	Q9FIZ3	258	1e-69	LRR receptor-like serine/threonine-protein kinase GSO2	alr0124_1	79.3	2e-14	COG4886	pfam13855	LRR_8	Leucine rich repeat.	GO:0009793|embryo development ending in seed dormancy;GO:0009553|embryo sac development;GO:0090558|plant epidermis development;	GO:0016021|integral component of membrane;	GO:0005524|ATP binding;GO:0004674|protein serine/threonine kinase activity;	.	.
OS01G0602433	0	43	47	85	66.0832	4	6	6	4.74307	13.9326	3.80039	5.08465e-06	0.000117859	up	yes	OS01G0602433	protein_coding	chr1:23673288-23675912:+	gi|1002230398|ref|XP_015648786.1|	1391	0	PREDICTED: cytochrome P450 72A15 [Oryza sativa Japonica Group]	gi|1002230397|ref|XM_015793300.1|	1621	0	PREDICTED: Oryza sativa Japonica Group cytochrome P450 72A15 (LOC4324604), mRNA	Q9LUC5	200	1e-143	Cytochrome P450 72A15	AGc2890	124	8e-30	COG2124	pfam00067	p450	Cytochrome P450. Cytochrome P450s are haem-thiolate proteins involved in the oxidative degradation of various compounds. They are particularly well known for their role in the degradation of environmental toxins and mutagens. They can be divided into 4 classes, according to the method by which electrons from NAD(P)H are delivered to the catalytic site. Sequence conservation is relatively low with…	.	GO:0016021|integral component of membrane;	GO:0020037|heme binding;GO:0005506|iron ion binding;GO:0004497|monooxygenase activity;GO:0016705|oxidoreductase activity, acting on paired donors, with incorporation or reduction of molecular oxygen;	.	.
OS01G0605700	0	53	28	21	38.5001	52	46	757	230.676	0.166901	-2.58293	7.67613e-06	0.000170087	down	yes	SWEET6B	protein_coding	chr1:23864681-23867205:+	gi|1002227290|ref|XP_015631208.1|	1215	1e-165	PREDICTED: bidirectional sugar transporter SWEET6b [Oryza sativa Japonica Group]	gi|32984649|dbj|AK099440.1|	991	0	Oryza sativa Japonica Group cDNA clone:J013020J10, full insert sequence	Q8W0K2	472	5e-167	Bidirectional sugar transporter SWEET6b	.	.	.	.	pfam03083	MtN3_slv	Sugar efflux transporter for intercellular exchange. This family includes proteins such as drosophila saliva, MtN3 involved in root nodule development and a protein involved in activation and expression of recombination activation genes (RAGs). Although the molecular function of these proteins is unknown, they are almost certainly transmembrane proteins. This family contains a region of two trans…	GO:0008643|carbohydrate transport;	GO:0016021|integral component of membrane;GO:0005887|integral component of plasma membrane;	GO:0051119|sugar transmembrane transporter activity;	K15382	SLC50A, SWEET; solute carrier family 50 (sugar transporter)
OS01G0606000	0	63	16	2	29.7049	0	4	5	2.67099	11.1213	3.47525	0.0007715	0.00921719	up	yes	SWEET6A	protein_coding	chr1:23877540-23880467:+	gi|322967623|sp|A2WSD8.1|SWT6A_ORYSI	1203	2e-163	RecName: Full=Bidirectional sugar transporter SWEET6a; Short=OsSWEET6a	gi|157888128|emb|CT841918.1|	1079	0	Oryza rufipogon (W1943) cDNA clone: ORW1943C104A13, full insert sequence	A2WSD8	468	1e-164	Bidirectional sugar transporter SWEET6a	.	.	.	.	pfam03083	MtN3_slv	Sugar efflux transporter for intercellular exchange. This family includes proteins such as drosophila saliva, MtN3 involved in root nodule development and a protein involved in activation and expression of recombination activation genes (RAGs). Although the molecular function of these proteins is unknown, they are almost certainly transmembrane proteins. This family contains a region of two trans…	.	GO:0005887|integral component of plasma membrane;	GO:0051119|sugar transmembrane transporter activity;	.	.
OS01G0606166	0	22	40	42	40.829	2	4	4	2.97308	13.7329	3.77956	6.0076e-05	0.0010297	up	yes	OS01G0606166	protein_coding	chr1:23886901-23888225:+	gi|1002224467|ref|XP_015628361.1|	1036	1e-135	PREDICTED: uncharacterized protein LOC4324215 [Oryza sativa Japonica Group]	gi|1002224466|ref|XM_015772875.1|	1325	0	PREDICTED: Oryza sativa Japonica Group uncharacterized LOC4324215 (LOC4324215), mRNA	.	.	.	.	.	.	.	.	pfam12723	DUF3809	Protein of unknown function (DUF3809). This family of proteins is functionally uncharacterized. This family of proteins is found in Deinococci bacteria. Proteins in this family are typically between 117 and 157 amino acids in length.	.	.	.	.	.
OS01G0609200	0	4	8	9	8.23597	38	50	34534	9171.88	0.000897959	-10.1211	1.06064e-93	7.46568e-90	down	yes	ABCG35	protein_coding	chr1:24065207-24073621:-	gi|1002228559|ref|XP_015638596.1|	7256	0	PREDICTED: ABC transporter G family member 35 [Oryza sativa Japonica Group]	gi|1002228558|ref|XM_015783110.1|	4395	0	PREDICTED: Oryza sativa Japonica Group ABC transporter G family member 35 (LOC4327727), mRNA	Q8GU92	2805	0	ABC transporter G family member 35	.	.	.	.	pfam01061	ABC2_membrane	ABC-2 type transporter.	.	GO:0016021|integral component of membrane;GO:0005886|plasma membrane;	GO:0005524|ATP binding;GO:0042626|ATPase activity, coupled to transmembrane movement of substances;	.	.
OS01G0609300	0	463	476	503	555.514	598	2603	84649	23460.3	0.0236789	-5.40026	4.73021e-57	9.98856e-54	down	yes	OS01G0609300	protein_coding	chr1:24075070-24081389:-	gi|1002230303|ref|XP_015648322.1|	6617	0	PREDICTED: ABC transporter G family member 36 [Oryza sativa Japonica Group]	gi|1002230302|ref|XM_015792836.1|	4224	0	PREDICTED: Oryza sativa Japonica Group ABC transporter G family member 36 (LOC4327728), mRNA	A2WSH0	849	0	ABC transporter G family member 36	.	.	.	.	pfam01061	ABC2_membrane	ABC-2 type transporter.	GO:0006810|transport;	GO:0016021|integral component of membrane;	GO:0005524|ATP binding;GO:0016887|ATPase activity;	.	.
OS01G0614750	0	38	35	15	34.6298	1	6	5	3.62795	9.54527	3.25479	0.000473302	0.00610723	up	yes	OS01G0614750	protein_coding	chr1:24375913-24379864:-	gi|1002232182|ref|XP_015615791.1|	865	2e-108	PREDICTED: uncharacterized protein At1g03900 [Oryza sativa Japonica Group]	gi|1002232181|ref|XM_015760305.1|	845	0	PREDICTED: Oryza sativa Japonica Group uncharacterized protein At1g03900 (LOC4326643), mRNA	Q9D1J1	55.8	1e-14	Adaptin ear-binding coat-associated protein 2	.	.	.	.	pfam07933	DUF1681	Protein of unknown function (DUF1681). This family is composed of sequences derived from a number of hypothetical eukaryotic proteins of unknown function.	GO:0006897|endocytosis;GO:0015031|protein transport;	GO:0030125|clathrin vesicle coat;GO:0005622|intracellular;GO:0005886|plasma membrane;	.	.	.
OS01G0615050	0	326	665	310	531.653	1119	1924	25016	7589.09	0.0700549	-3.83537	4.11696e-05	0.000737056	down	yes	OS01G0615050	protein_coding	chr1:24390676-24391763:-	gi|125526847|gb|EAY74961.1|	330	2e-36	hypothetical protein OsI_02858 [Oryza sativa Indica Group]	gi|116637507|emb|CT834839.1|	633	0	Oryza sativa (indica cultivar-group) cDNA clone:OSIGCPI008J20, full insert sequence	P01053	64.7	2e-12	Subtilisin-chymotrypsin inhibitor-2A	.	.	.	.	pfam00280	potato_inhibit	Potato inhibitor I family.	GO:0009611|response to wounding;	.	GO:0004867|serine-type endopeptidase inhibitor activity;	.	.
OS01G0615250	0	119	90	84	111.931	6	2	24	8.72914	12.8226	3.68062	0.000547427	0.00693178	up	yes	OS01G0615250	protein_coding	chr1:24395291-24396703:+	gi|1002231324|ref|XP_015612089.1|	1924	0	PREDICTED: 10-deacetylbaccatin III 10-O-acetyltransferase [Oryza sativa Japonica Group]	gi|1002231323|ref|XM_015756603.1|	1279	0	PREDICTED: Oryza sativa Japonica Group 10-deacetylbaccatin III 10-O-acetyltransferase (LOC4326647), mRNA	Q9LGQ6	267	8e-83	Acyl transferase 9	.	.	.	.	pfam02458	Transferase	Transferase family. This family includes a number of transferase enzymes. These include anthranilate N-hydroxycinnamoyl/benzoyltransferase that catalyses the first committed reaction of phytoalexin biosynthesis. Deacetylvindoline 4-O-acetyltransferase EC:2.3.1.107 catalyses the last step in vindoline biosynthesis is also a member of this family. The motif HXXXD is probably part of the active site…	.	.	GO:0016747|transferase activity, transferring acyl groups other than amino-acyl groups;	.	.
OS01G0615400	0	64	60	39	63.5472	2	2	8	3.35873	18.92	4.24184	2.45531e-06	6.16865e-05	up	yes	OS01G0615400	protein_coding	chr1:24397782-24400564:+	gi|1002231326|ref|XP_015612100.1|	1967	0	PREDICTED: 3'-N-debenzoyl-2'-deoxytaxol N-benzoyltransferase [Oryza sativa Japonica Group]	gi|1002231325|ref|XM_015756614.1|	1277	0	PREDICTED: Oryza sativa Japonica Group 3'-N-debenzoyl-2'-deoxytaxol N-benzoyltransferase (LOC4326648), mRNA	Q9LGQ6	290	6e-92	Acyl transferase 9	.	.	.	.	pfam02458	Transferase	Transferase family. This family includes a number of transferase enzymes. These include anthranilate N-hydroxycinnamoyl/benzoyltransferase that catalyses the first committed reaction of phytoalexin biosynthesis. Deacetylvindoline 4-O-acetyltransferase EC:2.3.1.107 catalyses the last step in vindoline biosynthesis is also a member of this family. The motif HXXXD is probably part of the active site…	.	.	GO:0016747|transferase activity, transferring acyl groups other than amino-acyl groups;	.	.
OS01G0616366	0	27	20	6	20.7045	2	0	0	0.566884	36.5233	5.19075	0.00617293	0.049743	up	yes	OS01G0616366	protein_coding	chr1:24461229-24464251:-	gi|125571177|gb|EAZ12692.1|	1132	0	hypothetical protein OsJ_02610 [Oryza sativa Japonica Group]	gi|1002226026|ref|XM_015769353.1|	1744	0	PREDICTED: Oryza sativa Japonica Group TPR repeat-containing thioredoxin TTL1 (LOC4326651), mRNA	Q9MAH1	154	1e-113	TPR repeat-containing thioredoxin TTL1	.	.	.	.	pfam13414	TPR_11	TPR repeat.	GO:0009738|abscisic acid-activated signaling pathway;GO:0045454|cell redox homeostasis;GO:0009789|positive regulation of abscisic acid-activated signaling pathway;GO:0009737|response to abscisic acid;GO:0006970|response to osmotic stress;GO:0009651|response to salt stress;	GO:0005623|cell;	.	.	.
OS01G0617200	0	85	105	75	104.331	8	6	16	8.52474	12.2387	3.61337	3.28041e-06	7.98511e-05	up	yes	OS01G0617200	protein_coding	chr1:24498883-24504674:+	gi|1002234401|ref|XP_015621404.1|	768	4e-130	PREDICTED: CTP synthase isoform X1 [Oryza sativa Japonica Group]	gi|1002234400|ref|XM_015765918.1|	1812	0	PREDICTED: Oryza sativa Japonica Group CTP synthase (LOC4326656), transcript variant X1, mRNA	P70698	72.8	8e-91	CTP synthase 1	PA3637	101	1e-62	COG0504	pfam06418	CTP_synth_N	CTP synthase N-terminus. This family consists of the N-terminal region of the CTP synthase protein (EC:6.3.4.2). This family is found in conjunction with pfam00117 located in the C-terminal region of the protein. CTP synthase catalyses the synthesis of CTP from UTP by amination of the pyrimidine ring at the 4-position.	GO:0044210|'de novo' CTP biosynthetic process;GO:0042100|B cell proliferation;GO:0006241|CTP biosynthetic process;GO:0006541|glutamine metabolic process;GO:0042098|T cell proliferation;	GO:0016020|membrane;	GO:0005524|ATP binding;GO:0003883|CTP synthase activity;	K01937	pyrG, CTPS; CTP synthase [EC:6.3.4.2]
OS01G0620301	0	30	29	20	30.7922	0	0	1	0.26479	116.289	6.86157	6.63538e-07	1.89602e-05	up	yes	OS01G0620301	protein_coding	chr1:24712185-24713658:+	gi|1002227048|ref|XP_015629899.1|	2158	0	PREDICTED: hydroquinone glucosyltransferase [Oryza sativa Japonica Group]	gi|1002227047|ref|XM_015774413.1|	1474	0	PREDICTED: Oryza sativa Japonica Group hydroquinone glucosyltransferase (LOC4326623), mRNA	Q9AR73	382	9e-126	Hydroquinone glucosyltransferase	.	.	.	.	pfam00201	UDPGT	UDP-glucoronosyl and UDP-glucosyl transferase.	GO:0008152|metabolic process;	.	GO:0050505|hydroquinone glucosyltransferase activity;	K08237	E2.4.1.218; hydroquinone glucosyltransferase [EC:2.4.1.218]
OS01G0621400	0	59	37	23	45.481	0	3	0	1.01028	45.0183	5.49244	0.00338235	0.0308791	up	yes	OS01G0621400	protein_coding	chr1:24767474-24769263:+	gi|222618874|gb|EEE55006.1|	459	5e-46	hypothetical protein OsJ_02644 [Oryza sativa Japonica Group]	gi|937893927|dbj|AP014957.1|	1790	0	Oryza sativa Japonica Group DNA, chromosome 1, cultivar: Nipponbare, complete sequence	.	.	.	.	.	.	.	.	pfam06346	Drf_FH1	Formin Homology Region 1. This region is found in some of the Diaphanous related formins (Drfs). It consists of low complexity repeats of around 12 residues.	.	.	.	.	.
OS01G0622033	0	37	47	57	54.405	1	6	1	2.56879	21.1792	4.40458	0.000628341	0.00777501	up	yes	OS01G0622033	protein_coding	chr1:24813640-24818485:+	gi|1002230930|ref|XP_015651225.1|	3612	0	PREDICTED: uncharacterized protein LOC9271596 [Oryza sativa Japonica Group]	gi|1002230929|ref|XM_015795739.1|	2364	0	PREDICTED: Oryza sativa Japonica Group uncharacterized LOC9271596 (LOC9271596), transcript variant X1, mRNA	.	.	.	.	.	.	.	.	pfam00534	Glycos_transf_1	Glycosyl transferases group 1. Mutations in this domain of human PIGA lead to disease (Paroxysmal Nocturnal haemoglobinuria). Members of this family transfer activated sugars to a variety of substrates, including glycogen, Fructose-6-phosphate and lipopolysaccharides. Members of this family transfer UDP, ADP, GDP or CMP linked sugars. The eukaryotic glycogen synthases may be distant members of th…	.	.	.	.	.
OS01G0623200	0	203	152	263	231.406	173	143	3725	1083.54	0.213566	-2.22725	9.8649e-12	7.61173e-10	down	yes	OS01G0623200	protein_coding	chr1:24861697-24864291:-	gi|1002235199|ref|XP_015621820.1|	3251	0	PREDICTED: S-type anion channel SLAH2 isoform X1 [Oryza sativa Japonica Group]	gi|1002235200|ref|XM_015766335.1|	2367	0	PREDICTED: Oryza sativa Japonica Group S-type anion channel SLAH2 (LOC4326677), transcript variant X2, mRNA	Q9ASQ7	543	0	S-type anion channel SLAH2	.	.	.	.	pfam03595	SLAC1	Voltage-dependent anion channel. This family of transporters has ten alpha helical transmembrane segments. The structure of a bacterial homologue of SLAC1 shows it to have a trimeric arrangement. The pore is composed of five helices with a conserved Phe residue involved in gating. One homologue, Mae1 from the yeast Schizosaccharomyces pombe, functions as a malate uptake transporter; another, Ssu1…	GO:0006873|cellular ion homeostasis;	GO:0016021|integral component of membrane;GO:0005886|plasma membrane;	GO:0008308|voltage-gated anion channel activity;	.	.
OS01G0623550	0	60	52	44	60.1283	2	2	6	2.82914	21.2532	4.40961	1.46915e-06	3.8974e-05	up	yes	OS01G0623550	protein_coding	chr1:24896894-24899282:-	gi|695043493|ref|XP_009409440.1|	1410	0	PREDICTED: spastin isoform X2 [Musa acuminata subsp. malaccensis]	gi|937893927|dbj|AP014957.1|	1425	0	Oryza sativa Japonica Group DNA, chromosome 1, cultivar: Nipponbare, complete sequence	Q5ZK92	213	8e-59	Spastin	YER047c	210	3e-57	COG0464	pfam00004	AAA	ATPase family associated with various cellular activities (AAA). AAA family proteins often perform chaperone-like functions that assist in the assembly, operation, or disassembly of protein complexes.	GO:0008089|anterograde axon cargo transport;GO:0019896|axon transport of mitochondrion;GO:0007409|axonogenesis;GO:0032506|cytokinetic process;GO:0031122|cytoplasmic microtubule organization;GO:0006888|ER to Golgi vesicle-mediated transport;GO:0010458|exit from mitosis;GO:0090148|membrane fission;GO:0001578|microtubule bundle formation;GO:0051013|microtubule severing;GO:0000281|mitotic cytokinesis…	GO:1904115|axon cytoplasm;GO:0005813|centrosome;GO:0016021|integral component of membrane;GO:0005874|microtubule;GO:0030496|midbody;GO:0031965|nuclear membrane;GO:0005634|nucleus;GO:0048471|perinuclear region of cytoplasm;GO:0005819|spindle;	GO:0043014|alpha-tubulin binding;GO:0005524|ATP binding;GO:0048487|beta-tubulin binding;GO:0008017|microtubule binding;GO:0008568|microtubule-severing ATPase activity;	K13254	SPAST; spastin [EC:3.6.4.3]
OS01G0626400	0	32	34	37	39.6832	45	41	943	276.259	0.143645	-2.79942	1.29373e-09	6.62851e-08	down	yes	OS01G0626400	protein_coding	chr1:25009514-25012233:+	gi|1002226323|ref|XP_015626307.1|	1210	3e-160	PREDICTED: probable WRKY transcription factor 71 [Oryza sativa Japonica Group]	gi|32993954|dbj|AK108745.1|	1492	0	Oryza sativa Japonica Group cDNA clone:002-150-E09, full insert sequence	Q93WV4	144	8e-38	Probable WRKY transcription factor 71	.	.	.	.	pfam03106	WRKY	WRKY DNA -binding domain.	GO:0006351|transcription, DNA-templated;	GO:0005634|nucleus;	GO:0043565|sequence-specific DNA binding;GO:0003700|transcription factor activity, sequence-specific DNA binding;	.	.
OS01G0627550	0	93	67	46	79.1403	7	4	2	3.86071	20.4989	4.35747	3.07817e-07	9.55205e-06	up	yes	OS01G0627550	protein_coding	chr1:25045913-25049352:+	gi|1002232198|ref|XP_015615867.1|	1404	0	PREDICTED: cytochrome P450 72A15 [Oryza sativa Japonica Group]	gi|1002232197|ref|XM_015760381.1|	1513	0	PREDICTED: Oryza sativa Japonica Group cytochrome P450 72A15 (LOC4326657), mRNA	Q9LUC5	58.9	8e-141	Cytochrome P450 72A15	BH0579	88.2	6e-35	COG2124	pfam00067	p450	Cytochrome P450. Cytochrome P450s are haem-thiolate proteins involved in the oxidative degradation of various compounds. They are particularly well known for their role in the degradation of environmental toxins and mutagens. They can be divided into 4 classes, according to the method by which electrons from NAD(P)H are delivered to the catalytic site. Sequence conservation is relatively low with…	.	GO:0016021|integral component of membrane;	GO:0020037|heme binding;GO:0005506|iron ion binding;GO:0004497|monooxygenase activity;GO:0016705|oxidoreductase activity, acting on paired donors, with incorporation or reduction of molecular oxygen;	.	.
OS01G0630000	0	61	40	59	59.9653	1	3	3	2.08809	28.7177	4.84387	1.93537e-07	6.3117e-06	up	yes	OS01G0630000	protein_coding	chr1:25153899-25156698:+	gi|502179596|ref|XP_004516460.1|	1422	0	PREDICTED: mitogen-activated protein kinase 20 [Cicer arietinum]	gi|1002234080|ref|XM_015765761.1|	1121	0	PREDICTED: Oryza sativa Japonica Group mitogen-activated protein kinase 10 (LOC4326668), transcript variant X2, mRNA	Q5ZCI1	282	0	Mitogen-activated protein kinase 10	.	.	.	.	pfam00069	Pkinase	Protein kinase domain.	.	GO:0005622|intracellular;	GO:0005524|ATP binding;GO:0004707|MAP kinase activity;	.	.
OS01G0631800	0	3	1	1	1.83822	3	6	93	27.4964	0.0668531	-3.90286	0.000153958	0.00232883	down	yes	OS01G0631800	protein_coding	chr1:25288392-25289157:+	gi|1002224977|ref|XP_015610918.1|	194	6e-16	PREDICTED: uncharacterized protein LOC4326675 [Oryza sativa Japonica Group]	gi|1002224976|ref|XM_015755432.1|	766	0	PREDICTED: Oryza sativa Japonica Group uncharacterized LOC4326675 (LOC4326675), mRNA	.	.	.	.	.	.	.	.	pfam05217	STOP	STOP protein. Neurons contain abundant subsets of highly stable microtubules that resist de-polymerising conditions such as exposure to the cold. Stable microtubules are thought to be essential for neuronal development, maintenance, and function. STOP is a major factor responsible for the intriguing stability properties of neuronal microtubules and is important for synaptic plasticity. Additional…	.	.	.	.	.
OS01G0631900	0	226	113	239	212.574	100	54	15	50.501	4.20929	2.07358	0.000826449	0.0097714	up	yes	OS01G0631900	protein_coding	chr1:25291327-25298088:+	gi|1002227845|ref|XP_015634190.1|	2824	0	PREDICTED: aspartic proteinase oryzasin-1-like [Oryza sativa Japonica Group]	gi|1002227844|ref|XM_015778704.1|	1706	0	PREDICTED: Oryza sativa Japonica Group aspartic proteinase oryzasin-1-like (LOC4326588), mRNA	Q42456	555	0	Aspartic proteinase oryzasin-1	.	.	.	.	pfam00026	Asp	Eukaryotic aspartyl protease. Aspartyl (acid) proteases include pepsins, cathepsins, and renins. Two-domain structure, probably arising from ancestral duplication. This family does not include the retroviral nor retrotransposon proteases (pfam00077), which are much smaller and appear to be homologous to a single domain of the eukaryotic asp proteases.	GO:0006629|lipid metabolic process;GO:0030163|protein catabolic process;GO:0006508|proteolysis;	GO:0005773|vacuole;	GO:0004190|aspartic-type endopeptidase activity;	K08245	E3.4.23.40; phytepsin [EC:3.4.23.40]
OS01G0636500	0	174	46	76	107.145	32	19	27	22.6179	4.73719	2.24403	0.00184164	0.0188873	up	yes	OS01G0636500	protein_coding	chr1:25513947-25518078:+	gi|1002224981|ref|XP_015611103.1|	2007	0	PREDICTED: polygalacturonase At1g48100 isoform X1 [Oryza sativa Japonica Group]	gi|32983876|dbj|AK073853.1|	1870	0	Oryza sativa Japonica Group cDNA clone:J033072D05, full insert sequence	Q949Z1	300	1e-92	Polygalacturonase At1g48100	AGl3361	63.9	6e-10	COG5434	pfam00295	Glyco_hydro_28	Glycosyl hydrolases family 28. Glycosyl hydrolase family 28 includes polygalacturonase EC:3.2.1.15 as well as rhamnogalacturonase A(RGase A), EC:3.2.1.-. These enzymes is important in cell wall metabolizm.	GO:0005975|carbohydrate metabolic process;GO:0071555|cell wall organization;	GO:0005618|cell wall;GO:0005576|extracellular region;	GO:0004650|polygalacturonase activity;	.	.
OS01G0640100	0	13	5	13	11.2623	280	269	270	241.445	0.0466453	-4.42212	2.67108e-17	4.3724e-15	down	yes	OS01G0640100	protein_coding	chr1:25710912-25712866:+	gi|113648530|dbj|BAF29042.1|	2075	0	Os12g0121200, partial [Oryza sativa Japonica Group]	gi|32985013|dbj|AK099804.1|	1650	0	Oryza sativa Japonica Group cDNA clone:J013098C19, full insert sequence	Q7LHG5	82.8	4e-15	Transposon Ty3-I Gag-Pol polyprotein	YIL082w-a_2	147	2e-36	COG2801	pfam00078	RVT_1	Reverse transcriptase (RNA-dependent DNA polymerase). A reverse transcriptase gene is usually indicative of a mobile element such as a retrotransposon or retrovirus. Reverse transcriptases occur in a variety of mobile elements, including retrotransposons, retroviruses, group II introns, bacterial msDNAs, hepadnaviruses, and caulimoviruses.	GO:0015074|DNA integration;GO:0006310|DNA recombination;GO:0032197|transposition, RNA-mediated;GO:0019076|viral release from host cell;	GO:0005737|cytoplasm;GO:0005634|nucleus;GO:0000943|retrotransposon nucleocapsid;	GO:0004190|aspartic-type endopeptidase activity;GO:0005524|ATP binding;GO:0003677|DNA binding;GO:0003887|DNA-directed DNA polymerase activity;GO:0008233|peptidase activity;GO:0004540|ribonuclease activity;GO:0003723|RNA binding;GO:0003964|RNA-directed DNA polymerase activity;GO:0004523|RNA-DNA hybrid ribonuclease activity;GO:0008270|zinc ion binding;	K07497	K07497; putative transposase
OS01G0643450	0	28	28	23	30.671	6	6	2	4.25079	7.21536	2.85107	0.00182537	0.0187386	up	yes	OS01G0643450	protein_coding	chr1:25864066-25868017:-	gi|1002226205|ref|XP_015625677.1|	1701	0	PREDICTED: probable auxin efflux carrier component 3a [Oryza sativa Japonica Group]	gi|32973994|dbj|AK063976.1|	1573	0	Oryza sativa Japonica Group cDNA clone:001-124-C02, full insert sequence	Q5VP70	252	0	Auxin efflux carrier component 3a	.	.	.	.	pfam03547	Mem_trans	Membrane transport protein. This family includes auxin efflux carrier proteins and other transporter proteins from all domains of life.	GO:0010252|auxin homeostasis;GO:0009926|auxin polar transport;GO:0009734|auxin-activated signaling pathway;	GO:0005783|endoplasmic reticulum;GO:0016021|integral component of membrane;GO:0005886|plasma membrane;	GO:0010329|auxin efflux transmembrane transporter activity;	K13947	PIN; auxin efflux carrier family
OS01G0647150	0	111	134	76	127.223	9	12	7	8.44562	15.0638	3.91302	4.77246e-07	1.41145e-05	up	yes	OS01G0647150	protein_coding	chr1:26078097-26082210:+	gi|1002231172|ref|XP_015611412.1|	2359	0	PREDICTED: ADP,ATP carrier protein 2, chloroplastic [Oryza sativa Japonica Group]	gi|1002231171|ref|XM_015755926.1|	2177	0	PREDICTED: Oryza sativa Japonica Group ADP,ATP carrier protein 2, chloroplastic (LOC4325928), mRNA	O24381	741	0	Plastidic ATP/ADP-transporter	CT065	476	7e-159	COG3202	pfam03219	TLC	TLC ATP/ADP transporter.	.	GO:0031969|chloroplast membrane;GO:0016021|integral component of membrane;	GO:0005524|ATP binding;GO:0005471|ATP:ADP antiporter activity;	K03301	TC.AAA; ATP:ADP antiporter, AAA family
OS01G0647200	0	59	74	10	58.4746	2	8	7	5.11449	11.4331	3.51515	0.000156286	0.00235813	up	yes	OS01G0647200	protein_coding	chr1:26086062-26088337:-	gi|149390911|gb|ABR25473.1|	202	5e-16	unknown [Oryza sativa Indica Group]	gi|937893927|dbj|AP014957.1|	2276	0	Oryza sativa Japonica Group DNA, chromosome 1, cultivar: Nipponbare, complete sequence	.	.	.	.	.	.	.	.	pfam07380	Pneumo_M2	Pneumovirus M2 protein. This family consists of several Pneumovirus M2 proteins. The M2-1 protein of respiratory syncytial virus (RSV) is a transcription processivity factor that is essential for virus replication.	.	.	.	.	.
OS01G0648225	0	95	80	36	82.5178	0	4	8	3.46536	23.8122	4.57363	2.4487e-05	0.000472435	up	yes	OS01G0648225	protein_coding	chr1:26119880-26125883:+	gi|1002234966|ref|XP_015621694.1|	1979	0	PREDICTED: potassium channel AKT1 [Oryza sativa Japonica Group]	gi|1002234965|ref|XM_015766208.1|	2743	0	PREDICTED: Oryza sativa Japonica Group potassium channel AKT1 (LOC4326245), mRNA	Q0JKV1	267	0	Potassium channel AKT1	all2748	69.3	2e-11	COG0666	pfam11834	DUF3354	Domain of unknown function (DUF3354). This domain is functionally uncharacterized. This domain is found in eukaryotes. This presumed domain is about 60 amino acids in length.	GO:0042391|regulation of membrane potential;	GO:0005887|integral component of plasma membrane;	GO:0005249|voltage-gated potassium channel activity;	.	.
OS01G0651300	0	41	16	8	24.2741	6	1	1	2.3022	10.5439	3.39833	0.00509531	0.0427303	up	yes	OS01G0651300	protein_coding	chr1:26306238-26307237:+	gi|55297552|dbj|BAD68803.1|	777	2e-100	unknown protein [Oryza sativa Japonica Group]	gi|937893927|dbj|AP014957.1|	1000	0	Oryza sativa Japonica Group DNA, chromosome 1, cultivar: Nipponbare, complete sequence	Q9FJ45	76.6	2e-14	GDSL esterase/lipase At5g45910	.	.	.	.	pfam08508	DUF1746	Fungal domain of unknown function (DUF1746). This is a fungal domain of unknown function.	GO:0016042|lipid catabolic process;	GO:0005576|extracellular region;	GO:0016788|hydrolase activity, acting on ester bonds;	.	.
OS01G0653601	0	20	19	12	19.912	2	4	2	2.4435	8.14896	3.02662	0.00360575	0.0323247	up	yes	OS01G0653601	protein_coding	chr1:26449054-26449963:-	gi|937897493|dbj|BAS73473.1|	354	3e-39	Os01g0653601, partial [Oryza sativa Japonica Group]	gi|116011885|dbj|AK242520.1|	781	0	Oryza sativa Japonica Group cDNA, clone: J080313L04, full insert sequence	.	.	.	.	.	.	.	.	pfam01294	Ribosomal_L13e	Ribosomal protein L13e.	.	.	.	.	.
OS01G0661601	0	245	163	133	206.178	18	15	3	10.9477	18.833	4.23519	2.4603e-08	9.63876e-07	up	yes	OS01G0661601	protein_coding	chr1:27013833-27014965:+	gi|1002226824|ref|XP_015628883.1|	720	6e-90	PREDICTED: uncharacterized protein LOC4327853 [Oryza sativa Japonica Group]	gi|1002226823|ref|XM_015773397.1|	1133	0	PREDICTED: Oryza sativa Japonica Group uncharacterized LOC4327853 (LOC4327853), mRNA	.	.	.	.	.	.	.	.	pfam07816	DUF1645	Protein of unknown function (DUF1645). These sequences are derived from a number of hypothetical plant proteins. The region in question is approximately 270 amino acids long. Some members of this family are annotated as yeast pheromone receptor proteins AR781 but no literature was found to support this.	.	.	.	.	.
OS01G0661650	0	32	0	7	13.3107	0	2	1	0.938309	14.1858	3.82638	0.00279702	0.0264442	up	yes	OS01G0661650	protein_coding	chr1:27017521-27018815:-	gi|937897562|dbj|BAS73542.1|	782	3e-99	Os01g0661650 [Oryza sativa Japonica Group]	gi|1002227610|ref|XM_015777483.1|	1274	0	PREDICTED: Oryza sativa Japonica Group uncharacterized LOC9268955 (LOC9268955), transcript variant X1, mRNA	.	.	.	.	.	.	.	.	pfam11669	WBP-1	WW domain-binding protein 1. This family of proteins represents WBP-1, a ligand of the WW domain of Yes-associated protein. This protein has a proline-rich domain. WBP-1 does not bind to the SH3 domain.	.	.	.	.	.
OS01G0663051	0	78	21	19	43.0249	10	1	4	4.23034	10.1705	3.34633	0.00244977	0.0237842	up	yes	OS01G0663051	protein_coding	chr1:27062505-27064276:-	gi|125527154|gb|EAY75268.1|	417	9e-49	hypothetical protein OsI_03155 [Oryza sativa Indica Group]	gi|1002228201|ref|XR_001545423.1|	726	0	PREDICTED: Oryza sativa Japonica Group uncharacterized LOC107278186 (LOC107278186), ncRNA	Q6NNN0	80.1	7e-18	Protein RADIALIS-like 3	.	.	.	.	pfam00249	Myb_DNA-binding	Myb-like DNA-binding domain. This family contains the DNA binding domains from Myb proteins, as well as the SANT domain family.	GO:0006355|regulation of transcription, DNA-templated;GO:0006351|transcription, DNA-templated;	GO:0005634|nucleus;	GO:0003677|DNA binding;	.	.
OS01G0665250	0	62	59	44	64.1141	8	4	16	7.85122	8.16614	3.02965	0.00020413	0.00297789	up	yes	OS01G0665250	protein_coding	chr1:27173399-27176828:-	gi|514779830|ref|XP_004969449.1|	633	0	PREDICTED: mitogen-activated protein kinase 8 isoform X1 [Setaria italica]	gi|1002231086|ref|XM_015755587.1|	1131	0	PREDICTED: Oryza sativa Japonica Group mitogen-activated protein kinase 8 (LOC4326853), transcript variant X5, mRNA	Q67C40	179	0	Mitogen-activated protein kinase 7	.	.	.	.	pfam00069	Pkinase	Protein kinase domain.	.	GO:0005622|intracellular;	GO:0005524|ATP binding;GO:0004707|MAP kinase activity;	.	.
OS01G0666950	0	106	113	47	105.628	11	9	14	9.85576	10.7174	3.42189	2.25889e-05	0.00043963	up	yes	OS01G0666950	protein_coding	chr1:27266745-27268261:+	gi|573944898|ref|XP_006654794.1|	796	3e-105	PREDICTED: 60S ribosomal protein L18a-like [Oryza brachyantha]	gi|937893927|dbj|AP014957.1|	462	0	Oryza sativa Japonica Group DNA, chromosome 1, cultivar: Nipponbare, complete sequence	Q943F3	298	1e-101	60S ribosomal protein L18a	YMR242c	138	1e-39	COG2157	pfam01775	Ribosomal_L18ae	Ribosomal L18ae/LX protein domain. This family includes eukaryotic L18ae as well as archaebacterial specific LX. Ribosomal protein L18ae forms part of the 60S ribosomal subunit.	GO:0006412|translation;	GO:0022625|cytosolic large ribosomal subunit;	GO:0003735|structural constituent of ribosome;	K02882	RP-L18Ae, RPL18A; large subunit ribosomal protein L18Ae
OS01G0667550	0	28	41	9	31.9908	0	1	0	0.336759	94.996	6.56979	1.34069e-06	3.60417e-05	up	yes	OS01G0667550	protein_coding	chr1:27301738-27302710:-	gi|1002232079|ref|XP_015615400.1|	597	2e-98	PREDICTED: ras-related protein RABA1f [Oryza sativa Japonica Group]	gi|1002232078|ref|XM_015759914.1|	551	0	PREDICTED: Oryza sativa Japonica Group ras-related protein RABA1f (LOC4326321), mRNA	Q9FJH0	199	7e-84	Ras-related protein RABA1f	SPAC18G6.03	148	3e-64	COG1100	pfam00071	Ras	Ras family. Includes sub-families Ras, Rab, Rac, Ral, Ran, Rap Ypt1 and more. Shares P-loop motif with GTP_EFTU, arf and myosin_head. See pfam00009 pfam00025, pfam00063. As regards Rab GTPases, these are important regulators of vesicle formation, motility and fusion. They share a fold in common with all Ras GTPases: this is a six-stranded beta-sheet surrounded by five alpha-helices.	GO:0015031|protein transport;GO:0007264|small GTPase mediated signal transduction;	GO:0005622|intracellular;GO:0005886|plasma membrane;	GO:0005525|GTP binding;	.	.
OS01G0670500	0	12	3	5	7.22488	3	10	148	43.4069	0.166446	-2.58688	0.00142475	0.0152063	down	yes	OS01G0670500	protein_coding	chr1:27491023-27492614:-	gi|113533354|dbj|BAF05737.1|	399	3e-43	Os01g0670500 [Oryza sativa Japonica Group]	gi|937893927|dbj|AP014957.1|	1592	0	Oryza sativa Japonica Group DNA, chromosome 1, cultivar: Nipponbare, complete sequence	.	.	.	.	.	.	.	.	pfam07939	DUF1685	Protein of unknown function (DUF1685). The members of this family are hypothetical eukaryotic proteins of unknown function. The region in question is approximately 100 amino acid residues long.	.	.	.	.	.
OS01G0680000	0	113	138	136	150.438	0	2	10	3.32142	45.2931	5.50122	4.3242e-05	0.000769916	up	yes	OS01G0680000	protein_coding	chr1:27983698-27989742:-	gi|1002230083|ref|XP_015647127.1|	1003	0	PREDICTED: uncharacterized protein LOC4325283 [Oryza sativa Japonica Group]	gi|1002230082|ref|XM_015791641.1|	2107	0	PREDICTED: Oryza sativa Japonica Group uncharacterized LOC4325283 (LOC4325283), mRNA	Q91YT7	70.9	1e-45	YTH domain-containing family protein 2	.	.	.	.	pfam04146	YTH	YT521-B-like domain. A protein of the YTH family has been shown to selectively remove transcripts of meiosis-specific genes expressed in mitotic cells. It has been speculated that in higher eukaryotic YTH-family members may be involved in similar mechanisms to suppress gene regulation during gametogenesis or general silencing. The rat protein YT521-B is a tyrosine-phosphorylated nuclear protein, …	GO:1903679|positive regulation of cap-independent translational initiation;GO:0043488|regulation of mRNA stability;	GO:0005737|cytoplasm;GO:0000932|cytoplasmic mRNA processing body;GO:0005829|cytosol;GO:0005634|nucleus;	GO:1990247|N6-methyladenosine-containing RNA binding;GO:0044822|poly(A) RNA binding;	.	.
OS01G0681050	0	23	36	30	35.1525	5	0	9	3.80032	9.24989	3.20944	0.0042253	0.0368312	up	yes	OS01G0681050	protein_coding	chr1:28033166-28035196:+	gi|1002234551|ref|XP_015621481.1|	806	1e-156	PREDICTED: O-acyltransferase WSD1 [Oryza sativa Japonica Group]	gi|1002234550|ref|XM_015765995.1|	831	0	PREDICTED: Oryza sativa Japonica Group O-acyltransferase WSD1 (LOC4324391), mRNA	Q93ZR6	94.4	5e-36	O-acyltransferase WSD1	.	.	.	.	pfam06974	DUF1298	Protein of unknown function (DUF1298). This family represents the C-terminus (approximately 170 residues) of a number of hypothetical plant proteins of unknown function.	GO:0019432|triglyceride biosynthetic process;GO:0010025|wax biosynthetic process;	GO:0005783|endoplasmic reticulum;GO:0005789|endoplasmic reticulum membrane;GO:0016021|integral component of membrane;GO:0005886|plasma membrane;	GO:0004144|diacylglycerol O-acyltransferase activity;GO:0047196|long-chain-alcohol O-fatty-acyltransferase activity;	K15406	WSD1; wax-ester synthase / diacylglycerol O-acyltransferase [EC:2.3.1.75 2.3.1.20]
OS01G0681650	0	906	1678	1599	1650.97	36	30	17	24.8081	66.5495	6.05636	8.4764e-24	2.712e-21	up	yes	OS01G0681650	protein_coding	chr1:28080881-28083179:-	gi|1002233698|ref|XP_015621047.1|	574	4e-113	PREDICTED: protein SDE2 homolog [Oryza sativa Japonica Group]	gi|1002233697|ref|XM_015765561.1|	723	0	PREDICTED: Oryza sativa Japonica Group protein SDE2 homolog (LOC4324395), mRNA	.	.	.	.	.	.	.	.	pfam13297	Telomere_Sde2_2	Telomere stability C-terminal. This short C-terminal domain is found in higher eukaryotes further downstream from the Sde2 family, pfam13019. It is found in all Sde2-related proteins except those from fission yeast, fly, and mosquito. Its exact function in telomere formation and maintenance has not yet been established.	.	.	.	.	.
OS01G0685850	0	317	303	242	334.302	4	3	10	4.79195	69.7632	6.12439	2.43273e-17	4.01333e-15	up	yes	OS01G0685850	protein_coding	chr1:28277798-28281870:-	gi|835974307|ref|XP_012701475.1|	1383	0	PREDICTED: uncharacterized protein LOC101763014 [Setaria italica]	gi|1002233565|ref|XM_015765493.1|	1795	0	PREDICTED: Oryza sativa Japonica Group ATP synthase subunit beta, mitochondrial-like (LOC4324151), mRNA	Q01859	46.6	0	ATP synthase subunit beta, mitochondrial	SPAC222.12c	438	0	COG0055	pfam00006	ATP-synt_ab	ATP synthase alpha/beta family, nucleotide-binding domain. This family includes the ATP synthase alpha and beta subunits, the ATP synthase associated with flagella and the termination factor Rho.	GO:0015991|ATP hydrolysis coupled proton transport;GO:0015986|ATP synthesis coupled proton transport;	GO:0000275|mitochondrial proton-transporting ATP synthase complex, catalytic core F(1);	GO:0005524|ATP binding;GO:0046933|proton-transporting ATP synthase activity, rotational mechanism;	K02133	ATPeF1B, ATP5B, ATP2; F-type H+-transporting ATPase subunit beta [EC:3.6.3.14]
OS01G0689975	0	262	145	134	203.817	8	4	6	5.20331	39.1706	5.2917	1.31521e-12	1.15e-10	up	yes	OS01G0689975	protein_coding	chr1:28483343-28488049:+	gi|937897811|dbj|BAS73791.1|	1371	0	Os01g0689900, partial [Oryza sativa Japonica Group]	gi|1002230635|ref|XM_015794335.1|	842	0	PREDICTED: Oryza sativa Japonica Group probable serine/threonine-protein kinase At1g18390 (LOC4327947), transcript variant X2, mRNA	Q8VYG0	372	3e-118	LEAF RUST 10 DISEASE-RESISTANCE LOCUS RECEPTOR-LIKE PROTEIN KINASE-like 1.3	.	.	.	.	pfam00069	Pkinase	Protein kinase domain.	GO:0007166|cell surface receptor signaling pathway;GO:0046777|protein autophosphorylation;	GO:0016021|integral component of membrane;GO:0005886|plasma membrane;	GO:0005524|ATP binding;GO:0004674|protein serine/threonine kinase activity;	.	.
OS01G0692500	0	57	46	29	51.1127	6	3	13	6.1532	8.30668	3.05427	0.000350418	0.00472667	up	yes	OS01G0692500	protein_coding	chr1:28578164-28582752:-	gi|1002231564|ref|XP_015613195.1|	1592	0	PREDICTED: uncharacterized protein LOC4325647 [Oryza sativa Japonica Group]	gi|1002231563|ref|XM_015757709.1|	1922	0	PREDICTED: Oryza sativa Japonica Group uncharacterized LOC4325647 (LOC4325647), transcript variant X1, mRNA	.	.	.	.	.	.	.	.	pfam12697	Abhydrolase_6	Alpha/beta hydrolase family. This family contains alpha/beta hydrolase enzymes of diverse specificity.	.	.	.	.	.
OS01G0699100	0	62	14	62	49.0645	54	52	683	213.669	0.229628	-2.12263	0.00469746	0.0400129	down	yes	OS01G0699100	protein_coding	chr1:28921498-28922922:+	gi|204305884|gb|ACH99692.1|	2036	0	NPKL1 [Oryza sativa Japonica Group]	gi|1002228622|ref|XM_015783504.1|	1425	0	PREDICTED: Oryza sativa Japonica Group mitogen-activated protein kinase kinase kinase NPK1 (LOC4325301), mRNA	Q54R82	184	1e-48	Mitogen-activated protein kinase kinase kinase A	.	.	.	.	pfam00069	Pkinase	Protein kinase domain.	GO:0030036|actin cytoskeleton organization;GO:0009653|anatomical structure morphogenesis;GO:0030587|sorocarp development;GO:0030435|sporulation resulting in formation of a cellular spore;	GO:0005938|cell cortex;GO:0016021|integral component of membrane;	GO:0005524|ATP binding;GO:0004709|MAP kinase kinase kinase activity;GO:0046872|metal ion binding;GO:0004702|receptor signaling protein serine/threonine kinase activity;	.	.
OS01G0699600	0	17	28	51	36.5574	27	73	850	257.308	0.142076	-2.81526	2.41978e-05	0.000467709	down	yes	OS01G0699600	protein_coding	chr1:28946730-28948045:-	gi|1002228629|ref|XP_015639022.1|	2209	0	PREDICTED: mitogen-activated protein kinase kinase kinase 3 [Oryza sativa Japonica Group]	gi|1002228628|ref|XM_015783536.1|	1316	0	PREDICTED: Oryza sativa Japonica Group mitogen-activated protein kinase kinase kinase 3 (LOC4326920), mRNA	Q54R82	176	3e-46	Mitogen-activated protein kinase kinase kinase A	.	.	.	.	pfam00069	Pkinase	Protein kinase domain.	GO:0030036|actin cytoskeleton organization;GO:0009653|anatomical structure morphogenesis;GO:0030587|sorocarp development;GO:0030435|sporulation resulting in formation of a cellular spore;	GO:0005938|cell cortex;GO:0016021|integral component of membrane;	GO:0005524|ATP binding;GO:0004709|MAP kinase kinase kinase activity;GO:0046872|metal ion binding;GO:0004702|receptor signaling protein serine/threonine kinase activity;	.	.
OS01G0703800	0	176	169	139	187.567	13	6	26	12.5898	14.8983	3.89708	1.99887e-08	8.01404e-07	up	yes	OS01G0703800	protein_coding	chr1:29166444-29170265:-	gi|1002235835|ref|XP_015622116.1|	876	0	PREDICTED: AP-1 complex subunit mu-2 [Oryza sativa Japonica Group]	gi|32975556|dbj|AK065538.1|	1639	0	Oryza sativa Japonica Group cDNA clone:J013030K02, full insert sequence	O22715	78.2	0	AP-1 complex subunit mu-2	.	.	.	.	pfam00928	Adap_comp_sub	Adaptor complexes medium subunit family. This family also contains members which are coatomer subunits.	GO:0006886|intracellular protein transport;GO:0016192|vesicle-mediated transport;	GO:0030131|clathrin adaptor complex;GO:0030665|clathrin-coated vesicle membrane;GO:0005829|cytosol;GO:0031901|early endosome membrane;GO:0005794|Golgi apparatus;	.	K12393	AP1M; AP-1 complex subunit mu
OS01G0705200	0	0	2	4	2.32043	2	1	188	50.6842	0.045782	-4.44907	8.14279e-06	0.000179112	down	yes	OS01G0705200	protein_coding	chr1:29233040-29234256:-	gi|1002225029|ref|XP_015613488.1|	597	8e-73	PREDICTED: late embryogenesis abundant protein, group 3 [Oryza sativa Japonica Group]	gi|1002225028|ref|XM_015758002.1|	1006	0	PREDICTED: Oryza sativa Japonica Group late embryogenesis abundant protein, group 3 (LOC4324254), mRNA	P0C5A4	52.8	7e-07	Late embryogenesis abundant protein, group 3	.	.	.	.	pfam02987	LEA_4	Late embryogenesis abundant protein. Different types of LEA proteins are expressed at different stages of late embryogenesis in higher plant seed embryos and under conditions of dehydration stress. The function of these proteins is unknown.	GO:0033609|oxalate metabolic process;	GO:0048046|apoplast;GO:0005618|cell wall;	GO:0030145|manganese ion binding;GO:0045735|nutrient reservoir activity;GO:0046564|oxalate decarboxylase activity;	.	.
OS01G0705400	0	26	16	17	22.2603	4	2	4	2.86645	7.76583	2.95714	0.0030956	0.0287144	up	yes	OS01G0705400	protein_coding	chr1:29242883-29243890:+	gi|125571740|gb|EAZ13255.1|	264	9e-27	hypothetical protein OsJ_03179 [Oryza sativa Japonica Group]	gi|937893927|dbj|AP014957.1|	419	0	Oryza sativa Japonica Group DNA, chromosome 1, cultivar: Nipponbare, complete sequence	.	.	.	.	.	.	.	.	pfam03813	Nrap	Nrap protein. Members of this family are nucleolar RNA-associated proteins (Nrap) which are highly conserved from yeast (Saccharomyces cerevisiae) to human. In the mouse, Nrap is ubiquitously expressed and is specifically localized in the nucleolus. Nrap is a large nucleolar protein (of more than 1000 amino acids). Nrap appears to be associated with ribosome biogenesis by interacting with pre-rRN…	.	.	.	.	.
OS01G0705700	0	591	615	490	660.267	381	274	18483	5094.38	0.129607	-2.94779	3.00496e-13	2.98608e-11	down	yes	OS01G0705700	protein_coding	chr1:29271158-29273175:+	gi|56784196|dbj|BAD81581.1|	2079	0	bHLH protein-like [Oryza sativa Japonica Group]	gi|32974964|dbj|AK064946.1|	1979	0	Oryza sativa Japonica Group cDNA clone:J013000P16, full insert sequence	Q9ZPY8	280	1e-83	Transcription factor ABA-INDUCIBLE bHLH-TYPE	.	.	.	.	pfam14215	bHLH-MYC_N	bHLH-MYC and R2R3-MYB transcription factors N-terminal. This is the N-terminal region of a family of MYB and MYC transcription factors. The DNA-binding HLH domain is further downstream, pfam00010. Members of the MYB and MYC family regulate the biosynthesis of phenylpropanoids in several plant species (DOI:10.1007/s11295-009-0232-y).	GO:0009738|abscisic acid-activated signaling pathway;GO:0006355|regulation of transcription, DNA-templated;GO:0009737|response to abscisic acid;GO:0009611|response to wounding;GO:0006351|transcription, DNA-templated;	GO:0005634|nucleus;	GO:0003677|DNA binding;GO:0003700|transcription factor activity, sequence-specific DNA binding;	.	.
OS01G0709750	0	87	83	46	84.6492	2	0	4	1.62605	52.0583	5.70206	2.12178e-08	8.43777e-07	up	yes	OS01G0709750	protein_coding	chr1:29484876-29488093:+	gi|56784133|dbj|BAD81518.1|	676	1e-72	protein kinase CDG1-like [Oryza sativa Japonica Group]	gi|937893927|dbj|AP014957.1|	3218	0	Oryza sativa Japonica Group DNA, chromosome 1, cultivar: Nipponbare, complete sequence	Q8RWW0	129	4e-29	Receptor-like serine/threonine-protein kinase ALE2	.	.	.	.	pfam07714	Pkinase_Tyr	Protein tyrosine kinase.	GO:0030154|cell differentiation;GO:0042335|cuticle development;GO:0046777|protein autophosphorylation;GO:0010068|protoderm histogenesis;	GO:0016021|integral component of membrane;GO:0005886|plasma membrane;	GO:0005524|ATP binding;GO:0016301|kinase activity;GO:0004674|protein serine/threonine kinase activity;	.	.
OS01G0711050	0	8	6	8	8.31053	1	0	0	0.283442	29.3201	4.87382	0.00437918	0.0379241	up	yes	OS01G0711050	protein_coding	chr1:29539228-29542080:-	gi|9558599|gb|AAF88162.1|AC026234_13	588	7e-140	Nearly identical to vacuolar ATP synthase subunit B (V-atpase B subunit)(V-atpase 57 KD subunit) from Arabidopsis thaliana gi|137465 and is a member of ATP synthase alpha/beta PF|00006 family and contains an ATP synthase beta chain PF|01038 domain. ESTs gb|F14109, gb|AA650677, gb|N65767, gb|BE038735, gb|T88157, gb|F14079, gb|H76885, gb|N96777, gb|T14042 come from this gene [Arabidopsis thaliana]	gi|1002224311|ref|XM_015764464.1|	944	0	PREDICTED: Oryza sativa Japonica Group V-type proton ATPase subunit B 2 (LOC4327833), transcript variant X4, mRNA	Q43433	51.6	9e-10	V-type proton ATPase subunit B 2 (Fragment)	SPAC637.05c	234	1e-70	COG1156	pfam00006	ATP-synt_ab	ATP synthase alpha/beta family, nucleotide-binding domain. This family includes the ATP synthase alpha and beta subunits, the ATP synthase associated with flagella and the termination factor Rho.	GO:0015991|ATP hydrolysis coupled proton transport;	GO:0033180|proton-transporting V-type ATPase, V1 domain;	GO:0005524|ATP binding;GO:0016820|hydrolase activity, acting on acid anhydrides, catalyzing transmembrane movement of substances;	.	.
OS01G0711800	0	159	120	69	134.559	20	29	69	33.7054	3.99222	1.99719	0.00272118	0.0259231	up	yes	OS01G0711800	protein_coding	chr1:29580715-29583046:-	gi|255673616|dbj|BAH91264.1|	1292	3e-177	Os01g0711800, partial [Oryza sativa Japonica Group]	gi|1002229629|ref|XM_015789299.1|	894	0	PREDICTED: Oryza sativa Japonica Group nucleosome assembly protein 1;3 (LOC9269473), mRNA	A2ZX50	502	2e-178	Nucleosome assembly protein 1;3	.	.	.	.	pfam00956	NAP	Nucleosome assembly protein (NAP). NAP proteins are involved in moving histones into the nucleus, nucleosome assembly and chromatin fluidity. They affect the transcription of many genes.	GO:0006334|nucleosome assembly;	GO:0005737|cytoplasm;GO:0005634|nucleus;	.	K11279	NAP1L1, NRP; nucleosome assembly protein 1-like 1
OS01G0714800	0	0	1	2	1.16021	2	14	46	17.4619	0.0664427	-3.91175	0.000859152	0.0100475	down	yes	OS01G0714800	protein_coding	chr1:29720923-29723065:-	gi|1002228159|ref|XP_015635650.1|	807	5e-103	PREDICTED: probable WRKY transcription factor 23 [Oryza sativa Japonica Group]	gi|32993764|dbj|AK108555.1|	1190	0	Oryza sativa Japonica Group cDNA clone:002-144-E10, full insert sequence	Q93WU9	121	1e-30	Probable WRKY transcription factor 51	.	.	.	.	pfam03106	WRKY	WRKY DNA -binding domain.	GO:0042742|defense response to bacterium;GO:0050832|defense response to fungus;GO:0009867|jasmonic acid mediated signaling pathway;GO:0006351|transcription, DNA-templated;	GO:0005634|nucleus;	GO:0043565|sequence-specific DNA binding;GO:0003700|transcription factor activity, sequence-specific DNA binding;	.	.
OS01G0716450	0	33	30	62	46.7374	11	7	2	6.00476	7.7834	2.9604	0.000312587	0.00427509	up	yes	OS01G0716450	protein_coding	chr1:29820626-29821746:-	gi|125527497|gb|EAY75611.1|	1128	7e-166	hypothetical protein OsI_03515 [Oryza sativa Indica Group]	gi|937893927|dbj|AP014957.1|	1121	0	Oryza sativa Japonica Group DNA, chromosome 1, cultivar: Nipponbare, complete sequence	Q55EX9	64.7	1e-10	Putative methyltransferase DDB_G0268948	.	.	.	.	pfam08241	Methyltransf_11	Methyltransferase domain. Members of this family are SAM dependent methyltransferases.	GO:0032259|methylation;	GO:0005737|cytoplasm;GO:0045335|phagocytic vesicle;	GO:0008757|S-adenosylmethionine-dependent methyltransferase activity;	.	.
OS01G0719125	0	1384	1239	1018	1406.68	23	31	13	20.401	68.9514	6.10751	2.78374e-21	7.16864e-19	up	yes	OS01G0719125	protein_coding	chr1:29965869-29970694:+	gi|1002231263|ref|XP_015611800.1|	837	4e-101	PREDICTED: E3 ubiquitin-protein ligase MIEL1 [Oryza sativa Japonica Group]	gi|1002231264|ref|XM_015756322.1|	1885	0	PREDICTED: Oryza sativa Japonica Group E3 ubiquitin-protein ligase MIEL1 (LOC4324695), transcript variant X2, mRNA	Q8VZK0	98.2	7e-21	E3 ubiquitin-protein ligase MIEL1	.	.	.	.	pfam05495	zf-CHY	CHY zinc finger. This family of domains are likely to bind to zinc ions. They contain many conserved cysteine and histidine residues. We have named this domain after the N-terminal motif CXHY. This domain can be found in isolation in some proteins, but is also often associated with pfam00097. One of the proteins in this family is a mitochondrial intermembrane space protein called Hot13. This prot…	GO:0006952|defense response;GO:1900425|negative regulation of defense response to bacterium;GO:1901485|positive regulation of transcription factor catabolic process;GO:0016567|protein ubiquitination;	GO:0005737|cytoplasm;GO:0005634|nucleus;	GO:0016874|ligase activity;GO:0008134|transcription factor binding;GO:0004842|ubiquitin-protein transferase activity;GO:0008270|zinc ion binding;	K10144	RCHY1, PIRH2; RING finger and CHY zinc finger domain-containing protein 1 [EC:2.3.2.27]
OS01G0719800	0	67	56	20	56.1436	2	0	0	0.566884	99.0391	6.62993	0.000483489	0.006214	up	yes	OS01G0719800	protein_coding	chr1:30010144-30015371:-	gi|937898089|dbj|BAS74069.1|	1545	0	Os01g0719900 [Oryza sativa Japonica Group]	gi|32992291|dbj|AK107082.1|	1978	0	Oryza sativa Japonica Group cDNA clone:002-121-F12, full insert sequence	Q680C0	294	2e-91	GDSL esterase/lipase At4g10955	SMc00876	44.7	1e-12	COG0489	pfam10609	ParA	ParA/MinD ATPase like. This family contains ATPases involved in plasmid partitioning. It also contains the cytosolic Fe-S cluster assembling factor NBP35 which is required for biogenesis and export of both ribosomal subunits.	GO:0016042|lipid catabolic process;	.	GO:0016787|hydrolase activity;	.	.
OS01G0720500	0	59687	76193	25120	64946.2	3958	3704	8606	4648.01	13.9729	3.80456	3.67358e-07	1.11456e-05	up	yes	OS01G0720500	protein_coding	chr1:30030998-30032054:+	gi|1002230297|ref|XP_015648289.1|	1175	4e-159	PREDICTED: chlorophyll a-b binding protein of LHCII type 1 [Oryza sativa Japonica Group]	gi|937893927|dbj|AP014957.1|	1057	0	Oryza sativa Japonica Group DNA, chromosome 1, cultivar: Nipponbare, complete sequence	P12330	448	4e-157	Chlorophyll a-b binding protein 1, chloroplastic	.	.	.	.	pfam00504	Chloroa_b-bind	Chlorophyll A-B binding protein.	GO:0015979|photosynthesis;GO:0009768|photosynthesis, light harvesting in photosystem I;GO:0018298|protein-chromophore linkage;GO:0009416|response to light stimulus;	GO:0009941|chloroplast envelope;GO:0009535|chloroplast thylakoid membrane;GO:0016021|integral component of membrane;GO:0009522|photosystem I;GO:0009523|photosystem II;GO:0010287|plastoglobule;	GO:0016168|chlorophyll binding;GO:0046872|metal ion binding;GO:0031409|pigment binding;	K08912	LHCB1; light-harvesting complex II chlorophyll a/b binding protein 1
OS01G0721200	0	9	5	1	5.77064	12	1	167	47.958	0.120327	-3.05497	0.000863655	0.0100898	down	yes	OS01G0721200	protein_coding	chr1:30068602-30070131:+	gi|1002227545|ref|XP_015632612.1|	2734	0	PREDICTED: putative disease resistance protein RGA3 [Oryza sativa Japonica Group]	gi|1002227544|ref|XM_015777126.1|	1530	0	PREDICTED: Oryza sativa Japonica Group putative disease resistance protein RGA3 (LOC107275946), mRNA	Q7XA39	67	3e-10	Putative disease resistance protein RGA4	.	.	.	.	pfam00931	NB-ARC	NB-ARC domain.	GO:0006952|defense response;	.	GO:0043531|ADP binding;GO:0005524|ATP binding;	.	.
OS01G0721400	0	24	3	16	15.098	21	29	365	112.367	0.134364	-2.89579	0.00212388	0.0211951	down	yes	OS01G0721400	protein_coding	chr1:30079674-30081481:+	gi|1002233755|ref|XP_015621076.1|	2685	0	PREDICTED: disease resistance protein RGA2 [Oryza sativa Japonica Group]	gi|1002233754|ref|XM_015765590.1|	1808	0	PREDICTED: Oryza sativa Japonica Group disease resistance protein RGA2 (LOC4324658), mRNA	Q7XBQ9	72.4	8e-12	Disease resistance protein RGA2	.	.	.	.	pfam00931	NB-ARC	NB-ARC domain.	GO:0006952|defense response;	.	GO:0043531|ADP binding;GO:0005524|ATP binding;	.	.
OS01G0723600	0	404	294	398	413.369	413	446	6245	1920.87	0.215199	-2.21626	1.53404e-13	1.59968e-11	down	yes	OS01G0723600	protein_coding	chr1:30180581-30184467:+	gi|1002231831|ref|XP_015614225.1|	1840	0	PREDICTED: ribose-phosphate pyrophosphokinase 3, chloroplastic [Oryza sativa Japonica Group]	gi|1002231830|ref|XM_015758739.1|	1623	0	PREDICTED: Oryza sativa Japonica Group ribose-phosphate pyrophosphokinase 3, chloroplastic (LOC4324718), mRNA	Q8S2E5	708	0	Ribose-phosphate pyrophosphokinase 3, chloroplastic	UU193	111	4e-26	COG0462	pfam00156	Pribosyltran	Phosphoribosyl transferase domain. This family includes a range of diverse phosphoribosyl transferase enzymes. This family includes: Adenine phosphoribosyl-transferase EC:2.4.2.7. Hypoxanthine-guanine-xanthine phosphoribosyl-transferase. Hypoxanthine phosphoribosyl-transferase EC:2.4.2.8. Ribose-phosphate pyrophosphokinase i EC:2.7.6.1. Amidophosphoribosyltransferase EC:2.4.2.14. Orotate phosphor…	GO:0009116|nucleoside metabolic process;GO:0009165|nucleotide biosynthetic process;	GO:0009507|chloroplast;	GO:0005524|ATP binding;GO:0016301|kinase activity;GO:0000287|magnesium ion binding;GO:0004749|ribose phosphate diphosphokinase activity;	.	.
OS01G0727820	0	162	210	148	205.249	2	22	9	10.3587	19.8142	4.30846	0.000107815	0.00171114	up	yes	OS01G0727820	protein_coding	chr1:30344327-30346491:+	gi|1002235598|ref|XP_015621996.1|	1947	0	PREDICTED: subtilisin-like protease SBT5.6 [Oryza sativa Japonica Group]	gi|1002235597|ref|XM_015766510.1|	1644	0	PREDICTED: Oryza sativa Japonica Group subtilisin-like protease SBT5.6 (LOC4323916), mRNA	Q9FK76	381	2e-159	Subtilisin-like protease SBT5.6	BS_vpr	65.5	3e-10	COG1404	pfam00082	Peptidase_S8	Subtilase family. Subtilases are a family of serine proteases. They appear to have independently and convergently evolved an Asp/Ser/His catalytic triad, like that found in the trypsin serine proteases (see pfam00089). Structure is an alpha/beta fold containing a 7-stranded parallel beta sheet, order 2314567.	.	GO:0005618|cell wall;GO:0005576|extracellular region;	GO:0004252|serine-type endopeptidase activity;	.	.
OS01G0728325	0	33	6	9	17.1719	2	0	4	1.62605	10.5606	3.40061	0.00316221	0.0292238	up	yes	OS01G0728325	protein_coding	chr1:30372587-30376825:+	gi|573916959|ref|XP_006646125.1|	588	0	PREDICTED: cytochrome P450 72A14-like [Oryza brachyantha]	gi|1002232428|ref|XM_015761246.1|	1564	0	PREDICTED: Oryza sativa Japonica Group cytochrome P450 72A14 (LOC4323921), mRNA	H1A988	48.1	5e-128	11-oxo-beta-amyrin 30-oxidase	BH0579	81.3	1e-32	COG2124	pfam00067	p450	Cytochrome P450. Cytochrome P450s are haem-thiolate proteins involved in the oxidative degradation of various compounds. They are particularly well known for their role in the degradation of environmental toxins and mutagens. They can be divided into 4 classes, according to the method by which electrons from NAD(P)H are delivered to the catalytic site. Sequence conservation is relatively low with…	GO:1902382|11-oxo-beta-amyrin catabolic process;GO:1902386|glycyrrhetinate biosynthetic process;	GO:0016021|integral component of membrane;	GO:0020037|heme binding;GO:0005506|iron ion binding;GO:0016709|oxidoreductase activity, acting on paired donors, with incorporation or reduction of molecular oxygen, NAD(P)H as one donor, and incorporation of one atom of oxygen;	K17873	CYP72A; 11-oxo-beta-amyrin 30-oxidase [EC:1.14.13.173]
OS01G0729950	0	251	255	169	264.039	4	6	7	5.00786	52.725	5.72042	2.66995e-14	3.02306e-12	up	yes	OS01G0729950	protein_coding	chr1:30427306-30431384:-	gi|218188996|gb|EEC71423.1|	1310	2e-171	hypothetical protein OsI_03611 [Oryza sativa Indica Group]	gi|1002233827|ref|XM_015765628.1|	1925	0	PREDICTED: Oryza sativa Japonica Group uncharacterized LOC4324420 (LOC4324420), mRNA	.	.	.	.	.	.	.	.	pfam08455	SNF2_assoc	Bacterial SNF2 helicase associated. This domain is found in bacterial proteins of the SWF/SNF/SWI helicase family to the N-terminus of the SNF2 family N-terminal domain (pfam00176) and together with the Helicase conserved C-terminal domain (pfam00271). The function of the domain is not clear.	.	.	.	.	.
OS01G0734150	0	74	26	23	45.3987	0	4	8	3.46536	13.1007	3.71157	0.000474926	0.00612257	up	yes	OS01G0734150	protein_coding	chr1:30621883-30623119:-	gi|937898232|dbj|BAS74212.1|	684	2e-83	Os01g0734200 [Oryza sativa Japonica Group]	gi|937893927|dbj|AP014957.1|	1237	0	Oryza sativa Japonica Group DNA, chromosome 1, cultivar: Nipponbare, complete sequence	Q948U0	121	4e-28	Respiratory burst oxidase homolog protein A	.	.	.	.	pfam08414	NADPH_Ox	Respiratory burst NADPH oxidase. This domain is found in plant proteins such as respiratory burst NADPH oxidase proteins which produce reactive oxygen species as a defence mechanism. It tends to occur to the N-terminus of an EF-hand (pfam00036), which suggests a direct regulatory effect of Ca2+ on the activity of the NADPH oxidase in plants.	.	GO:0016021|integral component of membrane;GO:0005886|plasma membrane;	GO:0005509|calcium ion binding;GO:0050664|oxidoreductase activity, acting on NAD(P)H, oxygen as acceptor;GO:0004601|peroxidase activity;	K13447	RBOH; respiratory burst oxidase [EC:1.6.3.- 1.11.1.-]
OS01G0734399	0	24	21	28	27.7241	2	2	2	1.76998	15.6635	3.96933	0.000122705	0.00191507	up	yes	OS01G0734399	protein_coding	chr1:30630662-30633179:-	gi|1002234421|ref|XP_015621414.1|	1559	0	PREDICTED: respiratory burst oxidase homolog protein A [Oryza sativa Japonica Group]	gi|1002234420|ref|XM_015765928.1|	1012	0	PREDICTED: Oryza sativa Japonica Group respiratory burst oxidase homolog protein A (LOC4324163), mRNA	O48538	457	2e-162	Respiratory burst oxidase homolog protein F	.	.	.	.	pfam01794	Ferric_reduct	Ferric reductase like transmembrane component. This family includes a common region in the transmembrane proteins mammalian cytochrome B-245 heavy chain (gp91-phox), ferric reductase transmembrane component in yeast and respiratory burst oxidase from mouse-ear cress. This may be a family of flavocytochromes capable of moving electrons across the plasma membrane. The Frp1 protein from S. pombe is …	GO:0009738|abscisic acid-activated signaling pathway;GO:0033500|carbohydrate homeostasis;GO:0052542|defense response by callose deposition;GO:0009873|ethylene-activated signaling pathway;GO:0050665|hydrogen peroxide biosynthetic process;GO:0043069|negative regulation of programmed cell death;GO:0007231|osmosensory signaling pathway;GO:0010119|regulation of stomatal movement;GO:0002679|respiratory…	GO:0016021|integral component of membrane;GO:0005622|intracellular;GO:0005886|plasma membrane;	GO:0005509|calcium ion binding;GO:0016174|NAD(P)H oxidase activity;GO:0004601|peroxidase activity;	K13447	RBOH; respiratory burst oxidase [EC:1.6.3.- 1.11.1.-]
OS01G0736500	0	1	0	1	0.684767	0	4	172	46.891	0.0146034	-6.09755	1.35777e-08	5.63841e-07	down	yes	OS01G0736500	protein_coding	chr1:30718930-30719952:+	gi|937898249|dbj|BAS74229.1|	1016	3e-135	Os01g0736500, partial [Oryza sativa Japonica Group]	gi|1002229241|ref|XM_015787119.1|	1023	0	PREDICTED: Oryza sativa Japonica Group uncharacterized LOC4327871 (LOC4327871), mRNA	.	.	.	.	.	.	.	.	pfam03168	LEA_2	Late embryogenesis abundant protein. Different types of LEA proteins are expressed at different stages of late embryogenesis in higher plant seed embryos and under conditions of dehydration stress. The function of these proteins is unknown. This family represents a group of LEA proteins that appear to be distinct from those in pfam02987. The family DUF1511, pfam07427, has now been merged into thi…	.	.	.	.	.
OS01G0737000	0	209	176	203	224.136	2	0	7	2.42042	92.6021	6.53297	3.31795e-07	1.01985e-05	up	yes	OS01G0737000	protein_coding	chr1:30738968-30739558:-	gi|937898253|dbj|BAS74233.1|	355	3e-41	Os01g0737000 [Oryza sativa Japonica Group]	gi|937893927|dbj|AP014957.1|	195	1e-96	Oryza sativa Japonica Group DNA, chromosome 1, cultivar: Nipponbare, complete sequence	Q9SUR3	70.1	4e-14	Reticulon-like protein B1	.	.	.	.	pfam02453	Reticulon	Reticulon. Reticulon, also know as neuroendocrine-specific protein (NSP), is a protein of unknown function which associates with the endoplasmic reticulum. This family represents the C-terminal domain of the three reticulon isoforms and their homologues.	GO:0071786|endoplasmic reticulum tubular network organization;	GO:0005783|endoplasmic reticulum;GO:0005789|endoplasmic reticulum membrane;GO:0071782|endoplasmic reticulum tubular network;GO:0071458|integral component of cytoplasmic side of endoplasmic reticulum membrane;GO:0005886|plasma membrane;GO:0005773|vacuole;	.	.	.
OS01G0740651	0	25	21	11	22.2155	0	0	2	0.529581	41.9493	5.39057	0.00377312	0.0335192	up	yes	OS01G0740651	protein_coding	chr1:30933645-30935642:+	gi|937898292|dbj|BAS74272.1|	623	2e-75	Os01g0740651 [Oryza sativa Japonica Group]	gi|937893927|dbj|AP014957.1|	726	0	Oryza sativa Japonica Group DNA, chromosome 1, cultivar: Nipponbare, complete sequence	Q9M1S8	53.9	3e-06	Probable glutamate carboxypeptidase 2	.	.	.	.	pfam04253	TFR_dimer	Transferrin receptor-like dimerization domain. This domain is involved in dimerization of the transferrin receptor as shown in its crystal structure.	GO:0009793|embryo development ending in seed dormancy;GO:0009908|flower development;GO:0010305|leaf vascular tissue pattern formation;GO:0048507|meristem development;GO:0009640|photomorphogenesis;GO:0006508|proteolysis;GO:0010080|regulation of floral meristem growth;GO:0010081|regulation of inflorescence meristem growth;GO:0010082|regulation of root meristem growth;GO:0048364|root development;	GO:0016021|integral component of membrane;	GO:0004180|carboxypeptidase activity;GO:0046872|metal ion binding;GO:0004181|metallocarboxypeptidase activity;	K01301	NAALAD; N-acetylated-alpha-linked acidic dipeptidase [EC:3.4.17.21]
OS01G0742350	0	96	84	99	106.423	21	18	22	17.8393	5.96566	2.57668	0.000175486	0.00261792	up	yes	OS01G0742350	protein_coding	chr1:30998119-30999454:+	gi|1002225924|ref|XP_015624410.1|	1399	0	PREDICTED: probable 3-hydroxyisobutyrate dehydrogenase-like 1, mitochondrial [Oryza sativa Japonica Group]	gi|937893927|dbj|AP014957.1|	1336	0	Oryza sativa Japonica Group DNA, chromosome 1, cultivar: Nipponbare, complete sequence	Q9SZE1	347	1e-114	Probable 3-hydroxyisobutyrate dehydrogenase-like 1, mitochondrial	L81616	224	4e-68	COG2084	pfam03446	NAD_binding_2	NAD binding domain of 6-phosphogluconate dehydrogenase. The NAD binding domain of 6-phosphogluconate dehydrogenase adopts a Rossmann fold.	GO:0009083|branched-chain amino acid catabolic process;GO:0006574|valine catabolic process;	GO:0005829|cytosol;GO:0005739|mitochondrion;	GO:0008442|3-hydroxyisobutyrate dehydrogenase activity;GO:0051287|NAD binding;GO:0004616|phosphogluconate dehydrogenase (decarboxylating) activity;	.	.
OS01G0742400	0	243	90	128	169.316	270	288	2623	868.061	0.195051	-2.35808	4.9841e-05	0.000872331	down	yes	OS01G0742400	protein_coding	chr1:31006026-31009770:+	gi|1002232721|ref|XP_015618104.1|	4780	0	PREDICTED: receptor-like protein kinase HSL1 [Oryza sativa Japonica Group]	gi|37990364|dbj|AK120741.1|	3609	0	Oryza sativa Japonica Group cDNA clone:J023003P18, full insert sequence	O49545	366	1e-108	Leucine-rich repeat receptor-like serine/threonine-protein kinase BAM1	alr0124_1	104	1e-22	COG4886	pfam00069	Pkinase	Protein kinase domain.	GO:0030154|cell differentiation;GO:0048437|floral organ development;GO:0048229|gametophyte development;GO:0010075|regulation of meristem growth;	GO:0016021|integral component of membrane;GO:0005886|plasma membrane;	GO:0005524|ATP binding;GO:0043621|protein self-association;GO:0004674|protein serine/threonine kinase activity;GO:0033612|receptor serine/threonine kinase binding;	.	.
OS01G0744350	0	70	81	95	94.7729	4	2	1	2.07208	45.7381	5.51533	1.31118e-09	6.70402e-08	up	yes	OS01G0744350	protein_coding	chr1:31112295-31115007:+	gi|902202957|gb|KNA14433.1|	817	6e-176	hypothetical protein SOVF_106720 [Spinacia oleracea]	gi|1002230925|ref|XM_015795720.1|	911	0	PREDICTED: Oryza sativa Japonica Group uncharacterized LOC4326170 (LOC4326170), mRNA	Q852L0	119	1e-114	Casein kinase 1-like protein HD16	.	.	.	.	pfam00069	Pkinase	Protein kinase domain.	GO:0006897|endocytosis;GO:0009908|flower development;GO:0009740|gibberellic acid mediated signaling pathway;GO:0018105|peptidyl-serine phosphorylation;GO:0008360|regulation of cell shape;GO:0040008|regulation of growth;GO:0016055|Wnt signaling pathway;	GO:0005737|cytoplasm;GO:0005634|nucleus;	GO:0005524|ATP binding;GO:0004674|protein serine/threonine kinase activity;	.	.
OS01G0752350	0	122	103	56	109.456	0	0	6	1.58874	68.8945	6.10632	0.00106515	0.0119513	up	yes	OS01G0752350	protein_coding	chr1:31559357-31560601:+	gi|573914079|ref|XP_006644713.1|	581	9e-85	PREDICTED: 60S ribosomal protein L18a [Oryza brachyantha]	gi|1002235534|ref|XM_015766480.1|	583	0	PREDICTED: Oryza sativa Japonica Group 60S ribosomal protein L18a (LOC4327004), mRNA	Q943F3	228	5e-86	60S ribosomal protein L18a	SPAC3A12.10	97.1	3e-31	COG2157	pfam01775	Ribosomal_L18ae	Ribosomal L18ae/LX protein domain. This family includes eukaryotic L18ae as well as archaebacterial specific LX. Ribosomal protein L18ae forms part of the 60S ribosomal subunit.	GO:0006412|translation;	GO:0022625|cytosolic large ribosomal subunit;	GO:0003735|structural constituent of ribosome;	K02882	RP-L18Ae, RPL18A; large subunit ribosomal protein L18Ae
OS01G0754300	0	45	20	23	32.6862	4	0	6	2.72251	12.0059	3.58567	0.000351485	0.00473804	up	yes	OS01G0754300	protein_coding	chr1:31647340-31648756:+	gi|125572060|gb|EAZ13575.1|	1322	2e-164	hypothetical protein OsJ_03491 [Oryza sativa Japonica Group]	gi|937893927|dbj|AP014957.1|	1417	0	Oryza sativa Japonica Group DNA, chromosome 1, cultivar: Nipponbare, complete sequence	Q9S9U0	255	3e-72	Callose synthase 11	.	.	.	.	pfam14288	FKS1_dom1	1,3-beta-glucan synthase subunit FKS1, domain-1. The FKS1_dom1 domain is likely to be the 'Class I' region just N-terminal to the first set of transmembrane helices that is involved in 1,3-beta-glucan synthesis itself. This family is found on proteins with family Glucan_synthase, pfam02364.	GO:0006075|(1->3)-beta-D-glucan biosynthetic process;GO:0071555|cell wall organization;GO:0007623|circadian rhythm;GO:0009555|pollen development;GO:0008360|regulation of cell shape;GO:0000003|reproduction;	GO:0000148|1,3-beta-D-glucan synthase complex;GO:0016021|integral component of membrane;GO:0005886|plasma membrane;	GO:0003843|1,3-beta-D-glucan synthase activity;	K11000	CALS; callose synthase [EC:2.4.1.-]
OS01G0758450	0	28	32	25	33.2474	2	2	2	1.76998	18.784	4.23143	3.88755e-05	0.000703742	up	yes	OS01G0758450	protein_coding	chr1:31871036-31877567:+	gi|743791155|ref|XP_010923352.1|	427	8e-105	PREDICTED: phosphatidate cytidylyltransferase-like isoform X1 [Elaeis guineensis]	gi|1002235698|ref|XM_015766562.1|	1339	0	PREDICTED: Oryza sativa Japonica Group phosphatidate cytidylyltransferase 1 (LOC4325310), transcript variant X2, mRNA	O04940	151	6e-92	Phosphatidate cytidylyltransferase 1	YBR029c	90.1	4e-35	COG0575	pfam01148	CTP_transf_1	Cytidylyltransferase family. The members of this family are integral membrane protein cytidylyltransferases. The family includes phosphatidate cytidylyltransferase EC:2.7.7.41 as well as Sec59 from yeast. Sec59 is a dolichol kinase EC:2.7.1.108.	GO:0016024|CDP-diacylglycerol biosynthetic process;	GO:0016021|integral component of membrane;	GO:0004605|phosphatidate cytidylyltransferase activity;	K00981	E2.7.7.41, CDS1, CDS2, cdsA; phosphatidate cytidylyltransferase [EC:2.7.7.41]
OS01G0758950	0	53	62	94	79.6678	1	0	2	0.813023	97.9896	6.61456	2.89403e-10	1.68817e-08	up	yes	OS01G0758950	protein_coding	chr1:31919694-31922269:-	gi|1002224348|ref|XP_015622632.1|	3013	0	PREDICTED: uncharacterized protein LOC4325608 isoform X1 [Oryza sativa Japonica Group]	gi|1002224347|ref|XM_015767146.1|	2349	0	PREDICTED: Oryza sativa Japonica Group uncharacterized LOC4325608 (LOC4325608), transcript variant X1, mRNA	.	.	.	.	.	.	.	.	pfam05097	DUF688	Protein of unknown function (DUF688). This family contains several uncharacterized proteins found in Arabidopsis thaliana.	.	.	.	.	.
OS01G0760701	0	50	46	44	53.889	2	0	0	0.566884	95.0618	6.57079	0.000261344	0.0036828	up	yes	OS01G0760701	protein_coding	chr1:31998916-32001471:+	gi|1002233916|ref|XP_015621160.1|	626	5e-97	PREDICTED: aspartate aminotransferase, cytoplasmic [Oryza sativa Japonica Group]	gi|1002233915|ref|XM_015765674.1|	683	0	PREDICTED: Oryza sativa Japonica Group aspartate aminotransferase, cytoplasmic (LOC4325621), mRNA	P37833	134	9e-98	Aspartate aminotransferase, cytoplasmic	SPBC725.01	111	3e-39	COG1448	pfam00155	Aminotran_1_2	Aminotransferase class I and II.	GO:0006103|2-oxoglutarate metabolic process;GO:0006522|alanine metabolic process;GO:0006531|aspartate metabolic process;GO:0009058|biosynthetic process;GO:0006536|glutamate metabolic process;GO:0006807|nitrogen compound metabolic process;GO:0006099|tricarboxylic acid cycle;	GO:0005737|cytoplasm;	GO:0042802|identical protein binding;GO:0004069|L-aspartate:2-oxoglutarate aminotransferase activity;GO:0080130|L-phenylalanine:2-oxoglutarate aminotransferase activity;GO:0030170|pyridoxal phosphate binding;	K14454	GOT1; aspartate aminotransferase, cytoplasmic [EC:2.6.1.1]
OS01G0764050	0	380	244	297	346.837	6	7	22	9.88335	35.0931	5.13312	1.66779e-11	1.23255e-09	up	yes	OS01G0764050	protein_coding	chr1:32148201-32151864:+	gi|1002231875|ref|XP_015614423.1|	962	1e-128	PREDICTED: probable glutathione S-transferase GSTF2 [Oryza sativa Japonica Group]	gi|1002231874|ref|XM_015758937.1|	772	0	PREDICTED: Oryza sativa Japonica Group probable glutathione S-transferase GSTF2 (LOC4326887), mRNA	O82451	375	7e-130	Probable glutathione S-transferase GSTF2	SMb20420	58.5	2e-09	COG0625	pfam00043	GST_C	Glutathione S-transferase, C-terminal domain. GST conjugates reduced glutathione to a variety of targets including S-crystallin from squid, the eukaryotic elongation factor 1-gamma, the HSP26 family of stress-related proteins and auxin-regulated proteins in plants. Stringent starvation proteins in Escherichia coli are also included in the alignment but are not known to have GST activity. The glut…	GO:0006749|glutathione metabolic process;	GO:0005737|cytoplasm;	GO:0004364|glutathione transferase activity;	K00799	GST, gst; glutathione S-transferase [EC:2.5.1.18]
OS01G0764850	0	137	151	60	138.601	11	18	48	21.8895	6.33188	2.66263	0.00198162	0.0201033	up	yes	OS01G0764850	protein_coding	chr1:32223295-32224590:-	gi|307752225|gb|ADN93114.1|	2101	0	indole-3-acetic acid-amido synthetase [Oryza sativa Indica Group]	gi|937893927|dbj|AP014957.1|	1296	0	Oryza sativa Japonica Group DNA, chromosome 1, cultivar: Nipponbare, complete sequence	P0C0M2	811	0	Probable indole-3-acetic acid-amido synthetase GH3.2	.	.	.	.	pfam03321	GH3	GH3 auxin-responsive promoter.	GO:0009733|response to auxin;GO:0009416|response to light stimulus;	.	GO:0016874|ligase activity;	K14487	GH3; auxin responsive GH3 gene family
OS01G0767966	0	269	224	128	241.431	8	3	14	6.98488	34.5648	5.11123	9.8767e-12	7.61173e-10	up	yes	OS01G0767966	protein_coding	chr1:32368410-32371318:-	gi|1002233408|ref|XP_015620897.1|	1771	0	PREDICTED: regulatory protein NPR3 [Oryza sativa Japonica Group]	gi|1002233407|ref|XM_015765411.1|	1101	0	PREDICTED: Oryza sativa Japonica Group regulatory protein NPR3 (LOC4325503), mRNA	Q0JJ01	686	0	BTB/POZ domain and ankyrin repeat-containing protein NPR2	.	.	.	.	pfam12313	NPR1_like_C	NPR1/NIM1 like defence protein C terminal. This family of proteins is found in eukaryotes. Proteins in this family are typically between 251 and 588 amino acids in length. The family is found in association with pfam00023, pfam00651. There are two conserved sequence motifs: LENRV and DLN. NPR1 (NIM1) is a defence protein in many plant species.	GO:0006952|defense response;GO:0043161|proteasome-mediated ubiquitin-dependent protein catabolic process;GO:0042787|protein ubiquitination involved in ubiquitin-dependent protein catabolic process;GO:0030162|regulation of proteolysis;	GO:0005737|cytoplasm;GO:0019005|SCF ubiquitin ligase complex;	GO:0031625|ubiquitin protein ligase binding;	K14508	NPR1; regulatory protein NPR1
OS01G0771350	0	111	74	90	103.716	2	2	4	2.29956	45.1027	5.49514	5.2973e-10	2.92828e-08	up	yes	OS01G0771350	protein_coding	chr1:32553145-32569704:+	gi|1002231488|ref|XP_015612854.1|	5800	0	PREDICTED: ubiquitin carboxyl-terminal hydrolase 13 [Oryza sativa Japonica Group]	gi|1002231487|ref|XM_015757368.1|	3660	0	PREDICTED: Oryza sativa Japonica Group ubiquitin carboxyl-terminal hydrolase 13 (LOC4324616), mRNA	Q84WU2	1505	0	Ubiquitin carboxyl-terminal hydrolase 13	SPBC713.02c	526	4e-165	COG5077	pfam12436	USP7_ICP0_bdg	ICP0-binding domain of Ubiquitin-specific protease 7. This domain is one of two C-terminal domains on the much longer ubiquitin-specific proteases. This particular one is found to interact with the herpesvirus 1 trans-acting transcriptional protein ICP0/VMW110.	GO:0016579|protein deubiquitination;GO:0006511|ubiquitin-dependent protein catabolic process;	GO:0005829|cytosol;GO:0009506|plasmodesma;	GO:0036459|ubiquitinyl hydrolase activity;	K11838	USP7, UBP15; ubiquitin carboxyl-terminal hydrolase 7 [EC:3.4.19.12]
OS01G0775350	0	78	64	64	78.807	6	2	8	4.49249	17.5419	4.13274	9.7009e-07	2.69007e-05	up	yes	OS01G0775350	protein_coding	chr1:32775146-32782712:+	gi|1002230729|ref|XP_015650269.1|	1360	0	PREDICTED: MATH domain-containing protein At5g43560 isoform X1 [Oryza sativa Japonica Group]	gi|1002230730|ref|XM_015794791.1|	2093	0	PREDICTED: Oryza sativa Japonica Group MATH domain-containing protein At5g43560 (LOC4327886), transcript variant X2, mRNA	Q8RY18	305	1e-114	MATH domain-containing protein At5g43560	.	.	.	.	pfam00917	MATH	MATH domain. This motif has been called the Meprin And TRAF-Homology (MATH) domain. This domain is hugely expanded in the nematode C. elegans.	.	.	GO:0043424|protein histidine kinase binding;	.	.
OS01G0784833	0	453	289	277	386.07	2	4	19	6.94494	55.5901	5.79676	3.52528e-08	1.34492e-06	up	yes	OS01G0784833	protein_coding	chr1:33266553-33268245:-	gi|1002234611|ref|XP_015621510.1|	905	2e-120	PREDICTED: NAD(P)H dehydrogenase (quinone) FQR1 [Oryza sativa Japonica Group]	gi|1002234610|ref|XM_015766024.1|	786	0	PREDICTED: Oryza sativa Japonica Group NAD(P)H dehydrogenase (quinone) FQR1 (LOC4327039), mRNA	Q9LSQ5	280	3e-93	NAD(P)H dehydrogenase (quinone) FQR1	STM1119	168	3e-50	COG0655	pfam03358	FMN_red	NADPH-dependent FMN reductase.	GO:0071365|cellular response to auxin stimulus;GO:0055114|oxidation-reduction process;	.	GO:0010181|FMN binding;GO:0003955|NAD(P)H dehydrogenase (quinone) activity;	.	.
OS01G0788400	0	76	52	158	104.804	104	126	9584	2609.66	0.0401599	-4.6381	7.19105e-11	4.63611e-09	down	yes	OS01G0788400	protein_coding	chr1:33453435-33460079:+	gi|1002233878|ref|XP_015621142.1|	2488	0	PREDICTED: pectinesterase [Oryza sativa Japonica Group]	gi|1002233877|ref|XM_015765656.1|	1859	0	PREDICTED: Oryza sativa Japonica Group pectinesterase (LOC4325861), mRNA	P09607	500	7e-169	Pectinesterase 2.1	CAC3373	164	3e-44	COG4677	pfam01095	Pectinesterase	Pectinesterase.	GO:0042545|cell wall modification;GO:0009835|fruit ripening;GO:0045490|pectin catabolic process;	GO:0071944|cell periphery;GO:0005618|cell wall;GO:0005576|extracellular region;	GO:0045330|aspartyl esterase activity;GO:0030599|pectinesterase activity;GO:0046910|pectinesterase inhibitor activity;	K01051	E3.1.1.11; pectinesterase [EC:3.1.1.11]
OS01G0789000	0	67	30	82	65.2025	11	2	8	5.9097	11.0331	3.46377	1.59247e-05	0.000323651	up	yes	OS01G0789000	protein_coding	chr1:33484803-33487848:-	gi|937898740|dbj|BAS74720.1|	1735	0	Os01g0789000 [Oryza sativa Japonica Group]	gi|1002229557|ref|XM_015788900.1|	1382	0	PREDICTED: Oryza sativa Japonica Group F-box/LRR-repeat protein At4g14103 (LOC4325866), mRNA	Q9M190	63.9	2e-09	Putative F-box/LRR-repeat protein At3g42770	.	.	.	.	pfam12498	bZIP_C	Basic leucine-zipper C terminal. This family of proteins is found in eukaryotes. Proteins in this family are typically between 174 and 411 amino acids in length. The family is found in association with pfam00170. There is a conserved KVK sequence motif. There is a single completely conserved residue K that may be functionally important. Various bZIP proteins have been found and shown to play a ro…	.	GO:0005730|nucleolus;	GO:0003723|RNA binding;	.	.
OS01G0793300	0	4	4	7	5.65955	21	19	197	64.5144	0.0877254	-3.51086	2.39168e-06	6.02312e-05	down	yes	OS01G0793300	protein_coding	chr1:33601018-33605323:-	gi|255673771|dbj|BAH91331.1|	1679	0	Os01g0793300 [Oryza sativa Japonica Group]	gi|116010668|dbj|AK241303.1|	2888	0	Oryza sativa Japonica Group cDNA, clone: J065140J12, full insert sequence	P43309	240	8e-67	Polyphenol oxidase, chloroplastic	.	.	.	.	pfam12143	PPO1_KFDV	Protein of unknown function (DUF_B2219). This domain family is found in eukaryotes, and is typically between 138 and 152 amino acids in length. and the family is found in association with pfam00264. Many members are plant or plastid polyphenol oxidases, and there is a highly conserved sequence motif: KFDV, from which the name derives. This is the C-terminal domain of these oxidases.	GO:0046148|pigment biosynthetic process;	GO:0009543|chloroplast thylakoid lumen;	GO:0004097|catechol oxidase activity;GO:0046872|metal ion binding;	K00422	E1.10.3.1; polyphenol oxidase [EC:1.10.3.1]
OS01G0793701	0	92	76	60	87.8652	5	5	25	9.72077	9.03892	3.17615	0.00111065	0.012386	up	yes	OS01G0793701	protein_coding	chr1:33609385-33616266:+	gi|1002234958|ref|XP_015621689.1|	1767	0	PREDICTED: uncharacterized protein LOC4324130 isoform X1 [Oryza sativa Japonica Group]	gi|1002234957|ref|XM_015766203.1|	1852	0	PREDICTED: Oryza sativa Japonica Group uncharacterized LOC4324130 (LOC4324130), transcript variant X1, mRNA	.	.	.	.	.	.	.	.	pfam01306	LacY_symp	LacY proton/sugar symporter. This family is closely related to the sugar transporter family.	.	.	.	.	.
OS01G0793800	0	23	22	15	23.3825	38	111	1085	335.449	0.0697052	-3.84259	6.07801e-17	9.50713e-15	down	yes	OS01G0793800	protein_coding	chr1:33618550-33619174:-	gi|1002228106|ref|XP_015635376.1|	446	2e-53	PREDICTED: uncharacterized protein LOC4324132 [Oryza sativa Japonica Group]	gi|1002228105|ref|XM_015779890.1|	625	0	PREDICTED: Oryza sativa Japonica Group uncharacterized LOC4324132 (LOC4324132), mRNA	.	.	.	.	.	.	.	.	pfam14009	DUF4228	Domain of unknown function (DUF4228). This domain is found in plants. The function is not known.	.	.	.	.	.
OS01G0795400	0	449	331	416	452.36	765	1022	95640	25885.6	0.0174754	-5.83853	6.95824e-62	1.6326e-58	down	yes	OS01G0795400	protein_coding	chr1:33691811-33696348:+	gi|113534041|dbj|BAF06424.1|	2005	0	Os01g0795400, partial [Oryza sativa Japonica Group]	gi|32985560|dbj|AK100351.1|	2883	0	Oryza sativa Japonica Group cDNA clone:J023083C17, full insert sequence	Q9MAP7	246	1e-67	Subtilisin-like protease SBT3.5	BS_vpr	75.9	4e-13	COG1404	pfam00082	Peptidase_S8	Subtilase family. Subtilases are a family of serine proteases. They appear to have independently and convergently evolved an Asp/Ser/His catalytic triad, like that found in the trypsin serine proteases (see pfam00089). Structure is an alpha/beta fold containing a 7-stranded parallel beta sheet, order 2314567.	GO:0040008|regulation of growth;	GO:0005618|cell wall;GO:0005576|extracellular region;	GO:0004252|serine-type endopeptidase activity;	.	.
OS01G0802700	0	0	1	0	0.472067	0	0	1755	464.707	0.00101584	-9.94312	4.8674e-11	3.28379e-09	down	yes	PIN9	protein_coding	chr1:34003692-34006460:-	gi|1002227851|ref|XP_015634219.1|	1777	0	PREDICTED: probable auxin efflux carrier component 5 [Oryza sativa Japonica Group]	gi|1002227850|ref|XM_015778733.1|	1735	0	PREDICTED: Oryza sativa Japonica Group probable auxin efflux carrier component 5 (LOC4327533), mRNA	Q5VQY3	689	0	Probable auxin efflux carrier component 9	.	.	.	.	pfam03547	Mem_trans	Membrane transport protein. This family includes auxin efflux carrier proteins and other transporter proteins from all domains of life.	GO:0010252|auxin homeostasis;GO:0009926|auxin polar transport;GO:0009734|auxin-activated signaling pathway;	GO:0005783|endoplasmic reticulum;GO:0016021|integral component of membrane;GO:0005886|plasma membrane;	GO:0010329|auxin efflux transmembrane transporter activity;	K13947	PIN; auxin efflux carrier family
OS01G0802900	0	61	55	66	69.4548	2	1	8	3.02197	22.9833	4.52252	2.81622e-05	0.000531899	up	yes	OS01G0802900	protein_coding	chr1:34017557-34019231:+	gi|1002235362|ref|XP_015621877.1|	1536	0	PREDICTED: probable sugar phosphate/phosphate translocator At2g25520 [Oryza sativa Japonica Group]	gi|1002235361|ref|XM_015766391.1|	1675	0	PREDICTED: Oryza sativa Japonica Group probable sugar phosphate/phosphate translocator At2g25520 (LOC9266247), mRNA	Q9SKJ7	468	2e-160	Probable sugar phosphate/phosphate translocator At2g25520	.	.	.	.	pfam03151	TPT	Triose-phosphate Transporter family. This family includes transporters with a specificity for triose phosphate.	GO:0008643|carbohydrate transport;	GO:0005768|endosome;GO:0005794|Golgi apparatus;GO:0016021|integral component of membrane;GO:0005802|trans-Golgi network;	.	.	.
OS01G0813700	0	686	175	386	449.14	125	169	46	104.523	4.29704	2.10334	0.00301867	0.0281429	up	yes	BGLU2	protein_coding	chr1:34588835-34602432:-	gi|1002232773|ref|XP_015618350.1|	2417	0	PREDICTED: beta-glucosidase 2 [Oryza sativa Japonica Group]	gi|116014180|dbj|AK241229.1|	1749	0	Oryza sativa Japonica Group cDNA, clone: J065127F19, full insert sequence	B7F8N7	934	0	Beta-glucosidase 2	lin0297	286	3e-88	COG2723	pfam00232	Glyco_hydro_1	Glycosyl hydrolase family 1.	GO:0005975|carbohydrate metabolic process;GO:1901657|glycosyl compound metabolic process;	.	GO:0008422|beta-glucosidase activity;	.	.
OS01G0815850	0	143	119	61	125.884	7	0	15	5.95595	21.1358	4.40161	0.000154038	0.00232921	up	yes	OS01G0815850	protein_coding	chr1:34683884-34684632:-	gi|573914462|ref|XP_006644899.1|	419	2e-50	PREDICTED: 60S ribosomal protein L24 [Oryza brachyantha]	gi|1002233294|ref|XM_015765228.1|	239	3e-121	PREDICTED: Oryza sativa Japonica Group 60S ribosomal protein L24 (LOC4327483), mRNA	P50888	159	5e-49	60S ribosomal protein L24	YGR148c	68.9	5e-15	COG2075	pfam01246	Ribosomal_L24e	Ribosomal protein L24e.	.	GO:0005840|ribosome;	.	.	.
OS01G0816100	0	139	79	224	161.722	111	405	2291	774.484	0.208813	-2.25972	4.50916e-05	0.000799142	down	yes	NAC68	protein_coding	chr1:34692912-34694391:-	gi|1002225765|ref|XP_015623706.1|	1596	0	PREDICTED: NAC domain-containing protein 68 [Oryza sativa Japonica Group]	gi|1002225764|ref|XM_015768220.1|	1282	0	PREDICTED: Oryza sativa Japonica Group NAC domain-containing protein 68 (LOC4327485), mRNA	Q52QH4	619	0	NAC domain-containing protein 68	.	.	.	.	pfam02365	NAM	No apical meristem (NAM) protein. This is a family of no apical meristem (NAM) proteins these are plant development proteins. Mutations in NAM result in the failure to develop a shoot apical meristem in petunia embryos. NAM is indicated as having a role in determining positions of meristems and primordial. One member of this family NAP (NAC-like, activated by AP3/PI) is encoded by the target gene…	GO:0006355|regulation of transcription, DNA-templated;GO:0006351|transcription, DNA-templated;	GO:0005634|nucleus;	GO:0003677|DNA binding;	.	.
OS01G0816600	0	4	9	5	7.33174	0	62	114	51.0652	0.143576	-2.80011	0.000243081	0.00345193	down	yes	OS01G0816600	protein_coding	chr1:34738566-34744023:+	gi|937898946|dbj|BAS74926.1|	4759	0	Os01g0816600, partial [Oryza sativa Japonica Group]	gi|116012774|dbj|AK243409.1|	3243	0	Oryza sativa Japonica Group cDNA, clone: J100065N05, full insert sequence	Q9LT96	759	0	Probable leucine-rich repeat receptor-like protein kinase At5g49770	BH2504_1	101	5e-22	COG0515	pfam07714	Pkinase_Tyr	Protein tyrosine kinase.	.	GO:0016021|integral component of membrane;	GO:0005524|ATP binding;GO:0004674|protein serine/threonine kinase activity;	.	.
OS01G0817633	0	59	52	52	62.5402	8	6	16	8.52474	7.33632	2.87506	0.000316522	0.00432471	up	yes	OS01G0817633	protein_coding	chr1:34801185-34802263:-	gi|1002227779|ref|XP_015633857.1|	869	2e-113	PREDICTED: protein LURP-one-related 8 [Oryza sativa Japonica Group]	gi|937893927|dbj|AP014957.1|	1079	0	Oryza sativa Japonica Group DNA, chromosome 1, cultivar: Nipponbare, complete sequence	Q9ZVI6	134	1e-35	Protein LURP-one-related 8	.	.	.	.	pfam04525	Tub_2	Tubby C 2. The structure of this family has been solved. It comprises a 12-stranded beta barrel with a central C-terminal alpha helix. This helix is thought to be a transmembrane helix. It is structurally similar to the C-terminal domain of the Tubby protein. In plants it plays a role in defense against pathogens.	GO:0006952|defense response;	.	.	.	.
OS01G0817900	0	23	21	26	26.6953	8	2	2	3.47063	7.69175	2.94331	0.0021031	0.0210724	up	yes	OS01G0817900	protein_coding	chr1:34808485-34812066:+	gi|1002231521|ref|XP_015613002.1|	1415	0	PREDICTED: uncharacterized protein LOC4327494 isoform X1 [Oryza sativa Japonica Group]	gi|1002231520|ref|XM_015757516.1|	1283	0	PREDICTED: Oryza sativa Japonica Group uncharacterized LOC4327494 (LOC4327494), transcript variant X1, mRNA	.	.	.	.	.	.	.	.	pfam13762	MNE1	Mitochondrial splicing apparatus component. MNE1 is a novel component of the mitochondrial splicing apparatus responsible for the processing of a COX1 group I intron in yeast. Yeast cells lacking MNE1 are deficient in intron splicing in the gene encoding the Cox1 subunit of cytochrome oxidase but do contain wild-type levels of the bc1 complex.	.	.	.	.	.
OS01G0821300	0	12	5	6	8.51309	0	8	518	139.855	0.0608706	-4.03811	7.69268e-11	4.92997e-09	down	yes	OS01G0821300	protein_coding	chr1:35032858-35033657:-	gi|937898994|dbj|BAS74974.1|	629	6e-79	Os01g0821300, partial [Oryza sativa Japonica Group]	gi|937893927|dbj|AP014957.1|	800	0	Oryza sativa Japonica Group DNA, chromosome 1, cultivar: Nipponbare, complete sequence	.	.	.	.	.	.	.	.	.	.	.	.	.	.	.	.
OS01G0823150	0	142	115	128	146.707	6	0	15	5.67251	25.8629	4.69281	2.99269e-05	0.000561985	up	yes	OS01G0823150	protein_coding	chr1:35145898-35146832:-	gi|1002226078|ref|XP_015625064.1|	1008	1e-136	PREDICTED: expansin-A2 [Oryza sativa Japonica Group]	gi|1002226077|ref|XM_015769578.1|	568	0	PREDICTED: Oryza sativa Japonica Group expansin-A2 (LOC4327568), mRNA	Q40636	392	7e-138	Expansin-A2	.	.	.	.	pfam01357	Pollen_allerg_1	Pollen allergen. This family contains allergens lol PI, PII and PIII from Lolium perenne.	GO:0009664|plant-type cell wall organization;	GO:0005618|cell wall;GO:0005576|extracellular region;GO:0016020|membrane;	.	.	.
OS01G0829600	0	125	18	46	66.9112	0	1	7	2.19029	30.549	4.93305	0.00386787	0.0342241	up	yes	OS01G0829600	protein_coding	chr1:35497039-35498413:-	gi|1002229712|ref|XP_015645200.1|	1760	0	PREDICTED: uncharacterized protein LOC4327421 [Oryza sativa Japonica Group]	gi|937893927|dbj|AP014957.1|	1375	0	Oryza sativa Japonica Group DNA, chromosome 1, cultivar: Nipponbare, complete sequence	.	.	.	.	.	.	.	.	pfam14011	ESX-1_EspG	EspG family. This family of proteins contains the the EspG1, EspG2 and EspG3 proteins from M. tuberculosis. These proteins are involved in the ESAT-6 secretion system 1 (ESX-1) of Mycobacterium tuberculosis which is important for virulence and intercellular spread. Proteins in this family are typically between 254 and 295 amino acids in length.	.	.	.	.	.
OS01G0831300	0	38	26	39	38.6389	30	57	578	180.747	0.213773	-2.22585	1.67207e-05	0.000336791	down	yes	OS01G0831300	protein_coding	chr1:35587306-35588445:-	gi|113534232|dbj|BAF06615.1|	1028	5e-137	Os01g0831300 [Oryza sativa Japonica Group]	gi|937893927|dbj|AP014957.1|	1140	0	Oryza sativa Japonica Group DNA, chromosome 1, cultivar: Nipponbare, complete sequence	Q8S233	400	3e-134	Ammonium transporter 2 member 3	SSO1054	151	8e-40	COG0004	pfam00909	Ammonium_transp	Ammonium Transporter Family.	GO:0072488|ammonium transmembrane transport;GO:0019740|nitrogen utilization;GO:0015695|organic cation transport;	GO:0005887|integral component of plasma membrane;	GO:0008519|ammonium transmembrane transporter activity;	.	.
OS01G0832600	0	11	8	16	13.0293	7	20	544	152.765	0.0852899	-3.55148	1.22115e-09	6.29704e-08	down	yes	OS01G0832600	protein_coding	chr1:35636303-35640933:+	gi|1002226031|ref|XP_015624858.1|	1942	0	PREDICTED: flavonol synthase/flavanone 3-hydroxylase [Oryza sativa Japonica Group]	gi|1002226030|ref|XM_015769372.1|	1513	0	PREDICTED: Oryza sativa Japonica Group flavonol synthase/flavanone 3-hydroxylase (LOC4327401), transcript variant X1, mRNA	Q39224	226	5e-67	Protein SRG1	PA4191	112	1e-26	COG3491	pfam14226	DIOX_N	non-haem dioxygenase in morphine synthesis N-terminal. This is the highly conserved N-terminal region of proteins with 2-oxoglutarate/Fe(II)-dependent dioxygenase activity.	GO:0010150|leaf senescence;	.	GO:0051213|dioxygenase activity;GO:0046872|metal ion binding;GO:0016682|oxidoreductase activity, acting on diphenols and related substances as donors, oxygen as acceptor;	.	.
OS01G0834125	0	37	27	50	42.5551	4	0	4	2.19293	19.4056	4.2784	9.3556e-06	0.000202831	up	yes	OS01G0834125	protein_coding	chr1:35721437-35722747:+	gi|1002236694|ref|XP_015622536.1|	1348	4e-180	PREDICTED: interactor of constitutive active ROPs 2, chloroplastic isoform X2 [Oryza sativa Japonica Group]	gi|937893927|dbj|AP014957.1|	1311	0	Oryza sativa Japonica Group DNA, chromosome 1, cultivar: Nipponbare, complete sequence	Q9ZQC5	105	4e-23	Interactor of constitutive active ROPs 2, chloroplastic	.	.	.	.	pfam13851	GAS	Growth-arrest specific micro-tubule binding. This family is the highly conserved central region of a number of metazoan proteins referred to as growth-arrest proteins. In mouse, Gas8 is predominantly a testicular protein, whose expression is developmentally regulated during puberty and spermatogenesis. In humans, it is absent in infertile males who lack the ability to generate gametes. The locali…	.	GO:0009507|chloroplast;	.	.	.
OS01G0835083	0	110	63	88	97.4949	25	20	28	21.2354	4.59116	2.19886	0.000912179	0.0105286	up	yes	OS01G0835083	protein_coding	chr1:35784866-35793475:+	gi|1002235474|ref|XP_015621935.1|	2560	0	PREDICTED: TBC1 domain family member 8B isoform X2 [Oryza sativa Japonica Group]	gi|1002235473|ref|XM_015766449.1|	2122	0	PREDICTED: Oryza sativa Japonica Group TBC1 domain family member 8B (LOC4327418), transcript variant X2, mRNA	B0R0W9	78.6	2e-13	TBC1 domain family member 8B	YGR100w	58.2	2e-15	COG5210	pfam00566	RabGAP-TBC	Rab-GTPase-TBC domain. Identification of a TBC domain in GYP6_YEAST and GYP7_YEAST, which are GTPase activator proteins of yeast Ypt6 and Ypt7, implies that these domains are GTPase activator proteins of Rab-like small GTPases.	GO:0090630|activation of GTPase activity;GO:0006886|intracellular protein transport;GO:0031338|regulation of vesicle fusion;	GO:0012505|endomembrane system;GO:0005622|intracellular;	GO:0005509|calcium ion binding;GO:0005096|GTPase activator activity;GO:0017137|Rab GTPase binding;	.	.
OS01G0837350	0	105	75	79	98.3596	4	3	10	4.79195	20.526	4.35938	9.61515e-08	3.34771e-06	up	yes	OS01G0837350	protein_coding	chr1:35897031-35900226:-	gi|56201956|dbj|BAD73406.1|	974	8e-159	UDP-glucuronic acid decarboxylase [Oryza sativa Japonica Group]	gi|1002234086|ref|XM_015765764.1|	1006	0	PREDICTED: Oryza sativa Japonica Group UDP-glucuronic acid decarboxylase 1 (LOC4327367), mRNA	Q8VZC0	65.9	1e-116	UDP-glucuronic acid decarboxylase 1	alr0657	209	1e-84	COG0451	pfam01370	Epimerase	NAD dependent epimerase/dehydratase family. This family of proteins utilize NAD as a cofactor. The proteins in this family use nucleotide-sugar substrates for a variety of chemical reactions.	GO:0042732|D-xylose metabolic process;GO:0033320|UDP-D-xylose biosynthetic process;	GO:0032580|Golgi cisterna membrane;GO:0016021|integral component of membrane;	GO:0048040|UDP-glucuronate decarboxylase activity;	K08678	UXS1, uxs; UDP-glucuronate decarboxylase [EC:4.1.1.35]
OS01G0838600	0	63	57	40	62.1344	62	95	1448	432.982	0.143503	-2.80084	6.01372e-11	3.96839e-09	down	yes	OS01G0838600	protein_coding	chr1:35965949-35966946:-	gi|125528316|gb|EAY76430.1|	736	1e-93	hypothetical protein OsI_04363 [Oryza sativa Indica Group]	gi|1002227769|ref|XM_015778320.1|	998	0	PREDICTED: Oryza sativa Japonica Group zinc finger protein ZAT12 (LOC4327377), mRNA	Q42410	89.4	5e-20	Zinc finger protein ZAT12	.	.	.	.	pfam13912	zf-C2H2_6	C2H2-type zinc finger.	GO:0009631|cold acclimation;GO:0042538|hyperosmotic salinity response;GO:0009643|photosynthetic acclimation;GO:0010200|response to chitin;GO:0009409|response to cold;GO:0009408|response to heat;GO:0009416|response to light stimulus;GO:0006979|response to oxidative stress;GO:0010224|response to UV-B;GO:0009611|response to wounding;GO:0006351|transcription, DNA-templated;	GO:0005634|nucleus;	GO:0046872|metal ion binding;GO:0043565|sequence-specific DNA binding;GO:0003700|transcription factor activity, sequence-specific DNA binding;GO:0044212|transcription regulatory region DNA binding;	.	.
OS01G0839801	0	111	76	58	93.6503	1	0	6	1.87218	50.0219	5.64449	0.000142592	0.0021843	up	yes	OS01G0839801	protein_coding	chr1:36017370-36023296:+	gi|1002232719|ref|XP_015618097.1|	416	5e-67	PREDICTED: ubiquitin-conjugating enzyme E2 7 [Oryza sativa Japonica Group]	gi|1002232718|ref|XM_015762611.1|	792	0	PREDICTED: Oryza sativa Japonica Group ubiquitin-conjugating enzyme E2 7 (LOC4327386), mRNA	Q42540	109	2e-62	Ubiquitin-conjugating enzyme E2 7	SPBC1105.09	102	6e-40	COG5078	pfam00179	UQ_con	Ubiquitin-conjugating enzyme. Proteins destined for proteasome-mediated degradation may be ubiquitinated. Ubiquitination follows conjugation of ubiquitin to a conserved cysteine residue of UBC homologues. TSG101 is one of several UBC homologues that lacks this active site cysteine.	.	GO:0005737|cytoplasm;	GO:0005524|ATP binding;GO:0061630|ubiquitin protein ligase activity;GO:0031625|ubiquitin protein ligase binding;	K10575	UBE2G1, UBC7; ubiquitin-conjugating enzyme E2 G1 [EC:2.3.2.23]
OS01G0841650	0	17	26	15	23.2266	0	0	2	0.529581	43.8585	5.45478	0.00396683	0.0349752	up	yes	OS01G0841650	protein_coding	chr1:36129885-36132028:-	gi|937899182|dbj|BAS75162.1|	646	1e-83	Os01g0841650, partial [Oryza sativa Japonica Group]	gi|1002232373|ref|XM_015761022.1|	385	0	PREDICTED: Oryza sativa Japonica Group triosephosphate isomerase, cytosolic-like (LOC4327400), mRNA	P46226	99.8	1e-30	Triosephosphate isomerase, cytosolic	YDR050c	82	3e-21	COG0149	pfam00121	TIM	Triosephosphate isomerase.	GO:0006094|gluconeogenesis;GO:0006096|glycolytic process;GO:0006098|pentose-phosphate shunt;	GO:0005737|cytoplasm;	GO:0004807|triose-phosphate isomerase activity;	.	.
OS01G0845100	0	44	40	33	45.2276	65	60	582	192.737	0.234659	-2.09136	2.04433e-05	0.000401761	down	yes	OS01G0845100	protein_coding	chr1:36296586-36298621:-	gi|56784692|dbj|BAD81818.1|	1474	0	putative Avr9/Cf-9 rapidly elicited protein 137 [Oryza sativa Japonica Group]	gi|32991647|dbj|AK106438.1|	1499	0	Oryza sativa Japonica Group cDNA clone:002-103-D06, full insert sequence	.	.	.	.	.	.	.	.	pfam05003	DUF668	Protein of unknown function (DUF668). Uncharacterized plant protein.	.	.	.	.	.
OS01G0846150	0	142	179	109	170.382	8	4	30	11.5583	14.7411	3.88178	0.000336456	0.00455726	up	yes	OS01G0846150	protein_coding	chr1:36344525-36345836:-	gi|56784699|dbj|BAD81825.1|	528	5e-87	putative protein phosphatase 2C [Oryza sativa Japonica Group]	gi|32982019|dbj|AK071996.1|	908	0	Oryza sativa Japonica Group cDNA clone:J013091F23, full insert sequence	Q5N9N2	189	5e-85	Probable protein phosphatase 2C 9	SPAC2G11.07c	66.2	4e-11	COG0631	pfam00481	PP2C	Protein phosphatase 2C. Protein phosphatase 2C is a Mn++ or Mg++ dependent protein serine/threonine phosphatase.	.	GO:0016021|integral component of membrane;	GO:0046872|metal ion binding;GO:0004722|protein serine/threonine phosphatase activity;	K14497	PP2C; protein phosphatase 2C [EC:3.1.3.16]
OS01G0846700	0	131	108	111	133.806	4	4	22	8.30619	16.1092	4.00981	7.73357e-05	0.00128284	up	yes	OS01G0846700	protein_coding	chr1:36379625-36385146:-	gi|222619534|gb|EEE55666.1|	703	0	hypothetical protein OsJ_04066 [Oryza sativa Japonica Group]	gi|1002232738|ref|XM_015762717.1|	1691	0	PREDICTED: Oryza sativa Japonica Group ultraviolet-B receptor UVR8 (LOC4327469), transcript variant X2, mRNA	Q9UII4	42.4	2e-09	E3 ISG15--protein ligase HERC5	.	.	.	.	pfam00415	RCC1	Regulator of chromosome condensation (RCC1) repeat.	GO:0051607|defense response to virus;GO:0045087|innate immune response;GO:0032020|ISG15-protein conjugation;GO:0032480|negative regulation of type I interferon production;GO:0000209|protein polyubiquitination;GO:0042787|protein ubiquitination involved in ubiquitin-dependent protein catabolic process;GO:0000079|regulation of cyclin-dependent protein serine/threonine kinase activity;GO:0050688|regu…	GO:0005737|cytoplasm;GO:0005829|cytosol;GO:0005634|nucleus;GO:0048471|perinuclear region of cytoplasm;	GO:0042296|ISG15 transferase activity;GO:0044822|poly(A) RNA binding;GO:0004842|ubiquitin-protein transferase activity;	.	.
OS01G0847000	0	70	81	50	79.2896	3	2	6	3.11259	25.4739	4.67095	1.77462e-07	5.83041e-06	up	yes	OS01G0847000	protein_coding	chr1:36385692-36390379:+	gi|1002232741|ref|XP_015618211.1|	1677	0	PREDICTED: transcription initiation factor TFIID subunit 12b isoform X1 [Oryza sativa Japonica Group]	gi|1002232740|ref|XM_015762725.1|	1931	0	PREDICTED: Oryza sativa Japonica Group transcription initiation factor TFIID subunit 12b (LOC4327470), transcript variant X1, mRNA	B2C6R6	110	1e-23	Transcription initiation factor TFIID subunit 12b	YDR145w	63.5	3e-14	COG5624	pfam03847	TFIID_20kDa	Transcription initiation factor TFIID subunit A.	GO:0006352|DNA-templated transcription, initiation;GO:0006355|regulation of transcription, DNA-templated;	GO:0005669|transcription factor TFIID complex;	.	.	.
OS01G0848475	0	69	76	103	94.8245	8	2	16	7.1777	13.211	3.72367	1.3405e-05	0.000278542	up	yes	OS01G0848475	protein_coding	chr1:36445402-36449427:+	gi|19352101|dbj|BAB85942.1|	738	0	qSH-1 [Oryza sativa Indica Group]	gi|1002224758|ref|XM_015786462.1|	1918	0	PREDICTED: Oryza sativa Japonica Group BEL1-like homeodomain protein 9 (LOC4324855), mRNA	Q9LZM8	88.2	6e-29	BEL1-like homeodomain protein 9	.	.	.	.	pfam07526	POX	Associated with HOX. The function of this domain is unknown. It is often found in plant proteins associated with pfam00046.	GO:0048457|floral whorl morphogenesis;GO:0010154|fruit development;GO:0080006|internode patterning;GO:0010076|maintenance of floral meristem identity;GO:0010077|maintenance of inflorescence meristem identity;GO:0045892|negative regulation of transcription, DNA-templated;GO:0007389|pattern specification process;GO:0010223|secondary shoot formation;GO:0048367|shoot system development;GO:0006351|tra…	GO:0005829|cytosol;GO:0005634|nucleus;	GO:0043565|sequence-specific DNA binding;GO:0003700|transcription factor activity, sequence-specific DNA binding;	.	.
OS01G0848700	0	7	6	13	9.69021	21	27	135	50.7915	0.190784	-2.38999	0.00107636	0.0120642	down	yes	OS01G0848700	protein_coding	chr1:36467919-36470441:-	gi|1002226054|ref|XP_015624957.1|	1140	4e-154	PREDICTED: ras-related protein Rab2BV [Oryza sativa Japonica Group]	gi|1002226053|ref|XM_015769471.1|	1130	0	PREDICTED: Oryza sativa Japonica Group ras-related protein Rab2BV (LOC4324856), mRNA	Q40193	373	1e-127	Ras-related protein Rab11C	SPAC18G6.03	276	3e-90	COG1100	pfam00071	Ras	Ras family. Includes sub-families Ras, Rab, Rac, Ral, Ran, Rap Ypt1 and more. Shares P-loop motif with GTP_EFTU, arf and myosin_head. See pfam00009 pfam00025, pfam00063. As regards Rab GTPases, these are important regulators of vesicle formation, motility and fusion. They share a fold in common with all Ras GTPases: this is a six-stranded beta-sheet surrounded by five alpha-helices.	GO:0007264|small GTPase mediated signal transduction;	GO:0005622|intracellular;GO:0005886|plasma membrane;	GO:0005525|GTP binding;	.	.
OS01G0849950	0	89	26	20	49.4769	3	0	2	1.37991	35.8553	5.16411	1.18589e-06	3.21876e-05	up	yes	OS01G0849950	protein_coding	chr1:36527939-36529713:-	gi|937899256|dbj|BAS75236.1|	1080	6e-142	Os01g0849950, partial [Oryza sativa Japonica Group]	gi|1002225642|ref|XM_015767620.1|	1335	0	PREDICTED: Oryza sativa Japonica Group uncharacterized LOC4324862 (LOC4324862), mRNA	.	.	.	.	.	.	.	.	pfam13801	Metal_resist	Heavy-metal resistance. This is a metal-binding protein which is involved in resistance to heavy-metal ions. The protein forms a four-helix hooked hairpin, consisting of two long alpha helices each flanked by a shorter alpha helix. It binds a metal ion in a type-2 like centre. It contains two copies of an LTXXQ motif.	.	.	.	.	.
OS01G0854000	0	143	178	165	189.519	234	92	7178	1997.97	0.0948557	-3.39812	1.05456e-16	1.59062e-14	down	yes	OS01G0854000	protein_coding	chr1:36794890-36796983:+	gi|1002232865|ref|XP_015618790.1|	2211	0	PREDICTED: uncharacterized acetyltransferase At3g50280 [Oryza sativa Japonica Group]	gi|937893927|dbj|AP014957.1|	2094	0	Oryza sativa Japonica Group DNA, chromosome 1, cultivar: Nipponbare, complete sequence	Q9SND9	186	4e-50	Uncharacterized acetyltransferase At3g50280	.	.	.	.	pfam02458	Transferase	Transferase family. This family includes a number of transferase enzymes. These include anthranilate N-hydroxycinnamoyl/benzoyltransferase that catalyses the first committed reaction of phytoalexin biosynthesis. Deacetylvindoline 4-O-acetyltransferase EC:2.3.1.107 catalyses the last step in vindoline biosynthesis is also a member of this family. The motif HXXXD is probably part of the active site…	.	.	GO:0016747|transferase activity, transferring acyl groups other than amino-acyl groups;	.	.
OS01G0855700	0	96	76	78	95.4213	6	19	32	16.5724	5.75786	2.52553	0.00035815	0.00480946	up	yes	OS01G0855700	protein_coding	chr1:36943000-36945124:+	gi|1002224265|ref|XP_015638006.1|	2156	0	PREDICTED: nematode resistance protein-like HSPRO1 [Oryza sativa Japonica Group]	gi|937893927|dbj|AP014957.1|	2125	0	Oryza sativa Japonica Group DNA, chromosome 1, cultivar: Nipponbare, complete sequence	O04203	329	4e-103	Nematode resistance protein-like HSPRO2	.	.	.	.	pfam07014	Hs1pro-1_C	Hs1pro-1 protein C-terminus. This family represents the C-terminus (approximately 270 residues) of a number of plant Hs1pro-1 proteins, which are believed to confer nematode resistance.	GO:0009816|defense response to bacterium, incompatible interaction;GO:0006979|response to oxidative stress;GO:0009751|response to salicylic acid;	GO:0005737|cytoplasm;	.	.	.
OS01G0860500	0	39	15	41	34.475	147	48	2605	747.609	0.0461137	-4.43866	9.9356e-24	3.11821e-21	down	yes	OS01G0860500	protein_coding	chr1:37239583-37240775:+	gi|2425170|dbj|BAA22266.1|	1391	0	basic class III chitinase OsChib3b [Oryza sativa Japonica Group]	gi|937893927|dbj|AP014957.1|	1193	0	Oryza sativa Japonica Group DNA, chromosome 1, cultivar: Nipponbare, complete sequence	P23472	344	1e-114	Hevamine-A	.	.	.	.	pfam00704	Glyco_hydro_18	Glycosyl hydrolases family 18.	GO:0006032|chitin catabolic process;GO:0000272|polysaccharide catabolic process;	GO:0005773|vacuole;	GO:0004568|chitinase activity;GO:0003796|lysozyme activity;	.	.
OS01G0860900	0	18	31	23	28.6802	3	4	8	4.31569	6.64558	2.73239	0.00437345	0.037888	up	yes	OS01G0860900	protein_coding	chr1:37275755-37277138:-	gi|56784813|dbj|BAD82034.1|	654	8e-80	unknown protein [Oryza sativa Japonica Group]	gi|32979778|dbj|AK069754.1|	1231	0	Oryza sativa Japonica Group cDNA clone:J023028G22, full insert sequence	.	.	.	.	.	.	.	.	pfam04231	Endonuclease_1	Endonuclease I. Bacterial periplasmic or secreted endonuclease I (EC:3.1.21.1) Escherichia coli endonuclease I (EndoI) is a sequence independent endonuclease located in the periplasm. It is inhibited by different RNA species. It is thought to normally generate double strand breaks in DNA, except in the presence of high salt concentrations and RNA, when it generates single strand breaks in DNA. It…	.	.	.	.	.
OS01G0863300	0	41	35	98	64.21	101	107	1165	373.142	0.172079	-2.53885	0.000329719	0.00447606	down	yes	OS01G0863300	protein_coding	chr1:37358205-37359556:+	gi|113534418|dbj|BAF06801.1|	720	4e-92	Os01g0863300 [Oryza sativa Japonica Group]	gi|37988234|dbj|AK111571.1|	1018	0	Oryza sativa Japonica Group cDNA clone:J013071A13, full insert sequence	Q8S9H7	135	4e-35	Transcription factor DIVARICATA	.	.	.	.	pfam00249	Myb_DNA-binding	Myb-like DNA-binding domain. This family contains the DNA binding domains from Myb proteins, as well as the SANT domain family.	GO:0048262|determination of dorsal/ventral asymmetry;GO:0009908|flower development;GO:0006355|regulation of transcription, DNA-templated;GO:0006351|transcription, DNA-templated;	GO:0005634|nucleus;	GO:0003677|DNA binding;	.	.
OS01G0863500	0	550	13	97	226.893	13	24	24	18.1219	12.5204	3.6462	7.82039e-07	2.2048e-05	up	yes	OS01G0863500	protein_coding	chr1:37365679-37366446:+	gi|1002229928|ref|XP_015646296.1|	339	2e-36	PREDICTED: uncharacterized protein LOC4324785 [Oryza sativa Japonica Group]	gi|1002229929|ref|XM_015790817.1|	768	0	PREDICTED: Oryza sativa Japonica Group uncharacterized LOC4324785 (LOC4324785), transcript variant X2, mRNA	.	.	.	.	.	.	.	.	pfam06827	zf-FPG_IleRS	Zinc finger found in FPG and IleRS. This zinc binding domain is found at the C-terminus of isoleucyl tRNA synthetase and the enzyme Formamidopyrimidine-DNA glycosylase EC:3.2.2.23.	.	.	.	.	.
OS01G0866133	0	823	671	660	824.236	14	4	26	12.1998	67.5616	6.07813	3.84716e-15	4.83562e-13	up	yes	OS01G0866133	protein_coding	chr1:37510909-37512831:-	gi|1002229020|ref|XP_015641450.1|	1035	0	PREDICTED: actin-7 [Oryza sativa Japonica Group]	gi|1002229019|ref|XM_015785964.1|	1104	0	PREDICTED: Oryza sativa Japonica Group actin-7 (LOC4325068), mRNA	P0C540	403	0	Actin-7	SPBC32H8.12c	350	0	COG5277	pfam00022	Actin	Actin.	.	GO:0005737|cytoplasm;GO:0005856|cytoskeleton;	GO:0005524|ATP binding;	K10355	ACTF; actin, other eukaryote
OS01G0868000	0	27	13	18	21.5289	48	50	401	136.624	0.157578	-2.66587	3.09477e-06	7.59009e-05	down	yes	OS01G0868000	protein_coding	chr1:37590034-37590771:-	gi|937899425|dbj|BAS75405.1|	629	2e-78	Os01g0868000 [Oryza sativa Japonica Group]	gi|1002231670|ref|XM_015758133.1|	738	0	PREDICTED: Oryza sativa Japonica Group ethylene-responsive transcription factor ABR1 (LOC4325050), mRNA	Q70II3	81.6	3e-17	Ethylene-responsive transcription factor ERF110	.	.	.	.	pfam00847	AP2	AP2 domain. This 60 amino acid residue domain can bind to DNA and is found in transcription factor proteins.	GO:0009873|ethylene-activated signaling pathway;GO:0045893|positive regulation of transcription, DNA-templated;GO:0048510|regulation of timing of transition from vegetative to reproductive phase;GO:0006351|transcription, DNA-templated;	GO:0005634|nucleus;	GO:0003677|DNA binding;GO:0003700|transcription factor activity, sequence-specific DNA binding;	.	.
OS01G0868900	0	2934	21	424	1155.39	58	64	11	40.9049	28.2458	4.81997	1.48384e-06	3.92652e-05	up	yes	OS01G0868900	protein_coding	chr1:37651834-37654381:+	gi|1002228739|ref|XP_015639776.1|	3572	0	PREDICTED: uncharacterized protein LOC4324925 [Oryza sativa Japonica Group]	gi|937893927|dbj|AP014957.1|	2548	0	Oryza sativa Japonica Group DNA, chromosome 1, cultivar: Nipponbare, complete sequence	Q9FHA4	476	4e-154	Subtilisin-like protease SBT1.9	BS_vpr	77	1e-13	COG1404	pfam00082	Peptidase_S8	Subtilase family. Subtilases are a family of serine proteases. They appear to have independently and convergently evolved an Asp/Ser/His catalytic triad, like that found in the trypsin serine proteases (see pfam00089). Structure is an alpha/beta fold containing a 7-stranded parallel beta sheet, order 2314567.	GO:0006508|proteolysis;	GO:0005618|cell wall;GO:0005576|extracellular region;	GO:0004252|serine-type endopeptidase activity;	.	.
OS01G0871800	0	30	28	48	39.9542	184	243	182	182.178	0.219314	-2.18893	6.75183e-06	0.000151756	down	yes	OS01G0871800	protein_coding	chr1:37804021-37807126:+	gi|19571120|dbj|BAB86544.1|	255	3e-22	OSJNBb0008G24.14 [Oryza sativa Japonica Group]	gi|37989732|dbj|AK120109.1|	2999	0	Oryza sativa Japonica Group cDNA clone:J013023O17, full insert sequence	.	.	.	.	.	.	.	.	pfam14314	Methyltrans_Mon	Virus-capping methyltransferase. This is the methyltransferase region of the Mononegavirales single-stranded RNA viral RNA polymerase enzymes. This region is involved in the mRNA-capping of the virion particles.	.	.	.	.	.
OS01G0872566	0	115	39	30	67.9125	0	0	4	1.05916	64.1191	6.00268	0.0050491	0.042439	up	yes	OS01G0872566	protein_coding	chr1:37837235-37840175:-	gi|56785080|dbj|BAD82719.1|	1307	0	putative oligopeptide transporter [Oryza sativa Japonica Group]	gi|1002228747|ref|XR_001546118.1|	1233	0	PREDICTED: Oryza sativa Japonica Group uncharacterized LOC9270493 (LOC9270493), misc_RNA	Q9SK96	197	7e-114	Protein NRT1/ PTR FAMILY 5.16	ECU11g1050	58.5	3e-08	COG3104	pfam00854	PTR2	POT family. The POT (proton-dependent oligopeptide transport) family all appear to be proton dependent transporters.	GO:0006857|oligopeptide transport;	GO:0016021|integral component of membrane;	GO:0005215|transporter activity;	.	.
OS01G0873200	0	149	84	83	118.975	30	19	26	21.7862	5.46102	2.44917	0.000187501	0.00276976	up	yes	OS01G0873200	protein_coding	chr1:37866333-37868311:+	gi|1002235756|ref|XP_015622077.1|	2783	0	PREDICTED: amidophosphoribosyltransferase, chloroplastic [Oryza sativa Japonica Group]	gi|1002235755|ref|XM_015766591.1|	1979	0	PREDICTED: Oryza sativa Japonica Group amidophosphoribosyltransferase, chloroplastic (LOC4324764), mRNA	Q9SI61	555	0	Amidophosphoribosyltransferase 1, chloroplastic	mll7833	408	5e-134	COG0034	pfam00310	GATase_2	Glutamine amidotransferases class-II.	GO:0006189|'de novo' IMP biosynthetic process;GO:0006541|glutamine metabolic process;GO:0009116|nucleoside metabolic process;GO:0009113|purine nucleobase biosynthetic process;	GO:0005618|cell wall;GO:0009570|chloroplast stroma;GO:0005829|cytosol;GO:0009536|plastid;GO:0009532|plastid stroma;	GO:0004044|amidophosphoribosyltransferase activity;GO:0051536|iron-sulfur cluster binding;GO:0046872|metal ion binding;	K00764	purF, PPAT; amidophosphoribosyltransferase [EC:2.4.2.14]
OS01G0878750	0	86	34	51	62.8976	0	2	2	1.2031	52.2796	5.70818	8.47505e-09	3.68617e-07	up	yes	OS01G0878750	protein_coding	chr1:38133803-38135277:+	gi|1002225280|ref|XP_015621340.1|	1950	0	PREDICTED: amino acid permease 5 isoform X2 [Oryza sativa Japonica Group]	gi|937893927|dbj|AP014957.1|	992	0	Oryza sativa Japonica Group DNA, chromosome 1, cultivar: Nipponbare, complete sequence	Q8GUM3	432	4e-146	Amino acid permease 5	.	.	.	.	pfam01490	Aa_trans	Transmembrane amino acid transporter protein. This transmembrane region is found in many amino acid transporters including UNC-47 and MTR. UNC-47 encodes a vesicular amino butyric acid (GABA) transporter, (VGAT). UNC-47 is predicted to have 10 transmembrane domains. MTR is a N system amino acid transporter system protein involved in methyltryptophan resistance. Other members of this family includ…	GO:0015809|arginine transport;GO:0015802|basic amino acid transport;	GO:0016021|integral component of membrane;GO:0005886|plasma membrane;	GO:0015171|amino acid transmembrane transporter activity;GO:0015174|basic amino acid transmembrane transporter activity;GO:0015293|symporter activity;	.	.
OS01G0880250	0	373	189	239	298.533	4	4	2	3.01039	99.1676	6.6318	1.56983e-18	2.95976e-16	up	yes	OS01G0880250	protein_coding	chr1:38199826-38202367:-	gi|218189472|gb|EEC71899.1|	1843	0	hypothetical protein OsI_04661 [Oryza sativa Indica Group]	gi|1002233472|ref|XM_015765446.1|	2035	0	PREDICTED: Oryza sativa Japonica Group UDP-glucuronate:xylan alpha-glucuronosyltransferase 1 (LOC4324841), transcript variant X2, mRNA	Q8W4A7	208	0	Putative UDP-glucuronate:xylan alpha-glucuronosyltransferase 3	SMc04081	94	4e-20	COG5597	pfam01501	Glyco_transf_8	Glycosyl transferase family 8. This family includes enzymes that transfer sugar residues to donor molecules. Members of this family are involved in lipopolysaccharide biosynthesis and glycogen synthesis. This family includes Lipopolysaccharide galactosyltransferase, lipopolysaccharide glucosyltransferase 1, and glycogenin glucosyltransferase.	GO:0071555|cell wall organization;GO:0009834|plant-type secondary cell wall biogenesis;GO:0045492|xylan biosynthetic process;	GO:0005768|endosome;GO:0005794|Golgi apparatus;GO:0000139|Golgi membrane;GO:0016021|integral component of membrane;GO:0005802|trans-Golgi network;	GO:0015020|glucuronosyltransferase activity;GO:0046872|metal ion binding;	.	.
OS01G0880800	0	1	1	4	2.18905	0	0	95	25.1551	0.0870223	-3.52247	0.000688413	0.0083786	down	yes	OS01G0880800	protein_coding	chr1:38224446-38225878:+	gi|1002227084|ref|XP_015630103.1|	1808	0	PREDICTED: stearoyl-[acyl-carrier-protein] 9-desaturase 1, chloroplastic [Oryza sativa Japonica Group]	gi|1002227083|ref|XM_015774617.1|	1347	0	PREDICTED: Oryza sativa Japonica Group stearoyl-[acyl-carrier-protein] 9-desaturase 1, chloroplastic (LOC4324844), mRNA	Q8LJJ9	701	0	Stearoyl-[acyl-carrier-protein] 9-desaturase 1, chloroplastic	.	.	.	.	pfam03405	FA_desaturase_2	Fatty acid desaturase.	GO:0006633|fatty acid biosynthetic process;	GO:0009507|chloroplast;GO:0016020|membrane;	GO:0045300|acyl-[acyl-carrier-protein] desaturase activity;GO:0046872|metal ion binding;	K03921	DESA1; acyl-[acyl-carrier-protein] desaturase [EC:1.14.19.2]
OS01G0888750	0	40	46	48	51.8583	6	1	2	2.56699	20.202	4.33643	4.45691e-06	0.000104896	up	yes	OS01G0888750	protein_coding	chr1:38632023-38635426:+	gi|1002235067|ref|XP_015621747.1|	743	3e-151	PREDICTED: serine/threonine-protein kinase rio2 [Oryza sativa Japonica Group]	gi|1002235066|ref|XM_015766261.1|	1362	0	PREDICTED: Oryza sativa Japonica Group serine/threonine-protein kinase rio2 (LOC4324901), mRNA	Q9CQS5	181	3e-54	Serine/threonine-protein kinase RIO2	SPBC1703.05	152	2e-40	COG0478	pfam01163	RIO1	RIO1 family. This is a family of atypical serine kinases which are found in archaea, bacteria and eukaryotes. Activity of Rio1 is vital in Saccharomyces cerevisiae for the processing of ribosomal RNA, as well as for proper cell cycle progression and chromosome maintenance. The structure of RIO1 has been determined.	.	.	GO:0005524|ATP binding;GO:0046872|metal ion binding;GO:0004674|protein serine/threonine kinase activity;	K07179	RIOK2; RIO kinase 2 [EC:2.7.11.1]
OS01G0891066	0	40	14	14	25.0537	2	0	0	0.566884	44.1955	5.46583	0.00232281	0.0227714	up	yes	OS01G0891066	protein_coding	chr1:38749092-38750656:-	gi|1002228767|ref|XP_015639989.1|	932	6e-161	PREDICTED: probable rhamnogalacturonase B [Oryza sativa Japonica Group]	gi|1002228766|ref|XM_015784503.1|	953	0	PREDICTED: Oryza sativa Japonica Group probable rhamnogalacturonase B (LOC4324916), mRNA	P48979	111	9e-80	Polygalacturonase	.	.	.	.	pfam00295	Glyco_hydro_28	Glycosyl hydrolases family 28. Glycosyl hydrolase family 28 includes polygalacturonase EC:3.2.1.15 as well as rhamnogalacturonase A(RGase A), EC:3.2.1.-. These enzymes is important in cell wall metabolizm.	GO:0005975|carbohydrate metabolic process;GO:0071555|cell wall organization;GO:0009835|fruit ripening;	GO:0005618|cell wall;GO:0005576|extracellular region;	GO:0004650|polygalacturonase activity;	.	.
OS01G0891350	0	23	23	6	20.7579	0	1	2	0.86634	23.9605	4.58258	0.000186517	0.00275715	up	yes	OS01G0891350	protein_coding	chr1:38752685-38754818:-	gi|125572933|gb|EAZ14448.1|	893	1e-152	hypothetical protein OsJ_04369 [Oryza sativa Japonica Group]	gi|1002228766|ref|XM_015784503.1|	768	0	PREDICTED: Oryza sativa Japonica Group probable rhamnogalacturonase B (LOC4324916), mRNA	Q9SLN8	60.8	2e-19	2-alkenal reductase (NADP(+)-dependent)	CC2016	167	1e-49	COG2130	pfam00107	ADH_zinc_N	Zinc-binding dehydrogenase.	.	.	GO:0016491|oxidoreductase activity;GO:0008270|zinc ion binding;	.	.
OS01G0895000	0	3	7	4	5.70284	10	22	1813	490.308	0.0116311	-6.42586	1.56913e-16	2.28069e-14	down	yes	OS01G0895000	protein_coding	chr1:38909165-38909694:-	.	.	.	.	gi|937893927|dbj|AP014957.1|	530	0	Oryza sativa Japonica Group DNA, chromosome 1, cultivar: Nipponbare, complete sequence	.	.	.	.	.	.	.	.	.	.	.	.	.	.	.	.
OS01G0908600	0	2163	288	619	1085.86	224	157	92	140.723	7.71627	2.9479	4.79637e-07	1.41654e-05	up	yes	OS01G0908600	protein_coding	chr1:39562727-39565686:+	gi|1002232368|ref|XP_015616483.1|	2177	0	PREDICTED: proline transporter 1 [Oryza sativa Japonica Group]	gi|116011098|dbj|AK241733.1|	1635	0	Oryza sativa Japonica Group cDNA, clone: J065200A10, full insert sequence	Q60DN5	332	1e-105	Proline transporter 1	.	.	.	.	pfam01490	Aa_trans	Transmembrane amino acid transporter protein. This transmembrane region is found in many amino acid transporters including UNC-47 and MTR. UNC-47 encodes a vesicular amino butyric acid (GABA) transporter, (VGAT). UNC-47 is predicted to have 10 transmembrane domains. MTR is a N system amino acid transporter system protein involved in methyltryptophan resistance. Other members of this family includ…	GO:0003333|amino acid transmembrane transport;	GO:0016021|integral component of membrane;GO:0005886|plasma membrane;	GO:0015171|amino acid transmembrane transporter activity;	.	.
OS01G0912900	0	384	279	171	321.369	14	11	24	14.0275	22.9099	4.5179	2.5733e-11	1.83578e-09	up	yes	OS01G0912900	protein_coding	chr1:39794226-39799341:-	gi|1002232393|ref|XP_015616588.1|	2396	0	PREDICTED: pentatricopeptide repeat-containing protein At3g29230 [Oryza sativa Japonica Group]	gi|37989069|dbj|AK119446.1|	4025	0	Oryza sativa Japonica Group cDNA clone:001-133-D02, full insert sequence	Q9FHR3	327	5e-97	Putative pentatricopeptide repeat-containing protein At5g37570	SPAC7D4.07c	42.4	9e-06	COG0526	pfam00085	Thioredoxin	Thioredoxin. Thioredoxins are small enzymes that participate in redox reactions, via the reversible oxidation of an active centre disulfide bond. Some members with only the active site are not separated from the noise.	GO:0009926|auxin polar transport;GO:0009734|auxin-activated signaling pathway;GO:0060184|cell cycle switching;GO:0043697|cell dedifferentiation;GO:0071365|cellular response to auxin stimulus;GO:0071368|cellular response to cytokinin stimulus;GO:0010311|lateral root formation;GO:0009942|longitudinal axis specification;GO:0010014|meristem initiation;GO:0009945|radial axis specification;GO:0006355|r…	GO:0005634|nucleus;	GO:0003677|DNA binding;	.	.
OS01G0914400	0	485	206	244	346.436	131	55	64	72.5992	4.77189	2.25456	4.34168e-05	0.000772703	up	yes	OS01G0914400	protein_coding	chr1:39845391-39846627:+	gi|1002224677|ref|XP_015638144.1|	533	6e-66	PREDICTED: EPIDERMAL PATTERNING FACTOR-like protein 9 isoform X1 [Oryza sativa Japonica Group]	gi|1002224676|ref|XM_015782658.1|	699	0	PREDICTED: Oryza sativa Japonica Group EPIDERMAL PATTERNING FACTOR-like protein 9 (LOC4324345), transcript variant X1, mRNA	Q9SV72	95.1	3e-23	EPIDERMAL PATTERNING FACTOR-like protein 9	.	.	.	.	pfam03024	Folate_rec	Folate receptor family. This family includes the folate receptor which binds to folate and reduced folic acid derivatives and mediates delivery of 5-methyltetrahydrofolate to the interior of cells. These proteins are attached to the membrane by a GPI-anchor. The proteins contain 16 conserved cysteines that form eight disulphide bridges.	GO:0007267|cell-cell signaling;GO:0010052|guard cell differentiation;GO:2000123|positive regulation of stomatal complex development;GO:2000038|regulation of stomatal complex development;GO:0010374|stomatal complex development;GO:0010375|stomatal complex patterning;	GO:0048046|apoplast;	GO:0019901|protein kinase binding;	.	.
OS01G0915350	0	124	176	118	165.93	4	7	0	3.49108	47.5298	5.57076	3.86799e-06	9.2869e-05	up	yes	OS01G0915350	protein_coding	chr1:39881691-39890325:+	gi|944075694|gb|KQK11178.1|	1457	0	hypothetical protein BRADI_2g58616 [Brachypodium distachyon]	gi|1002233704|ref|XM_015765564.1|	1108	0	PREDICTED: Oryza sativa Japonica Group probable UDP-N-acetylglucosamine--peptide N-acetylglucosaminyltransferase SEC (LOC107277461), transcript variant X4, mRNA	Q9M8Y0	435	3e-135	Probable UDP-N-acetylglucosamine--peptide N-acetylglucosaminyltransferase SEC	CC1107	140	4e-49	COG3914	pfam13844	Glyco_transf_41	Glycosyl transferase family 41. This family of glycosyltransferases includes O-linked beta-N-acetylglucosamine (O-GlcNAc) transferase, an enzyme which catalyses the addition of O-GlcNAc to serine and threonine residues. In addition to its function as an O-GlcNAc transferase, human OGT also appears to proteolytically cleave the epigenetic cell-cycle regulator HCF-1.	GO:0007275|multicellular organismal development;GO:0006493|protein O-linked glycosylation;	.	GO:0016757|transferase activity, transferring glycosyl groups;	K09667	OGT; protein O-GlcNAc transferase [EC:2.4.1.255]
OS01G0915666	0	409	294	441	429.867	32	23	33	25.5537	16.8221	4.07229	6.26463e-13	5.81481e-11	up	yes	OS01G0915666	protein_coding	chr1:39895673-39896850:+	gi|937899896|dbj|BAS75876.1|	759	2e-98	Os01g0915666 [Oryza sativa Japonica Group]	gi|1002235458|ref|XM_015766441.1|	568	0	PREDICTED: Oryza sativa Japonica Group transcription factor bHLH77 (LOC4324327), transcript variant X2, mRNA	Q9CAA9	42.7	5e-24	Transcription factor bHLH49	.	.	.	.	pfam00010	HLH	Helix-loop-helix DNA-binding domain.	GO:0040008|regulation of growth;GO:0006355|regulation of transcription, DNA-templated;GO:0006351|transcription, DNA-templated;	GO:0005634|nucleus;	GO:0003677|DNA binding;GO:0003700|transcription factor activity, sequence-specific DNA binding;	.	.
OS01G0916350	0	482	935	377	735.312	10	17	15	12.5312	58.6786	5.87476	3.28891e-18	5.95859e-16	up	yes	OS01G0916350	protein_coding	chr1:39947871-39953554:-	gi|1002234157|ref|XP_015621286.1|	576	4e-106	PREDICTED: selenium-binding protein 1 [Oryza sativa Japonica Group]	gi|937893927|dbj|AP014957.1|	5684	0	Oryza sativa Japonica Group DNA, chromosome 1, cultivar: Nipponbare, complete sequence	O23264	191	6e-85	Selenium-binding protein 1	.	.	.	.	pfam05694	SBP56	56kDa selenium binding protein (SBP56). This family consists of several eukaryotic selenium binding proteins as well as three sequences from archaea. The exact function of this protein is unknown although it is thought that SBP56 participates in late stages of intra-Golgi protein transport. The Lotus japonicus homologue of SBP56, LjSBP is thought to have more than one physiological role and can b…	GO:0071291|cellular response to selenium ion;GO:0046686|response to cadmium ion;GO:0042542|response to hydrogen peroxide;GO:0000103|sulfate assimilation;	GO:0005829|cytosol;GO:0009506|plasmodesma;	GO:0008430|selenium binding;	K17285	SELENBP1; selenium-binding protein 1
OS01G0916950	0	74	95	41	84.1646	1	0	0	0.283442	296.938	8.21402	5.37637e-11	3.58139e-09	up	yes	OS01G0916950	protein_coding	chr1:39966639-39976108:+	gi|1002232174|ref|XP_015615751.1|	1097	0	PREDICTED: THO complex subunit 2 isoform X1 [Oryza sativa Japonica Group]	gi|1002232173|ref|XM_015760265.1|	2288	0	PREDICTED: Oryza sativa Japonica Group THO complex subunit 2 (LOC4324336), transcript variant X1, mRNA	F4IAT2	54.3	4e-175	THO complex subunit 2	.	.	.	.	pfam11732	Thoc2	Transcription- and export-related complex subunit. The THO/TREX complex is the transcription- and export-related complex associated with spliceosomes that preferentially deal with spliced mRNAs as opposed to unspliced mRNAs. Thoc2 plays a role in RNA polymerase II (RNA pol II)-dependent transcription and is required for the stability of DNA repeats. In humans, the TRE complex is comprised of the …	GO:0006406|mRNA export from nucleus;GO:0006397|mRNA processing;GO:0008380|RNA splicing;	GO:0000347|THO complex;GO:0000445|THO complex part of transcription export complex;	GO:0003729|mRNA binding;	K12879	THOC2; THO complex subunit 2
OS01G0917801	0	56	22	14	34.2813	6	3	13	6.1532	5.57129	2.47801	0.00588767	0.0480769	up	yes	OS01G0917801	protein_coding	chr1:40030264-40030983:+	gi|1002227365|ref|XP_015631623.1|	492	1e-58	PREDICTED: CRIB domain-containing protein RIC4 isoform X1 [Oryza sativa Japonica Group]	gi|937893927|dbj|AP014957.1|	720	0	Oryza sativa Japonica Group DNA, chromosome 1, cultivar: Nipponbare, complete sequence	Q1G3K8	55.1	6e-08	CRIB domain-containing protein RIC7	.	.	.	.	pfam00786	PBD	P21-Rho-binding domain. Small domains that bind Cdc42p- and/or Rho-like small GTPases. Also known as the Cdc42/Rac interactive binding (CRIB).	GO:0040008|regulation of growth;GO:0009416|response to light stimulus;	GO:0005737|cytoplasm;GO:0005634|nucleus;GO:0005886|plasma membrane;	.	.	.
OS01G0921450	0	83	48	58	70.893	2	8	12	6.43844	11.0109	3.46086	1.37911e-05	0.000285166	up	yes	OS01G0921450	protein_coding	chr1:40235291-40236879:-	gi|1002232240|ref|XP_015616053.1|	1892	0	PREDICTED: exocyst complex component EXO70B1 [Oryza sativa Japonica Group]	gi|1002232239|ref|XM_015760567.1|	995	0	PREDICTED: Oryza sativa Japonica Group exocyst complex component EXO70B1 (LOC4327750), mRNA	Q9FGH9	237	9e-69	Exocyst complex component EXO70B1	.	.	.	.	pfam03081	Exo70	Exo70 exocyst complex subunit. The Exo70 protein forms one subunit of the exocyst complex. First discovered in S. cerevisiae, Exo70 and other exocyst proteins have been observed in several other eukaryotes, including humans. In S. cerevisiae, the exocyst complex is involved in the late stages of exocytosis, and is localized at the tip of the bud, the major site of exocytosis in yeast. Exo70 inter…	GO:0006887|exocytosis;	GO:0005829|cytosol;GO:0000145|exocyst;GO:0070062|extracellular exosome;GO:0045335|phagocytic vesicle;GO:0005886|plasma membrane;	.	.	.
OS01G0922600	0	347	222	361	347.23	332	311	9286	2657.68	0.130652	-2.9362	2.2234e-23	6.85407e-21	down	yes	OS01G0922600	protein_coding	chr1:40332266-40335625:+	gi|113534764|dbj|BAF07147.1|	1150	6e-153	Os01g0922600, partial [Oryza sativa Japonica Group]	gi|1002231161|ref|XM_015755872.1|	1357	0	PREDICTED: Oryza sativa Japonica Group squamosa promoter-binding-like protein 2 (LOC4327245), mRNA	Q0JGI1	448	5e-153	Squamosa promoter-binding-like protein 2	.	.	.	.	pfam03110	SBP	SBP domain. SBP domains (for SQUAMOSA-pROMOTER BINDING PROTEIN) are found in plant proteins. It is a sequence specific DNA-binding domain. Members of family probably function as transcription factors involved in the control of early flower development. The domain contains 10 conserved cysteine and histidine residues that probably are zinc ligands.	GO:0006355|regulation of transcription, DNA-templated;GO:0006351|transcription, DNA-templated;	GO:0005634|nucleus;	GO:0003677|DNA binding;GO:0046872|metal ion binding;	.	.
OS01G0923750	0	110	97	105	119.394	2	0	3	1.36125	87.7091	6.45465	8.18234e-12	6.42313e-10	up	yes	OS01G0923750	protein_coding	chr1:40407357-40408687:+	gi|57900198|dbj|BAD88305.1|	648	3e-133	putative histidine kinase 2 [Oryza sativa Japonica Group]	gi|1002230565|ref|XM_015794058.1|	705	0	PREDICTED: Oryza sativa Japonica Group probable histidine kinase 3 (LOC9271913), mRNA	A2WYI4	97.1	1e-134	Probable histidine kinase 3	.	.	.	.	pfam03924	CHASE	CHASE domain. This domain is found in the extracellular portion of receptor-like proteins - such as serine/threonine kinases and adenylyl cyclases. Predicted to be a ligand binding domain.	GO:0071215|cellular response to abscisic acid stimulus;GO:0070417|cellular response to cold;GO:0016036|cellular response to phosphate starvation;GO:0071329|cellular response to sucrose stimulus;GO:0009736|cytokinin-activated signaling pathway;GO:0042742|defense response to bacterium;GO:0010150|leaf senescence;GO:0034757|negative regulation of iron ion transport;GO:0010087|phloem or xylem histogen…	GO:0016021|integral component of membrane;GO:0005622|intracellular;GO:0005886|plasma membrane;	GO:0000155|phosphorelay sensor kinase activity;	.	.
OS01G0926350	0	119	120	60	117.835	2	10	27	11.0838	10.6313	3.41024	0.000970172	0.0110947	up	yes	OS01G0926350	protein_coding	chr1:40610703-40613442:+	gi|20160725|dbj|BAB89667.1|	1702	0	putative transaldolase [Oryza sativa Japonica Group]	gi|1002232575|ref|XM_015761977.1|	1516	0	PREDICTED: Oryza sativa Japonica Group transaldolase (LOC4327239), mRNA	A0LTY8	314	1e-100	Transaldolase	Rv1448c	286	4e-90	COG0176	pfam00923	Transaldolase	Transaldolase.	GO:0005975|carbohydrate metabolic process;GO:0006098|pentose-phosphate shunt;	GO:0005737|cytoplasm;	GO:0004801|sedoheptulose-7-phosphate:D-glyceraldehyde-3-phosphate glyceronetransferase activity;	K00616	E2.2.1.2, talA, talB; transaldolase [EC:2.2.1.2]
OS01G0934500	0	165	63	21	93.1801	17	6	18	11.6053	8.0291	3.00524	0.000317575	0.00433629	up	yes	OS01G0934500	protein_coding	chr1:40999296-41004848:+	gi|113534843|dbj|BAF07226.1|	795	8e-98	Os01g0934500 [Oryza sativa Japonica Group]	gi|1002233353|ref|XR_001542377.1|	4327	0	PREDICTED: Oryza sativa Japonica Group uncharacterized LOC4326785 (LOC4326785), transcript variant X1, ncRNA	Q0JG99	160	1e-81	Esterase PIR7B	.	.	.	.	pfam12697	Abhydrolase_6	Alpha/beta hydrolase family. This family contains alpha/beta hydrolase enzymes of diverse specificity.	.	.	GO:0052689|carboxylic ester hydrolase activity;GO:0016787|hydrolase activity;	.	.
OS01G0934600	0	319	51	74	158.218	25	12	37	20.9244	7.56141	2.91865	0.00013579	0.00208919	up	yes	OS01G0934600	protein_coding	chr1:40999828-41000599:-	gi|125573229|gb|EAZ14744.1|	794	3e-106	hypothetical protein OsJ_04670 [Oryza sativa Japonica Group]	gi|1002233356|ref|XR_001542380.1|	282	7e-145	PREDICTED: Oryza sativa Japonica Group uncharacterized LOC4326785 (LOC4326785), transcript variant X4, ncRNA	Q0JG99	179	1e-54	Esterase PIR7B	.	.	.	.	pfam12697	Abhydrolase_6	Alpha/beta hydrolase family. This family contains alpha/beta hydrolase enzymes of diverse specificity.	.	.	GO:0052689|carboxylic ester hydrolase activity;GO:0016787|hydrolase activity;	.	.
OS01G0934700	0	187	81	74	127.408	19	24	44	25.1184	5.07232	2.34264	0.000568988	0.00716246	up	yes	OS01G0934700	protein_coding	chr1:41002584-41003731:-	gi|1002233352|ref|XP_015620873.1|	1304	3e-179	PREDICTED: esterase PIR7B [Oryza sativa Japonica Group]	gi|32982626|dbj|AK072603.1|	938	0	Oryza sativa Japonica Group cDNA clone:J023131L10, full insert sequence	Q0JG99	330	4e-111	Esterase PIR7B	.	.	.	.	pfam12697	Abhydrolase_6	Alpha/beta hydrolase family. This family contains alpha/beta hydrolase enzymes of diverse specificity.	.	.	GO:0052689|carboxylic ester hydrolase activity;GO:0016787|hydrolase activity;	.	.
OS01G0935450	0	33	20	21	27.9097	4	6	0	3.15432	8.84809	3.14537	0.00288924	0.027134	up	yes	OS01G0935450	protein_coding	chr1:41057520-41058792:+	gi|1002226668|ref|XP_015628075.1|	833	2e-106	PREDICTED: protein SRG1 [Oryza sativa Japonica Group]	gi|1002226667|ref|XM_015772589.1|	550	0	PREDICTED: Oryza sativa Japonica Group protein SRG1 (LOC4326792), mRNA	Q39224	105	5e-47	Protein SRG1	mlr6892	48.9	7e-11	COG3491	pfam14226	DIOX_N	non-haem dioxygenase in morphine synthesis N-terminal. This is the highly conserved N-terminal region of proteins with 2-oxoglutarate/Fe(II)-dependent dioxygenase activity.	GO:0010150|leaf senescence;	.	GO:0051213|dioxygenase activity;GO:0046872|metal ion binding;GO:0016682|oxidoreductase activity, acting on diphenols and related substances as donors, oxygen as acceptor;	.	.
OS01G0936000	0	104	122	84	121.926	17	6	37	16.6363	7.32893	2.8736	0.000355394	0.00478005	up	yes	GRXC2	protein_coding	chr1:41087786-41090680:+	gi|1002230061|ref|XP_015646989.1|	622	1e-79	PREDICTED: putative glutaredoxin-C2 [Oryza sativa Japonica Group]	gi|1002230060|ref|XM_015791503.1|	385	0	PREDICTED: Oryza sativa Japonica Group putative glutaredoxin-C2 (LOC4326522), mRNA	Q0JG89	244	7e-81	Putative glutaredoxin-C2	XF2595	51.6	6e-08	COG0695	pfam00462	Glutaredoxin	Glutaredoxin.	GO:0045454|cell redox homeostasis;	GO:0005737|cytoplasm;	GO:0009055|electron carrier activity;GO:0015035|protein disulfide oxidoreductase activity;	.	.
OS01G0937100	0	13	20	51	31.4181	51	21	4858	1307.88	0.0240222	-5.37949	7.88724e-09	3.45183e-07	down	yes	OS01G0937100	protein_coding	chr1:41142013-41143416:-	gi|1002226959|ref|XP_015629518.1|	1840	0	PREDICTED: basic 7S globulin [Oryza sativa Japonica Group]	gi|1002226958|ref|XM_015774032.1|	1404	0	PREDICTED: Oryza sativa Japonica Group basic 7S globulin (LOC4326530), mRNA	Q8RVH5	113	4e-26	Basic 7S globulin 2	.	.	.	.	pfam14541	TAXi_C	Xylanase inhibitor C-terminal. The N- and C-termini of the members of this family are jointly necessary for creating the catalytic pocket necessary for cleaving xylasnase. Phytopathogens produce xylanase that destroys plant cells, so its destruction through proteolysis is vital for plant-survival.	GO:0030163|protein catabolic process;GO:0006508|proteolysis;	.	GO:0004190|aspartic-type endopeptidase activity;GO:0045735|nutrient reservoir activity;	.	.
OS01G0937366	0	8	20	11	15.9517	2	0	2	1.09646	14.5483	3.86278	0.00241559	0.0234955	up	yes	OS01G0937366	protein_coding	chr1:41156058-41156498:+	gi|255674046|dbj|BAH91463.1|	603	5e-78	Os01g0937366 [Oryza sativa Japonica Group]	gi|1002230541|ref|XM_015793954.1|	197	1e-97	PREDICTED: Oryza sativa Japonica Group protein SUPPRESSOR OF npr1-1, CONSTITUTIVE 1-like (LOC107278627), mRNA	.	.	.	.	.	.	.	.	pfam13136	DUF3984	Protein of unknown function (DUF3984). This family of proteins is functionally uncharacterized. This family of proteins is found in eukaryotes. Proteins in this family are typically between 393 and 442 amino acids in length.	.	.	.	.	.
OS01G0937500	0	1	0	1	0.684767	8	0	52	16.0366	0.0427002	-4.54961	0.000845795	0.00994999	down	yes	OS01G0937500	protein_coding	chr1:41166235-41167902:+	gi|1002229924|ref|XP_015646278.1|	2272	0	PREDICTED: uncharacterized protein LOC4326534 [Oryza sativa Japonica Group]	gi|32994186|dbj|AK108977.1|	1586	0	Oryza sativa Japonica Group cDNA clone:002-153-E08, full insert sequence	.	.	.	.	.	.	.	.	pfam14541	TAXi_C	Xylanase inhibitor C-terminal. The N- and C-termini of the members of this family are jointly necessary for creating the catalytic pocket necessary for cleaving xylasnase. Phytopathogens produce xylanase that destroys plant cells, so its destruction through proteolysis is vital for plant-survival.	.	.	.	.	.
OS01G0941200	0	20	6	26	18.5922	24	111	188	93.9635	0.197866	-2.3374	0.000417868	0.00550598	down	yes	OS01G0941200	protein_coding	chr1:41365160-41366543:+	gi|1002235127|ref|XP_015621781.1|	1674	0	PREDICTED: glucan endo-1,3-beta-glucosidase GII [Oryza sativa Japonica Group]	gi|1002235126|ref|XM_015766295.1|	1232	0	PREDICTED: Oryza sativa Japonica Group glucan endo-1,3-beta-glucosidase GII (LOC4326520), mRNA	P15737	473	9e-165	Glucan endo-1,3-beta-glucosidase GII	.	.	.	.	pfam00332	Glyco_hydro_17	Glycosyl hydrolases family 17.	GO:0006076|(1->3)-beta-D-glucan catabolic process;GO:0050832|defense response to fungus;	.	GO:0042973|glucan endo-1,3-beta-D-glucosidase activity;	.	.
OS01G0946600	0	16	10	5	11.8921	21	23	177	60.5656	0.196351	-2.34849	0.000655793	0.00805473	down	yes	OS01G0946600	protein_coding	chr1:41597358-41598689:-	gi|1002230900|ref|XP_015651106.1|	1593	0	PREDICTED: glucan endo-1,3-beta-glucosidase GV [Oryza sativa Japonica Group]	gi|1002230899|ref|XM_015795620.1|	1139	0	PREDICTED: Oryza sativa Japonica Group glucan endo-1,3-beta-glucosidase GV (LOC4325831), mRNA	Q02438	441	1e-152	Glucan endo-1,3-beta-glucosidase GV	.	.	.	.	pfam00332	Glyco_hydro_17	Glycosyl hydrolases family 17.	GO:0005975|carbohydrate metabolic process;GO:0006952|defense response;	GO:0005737|cytoplasm;	GO:0042973|glucan endo-1,3-beta-D-glucosidase activity;	.	.
OS01G0946700	0	76	47	82	76.2938	201	209	1498	524.01	0.145596	-2.77996	8.19803e-13	7.4618e-11	down	yes	OS01G0946700	protein_coding	chr1:41603305-41604652:+	gi|1002230898|ref|XP_015651097.1|	1673	0	PREDICTED: glucan endo-1,3-beta-glucosidase GV [Oryza sativa Japonica Group]	gi|1002230897|ref|XM_015795611.1|	1170	0	PREDICTED: Oryza sativa Japonica Group glucan endo-1,3-beta-glucosidase GV (LOC4325832), mRNA	Q02438	457	5e-159	Glucan endo-1,3-beta-glucosidase GV	.	.	.	.	pfam00332	Glyco_hydro_17	Glycosyl hydrolases family 17.	GO:0005975|carbohydrate metabolic process;GO:0006952|defense response;	GO:0005737|cytoplasm;	GO:0042973|glucan endo-1,3-beta-D-glucosidase activity;	.	.
OS01G0949260	0	135	103	95	127.303	4	2	7	3.66082	34.7746	5.11996	6.06884e-10	3.32002e-08	up	yes	OS01G0949260	protein_coding	chr1:41818327-41818569:-	gi|937900243|dbj|BAS76223.1|	198	2e-18	Os01g0949260 [Oryza sativa Japonica Group]	gi|1002224883|ref|XM_015791825.1|	243	2e-123	PREDICTED: Oryza sativa Japonica Group probable calcium-binding protein CML10 (LOC4325760), mRNA	.	.	.	.	.	.	.	.	pfam12224	Amidoligase_2	Putative amidoligase enzyme. This family of proteins are likely to act as amidoligase enzymes Protein in this family are found in conserved gene neighborhoods encoding a glutamine amidotransferase-like thiol peptidase (in proteobacteria) or an Aig2 family cyclotransferase protein (in firmicutes).	.	.	.	.	.
OS01G0950200	0	57	51	48	60.0104	2	4	13	5.3562	11.2039	3.48593	0.000245761	0.00348648	up	yes	OS01G0950200	protein_coding	chr1:41853850-41854831:-	gi|1002225595|ref|XP_015622861.1|	1094	1e-147	PREDICTED: glutathione transferase GST 23 [Oryza sativa Japonica Group]	gi|937893927|dbj|AP014957.1|	982	0	Oryza sativa Japonica Group DNA, chromosome 1, cultivar: Nipponbare, complete sequence	Q9FQA3	176	2e-51	Glutathione transferase GST 23	.	.	.	.	pfam13417	GST_N_3	Glutathione S-transferase, N-terminal domain.	GO:0006952|defense response;	.	GO:0004364|glutathione transferase activity;	K00799	GST, gst; glutathione S-transferase [EC:2.5.1.18]
OS01G0957200	0	41	19	7	25.3462	31	18	1219	337.628	0.0750714	-3.73559	9.88591e-05	0.00159113	down	yes	OS01G0957200	protein_coding	chr1:42190489-42193879:+	gi|1002226607|ref|XP_015627756.1|	1291	1e-172	PREDICTED: protein RETICULATA-RELATED 4, chloroplastic [Oryza sativa Japonica Group]	gi|1002226606|ref|XM_015772270.1|	1463	0	PREDICTED: Oryza sativa Japonica Group protein RETICULATA-RELATED 4, chloroplastic (LOC4325382), mRNA	Q94CJ5	374	8e-124	Protein RETICULATA-RELATED 4, chloroplastic	.	.	.	.	pfam11891	DUF3411	Domain of unknown function (DUF3411). This presumed domain is functionally uncharacterized. This domain is found in eukaryotes. This domain is typically between 168 to 186 amino acids in length. This domain has a conserved RYQ sequence motif.	GO:0007275|multicellular organismal development;	GO:0009507|chloroplast;GO:0009941|chloroplast envelope;GO:0009706|chloroplast inner membrane;GO:0016021|integral component of membrane;GO:0005739|mitochondrion;GO:0009536|plastid;	.	.	.
OS01G0958200	0	3	2	6	4.03065	17	42	59	34.585	0.116543	-3.10106	0.000214855	0.00311499	down	yes	OS01G0958200	protein_coding	chr1:42238811-42240420:+	gi|1002227397|ref|XP_015631784.1|	2484	0	PREDICTED: G-type lectin S-receptor-like serine/threonine-protein kinase At5g35370 [Oryza sativa Japonica Group]	gi|1002227396|ref|XM_015776298.1|	1610	0	PREDICTED: Oryza sativa Japonica Group G-type lectin S-receptor-like serine/threonine-protein kinase At5g35370 (LOC4325388), mRNA	Q39688	125	5e-30	Epidermis-specific secreted glycoprotein EP1	.	.	.	.	pfam01453	B_lectin	D-mannose binding lectin. These proteins include mannose-specific lectins from plants as well as bacteriocins from bacteria.	GO:0006833|water transport;	GO:0005576|extracellular region;	GO:0030246|carbohydrate binding;	.	.
OS01G0965000	0	11	18	16	17.75	2	0	2	1.09646	16.1884	4.01689	0.00102441	0.01163	up	yes	OS01G0965000	protein_coding	chr1:42549567-42556862:-	gi|937900388|dbj|BAS76368.1|	7910	0	Os01g0965000 [Oryza sativa Japonica Group]	gi|1002228824|ref|XM_015784943.1|	2412	0	PREDICTED: Oryza sativa Japonica Group DNA-directed RNA polymerase V subunit 1-like (LOC107276722), partial mRNA	Q5D869	828	0	DNA-directed RNA polymerase V subunit 1	ECU03g0290	158	5e-38	COG0086	pfam00623	RNA_pol_Rpb1_2	RNA polymerase Rpb1, domain 2. RNA polymerases catalyse the DNA dependent polymerization of RNA. Prokaryotes contain a single RNA polymerase compared to three in eukaryotes (not including mitochondrial. and chloroplast polymerases). This domain, domain 2, contains the active site. The invariant motif -NADFDGD- binds the active site magnesium ion.	GO:0050832|defense response to fungus;GO:0006306|DNA methylation;GO:0035194|posttranscriptional gene silencing by RNA;GO:0030422|production of siRNA involved in RNA interference;GO:0006355|regulation of transcription, DNA-templated;GO:0006383|transcription from RNA polymerase III promoter;	GO:0005666|DNA-directed RNA polymerase III complex;GO:0000419|DNA-directed RNA polymerase V complex;GO:0016604|nuclear body;GO:0005730|nucleolus;GO:0005634|nucleus;	GO:0003677|DNA binding;GO:0003899|DNA-directed RNA polymerase activity;GO:0046872|metal ion binding;	K16251	NRPE1; DNA-directed RNA polymerase V subunit 1 [EC:2.7.7.6]
OS01G0967200	0	58	60	122	90.0612	185	161	1654	544.618	0.165366	-2.59627	6.62322e-07	1.89511e-05	down	yes	OS01G0967200	protein_coding	chr1:42654497-42655716:+	gi|1002232893|ref|XP_015618923.1|	1274	8e-174	PREDICTED: rho GTPase-activating protein 1 [Oryza sativa Japonica Group]	gi|1002232892|ref|XM_015763437.1|	1136	0	PREDICTED: Oryza sativa Japonica Group rho GTPase-activating protein 1 (LOC4324006), mRNA	Q9FMR1	323	2e-104	Rho GTPase-activating protein 1	.	.	.	.	pfam00620	RhoGAP	RhoGAP domain. GTPase activator proteins towards Rho/Rac/Cdc42-like small GTPases.	GO:0007165|signal transduction;	.	GO:0005096|GTPase activator activity;	.	.
OS01G0971400	0	643	270	975	681.995	188	184	84	137.493	4.96021	2.3104	2.46098e-05	0.000474587	up	yes	OS01G0971400	protein_coding	chr1:42855657-42857462:+	gi|1002228873|ref|XP_015640714.1|	1793	0	PREDICTED: xylem cysteine proteinase 2 [Oryza sativa Japonica Group]	gi|32991090|dbj|AK105881.1|	1442	0	Oryza sativa Japonica Group cDNA clone:001-204-D02, full insert sequence	Q9LM66	469	8e-162	Cysteine protease XCP2	AF1946_2	78.2	2e-15	COG4870	pfam00112	Peptidase_C1	Papain family cysteine protease.	GO:0006952|defense response;GO:0010623|developmental programmed cell death;GO:0051603|proteolysis involved in cellular protein catabolic process;	GO:0005618|cell wall;GO:0005615|extracellular space;GO:0005764|lysosome;GO:0005886|plasma membrane;	GO:0004197|cysteine-type endopeptidase activity;	K16290	XCP; xylem cysteine proteinase [EC:3.4.22.-]
OS01G0976750	0	19	36	27	32.7576	0	0	1	0.26479	123.711	6.95083	4.82714e-07	1.42264e-05	up	yes	OS01G0976750	protein_coding	chr1:43165294-43166743:+	gi|1002228962|ref|XP_015641124.1|	1342	0	PREDICTED: probable protein phosphatase 2C 38 isoform X1 [Oryza sativa Japonica Group]	gi|1002228963|ref|XM_015785645.1|	1184	0	PREDICTED: Oryza sativa Japonica Group probable protein phosphatase 2C 38 (LOC4324311), transcript variant X2, mRNA	Q9LHJ9	335	3e-110	Probable protein phosphatase 2C 38	.	.	.	.	pfam00481	PP2C	Protein phosphatase 2C. Protein phosphatase 2C is a Mn++ or Mg++ dependent protein serine/threonine phosphatase.	.	.	GO:0046872|metal ion binding;GO:0004722|protein serine/threonine phosphatase activity;	.	.
OS02G0100250	0	10	16	14	15.777	3	0	3	1.6447	9.59267	3.26193	0.00600957	0.0487982	up	yes	OS02G0100250	protein_coding	chr2:12563-13520:+	gi|1002243115|ref|XP_015625790.1|	1427	0	PREDICTED: uncharacterized protein LOC4327972 [Oryza sativa Japonica Group]	gi|1002243114|ref|XM_015770304.1|	855	0	PREDICTED: Oryza sativa Japonica Group uncharacterized LOC4327972 (LOC4327972), mRNA	.	.	.	.	.	.	.	.	pfam07401	Lenti_VIF_2	Bovine Lentivirus VIF protein. This family consists of several Lentivirus viral infectivity factor (VIF) proteins. VIF is known to be essential for ability of cell-free virus preparation to infect cells. Members of this family are specific to Bovine immunodeficiency virus (BIV) and Jembrana disease virus which also infects cattle.	.	.	.	.	.
OS02G0100333	0	133	96	112	129.167	2	4	0	1.91392	67.488	6.07656	7.99062e-08	2.81928e-06	up	yes	OS02G0100333	protein_coding	chr2:14146-18232:-	gi|1002243117|ref|XP_015625792.1|	397	9e-58	PREDICTED: FAM10 family protein At4g22670 isoform X1 [Oryza sativa Japonica Group]	gi|1002243118|ref|XM_015770307.1|	1083	0	PREDICTED: Oryza sativa Japonica Group FAM10 family protein At4g22670 (LOC4327973), transcript variant X2, mRNA	Q8VWG7	84.7	1e-29	TPR repeat-containing thioredoxin TDX	.	.	.	.	pfam13414	TPR_11	TPR repeat.	GO:0045454|cell redox homeostasis;GO:0010286|heat acclimation;GO:0006457|protein folding;GO:0051259|protein oligomerization;	GO:0005623|cell;	GO:0030544|Hsp70 protein binding;GO:0016671|oxidoreductase activity, acting on a sulfur group of donors, disulfide as acceptor;	.	.
OS02G0101400	0	22	33	12	27.2023	4	0	1	1.39856	19.4503	4.28172	0.00474034	0.0402896	up	yes	OS02G0101400	protein_coding	chr2:78461-79533:+	gi|113535119|dbj|BAF07502.1|	1208	2e-164	Os02g0101400, partial [Oryza sativa Japonica Group]	gi|1002241879|ref|XM_015769683.1|	967	0	PREDICTED: Oryza sativa Japonica Group GDSL esterase/lipase EXL3 (LOC4327980), mRNA	Q94CH6	249	5e-78	GDSL esterase/lipase EXL3	all3634	59.3	4e-09	COG3240	pfam00657	Lipase_GDSL	GDSL-like Lipase/Acylhydrolase.	GO:0016042|lipid catabolic process;	GO:0005576|extracellular region;	GO:0016298|lipase activity;	.	.
OS02G0101750	0	70	93	28	77.3848	13	6	4	6.76446	11.4399	3.516	6.59681e-05	0.00111889	up	yes	OS02G0101750	protein_coding	chr2:91535-93712:+	gi|1002241876|ref|XP_015625166.1|	820	3e-110	PREDICTED: E3 ubiquitin-protein ligase UPL3 [Oryza sativa Japonica Group]	gi|1002241875|ref|XM_015769680.1|	629	0	PREDICTED: Oryza sativa Japonica Group E3 ubiquitin-protein ligase UPL3 (LOC4327983), mRNA	Q6WWW4	42.4	2e-54	E3 ubiquitin-protein ligase UPL3	.	.	.	.	pfam03137	OATP	Organic Anion Transporter Polypeptide (OATP) family. This family consists of several eukaryotic Organic-Anion-Transporting Polypeptides (OATPs). Several have been identified mostly in human and rat. Different OATPs vary in tissue distribution and substrate specificity. Since the numbering of different OATPs in particular species was based originally on the order of discovery, similarly numbered O…	GO:0042023|DNA endoreduplication;GO:0042787|protein ubiquitination involved in ubiquitin-dependent protein catabolic process;GO:0010091|trichome branching;	GO:0005737|cytoplasm;GO:0005634|nucleus;GO:0005886|plasma membrane;	GO:0004842|ubiquitin-protein transferase activity;	K10590	TRIP12; E3 ubiquitin-protein ligase TRIP12 [EC:2.3.2.26]
OS02G0102250	0	135	93	54	108.476	24	12	10	13.4916	8.04023	3.00724	3.32182e-05	0.000615578	up	yes	OS02G0102250	protein_coding	chr2:119975-121517:-	gi|1002238560|ref|XP_015623496.1|	2142	0	PREDICTED: amino acid permease 3 isoform X2 [Oryza sativa Japonica Group]	gi|1002238559|ref|XM_015768010.1|	1355	0	PREDICTED: Oryza sativa Japonica Group amino acid permease 3 (LOC4327987), transcript variant X3, mRNA	Q39134	617	0	Amino acid permease 3	.	.	.	.	pfam01490	Aa_trans	Transmembrane amino acid transporter protein. This transmembrane region is found in many amino acid transporters including UNC-47 and MTR. UNC-47 encodes a vesicular amino butyric acid (GABA) transporter, (VGAT). UNC-47 is predicted to have 10 transmembrane domains. MTR is a N system amino acid transporter system protein involved in methyltryptophan resistance. Other members of this family includ…	GO:0003333|amino acid transmembrane transport;GO:0015802|basic amino acid transport;	GO:0016021|integral component of membrane;GO:0031965|nuclear membrane;GO:0005886|plasma membrane;	GO:0015171|amino acid transmembrane transporter activity;GO:0015293|symporter activity;	.	.
OS02G0102950	0	58	88	48	77.8176	0	0	1	0.26479	293.884	8.1991	1.06288e-10	6.6305e-09	up	yes	OS02G0102950	protein_coding	chr2:159579-163226:-	gi|1002244693|ref|XP_015626534.1|	1000	0	PREDICTED: ruBisCO large subunit-binding protein subunit beta, chloroplastic [Oryza sativa Japonica Group]	gi|1002244692|ref|XM_015771048.1|	1601	0	PREDICTED: Oryza sativa Japonica Group ruBisCO large subunit-binding protein subunit beta, chloroplastic (LOC4327993), mRNA	P08927	43.1	0	RuBisCO large subunit-binding protein subunit beta, chloroplastic	slr2076	224	3e-130	COG0459	pfam00118	Cpn60_TCP1	TCP-1/cpn60 chaperonin family. This family includes members from the HSP60 chaperone family and the TCP-1 (T-complex protein) family.	GO:0042026|protein refolding;	GO:0009507|chloroplast;	GO:0005524|ATP binding;	.	.
OS02G0103850	0	1428	1960	730	1662.93	21	20	32	21.1608	78.5857	6.2962	5.11916e-24	1.7074e-21	up	yes	OS02G0103850	protein_coding	chr2:183835-185184:+	gi|1002241934|ref|XP_015625198.1|	1720	0	PREDICTED: ferredoxin--NADP reductase, leaf isozyme, chloroplastic-like [Oryza sativa Japonica Group]	gi|1002241933|ref|XM_015769712.1|	1082	0	PREDICTED: Oryza sativa Japonica Group ferredoxin--NADP reductase, leaf isozyme, chloroplastic-like (LOC4328000), mRNA	P41344	549	0	Ferredoxin--NADP reductase, leaf isozyme, chloroplastic	slr1643	352	2e-117	COG0369	pfam00175	NAD_binding_1	Oxidoreductase NAD-binding domain. Xanthine dehydrogenases, that also bind FAD/NAD, have essentially no similarity.	GO:0015979|photosynthesis;	GO:0009570|chloroplast stroma;GO:0009535|chloroplast thylakoid membrane;	GO:0004324|ferredoxin-NADP+ reductase activity;	K02641	petH; ferredoxin--NADP+ reductase [EC:1.18.1.2]
OS02G0105400	0	165	141	134	168.882	271	256	4382	1323.33	0.127618	-2.97009	6.14677e-21	1.52704e-18	down	yes	OS02G0105400	protein_coding	chr2:295324-299167:+	gi|1002243837|ref|XP_015626150.1|	1868	0	PREDICTED: L-lactate dehydrogenase A [Oryza sativa Japonica Group]	gi|1002243836|ref|XM_015770664.1|	1508	0	PREDICTED: Oryza sativa Japonica Group L-lactate dehydrogenase A (LOC4328012), mRNA	P22988	571	0	L-lactate dehydrogenase A	CAC0267	261	2e-81	COG0039	pfam00056	Ldh_1_N	lactate/malate dehydrogenase, NAD binding domain. L-lactate dehydrogenases are metabolic enzymes which catalyse the conversion of L-lactate to pyruvate, the last step in anaerobic glycolysis. L-2-hydroxyisocaproate dehydrogenases are also members of the family. Malate dehydrogenases catalyse the interconversion of malate to oxaloacetate. The enzyme participates in the citric acid cycle. L-lactate…	GO:0005975|carbohydrate metabolic process;GO:0019752|carboxylic acid metabolic process;	GO:0005737|cytoplasm;	GO:0004459|L-lactate dehydrogenase activity;	.	.
OS02G0106001	0	186	207	127	204.784	3	8	14	7.25147	28.2404	4.81969	1.76253e-10	1.05295e-08	up	yes	OS02G0106001	protein_coding	chr2:316819-319099:+	gi|1002243195|ref|XP_015625833.1|	750	1e-123	PREDICTED: 40S ribosomal protein S4 [Oryza sativa Japonica Group]	gi|1002243194|ref|XM_015770347.1|	667	0	PREDICTED: Oryza sativa Japonica Group 40S ribosomal protein S4 (LOC4328016), mRNA	P49398	176	7e-125	40S ribosomal protein S4	SPBC21B10.10	201	2e-84	COG1471	pfam00900	Ribosomal_S4e	Ribosomal family S4e.	GO:0006412|translation;	GO:0022627|cytosolic small ribosomal subunit;	GO:0019843|rRNA binding;GO:0003735|structural constituent of ribosome;	K02987	RP-S4e, RPS4; small subunit ribosomal protein S4e
OS02G0108100	0	237	112	151	185.571	54	27	57	39.4914	4.69902	2.23236	9.84655e-05	0.0015854	up	yes	OS02G0108100	protein_coding	chr2:458901-460810:+	gi|113535167|dbj|BAF07550.1|	499	3e-53	Os02g0108100, partial [Oryza sativa Japonica Group]	gi|937901440|dbj|AP014958.1|	1910	0	Oryza sativa Japonica Group DNA, chromosome 2, cultivar: Nipponbare, complete sequence	.	.	.	.	.	.	.	.	pfam06583	Neogenin_C	Neogenin C-terminus. This family represents the C-terminus of eukaryotic neogenin precursor proteins, which contains several potential phosphorylation sites. Neogenin is a member of the N-CAM family of cell adhesion molecules (and therefore contains multiple copies of pfam00047 and pfam00041) and is closely related to the DCC tumor suppressor gene product - these proteins may play an integral rol…	.	.	.	.	.
OS02G0108400	0	217	180	296	260.748	0	1	0	0.336759	774.286	9.59672	5.8459e-17	9.24681e-15	up	yes	OS02G0108400	protein_coding	chr2:482598-483761:+	gi|1002246171|ref|XP_015627260.1|	1831	0	PREDICTED: uncharacterized protein LOC4328030 [Oryza sativa Japonica Group]	gi|1002246170|ref|XM_015771774.1|	1164	0	PREDICTED: Oryza sativa Japonica Group uncharacterized LOC4328030 (LOC4328030), transcript variant X1, mRNA	.	.	.	.	.	.	.	.	pfam07893	DUF1668	Protein of unknown function (DUF1668). The hypothetical proteins found in this family are expressed by Oryza sativa and are of unknown function.	.	.	.	.	.
OS02G0108700	0	109	69	109	107.212	0	0	1	0.26479	404.895	8.6614	1.64729e-13	1.70934e-11	up	yes	OS02G0108700	protein_coding	chr2:487231-487548:+	gi|937901537|dbj|BAS76591.1|	551	6e-71	Os02g0108700 [Oryza sativa Japonica Group]	gi|1002246173|ref|XR_001543880.1|	318	4e-165	PREDICTED: Oryza sativa Japonica Group uncharacterized LOC4328030 (LOC4328030), transcript variant X3, misc_RNA	Q9SYP1	149	9e-41	DExH-box ATP-dependent RNA helicase DExH12	SPAC9.03c	83.2	3e-18	COG1204	pfam02889	Sec63	Sec63 Brl domain. This domain (also known as the Brl domain) is required for assembly of functional endoplasmic reticulum translocons.	GO:0006397|mRNA processing;GO:0008380|RNA splicing;GO:0010228|vegetative to reproductive phase transition of meristem;	GO:0005829|cytosol;GO:0016020|membrane;GO:0005730|nucleolus;GO:0005681|spliceosomal complex;	GO:0005524|ATP binding;GO:0004386|helicase activity;GO:0003723|RNA binding;	K12854	SNRNP200, BRR2; pre-mRNA-splicing helicase BRR2 [EC:3.6.4.13]
OS02G0108800	0	177	131	121	163.776	11	13	9	9.87885	16.5785	4.05124	9.91171e-09	4.22829e-07	up	yes	OS02G0108800	protein_coding	chr2:488913-490611:+	gi|1002238419|ref|XP_015623421.1|	2233	0	PREDICTED: cytochrome P450 89A2 [Oryza sativa Japonica Group]	gi|1002238418|ref|XM_015767935.1|	1699	0	PREDICTED: Oryza sativa Japonica Group cytochrome P450 89A2 (LOC4328033), mRNA	Q9SRQ1	343	2e-109	Cytochrome P450 89A9	CC2997	78.2	1e-14	COG2124	pfam00067	p450	Cytochrome P450. Cytochrome P450s are haem-thiolate proteins involved in the oxidative degradation of various compounds. They are particularly well known for their role in the degradation of environmental toxins and mutagens. They can be divided into 4 classes, according to the method by which electrons from NAD(P)H are delivered to the catalytic site. Sequence conservation is relatively low with…	GO:0044550|secondary metabolite biosynthetic process;	GO:0005789|endoplasmic reticulum membrane;GO:0016021|integral component of membrane;GO:0016020|membrane;	GO:0020037|heme binding;GO:0005506|iron ion binding;GO:0016709|oxidoreductase activity, acting on paired donors, with incorporation or reduction of molecular oxygen, NAD(P)H as one donor, and incorporation of one atom of oxygen;	.	.
OS02G0110200	0	426	508	258	473.716	99	105	109	92.2826	5.13332	2.35989	7.02875e-05	0.00118171	up	yes	OS02G0110200	protein_coding	chr2:554579-556320:+	gi|1002244418|ref|XP_015626416.1|	1960	0	PREDICTED: probable inactive linolenate hydroperoxide lyase [Oryza sativa Japonica Group]	gi|937901440|dbj|AP014958.1|	1742	0	Oryza sativa Japonica Group DNA, chromosome 2, cultivar: Nipponbare, complete sequence	Q9ZSY9	423	7e-141	Linolenate hydroperoxide lyase, chloroplastic	.	.	.	.	pfam00067	p450	Cytochrome P450. Cytochrome P450s are haem-thiolate proteins involved in the oxidative degradation of various compounds. They are particularly well known for their role in the degradation of environmental toxins and mutagens. They can be divided into 4 classes, according to the method by which electrons from NAD(P)H are delivered to the catalytic site. Sequence conservation is relatively low with…	GO:0010597|green leaf volatile biosynthetic process;	GO:0009507|chloroplast;	GO:0020037|heme binding;GO:0005506|iron ion binding;GO:0016829|lyase activity;GO:0004497|monooxygenase activity;GO:0016705|oxidoreductase activity, acting on paired donors, with incorporation or reduction of molecular oxygen;	.	.
OS02G0111500	0	76	56	54	70.9084	19	25	15	17.7762	3.98894	1.99601	0.00442713	0.0382588	up	yes	OS02G0111500	protein_coding	chr2:626299-630711:+	gi|1002245928|ref|XP_015627146.1|	1692	0	PREDICTED: wall-associated receptor kinase 5 [Oryza sativa Japonica Group]	gi|37989126|dbj|AK119503.1|	1403	0	Oryza sativa Japonica Group cDNA clone:001-134-E11, full insert sequence	Q9LMN7	155	2e-39	Wall-associated receptor kinase 5	.	.	.	.	pfam13947	GUB_WAK_bind	Wall-associated receptor kinase galacturonan-binding. This cysteine-rich GUB_WAK_bind domain is the extracellular part of this serine/threonine kinase that binds to the cell-wall pectins.	GO:0007166|cell surface receptor signaling pathway;	GO:0016021|integral component of membrane;	GO:0005524|ATP binding;GO:0005509|calcium ion binding;GO:0030247|polysaccharide binding;GO:0004674|protein serine/threonine kinase activity;	.	.
OS02G0112600	0	0	0	1	0.344074	0	0	395	104.592	0.00328967	-8.24784	1.80651e-16	2.6039e-14	down	yes	NRT2.1	protein_coding	chr2:667264-669053:-	gi|1002238752|ref|XP_015623596.1|	2644	0	PREDICTED: high-affinity nitrate transporter 2.1 [Oryza sativa Japonica Group]	gi|937901440|dbj|AP014958.1|	1790	0	Oryza sativa Japonica Group DNA, chromosome 2, cultivar: Nipponbare, complete sequence	P0DKH0	1019	0	High-affinity nitrate transporter 2.2	RSp1223	216	6e-62	COG2223	pfam07690	MFS_1	Major Facilitator Superfamily.	GO:0042128|nitrate assimilation;GO:0015706|nitrate transport;GO:0055085|transmembrane transport;	GO:0016021|integral component of membrane;GO:0005886|plasma membrane;	.	K02575	NRT, narK, nrtP, nasA; MFS transporter, NNP family, nitrate/nitrite transporter
OS02G0113300	0	2	0	0	0.681386	235	191	277	204.277	0.0033356	-8.22784	1.2856e-05	0.00026852	down	yes	OS02G0113300	protein_coding	chr2:717857-719511:+	gi|1002239967|ref|XP_015624229.1|	2277	0	PREDICTED: uncharacterized protein LOC4328055 [Oryza sativa Japonica Group]	gi|1002239966|ref|XM_015768743.1|	1455	0	PREDICTED: Oryza sativa Japonica Group uncharacterized LOC4328055 (LOC4328055), mRNA	.	.	.	.	.	.	.	.	pfam07762	DUF1618	Protein of unknown function (DUF1618). The members of this family are mainly hypothetical proteins expressed by Oryza sativa.	.	.	.	.	.
OS02G0115650	0	220	168	83	182.818	6	4	4	4.10685	44.5153	5.47623	2.53104e-11	1.80869e-09	up	yes	OS02G0115650	protein_coding	chr2:819009-824265:-	gi|1002242327|ref|XP_015625394.1|	3346	0	PREDICTED: uncharacterized protein LOC4328072 [Oryza sativa Japonica Group]	gi|1002242326|ref|XM_015769908.1|	1278	0	PREDICTED: Oryza sativa Japonica Group uncharacterized LOC4328072 (LOC4328072), mRNA	Q49XT0	76.3	3e-13	30S ribosomal protein S1	BH1636	80.1	4e-15	COG0539	pfam00575	S1	S1 RNA binding domain. The S1 domain occurs in a wide range of RNA associated proteins. It is structurally similar to cold shock protein which binds nucleic acids. The S1 domain has an OB-fold structure.	GO:0006412|translation;	GO:0005840|ribosome;	GO:0003723|RNA binding;GO:0003735|structural constituent of ribosome;	K02945	RP-S1, rpsA; small subunit ribosomal protein S1
OS02G0115801	0	2598	2661	1832	2771.63	83	71	133	82.6527	33.5335	5.06753	8.00029e-21	1.94182e-18	up	yes	OS02G0115801	protein_coding	chr2:825369-825999:+	gi|41052595|dbj|BAD07937.1|	484	3e-60	catalase catA-like protein [Oryza sativa Japonica Group]	gi|1002242328|ref|XM_015769909.1|	270	2e-138	PREDICTED: Oryza sativa Japonica Group catalase isozyme A (LOC4328073), mRNA	Q0E4K1	190	8e-58	Catalase isozyme A	.	.	.	.	pfam06628	Catalase-rel	Catalase-related immune-responsive. This family represents a small conserved region within catalase enzymes (EC:1.11.1.6). All members also contain the Catalase family, pfam00199 domain. Catalase decomposes hydrogen peroxide into water and oxygen, serving to protect cells from its toxic effects. This domain carries the immune-responsive amphipathic octa-peptide that is recognized by T cells.	GO:0042744|hydrogen peroxide catabolic process;GO:0042542|response to hydrogen peroxide;	GO:0048046|apoplast;GO:0005618|cell wall;GO:0009941|chloroplast envelope;GO:0009570|chloroplast stroma;GO:0005737|cytoplasm;GO:0022626|cytosolic ribosome;GO:0009514|glyoxysome;GO:0005739|mitochondrion;GO:0005886|plasma membrane;GO:0009506|plasmodesma;GO:0005773|vacuole;	GO:0004096|catalase activity;GO:0050897|cobalt ion binding;GO:0020037|heme binding;	K03781	katE, CAT, catB, srpA; catalase [EC:1.11.1.6]
OS02G0115950	0	308	228	213	285.852	13	6	47	18.1504	15.7491	3.97719	6.8822e-06	0.000154112	up	yes	OS02G0115950	protein_coding	chr2:839261-841384:+	gi|2267006|gb|AAB63469.1|	837	0	endosperm lumenal binding protein [Oryza sativa]	gi|1002242791|ref|XM_015770132.1|	1290	0	PREDICTED: Oryza sativa Japonica Group luminal-binding protein 3 (LOC4328075), mRNA	P24067	52.4	0	Luminal-binding protein 2	.	.	.	.	pfam00012	HSP70	Hsp70 protein. Hsp70 chaperones help to fold many proteins. Hsp70 assisted folding involves repeated cycles of substrate binding and release. Hsp70 activity is ATP dependent. Hsp70 proteins are made up of two regions: the amino terminus is the ATPase domain and the carboxyl terminus is the substrate binding region.	.	GO:0005788|endoplasmic reticulum lumen;	GO:0005524|ATP binding;	K09490	HSPA5, BIP; heat shock 70kDa protein 5
OS02G0118800	0	4	0	1	1.70685	229	255	255	218.303	0.00781869	-6.99886	1.98964e-06	5.11745e-05	down	yes	OS02G0118800	protein_coding	chr2:978845-986395:+	gi|937901626|dbj|BAS76680.1|	5779	0	Os02g0118800 [Oryza sativa Japonica Group]	gi|937901440|dbj|AP014958.1|	1983	0	Oryza sativa Japonica Group DNA, chromosome 2, cultivar: Nipponbare, complete sequence	P0C2F6	79	1e-13	Putative ribonuclease H protein At1g65750	.	.	.	.	pfam13966	zf-RVT	zinc-binding in reverse transcriptase. This domain would appear to be a zinc-binding region of a putative reverse transcriptase.	.	.	GO:0046872|metal ion binding;GO:0003676|nucleic acid binding;GO:0004523|RNA-DNA hybrid ribonuclease activity;	.	.
OS02G0119250	0	110	79	87	104.704	11	4	20	9.7607	10.7271	3.42319	4.76271e-06	0.000111284	up	yes	OS02G0119250	protein_coding	chr2:1014535-1016006:-	gi|1002245393|ref|XP_015626873.1|	2578	0	PREDICTED: probable acyl-activating enzyme 1, peroxisomal [Oryza sativa Japonica Group]	gi|937901440|dbj|AP014958.1|	1472	0	Oryza sativa Japonica Group DNA, chromosome 2, cultivar: Nipponbare, complete sequence	F4HUK6	623	0	Probable acyl-activating enzyme 1, peroxisomal	.	.	.	.	pfam00501	AMP-binding	AMP-binding enzyme.	GO:0006631|fatty acid metabolic process;	GO:0005777|peroxisome;	GO:0016874|ligase activity;	.	.
OS02G0120100	0	91	108	187	146.328	527	416	1706	741.198	0.197421	-2.34065	6.76404e-07	1.92887e-05	down	yes	OS02G0120100	protein_coding	chr2:1050786-1056830:-	gi|1002241946|ref|XP_015625205.1|	2855	0	PREDICTED: serine/threonine-protein kinase STY46 [Oryza sativa Japonica Group]	gi|32988913|dbj|AK103704.1|	2250	0	Oryza sativa Japonica Group cDNA clone:J033136N12, full insert sequence	Q8RWL6	644	0	Serine/threonine-protein kinase STY17	.	.	.	.	pfam07714	Pkinase_Tyr	Protein tyrosine kinase.	GO:0009658|chloroplast organization;	GO:0005829|cytosol;	GO:0016597|amino acid binding;GO:0005524|ATP binding;GO:0004674|protein serine/threonine kinase activity;GO:0004712|protein serine/threonine/tyrosine kinase activity;	.	.
OS02G0121700	0	18	24	5	19.1824	163	25	11031	2975.52	0.00644675	-7.27721	4.13158e-10	2.339e-08	down	yes	LIS	protein_coding	chr2:1145837-1151052:+	gi|1002239152|ref|XP_015623808.1|	2876	0	PREDICTED: S-(+)-linalool synthase, chloroplastic [Oryza sativa Japonica Group]	gi|1002239151|ref|XM_015768322.1|	2037	0	PREDICTED: Oryza sativa Japonica Group S-(+)-linalool synthase, chloroplastic (LOC4328124), mRNA	Q6ZH94	1105	0	S-(+)-linalool synthase, chloroplastic	.	.	.	.	pfam03936	Terpene_synth_C	Terpene synthase family, metal binding domain. It has been suggested that this gene family be designated tps (for terpene synthase). It has been split into six subgroups on the basis of phylogeny, called tpsa-tpsf. tpsa includes vetispiridiene synthase, 5-epi- aristolochene synthase, and (+)-delta-cadinene synthase. tpsb includes (-)-limonene synthase. tpsc includes kaurene synthase A. tpsd inclu…	GO:0042742|defense response to bacterium;GO:0043693|monoterpene biosynthetic process;GO:0016114|terpenoid biosynthetic process;	GO:0009507|chloroplast;	GO:0000287|magnesium ion binding;GO:0034007|S-linalool synthase activity;GO:0010333|terpene synthase activity;	K15086	TPS14; (3S)-linalool synthase [EC:4.2.3.25]
OS02G0123450	0	19	17	18	20.6916	0	0	1	0.26479	78.1434	6.28805	1.62705e-05	0.000329726	up	yes	OS02G0123450	protein_coding	chr2:1223829-1226915:+	gi|1002242573|ref|XP_015625511.1|	2555	0	PREDICTED: uncharacterized protein LOC4328138 [Oryza sativa Japonica Group]	gi|1002242572|ref|XM_015770025.1|	2378	0	PREDICTED: Oryza sativa Japonica Group uncharacterized LOC4328138 (LOC4328138), mRNA	.	.	.	.	.	.	.	.	pfam15258	FAM222A	Protein family of FAM222A. This protein family, FAM222A are a domain of unknown function. This family of proteins is found in eukaryotes and are typically between 411 and 562 amino acids in length. In humans, the gene encoding this protein domain lies in the position, chromosome 12 open reading frame 34.	.	.	.	.	.
OS02G0124866	0	389	613	390	556.095	4	5	4	3.87673	143.445	7.16435	1.85639e-21	4.86963e-19	up	yes	OS02G0124866	protein_coding	chr2:1289896-1291737:+	gi|937901699|dbj|BAS76753.1|	621	1e-74	Os02g0124866 [Oryza sativa Japonica Group]	gi|937901440|dbj|AP014958.1|	1842	0	Oryza sativa Japonica Group DNA, chromosome 2, cultivar: Nipponbare, complete sequence	.	.	.	.	.	.	.	.	pfam12157	DUF3591	Protein of unknown function (DUF3591). This domain is found in eukaryotes and is typically between 445 to 462 amino acids in length. Most members are annotated as being transcription initiation factor TFIID subunit 1, and this region is the conserved central portion of these proteins.	.	.	.	.	.
OS02G0125350	0	52	51	52	59.6833	2	0	0	0.566884	105.283	6.71813	0.000181037	0.00268837	up	yes	OS02G0125350	protein_coding	chr2:1327070-1329859:-	gi|125580644|gb|EAZ21575.1|	603	3e-73	hypothetical protein OsJ_05203 [Oryza sativa Japonica Group]	gi|937901440|dbj|AP014958.1|	508	0	Oryza sativa Japonica Group DNA, chromosome 2, cultivar: Nipponbare, complete sequence	Q9MBD8	236	2e-74	Bax inhibitor 1	.	.	.	.	pfam01027	Bax1-I	Inhibitor of apoptosis-promoting Bax1. Programmed cell-death involves a set of Bcl-2 family proteins, some of which inhibit apoptosis (Bcl-2 and Bcl-XL) and some of which promote it (Bax and Bak). Human Bax inhibitor, BI-1, is an evolutionarily conserved integral membrane protein containing multiple membrane-spanning segments predominantly localized to intracellular membranes. It has 6-7 membrane…	GO:0006915|apoptotic process;GO:0043066|negative regulation of apoptotic process;	GO:0016021|integral component of membrane;	.	.	.
OS02G0128500	0	8	13	8	11.615	1	0	0	0.283442	40.9784	5.35679	0.00104021	0.0117463	up	yes	OS02G0128500	protein_coding	chr2:1469299-1474022:+	gi|1002238568|ref|XP_015623501.1|	918	4e-119	PREDICTED: dnaJ homolog subfamily B member 1 [Oryza sativa Japonica Group]	gi|1002238567|ref|XM_015768015.1|	988	0	PREDICTED: Oryza sativa Japonica Group dnaJ homolog subfamily B member 1 (LOC4328175), mRNA	Q9D832	99.4	1e-49	DnaJ homolog subfamily B member 4	.	.	.	.	pfam01556	CTDII	DnaJ C terminal domain. This family consists of the C terminal region form the DnaJ protein. It is always found associated with pfam00226 and pfam00684. DnaJ is a chaperone associated with the Hsp70 heat-shock system involved in protein folding and renaturation after stress. The two C-terminal domains CTDI and this, CTDII, are necessary for maintaining the J-domains in their specific relative pos…	GO:0006457|protein folding;	GO:0005737|cytoplasm;GO:0005829|cytosol;GO:0070062|extracellular exosome;GO:0005654|nucleoplasm;GO:0005886|plasma membrane;	GO:0051087|chaperone binding;	K09510	DNAJB4; DnaJ homolog subfamily B member 4
OS02G0131050	0	690	334	347	512.142	11	33	23	20.3211	25.2025	4.65549	6.88462e-11	4.48009e-09	up	yes	OS02G0131050	protein_coding	chr2:1615699-1630951:-	gi|1002241650|ref|XP_015625112.1|	1527	7e-174	PREDICTED: titin homolog [Oryza sativa Japonica Group]	gi|116012177|dbj|AK242812.1|	4900	0	Oryza sativa Japonica Group cDNA, clone: J090061D23, full insert sequence	.	.	.	.	.	.	.	.	pfam09528	Ehrlichia_rpt	Ehrlichia tandem repeat (Ehrlichia_rpt). This entry represents 77 residues of an 80 amino acid (240 nucleotide) tandem repeat, found in a variable number of copies in an immunodominant outer membrane protein of Ehrlichia chaffeensis, a tick-borne obligate intracellular pathogen.	.	.	.	.	.
OS02G0132950	0	56	38	34	48.7158	0	0	4	1.05916	45.9947	5.5234	0.00370353	0.0329912	up	yes	OS02G0132950	protein_coding	chr2:1733998-1737535:+	gi|1002245766|ref|XP_015627068.1|	1999	0	PREDICTED: cyclin-T1-1 [Oryza sativa Japonica Group]	gi|116011043|dbj|AK241678.1|	3045	0	Oryza sativa Japonica Group cDNA, clone: J065193E18, full insert sequence	Q0E474	172	2e-44	Cyclin-T1-1	SPBC32F12.06	82	1e-15	COG5333	pfam00134	Cyclin_N	Cyclin, N-terminal domain. Cyclins regulate cyclin dependent kinases (CDKs). Human cyclin-O is a Uracil-DNA glycosylase that is related to other cyclins. Cyclins contain two domains of similar all-alpha fold, of which this family corresponds with the N-terminal domain.	GO:0007049|cell cycle;GO:0051301|cell division;	.	.	.	.
OS02G0140400	0	737	12	99	290.819	36	39	52	37.1066	7.83739	2.97037	1.64513e-05	0.000332433	up	yes	OS02G0140400	protein_coding	chr2:2161770-2166648:-	gi|113535384|dbj|BAF07767.1|	2331	0	Os02g0140400, partial [Oryza sativa Japonica Group]	gi|32992031|dbj|AK106822.1|	1720	0	Oryza sativa Japonica Group cDNA clone:002-116-E04, full insert sequence	Q2R712	592	0	Achilleol B synthase	SPAC4G9.21c	291	5e-91	COG1657	pfam13243	Prenyltrans_1	Prenyltransferase-like.	.	GO:0016021|integral component of membrane;	GO:0016866|intramolecular transferase activity;	K19011	OSC6; achilleol B synthase [EC:5.4.99.48]
OS02G0140500	0	312	33	54	140.454	27	48	19	28.8484	4.86871	2.28354	0.00303677	0.0282867	up	yes	OS02G0140500	protein_coding	chr2:2177575-2178755:-	gi|222622142|gb|EEE56274.1|	344	9e-58	hypothetical protein OsJ_05327 [Oryza sativa Japonica Group]	gi|116639725|emb|CT829686.1|	650	0	Oryza sativa (indica cultivar-group) cDNA clone:OSIGCSN034D11, full insert sequence	Q2R712	70.5	1e-28	Achilleol B synthase	.	.	.	.	pfam02792	Mago_nashi	Mago nashi protein. This family was originally identified in Drosophila and called mago nashi, it is a strict maternal effect, grandchildless-like, gene. The human homologue has been shown to interact with an RNA binding protein. An RNAi knockout of the C. elegans homologue causes masculinization of the germ line (Mog phenotype) hermaphrodites, suggesting it is involved in hermaphrodite germ-line…	.	GO:0016021|integral component of membrane;	GO:0016866|intramolecular transferase activity;	K19011	OSC6; achilleol B synthase [EC:5.4.99.48]
OS02G0142450	0	26	25	4	22.036	4	0	2	1.66335	13.248	3.7277	0.00154684	0.016336	up	yes	OS02G0142450	protein_coding	chr2:2331669-2345472:-	gi|1002245489|ref|XP_015626925.1|	7928	0	PREDICTED: nuclear pore complex protein NUP160 isoform X1 [Oryza sativa Japonica Group]	gi|1002245488|ref|XM_015771439.1|	4854	0	PREDICTED: Oryza sativa Japonica Group nuclear pore complex protein NUP160 (LOC9266752), transcript variant X1, mRNA	Q9C811	1120	0	Nuclear pore complex protein NUP160	.	.	.	.	pfam11715	Nup160	Nucleoporin Nup120/160. Nup120 is conserved from fungi to plants to humans, and is homologous with the Nup160 of vertebrates. The nuclear core complex, or NPC, mediates macromolecular transport across the nuclear envelope. Deletion of the NUP120 gene causes clustering of NPCs at one side of the nuclear envelope, moderate nucleolar fragmentation and slower cell growth. The vertebrate NPC is estima…	GO:0006952|defense response;GO:0016973|poly(A)+ mRNA export from nucleus;GO:0015031|protein transport;GO:0009733|response to auxin;GO:0009409|response to cold;	GO:0031965|nuclear membrane;GO:0005643|nuclear pore;	GO:0005487|nucleocytoplasmic transporter activity;	K14303	NUP160, NUP120; nuclear pore complex protein Nup160
OS02G0142750	0	22	30	12	25.7861	0	2	6	2.26226	11.3984	3.51076	0.00494389	0.041684	up	yes	OS02G0142750	protein_coding	chr2:2368844-2370387:-	gi|1002239168|ref|XP_015623818.1|	628	2e-73	PREDICTED: uncharacterized protein LOC4328273 [Oryza sativa Japonica Group]	gi|937901440|dbj|AP014958.1|	1544	0	Oryza sativa Japonica Group DNA, chromosome 2, cultivar: Nipponbare, complete sequence	.	.	.	.	.	.	.	.	pfam07893	DUF1668	Protein of unknown function (DUF1668). The hypothetical proteins found in this family are expressed by Oryza sativa and are of unknown function.	.	.	.	.	.
OS02G0151350	0	86	90	78	98.6233	2	8	31	11.4695	8.59878	3.10413	0.00282742	0.026672	up	yes	OS02G0151350	protein_coding	chr2:2824590-2829902:+	gi|1002242394|ref|XP_015625427.1|	1414	0	PREDICTED: endoglucanase 5 [Oryza sativa Japonica Group]	gi|1002242393|ref|XM_015769941.1|	1513	0	PREDICTED: Oryza sativa Japonica Group endoglucanase 5 (LOC4328316), mRNA	Q67UW5	78.6	0	Endoglucanase 5	.	.	.	.	pfam00759	Glyco_hydro_9	Glycosyl hydrolase family 9.	GO:0071555|cell wall organization;GO:0030245|cellulose catabolic process;	GO:0005576|extracellular region;	GO:0008810|cellulase activity;	.	.
OS02G0155400	0	1	1	4	2.18905	25	14	14110	3747.99	0.00058406	-10.7416	2.56852e-82	9.86148e-79	down	yes	OS02G0155400	protein_coding	chr2:3037622-3039869:+	gi|51536236|dbj|BAD38406.1|	3380	0	putative Phytosulfokine receptor precursor [Oryza sativa Japonica Group]	gi|937901440|dbj|AP014958.1|	2248	0	Oryza sativa Japonica Group DNA, chromosome 2, cultivar: Nipponbare, complete sequence	Q9SHI3	419	3e-133	Receptor-like protein 2	alr0124_1	91.3	2e-18	COG4886	pfam13855	LRR_8	Leucine rich repeat.	.	GO:0016021|integral component of membrane;GO:0005886|plasma membrane;	.	.	.
OS02G0156600	0	10	7	6	8.77584	26	25	95	40.9436	0.21434	-2.22203	0.00231423	0.022719	down	yes	OS02G0156600	protein_coding	chr2:3097247-3099450:-	gi|937902005|dbj|BAS77059.1|	3395	0	Os02g0156600 [Oryza sativa Japonica Group]	gi|937901440|dbj|AP014958.1|	2204	0	Oryza sativa Japonica Group DNA, chromosome 2, cultivar: Nipponbare, complete sequence	Q9SHI3	442	1e-142	Receptor-like protein 2	alr0124_1	91.3	2e-18	COG4886	pfam08263	LRRNT_2	Leucine rich repeat N-terminal domain. Leucine Rich Repeats pfam00560 are short sequence motifs present in a number of proteins with diverse functions and cellular locations. Leucine Rich Repeats are often flanked by cysteine rich domains. This domain is often found at the N-terminus of tandem leucine rich repeats.	.	GO:0016021|integral component of membrane;GO:0005886|plasma membrane;	.	.	.
OS02G0159100	0	364	336	292	383.096	6	14	8	8.53361	44.8926	5.48841	1.27483e-16	1.90922e-14	up	yes	OS02G0159100	protein_coding	chr2:3212238-3216435:-	gi|125580885|gb|EAZ21816.1|	1406	0	hypothetical protein OsJ_05457 [Oryza sativa Japonica Group]	gi|32987716|dbj|AK102507.1|	1640	0	Oryza sativa Japonica Group cDNA clone:J033095F16, full insert sequence	.	.	.	.	.	.	.	.	pfam03398	Ist1	Regulator of Vps4 activity in the MVB pathway. ESCRT-I, -II, and -III are endosomal sorting complexes required for transporting proteins and carry out cargo sorting and vesicle formation in the multivesicular bodies, MVBs, pathway. These complexes are transiently recruited from the cytoplasm to the endosomal membrane where they bind transmembrane proteins previously marked for degradation by mono…	.	.	.	.	.
OS02G0161050	0	18	19	8	17.8543	0	1	0	0.336759	53.018	5.72841	6.35207e-05	0.00108303	up	yes	OS02G0161050	protein_coding	chr2:3284875-3288054:+	gi|1002240835|ref|XP_015624706.1|	637	1e-69	PREDICTED: CBL-interacting protein kinase 26 [Oryza sativa Japonica Group]	gi|937901440|dbj|AP014958.1|	3180	0	Oryza sativa Japonica Group DNA, chromosome 2, cultivar: Nipponbare, complete sequence	Q6H7U5	249	6e-71	CBL-interacting protein kinase 26	.	.	.	.	pfam00069	Pkinase	Protein kinase domain.	GO:0007165|signal transduction;	.	GO:0005524|ATP binding;GO:0004674|protein serine/threonine kinase activity;	.	.
OS02G0161251	0	86	114	79	110.297	2	10	14	7.64154	14.4339	3.85139	1.06068e-06	2.9073e-05	up	yes	OS02G0161251	protein_coding	chr2:3301680-3306366:-	gi|42733472|dbj|BAD11333.1|	373	4e-47	BRI1-KD interacting protein 105, partial [Oryza sativa Japonica Group]	gi|937901440|dbj|AP014958.1|	4687	0	Oryza sativa Japonica Group DNA, chromosome 2, cultivar: Nipponbare, complete sequence	Q6H7U2	146	1e-47	Zinc finger CCCH domain-containing protein 13	.	.	.	.	pfam10328	7TM_GPCR_Srx	Serpentine type 7TM GPCR chemoreceptor Srx. Chemoreception is mediated in Caenorhabditis elegans by members of the seven-transmembrane G-protein-coupled receptor class (7TM GPCRs) of proteins which are of the serpentine type. Srx is part of the Srg superfamily of chemoreceptors. Chemoperception is one of the central senses of soil nematodes like C. elegans which are otherwise 'blind' and 'deaf'.	GO:0061158|3'-UTR-mediated mRNA destabilization;	GO:0005829|cytosol;	GO:0003677|DNA binding;GO:0046872|metal ion binding;GO:0003730|mRNA 3'-UTR binding;	.	.
OS02G0166501	0	1	1	2	1.50091	22	9	37	19.0638	0.0787307	-3.66693	0.000583156	0.00729948	down	yes	OS02G0166501	protein_coding	chr2:3572264-3573102:+	gi|937902099|dbj|BAS77153.1|	255	4e-25	Os02g0166501 [Oryza sativa Japonica Group]	gi|116638747|emb|CT835482.1|	670	0	Oryza sativa (indica cultivar-group) cDNA clone:OSIGCSN049B14, full insert sequence	.	.	.	.	.	.	.	.	pfam04123	DUF373	Domain of unknown function (DUF373). Archaeal domain of unknown function. Predicted to be an integral membrane protein with six transmembrane regions.	.	.	.	.	.
OS02G0167366	0	441	263	489	442.651	5	11	10	7.76947	56.9732	5.83221	1.43181e-19	3.10101e-17	up	yes	OS02G0167366	protein_coding	chr2:3619823-3622457:-	gi|1002242653|ref|XP_015625553.1|	1080	0	PREDICTED: tubulin beta-5 chain [Oryza sativa Japonica Group]	gi|37991197|dbj|AK121574.1|	1379	0	Oryza sativa Japonica Group cDNA clone:J033036C16, full insert sequence	P46265	286	0	Tubulin beta-5 chain	ECU03g0820i	331	0	COG5023	pfam03953	Tubulin_C	Tubulin C-terminal domain. This family includes the tubulin alpha, beta and gamma chains. Members of this family are involved in polymer formation. Tubulins are GTPases. FtsZ can polymerize into tubes, sheets, and rings in vitro and is ubiquitous in eubacteria and archaea. Tubulin is the major component of microtubules. (The FtsZ GTPases have been split into their won family).	GO:0007017|microtubule-based process;	GO:0005737|cytoplasm;GO:0005874|microtubule;	GO:0005525|GTP binding;GO:0003924|GTPase activity;GO:0005200|structural constituent of cytoskeleton;	K07375	TUBB; tubulin beta
OS02G0174250	0	148	102	136	145.367	1	4	16	5.86713	24.7766	4.63091	2.41431e-05	0.000467063	up	yes	OS02G0174250	protein_coding	chr2:4078718-4080739:+	gi|1002243668|ref|XP_015626062.1|	1594	0	PREDICTED: serine/threonine-protein kinase HT1 [Oryza sativa Japonica Group]	gi|1002243667|ref|XM_015770576.1|	1284	0	PREDICTED: Oryza sativa Japonica Group serine/threonine-protein kinase HT1 (LOC4328462), mRNA	Q2MHE4	186	4e-73	Serine/threonine-protein kinase HT1	.	.	.	.	pfam07714	Pkinase_Tyr	Protein tyrosine kinase.	.	.	GO:0005524|ATP binding;GO:0004674|protein serine/threonine kinase activity;	.	.
OS02G0177633	0	720	508	320	595.212	7	3	54	17.2931	34.4192	5.10514	0.000169949	0.00254339	up	yes	OS02G0177633	protein_coding	chr2:4280604-4282119:-	gi|1002242981|ref|XP_015625716.1|	804	1e-146	PREDICTED: probable 4-coumarate--CoA ligase 3 [Oryza sativa Japonica Group]	gi|1002242980|ref|XM_015770230.1|	952	0	PREDICTED: Oryza sativa Japonica Group probable 4-coumarate--CoA ligase 3 (LOC4328485), mRNA	Q6ETN3	232	8e-148	Probable 4-coumarate--CoA ligase 3	PAE1379	59.7	3e-18	COG0318	pfam00501	AMP-binding	AMP-binding enzyme.	GO:0009698|phenylpropanoid metabolic process;	.	GO:0016207|4-coumarate-CoA ligase activity;GO:0005524|ATP binding;	K01904	4CL; 4-coumarate--CoA ligase [EC:6.2.1.12]
OS02G0177666	0	316	186	132	240.881	2	0	19	5.5979	43.0306	5.42729	0.000334161	0.00453131	up	yes	OS02G0177666	protein_coding	chr2:4282291-4285216:-	gi|937902215|dbj|BAS77269.1|	347	6e-40	Os02g0177666, partial [Oryza sativa Japonica Group]	gi|1002242980|ref|XM_015770230.1|	264	5e-135	PREDICTED: Oryza sativa Japonica Group probable 4-coumarate--CoA ligase 3 (LOC4328485), mRNA	Q6ETN3	90.5	7e-36	Probable 4-coumarate--CoA ligase 3	MTH657	48.5	5e-11	COG0318	pfam00501	AMP-binding	AMP-binding enzyme.	GO:0009698|phenylpropanoid metabolic process;	.	GO:0016207|4-coumarate-CoA ligase activity;GO:0005524|ATP binding;	K01904	4CL; 4-coumarate--CoA ligase [EC:6.2.1.12]
OS02G0179950	0	171	155	128	175.47	0	6	6	3.6093	48.6162	5.60336	1.66209e-08	6.76254e-07	up	yes	OS02G0179950	protein_coding	chr2:4440636-4448187:-	gi|1002244205|ref|XP_015626318.1|	3054	0	PREDICTED: U2 snRNP-associated SURP motif-containing protein isoform X1 [Oryza sativa Japonica Group]	gi|1002244206|ref|XM_015770834.1|	2627	0	PREDICTED: Oryza sativa Japonica Group U2 snRNP-associated SURP motif-containing protein (LOC4328504), transcript variant X2, mRNA	Q9C5J3	26.2	9e-15	Protein RRC1	YBR212w	60.5	2e-08	COG0724	pfam01805	Surp	Surp module. This domain is also known as the SWAP domain. SWAP stands for Suppressor-of-White-APricot. It has been suggested that these domains may be RNA binding.	GO:0006397|mRNA processing;GO:0008380|RNA splicing;	GO:0016607|nuclear speck;	GO:0000166|nucleotide binding;GO:0003723|RNA binding;	K12842	SR140; U2-associated protein SR140
OS02G0181700	0	21	6	19	16.5244	1	2	4	2.01612	8.19611	3.03494	0.00420052	0.0366681	up	yes	OS02G0181700	protein_coding	chr2:4558797-4559941:+	gi|1002240161|ref|XP_015624335.1|	296	1e-27	PREDICTED: protein POLAR LOCALIZATION DURING ASYMMETRIC DIVISION AND REDISTRIBUTION-like [Oryza sativa Japonica Group]	gi|937901440|dbj|AP014958.1|	650	0	Oryza sativa Japonica Group DNA, chromosome 2, cultivar: Nipponbare, complete sequence	.	.	.	.	.	.	.	.	.	.	.	.	.	.	.	.
OS02G0182200	0	82	111	70	104.421	2	0	4	1.62605	64.218	6.00491	6.23094e-09	2.77879e-07	up	yes	OS02G0182200	protein_coding	chr2:4573847-4578095:+	gi|1002245065|ref|XP_015626716.1|	2425	0	PREDICTED: two-component response regulator ORR24 [Oryza sativa Japonica Group]	gi|1002245064|ref|XM_015771230.1|	2076	0	PREDICTED: Oryza sativa Japonica Group two-component response regulator ORR24 (LOC4328516), mRNA	Q6H805	74.7	4e-37	Two-component response regulator ORR24	.	.	.	.	pfam00072	Response_reg	Response regulator receiver domain. This domain receives the signal from the sensor partner in bacterial two-component systems. It is usually found N-terminal to a DNA binding effector domain.	GO:0009736|cytokinin-activated signaling pathway;GO:0000160|phosphorelay signal transduction system;GO:0006351|transcription, DNA-templated;	GO:0005634|nucleus;	GO:0003677|DNA binding;GO:0003700|transcription factor activity, sequence-specific DNA binding;	K14491	ARR-B; two-component response regulator ARR-B family
OS02G0184300	0	386	478	244	441.109	4	10	10	7.14927	61.6999	5.9472	2.36005e-16	3.37871e-14	up	yes	OS02G0184300	protein_coding	chr2:4694037-4699309:+	gi|992155372|gb|KXG19446.1|	1265	0	hypothetical protein SORBI_010G060600 [Sorghum bicolor]	gi|1002242783|ref|XM_015770127.1|	2345	0	PREDICTED: Oryza sativa Japonica Group pyrophosphate-energized vacuolar membrane proton pump (LOC4328526), mRNA	Q06572	67.8	3e-10	Pyrophosphate-energized vacuolar membrane proton pump	FN2030	222	8e-125	COG3808	pfam03030	H_PPase	Inorganic H+ pyrophosphatase. The H+ pyrophosphatase is an transmembrane proton pump involved in establishing the H+ electrochemical potential difference between the vacuole lumen and the cell cytosol. Vacuolar-type H(+)-translocating inorganic pyrophosphatases have long been considered to be restricted to plants and to a few species of photo-trophic bacteria. However, in recent investigations, t…	GO:0015992|proton transport;	GO:0016021|integral component of membrane;GO:0005774|vacuolar membrane;	GO:0009678|hydrogen-translocating pyrophosphatase activity;GO:0004427|inorganic diphosphatase activity;GO:0046872|metal ion binding;	.	.
OS02G0184450	0	48	36	43	48.1428	12	5	0	5.0851	9.46743	3.24297	0.00274411	0.0260959	up	yes	OS02G0184450	protein_coding	chr2:4711358-4714139:-	gi|1002244255|ref|XP_015626345.1|	1304	7e-162	PREDICTED: probable sucrose-phosphate synthase 2 isoform X3 [Oryza sativa Japonica Group]	gi|937901440|dbj|AP014958.1|	2782	0	Oryza sativa Japonica Group DNA, chromosome 2, cultivar: Nipponbare, complete sequence	B7F7B9	506	9e-162	Probable sucrose-phosphate synthase 2	sll0045_1	116	1e-26	COG0438	pfam00862	Sucrose_synth	Sucrose synthase. Sucrose synthases catalyse the synthesis of sucrose from UDP-glucose and fructose. This family includes the bulk of the sucrose synthase protein. However the carboxyl terminal region of the sucrose synthases belongs to the glycosyl transferase family pfam00534.	GO:0005986|sucrose biosynthetic process;	.	GO:0016157|sucrose synthase activity;GO:0046524|sucrose-phosphate synthase activity;	K00696	E2.4.1.14; sucrose-phosphate synthase [EC:2.4.1.14]
OS02G0184900	0	6	4	6	5.99687	44	36	55	39.1583	0.153144	-2.70704	0.000438482	0.00573503	down	yes	OS02G0184900	protein_coding	chr2:4740049-4743113:+	gi|1002245363|ref|XP_015626857.1|	2383	0	PREDICTED: premnaspirodiene oxygenase [Oryza sativa Japonica Group]	gi|1002245362|ref|XM_015771371.1|	1652	0	PREDICTED: Oryza sativa Japonica Group premnaspirodiene oxygenase (LOC4328531), mRNA	O81974	417	3e-138	Cytochrome P450 71D8	all1361	98.2	8e-21	COG2124	pfam00067	p450	Cytochrome P450. Cytochrome P450s are haem-thiolate proteins involved in the oxidative degradation of various compounds. They are particularly well known for their role in the degradation of environmental toxins and mutagens. They can be divided into 4 classes, according to the method by which electrons from NAD(P)H are delivered to the catalytic site. Sequence conservation is relatively low with…	GO:0044550|secondary metabolite biosynthetic process;	GO:0016020|membrane;	GO:0020037|heme binding;GO:0005506|iron ion binding;GO:0016709|oxidoreductase activity, acting on paired donors, with incorporation or reduction of molecular oxygen, NAD(P)H as one donor, and incorporation of one atom of oxygen;	.	.
OS02G0186100	0	6	21	29	21.9357	1	3	5	2.61767	8.37985	3.06692	0.00304911	0.0283614	up	yes	OS02G0186100	protein_coding	chr2:4791404-4793451:+	gi|937902296|dbj|BAS77350.1|	1302	0	Os02g0185900, partial [Oryza sativa Japonica Group]	gi|156764507|dbj|AK287892.1|	1797	0	Oryza sativa Japonica Group cDNA, clone: J065209M10, full insert sequence	O48923	148	1e-110	Cytochrome P450 71D10	BH0579	116	5e-27	COG2124	pfam00067	p450	Cytochrome P450. Cytochrome P450s are haem-thiolate proteins involved in the oxidative degradation of various compounds. They are particularly well known for their role in the degradation of environmental toxins and mutagens. They can be divided into 4 classes, according to the method by which electrons from NAD(P)H are delivered to the catalytic site. Sequence conservation is relatively low with…	GO:0044550|secondary metabolite biosynthetic process;	GO:0016020|membrane;	GO:0020037|heme binding;GO:0005506|iron ion binding;GO:0016709|oxidoreductase activity, acting on paired donors, with incorporation or reduction of molecular oxygen, NAD(P)H as one donor, and incorporation of one atom of oxygen;	.	.
OS02G0189150	0	47	38	14	38.7681	0	1	2	0.86634	44.7493	5.48379	1.05258e-06	2.88847e-05	up	yes	OS02G0189150	protein_coding	chr2:4940048-4942008:+	gi|937902327|dbj|BAS77381.1|	413	5e-50	Os02g0189150, partial [Oryza sativa Japonica Group]	gi|1002238145|ref|XM_015767792.1|	365	0	PREDICTED: Oryza sativa Japonica Group mediator of RNA polymerase II transcription subunit 11 (LOC4328559), transcript variant X2, mRNA	Q6ID77	50.8	2e-23	Mediator of RNA polymerase II transcription subunit 11	.	.	.	.	pfam10280	Med11	Mediator complex protein. Mediator is a large, modular protein complex that is conserved from yeast to human and conveys regulatory signals from DNA-binding transcription factors to RNA polymerase II. Not only are the polypeptides conserved but the structural organisation is also largely conserved. One or two subunits are either fungal or vertebral specific but Med11 is one of the subunits that i…	GO:0006351|transcription, DNA-templated;	GO:0016592|mediator complex;	GO:0001104|RNA polymerase II transcription cofactor activity;	K15131	MED11; mediator of RNA polymerase II transcription subunit 11
OS02G0190000	0	65	76	65	80.3869	1	0	5	1.60739	50.0107	5.64417	0.00010809	0.00171486	up	yes	OS02G0190000	protein_coding	chr2:4976661-4984327:-	gi|1002241462|ref|XP_015625026.1|	6228	0	PREDICTED: putative multidrug resistance protein [Oryza sativa Japonica Group]	gi|1002241461|ref|XM_015769540.1|	3732	0	PREDICTED: Oryza sativa Japonica Group putative multidrug resistance protein (LOC9269254), mRNA	Q6YUU5	2206	0	Putative multidrug resistance protein	SPCC663.03	369	4e-106	COG1132	pfam00664	ABC_membrane	ABC transporter transmembrane region. This family represents a unit of six transmembrane helices. Many members of the ABC transporter family (pfam00005) have two such regions.	GO:0055085|transmembrane transport;	GO:0016021|integral component of membrane;	GO:0005524|ATP binding;GO:0042626|ATPase activity, coupled to transmembrane movement of substances;	K05658	ABCB1; ATP-binding cassette, subfamily B (MDR/TAP), member 1 [EC:3.6.3.44]
OS02G0192150	0	122	125	119	141.518	2	17	16	10.5284	13.4415	3.74862	7.8336e-06	0.000173213	up	yes	OS02G0192150	protein_coding	chr2:5118682-5121303:+	gi|218190234|gb|EEC72661.1|	1113	0	hypothetical protein OsI_06196 [Oryza sativa Indica Group]	gi|1002243366|ref|XM_015770423.1|	1423	0	PREDICTED: Oryza sativa Japonica Group protein FLX-like 2 (LOC4328582), mRNA	Q84TD8	105	9e-24	Protein FLX-like 2	.	.	.	.	pfam01442	Apolipoprotein	Apolipoprotein A1/A4/E domain. These proteins contain several 22 residue repeats which form a pair of alpha helices. This family includes: Apolipoprotein A-I. Apolipoprotein A-IV, and Apolipoprotein E.	GO:0030154|cell differentiation;GO:0009908|flower development;	.	.	.	.
OS02G0192700	0	2467	1749	1109	2047.71	385	349	772	431.072	4.75027	2.24801	5.10361e-06	0.000118234	up	yes	PRXIIE-2	protein_coding	chr2:5166998-5167991:-	gi|1002239439|ref|XP_015623954.1|	838	6e-109	PREDICTED: peroxiredoxin-2E-2, chloroplastic [Oryza sativa Japonica Group]	gi|937901440|dbj|AP014958.1|	994	0	Oryza sativa Japonica Group DNA, chromosome 2, cultivar: Nipponbare, complete sequence	Q7F8S5	327	3e-110	Peroxiredoxin-2E-2, chloroplastic	CC3394	157	1e-45	COG0678	pfam08534	Redoxin	Redoxin. This family of redoxins includes peroxiredoxin, thioredoxin and glutaredoxin proteins.	GO:0045454|cell redox homeostasis;	GO:0009570|chloroplast stroma;	GO:0004601|peroxidase activity;GO:0051920|peroxiredoxin activity;	.	.
OS02G0193300	0	9	8	8	9.59536	29	23	152	56.2134	0.170695	-2.55051	0.000309514	0.00424192	down	yes	OS02G0193300	protein_coding	chr2:5194540-5195290:-	gi|1002240575|ref|XP_015624579.1|	737	2e-95	PREDICTED: uncharacterized protein LOC4328591 [Oryza sativa Japonica Group]	gi|937901440|dbj|AP014958.1|	751	0	Oryza sativa Japonica Group DNA, chromosome 2, cultivar: Nipponbare, complete sequence	.	.	.	.	.	.	.	.	pfam14009	DUF4228	Domain of unknown function (DUF4228). This domain is found in plants. The function is not known.	.	.	.	.	.
OS02G0194350	0	22	8	22	18.8414	2	0	0	0.566884	33.2368	5.05471	0.00499203	0.0420312	up	yes	OS02G0194350	protein_coding	chr2:5255089-5257507:+	gi|1002238545|ref|XP_015623492.1|	653	5e-131	PREDICTED: non-structural maintenance of chromosomes element 4 homolog A [Oryza sativa Japonica Group]	gi|1002238544|ref|XM_015768006.1|	883	0	PREDICTED: Oryza sativa Japonica Group non-structural maintenance of chromosomes element 4 homolog A (LOC4328600), mRNA	Q9C689	119	4e-67	Non-structural maintenance of chromosomes element 4 homolog A	.	.	.	.	pfam08743	Nse4_C	Nse4 C-terminal. Nse4 is a component of the Smc5/6 DNA repair complex. It forms interactions with Smc5 and Nse1. The exact function of this highly conserved C-terminal domain is not known.	GO:0006310|DNA recombination;GO:0006281|DNA repair;	GO:0005634|nucleus;GO:0030915|Smc5-Smc6 complex;	.	.	.
OS02G0195533	0	77	61	77	81.5231	4	3	10	4.79195	17.0125	4.08852	8.34619e-07	2.34677e-05	up	yes	OS02G0195533	protein_coding	chr2:5339353-5340033:-	gi|1002242774|ref|XP_015625608.1|	600	7e-69	PREDICTED: uncharacterized protein LOC4328608 [Oryza sativa Japonica Group]	gi|937901440|dbj|AP014958.1|	681	0	Oryza sativa Japonica Group DNA, chromosome 2, cultivar: Nipponbare, complete sequence	.	.	.	.	.	.	.	.	pfam07944	DUF1680	Putative glycosyl hydrolase of unknown function (DUF1680). The members of this family are sequences derived from hypothetical bacterial and eukaryotic proteins of unknown function. One members of this family is annotated as a possible arabinosidase, but no references were found to back this. These proteins are related to a large family of glycosyl hydrolases.	.	.	.	.	.
OS02G0196850	0	58	48	52	60.3112	7	6	18	8.77088	6.87631	2.78163	0.000476697	0.00613978	up	yes	OS02G0196850	protein_coding	chr2:5418288-5418580:+	gi|218190251|gb|EEC72678.1|	311	3e-32	hypothetical protein OsI_06236 [Oryza sativa Indica Group]	gi|937901440|dbj|AP014958.1|	293	3e-151	Oryza sativa Japonica Group DNA, chromosome 2, cultivar: Nipponbare, complete sequence	Q1ZXQ1	59.7	3e-10	Fumarylacetoacetase	.	.	.	.	pfam09298	FAA_hydrolase_N	Fumarylacetoacetase N-terminal. The N-terminal domain of fumarylacetoacetate hydrolase is functionally uncharacterized, and adopts a structure consisting of an SH3-like barrel.	GO:0006559|L-phenylalanine catabolic process;GO:0006572|tyrosine catabolic process;	.	GO:0004334|fumarylacetoacetase activity;GO:0046872|metal ion binding;	K01555	FAH, fahA; fumarylacetoacetase [EC:3.7.1.2]
OS02G0197125	0	244	331	209	311.295	4	15	17	10.6866	29.1294	4.86441	1.19109e-10	7.34353e-09	up	yes	OS02G0197125	protein_coding	chr2:5442003-5447054:-	gi|357138998|ref|XP_003571073.1|	453	2e-132	PREDICTED: MLO-like protein 13 [Brachypodium distachyon]	gi|1002236933|ref|XM_015767178.1|	745	0	PREDICTED: Oryza sativa Japonica Group MLO-like protein 13 (LOC4328620), mRNA	O49621	77.4	2e-13	MLO-like protein 1	.	.	.	.	pfam03094	Mlo	Mlo family. A family of plant integral membrane proteins, first discovered in barley. Mutants lacking wild-type Mlo proteins show broad spectrum resistance to the powdery mildew fungus, and dysregulated cell death control, with spontaneous cell death in response to developmental or abiotic stimuli. Thus wild-type Mlo proteins are thought to be inhibitors of cell death whose deficiency lowers the …	GO:0006952|defense response;GO:0009607|response to biotic stimulus;	GO:0016021|integral component of membrane;GO:0005886|plasma membrane;	.	K08472	MLO; mlo protein
OS02G0198000	0	33	20	11	24.469	1	2	2	1.48654	16.4604	4.04092	0.000177915	0.00264759	up	yes	OS02G0198000	protein_coding	chr2:5490496-5491873:-	gi|1002241161|ref|XP_015624874.1|	1815	0	PREDICTED: uncharacterized protein LOC4328627 [Oryza sativa Japonica Group]	gi|937901440|dbj|AP014958.1|	1378	0	Oryza sativa Japonica Group DNA, chromosome 2, cultivar: Nipponbare, complete sequence	.	.	.	.	.	.	.	.	pfam07893	DUF1668	Protein of unknown function (DUF1668). The hypothetical proteins found in this family are expressed by Oryza sativa and are of unknown function.	.	.	.	.	.
OS02G0198333	0	84	82	65	89.6925	6	2	4	3.43333	26.124	4.70731	5.38797e-08	1.9943e-06	up	yes	OS02G0198333	protein_coding	chr2:5506420-5508685:-	gi|937902429|dbj|BAS77483.1|	385	5e-47	Os02g0198300, partial [Oryza sativa Japonica Group]	gi|937901440|dbj|AP014958.1|	721	0	Oryza sativa Japonica Group DNA, chromosome 2, cultivar: Nipponbare, complete sequence	Q9FVJ3	99.8	2e-28	ADP-ribosylation factor GTPase-activating protein AGD12	YIL044c	49.3	7e-06	COG5347	pfam01412	ArfGap	Putative GTPase activating protein for Arf. Putative zinc fingers with GTPase activating proteins (GAPs) towards the small GTPase, Arf. The GAP of ARD1 stimulates GTPase hydrolysis for ARD1 but not ARFs.	GO:0006886|intracellular protein transport;	GO:0005794|Golgi apparatus;GO:0005886|plasma membrane;GO:0005773|vacuole;	GO:0005096|GTPase activator activity;GO:0046872|metal ion binding;GO:0005543|phospholipid binding;	K12486	SMAP; stromal membrane-associated protein
OS02G0198700	0	63	6	30	34.6183	105	105	1291	406.965	0.0850644	-3.5553	0.00224618	0.0221642	down	yes	OS02G0198700	protein_coding	chr2:5530016-5536941:-	gi|125538495|gb|EAY84890.1|	3515	0	hypothetical protein OsI_06255 [Oryza sativa Indica Group]	gi|1002238130|ref|XM_015767785.1|	2609	0	PREDICTED: Oryza sativa Japonica Group subtilisin-like protease SBT5.3 (LOC4328633), mRNA	F4JXC5	375	1e-119	Subtilisin-like protease SBT5.4	BS_vpr	77.8	2e-14	COG1404	pfam00082	Peptidase_S8	Subtilase family. Subtilases are a family of serine proteases. They appear to have independently and convergently evolved an Asp/Ser/His catalytic triad, like that found in the trypsin serine proteases (see pfam00089). Structure is an alpha/beta fold containing a 7-stranded parallel beta sheet, order 2314567.	GO:0010102|lateral root morphogenesis;GO:0009733|response to auxin;	GO:0005618|cell wall;GO:0005576|extracellular region;	GO:0004252|serine-type endopeptidase activity;	.	.
OS02G0205500	0	250	68	132	162.692	159	286	14614	4011.03	0.0405611	-4.62376	1.15938e-09	5.99315e-08	down	yes	OS02G0205500	protein_coding	chr2:5930298-5933077:-	gi|1002245461|ref|XP_015626909.1|	2610	0	PREDICTED: 3-ketoacyl-CoA synthase 11 isoform X1 [Oryza sativa Japonica Group]	gi|1002245460|ref|XM_015771423.1|	1928	0	PREDICTED: Oryza sativa Japonica Group 3-ketoacyl-CoA synthase 11 (LOC4328676), transcript variant X1, mRNA	O48780	778	0	3-ketoacyl-CoA synthase 11	DRA0326	85.1	1e-16	COG3424	pfam08392	FAE1_CUT1_RppA	FAE1/Type III polyketide synthase-like protein. The members of this family are described as 3-ketoacyl-CoA synthases, type III polyketide synthases, fatty acid elongases and fatty acid condensing enzymes, and are found in both prokaryotic and eukaryotic (mainly plant) species. The region featured in this family contains the active site residues, as well as motifs involved in substrate binding.	GO:0006633|fatty acid biosynthetic process;GO:0009409|response to cold;GO:0009416|response to light stimulus;	GO:0016021|integral component of membrane;	.	K15397	KCS; 3-ketoacyl-CoA synthase [EC:2.3.1.199]
OS02G0206550	0	59	41	20	46.3371	0	4	3	2.14141	21.6386	4.43554	1.4375e-05	0.000295426	up	yes	OS02G0206550	protein_coding	chr2:5966887-5967641:+	gi|937902506|dbj|BAS77560.1|	1149	6e-157	Os02g0206400 [Oryza sativa Japonica Group]	gi|1002236803|ref|XM_015767112.1|	755	0	PREDICTED: Oryza sativa Japonica Group UDP-glycosyltransferase 73C3 (LOC4328678), transcript variant X4, mRNA	Q9ZQ96	128	2e-32	UDP-glycosyltransferase 73C3	.	.	.	.	pfam15332	LIME1	Lck-interacting transmembrane adapter 1. LIME1 is a family of eukaryotic transmembrane adaptors. It plays an important role in linking BCR stimulation to B-cell activation and is expressed in primary B cells. LIME localizes to lipid rafts in T cells in response to TCR stimulation, and is phosphorylated by Lck and recruits signalling molecules such as Lck, PI3K, Grb2, Gads, and SHP-2. LIME acts as…	GO:0009813|flavonoid biosynthetic process;GO:0052696|flavonoid glucuronidation;	GO:0043231|intracellular membrane-bounded organelle;	GO:0080043|quercetin 3-O-glucosyltransferase activity;GO:0080044|quercetin 7-O-glucosyltransferase activity;	K13496	UGT73C; UDP-glucosyl transferase 73C [EC:2.4.1.-]
OS02G0207400	0	1656	95	774	875.347	162	226	130	156.448	5.59513	2.48417	7.68938e-06	0.000170291	up	yes	OS02G0207400	protein_coding	chr2:6017329-6018933:-	gi|937902511|dbj|BAS77565.1|	2490	0	Os02g0207400 [Oryza sativa Japonica Group]	gi|937901440|dbj|AP014958.1|	1605	0	Oryza sativa Japonica Group DNA, chromosome 2, cultivar: Nipponbare, complete sequence	Q9ZQ99	318	4e-100	UDP-glycosyltransferase 73C1	.	.	.	.	pfam00201	UDPGT	UDP-glucoronosyl and UDP-glucosyl transferase.	GO:0009813|flavonoid biosynthetic process;GO:0052696|flavonoid glucuronidation;GO:0009636|response to toxic substance;GO:0010224|response to UV-B;	GO:0043231|intracellular membrane-bounded organelle;	GO:0050502|cis-zeatin O-beta-D-glucosyltransferase activity;GO:0080043|quercetin 3-O-glucosyltransferase activity;GO:0080044|quercetin 7-O-glucosyltransferase activity;GO:0050403|trans-zeatin O-beta-D-glucosyltransferase activity;GO:0035251|UDP-glucosyltransferase activity;	K13496	UGT73C; UDP-glucosyl transferase 73C [EC:2.4.1.-]
OS02G0208150	0	172	174	125	183.748	6	5	8	5.50277	33.3919	5.06143	3.27036e-11	2.29479e-09	up	yes	OS02G0208150	protein_coding	chr2:6057165-6059849:-	gi|1002244910|ref|XP_015626642.1|	1454	0	PREDICTED: plastidic ATP/ADP-transporter [Oryza sativa Japonica Group]	gi|1002244909|ref|XM_015771156.1|	1712	0	PREDICTED: Oryza sativa Japonica Group plastidic ATP/ADP-transporter (LOC4328685), mRNA	O24381	443	0	Plastidic ATP/ADP-transporter	CPn0351	305	1e-134	COG3202	pfam03219	TLC	TLC ATP/ADP transporter.	.	GO:0031969|chloroplast membrane;GO:0016021|integral component of membrane;	GO:0005524|ATP binding;GO:0005471|ATP:ADP antiporter activity;	K03301	TC.AAA; ATP:ADP antiporter, AAA family
OS02G0208300	0	98	48	83	84.6052	160	116	3620	1042.96	0.0811206	-3.62379	4.54771e-26	1.81192e-23	down	yes	OS02G0208300	protein_coding	chr2:6071679-6075431:+	gi|1002244072|ref|XP_015626248.1|	834	0	PREDICTED: ABC transporter G family member 39 [Oryza sativa Japonica Group]	gi|1002244073|ref|XR_001543587.1|	3540	0	PREDICTED: Oryza sativa Japonica Group uncharacterized LOC9268335 (LOC9268335), ncRNA	Q8GU88	326	0	ABC transporter G family member 39	SPCC18B5.01c_2	104	2e-40	COG1131	pfam01061	ABC2_membrane	ABC-2 type transporter.	.	GO:0016021|integral component of membrane;GO:0005886|plasma membrane;	GO:0005524|ATP binding;GO:0042626|ATPase activity, coupled to transmembrane movement of substances;	.	.
OS02G0208675	0	57	92	81	90.7196	16	23	16	16.5172	5.49244	2.45745	0.000635626	0.00785383	up	yes	OS02G0208675	protein_coding	chr2:6094465-6095673:+	gi|1002239762|ref|XP_015624122.1|	1487	0	PREDICTED: F-box/kelch-repeat protein At1g80440 [Oryza sativa Japonica Group]	gi|1002239761|ref|XM_015768636.1|	1209	0	PREDICTED: Oryza sativa Japonica Group F-box/kelch-repeat protein At1g80440 (LOC9267696), mRNA	Q9LMR5	181	4e-51	F-box/kelch-repeat protein At1g15670	.	.	.	.	pfam01344	Kelch_1	Kelch motif. The kelch motif was initially discovered in Kelch. In this protein there are six copies of the motif. It has been shown that the Drosophila ring canal kelch protein is related to Galactose Oxidase for which a structure has been solved. The kelch motif forms a beta sheet. Several of these sheets associate to form a beta propeller structure as found in pfam00064, pfam00400 and pfam0041…	GO:0080037|negative regulation of cytokinin-activated signaling pathway;GO:0043161|proteasome-mediated ubiquitin-dependent protein catabolic process;GO:0042787|protein ubiquitination involved in ubiquitin-dependent protein catabolic process;GO:2000762|regulation of phenylpropanoid metabolic process;GO:0030162|regulation of proteolysis;	GO:0005829|cytosol;GO:0019005|SCF ubiquitin ligase complex;	GO:0031625|ubiquitin protein ligase binding;	.	.
OS02G0209300	0	129	60	117	112.53	99	76	3140	885.096	0.127139	-2.97552	1.27576e-17	2.16383e-15	down	yes	OS02G0209300	protein_coding	chr2:6146113-6146678:-	gi|125581260|gb|EAZ22191.1|	136	1e-08	hypothetical protein OsJ_05853 [Oryza sativa Japonica Group]	gi|937901440|dbj|AP014958.1|	566	0	Oryza sativa Japonica Group DNA, chromosome 2, cultivar: Nipponbare, complete sequence	.	.	.	.	.	.	.	.	pfam06376	DUF1070	Protein of unknown function (DUF1070). This family consists of several short hypothetical plant proteins of unknown function.	.	.	.	.	.
OS02G0214900	0	5	1	8	4.92812	1	2	159	43.0586	0.114451	-3.12719	0.000297739	0.00410815	down	yes	OS02G0214900	protein_coding	chr2:6424577-6430587:-	gi|1002238855|ref|XP_015623652.1|	2378	0	PREDICTED: probable histone deacetylase 19 isoform X1 [Oryza sativa Japonica Group]	gi|1002238854|ref|XM_015768166.1|	1997	0	PREDICTED: Oryza sativa Japonica Group probable histone deacetylase 19 (LOC4328717), transcript variant X1, mRNA	O22446	289	4e-92	Histone deacetylase 19	SPBC36.05c	507	8e-174	COG0123	pfam00850	Hist_deacetyl	Histone deacetylase domain. Histones can be reversibly acetylated on several lysine residues. Regulation of transcription is caused in part by this mechanism. Histone deacetylases catalyse the removal of the acetyl group. Histone deacetylases are related to other proteins.	GO:0009294|DNA mediated transformation;GO:0016573|histone acetylation;GO:0009861|jasmonic acid and ethylene-dependent systemic resistance;GO:0045892|negative regulation of transcription, DNA-templated;GO:0009405|pathogenesis;GO:1902459|positive regulation of stem cell population maintenance;GO:2000026|regulation of multicellular organismal development;GO:0006351|transcription, DNA-templated;	GO:0000118|histone deacetylase complex;GO:0005634|nucleus;	GO:0004407|histone deacetylase activity;GO:0032041|NAD-dependent histone deacetylase activity (H3-K14 specific);	K06067	HDAC1_2; histone deacetylase 1/2 [EC:3.5.1.98]
OS02G0218400	0	30	24	7	23.9589	1	2	4	2.01612	11.8837	3.57091	0.000763663	0.00913907	up	yes	OS02G0218400	protein_coding	chr2:6609459-6613930:-	gi|1002244596|ref|XP_015626483.1|	3339	0	PREDICTED: U-box domain-containing protein 35 [Oryza sativa Japonica Group]	gi|32978971|dbj|AK068947.1|	2644	0	Oryza sativa Japonica Group cDNA clone:J023001A13, full insert sequence	Q9SW11	349	2e-104	U-box domain-containing protein 35	lin1934_1	107	7e-24	COG0515	pfam07714	Pkinase_Tyr	Protein tyrosine kinase.	GO:0006950|response to stress;	.	GO:0005524|ATP binding;GO:0016874|ligase activity;GO:0004674|protein serine/threonine kinase activity;GO:0004842|ubiquitin-protein transferase activity;	.	.
OS02G0218700	0	1	8	17	9.96648	26	115	6576	1787.36	0.00557609	-7.48653	5.14945e-09	2.34603e-07	down	yes	CYP74A3	protein_coding	chr2:6628383-6630103:+	gi|1002240950|ref|XP_015624763.1|	2319	0	PREDICTED: allene oxide synthase 3 [Oryza sativa Japonica Group]	gi|937901440|dbj|AP014958.1|	1721	0	Oryza sativa Japonica Group DNA, chromosome 2, cultivar: Nipponbare, complete sequence	Q6Z6L1	897	0	Allene oxide synthase 3	.	.	.	.	pfam00067	p450	Cytochrome P450. Cytochrome P450s are haem-thiolate proteins involved in the oxidative degradation of various compounds. They are particularly well known for their role in the degradation of environmental toxins and mutagens. They can be divided into 4 classes, according to the method by which electrons from NAD(P)H are delivered to the catalytic site. Sequence conservation is relatively low with…	GO:0006633|fatty acid biosynthetic process;GO:0031408|oxylipin biosynthetic process;GO:0016125|sterol metabolic process;	.	GO:0020037|heme binding;GO:0047987|hydroperoxide dehydratase activity;GO:0005506|iron ion binding;GO:0004497|monooxygenase activity;GO:0016705|oxidoreductase activity, acting on paired donors, with incorporation or reduction of molecular oxygen;	K01723	AOS; hydroperoxide dehydratase [EC:4.2.1.92]
OS02G0219200	0	411	11	68	168.615	14	15	2	9.54916	17.6575	4.14221	2.13161e-05	0.000416778	up	yes	OS02G0219200	protein_coding	chr2:6655868-6659388:-	gi|152013361|sp|A2X2H7.1|BGAL4_ORYSI	2602	0	RecName: Full=Beta-galactosidase 4; Short=Lactase 4; Flags: Precursor	gi|1002245825|ref|XM_015771615.1|	1631	0	PREDICTED: Oryza sativa Japonica Group beta-galactosidase 4 (LOC4328745), mRNA	Q6Z6K4	370	3e-120	Beta-galactosidase 4	SP0060	58.9	3e-08	COG1874	pfam01301	Glyco_hydro_35	Glycosyl hydrolases family 35.	GO:0005975|carbohydrate metabolic process;	GO:0048046|apoplast;GO:0005618|cell wall;GO:0005773|vacuole;	GO:0004565|beta-galactosidase activity;	.	.
OS02G0220800	0	41	47	30	46.4778	4	4	6	4.06955	11.4209	3.5136	9.98948e-05	0.00160474	up	yes	OS02G0220800	protein_coding	chr2:6732383-6733630:+	gi|215769277|dbj|BAH01506.1|	1106	8e-142	unnamed protein product [Oryza sativa Japonica Group]	gi|32996588|dbj|AK111379.1|	987	0	Oryza sativa Japonica Group cDNA clone:002-182-B05, full insert sequence	Q9FPR3	117	4e-27	Serine/threonine-protein kinase EDR1	.	.	.	.	pfam14381	EDR1	Ethylene-responsive protein kinase Le-CTR1. EDR1 regulates disease resistance and ethylene-induced senescence, and is also involved in stress response signalling and cell death regulation.	GO:0009738|abscisic acid-activated signaling pathway;GO:0008219|cell death;GO:0002229|defense response to oomycetes;GO:0009873|ethylene-activated signaling pathway;GO:0000165|MAPK cascade;GO:0009788|negative regulation of abscisic acid-activated signaling pathway;GO:0046777|protein autophosphorylation;GO:1900424|regulation of defense response to bacterium;GO:1900150|regulation of defense response…	GO:0005829|cytosol;GO:0005769|early endosome;GO:0005783|endoplasmic reticulum;GO:0005768|endosome;GO:0005634|nucleus;GO:0005886|plasma membrane;GO:0005802|trans-Golgi network;GO:0012510|trans-Golgi network transport vesicle membrane;	GO:0005524|ATP binding;GO:0016301|kinase activity;GO:0004709|MAP kinase kinase kinase activity;GO:0004712|protein serine/threonine/tyrosine kinase activity;	.	.
OS02G0228400	0	590	455	317	524.871	60	27	97	51.7837	10.1358	3.34139	9.58417e-09	4.10516e-07	up	yes	OS02G0228400	protein_coding	chr2:7221275-7223499:+	gi|1002243794|ref|XP_015626128.1|	2744	0	PREDICTED: receptor-like protein kinase 5 [Oryza sativa Japonica Group]	gi|937901440|dbj|AP014958.1|	2225	0	Oryza sativa Japonica Group DNA, chromosome 2, cultivar: Nipponbare, complete sequence	P47735	89	8e-17	Receptor-like protein kinase 5	.	.	.	.	pfam00069	Pkinase	Protein kinase domain.	GO:0010227|floral organ abscission;GO:0010102|lateral root morphogenesis;GO:0045490|pectin catabolic process;GO:0046777|protein autophosphorylation;GO:0010468|regulation of gene expression;	GO:0016021|integral component of membrane;GO:0005886|plasma membrane;	GO:0005524|ATP binding;GO:0004672|protein kinase activity;GO:0004674|protein serine/threonine kinase activity;GO:0004714|transmembrane receptor protein tyrosine kinase activity;	K08286	E2.7.11.-; protein-serine/threonine kinase [EC:2.7.11.-]
OS02G0229501	0	69	40	28	52.0245	0	1	2	0.86634	60.0509	5.90812	3.87702e-08	1.46587e-06	up	yes	OS02G0229501	protein_coding	chr2:7273826-7278165:-	gi|125581385|gb|EAZ22316.1|	3410	0	hypothetical protein OsJ_05971 [Oryza sativa Japonica Group]	gi|1002243468|ref|XM_015770477.1|	2527	0	PREDICTED: Oryza sativa Japonica Group monosaccharide-sensing protein 2 (LOC4328798), transcript variant X2, mRNA	Q8LPQ8	863	0	Monosaccharide-sensing protein 2	.	.	.	.	pfam00083	Sugar_tr	Sugar (and other) transporter.	GO:0046323|glucose import;GO:0035428|hexose transmembrane transport;	GO:0005794|Golgi apparatus;GO:0005887|integral component of plasma membrane;GO:0005774|vacuolar membrane;GO:0005773|vacuole;	GO:0005355|glucose transmembrane transporter activity;GO:0005351|sugar:proton symporter activity;	.	.
OS02G0232050	0	41	42	45	49.2785	5	2	6	3.67947	13.3928	3.74339	3.33292e-05	0.000616823	up	yes	OS02G0232050	protein_coding	chr2:7464392-7465082:-	gi|1002238705|ref|XP_015623571.1|	647	4e-81	PREDICTED: heat stress transcription factor C-2a [Oryza sativa Japonica Group]	gi|937901440|dbj|AP014958.1|	394	0	Oryza sativa Japonica Group DNA, chromosome 2, cultivar: Nipponbare, complete sequence	Q6EUG4	253	2e-82	Heat stress transcription factor C-2a	.	.	.	.	pfam00447	HSF_DNA-bind	HSF-type DNA-binding.	GO:0006351|transcription, DNA-templated;	GO:0005634|nucleus;	GO:0043565|sequence-specific DNA binding;GO:0003700|transcription factor activity, sequence-specific DNA binding;	K09419	HSFF; heat shock transcription factor, other eukaryote
OS02G0234700	0	251	34	115	141.133	37	28	11	22.8293	6.18208	2.62809	0.000295222	0.00408121	up	yes	OS02G0234700	protein_coding	chr2:7627395-7628246:-	gi|125538733|gb|EAY85128.1|	246	2e-23	hypothetical protein OsI_06480 [Oryza sativa Indica Group]	gi|1002240931|ref|XM_015769269.1|	723	0	PREDICTED: Oryza sativa Japonica Group uncharacterized LOC4328822 (LOC4328822), mRNA	.	.	.	.	.	.	.	.	pfam07568	HisKA_2	Histidine kinase. This is the dimerization and phosphoacceptor domain of a sub-family of histidine kinases. It shares sequence similarity with pfam00512 and pfam07536. It is usually found adjacent to a C-terminal ATPase domain (pfam02518). This domain is found in a wide range of Bacteria and also several Archaea.	.	.	.	.	.
OS02G0235701	0	134	128	102	141.173	8	6	5	5.61204	25.1553	4.65279	2.17607e-09	1.06987e-07	up	yes	OS02G0235701	protein_coding	chr2:7677010-7687373:-	gi|1002245110|ref|XP_015626740.1|	517	1e-72	PREDICTED: 60S ribosomal protein L11-like [Oryza sativa Japonica Group]	gi|1002245109|ref|XM_015771254.1|	641	0	PREDICTED: Oryza sativa Japonica Group 60S ribosomal protein L11-like (LOC4328826), mRNA	Q0DK10	201	2e-73	60S ribosomal protein L11	SPBC17G9.10	157	5e-48	COG0094	pfam00673	Ribosomal_L5_C	ribosomal L5P family C-terminus. This region is found associated with pfam00281.	GO:0000027|ribosomal large subunit assembly;GO:0006412|translation;	GO:0022625|cytosolic large ribosomal subunit;	GO:0019843|rRNA binding;GO:0003735|structural constituent of ribosome;	K02868	RP-L11e, RPL11; large subunit ribosomal protein L11e
OS02G0235802	0	45	17	21	30.5819	0	1	0	0.336759	90.8122	6.50481	4.09591e-07	1.2277e-05	up	yes	OS02G0235802	protein_coding	chr2:7690292-7691985:-	gi|1002236986|ref|XP_015622693.1|	1394	0	PREDICTED: tetrahydrocannabinolic acid synthase [Oryza sativa Japonica Group]	gi|1002236985|ref|XM_015767207.1|	1068	0	PREDICTED: Oryza sativa Japonica Group tetrahydrocannabinolic acid synthase (LOC9271032), mRNA	Q9FKU9	42.4	2e-28	Berberine bridge enzyme-like 25	.	.	.	.	pfam01565	FAD_binding_4	FAD binding domain. This family consists of various enzymes that use FAD as a co-factor, most of the enzymes are similar to oxygen oxidoreductase. One of the enzymes Vanillyl-alcohol oxidase (VAO) has a solved structure, the alignment includes the FAD binding site, called the PP-loop, between residues 99-110. The FAD molecule is covalently bound in the known structure, however the residue that li…	.	GO:0016021|integral component of membrane;	GO:0050660|flavin adenine dinucleotide binding;GO:0016614|oxidoreductase activity, acting on CH-OH group of donors;	.	.
OS02G0240100	0	1	20	9	12.8787	104	147	1136	379.783	0.0339106	-4.88212	0.00117882	0.0130157	down	yes	OS02G0240100	protein_coding	chr2:7938411-7939811:+	gi|1002242639|ref|XP_015625546.1|	1538	0	PREDICTED: peroxidase 70 [Oryza sativa Japonica Group]	gi|1002242638|ref|XM_015770060.1|	1326	0	PREDICTED: Oryza sativa Japonica Group peroxidase 70 (LOC4328841), mRNA	A5H452	384	2e-129	Peroxidase 70	.	.	.	.	pfam00141	peroxidase	Peroxidase.	GO:0042744|hydrogen peroxide catabolic process;GO:0006979|response to oxidative stress;	GO:0005576|extracellular region;	GO:0020037|heme binding;GO:0046872|metal ion binding;GO:0004601|peroxidase activity;	K00430	E1.11.1.7; peroxidase [EC:1.11.1.7]
OS02G0244850	0	499	488	271	493.618	10	12	14	10.5826	46.6443	5.54363	4.36183e-16	6.12003e-14	up	yes	OS02G0244850	protein_coding	chr2:8178055-8184020:+	gi|1002240707|ref|XP_015624648.1|	2452	0	PREDICTED: phosphoenolpyruvate carboxylase 1 [Oryza sativa Japonica Group]	gi|1002240706|ref|XM_015769162.1|	1779	0	PREDICTED: Oryza sativa Japonica Group phosphoenolpyruvate carboxylase 1 (LOC4328859), mRNA	P29195	913	0	Phosphoenolpyruvate carboxylase 1	STM4119	435	3e-153	COG2352	pfam00311	PEPcase	Phosphoenolpyruvate carboxylase.	GO:0015977|carbon fixation;GO:0015979|photosynthesis;GO:0006099|tricarboxylic acid cycle;	GO:0005737|cytoplasm;	GO:0008964|phosphoenolpyruvate carboxylase activity;	.	.
OS02G0256100	0	193	8	61	90.5188	10	7	9	7.57485	11.9499	3.57893	3.1848e-05	0.000595412	up	yes	OS02G0256100	protein_coding	chr2:8834369-8837492:+	gi|1002238008|ref|XP_015623208.1|	2229	0	PREDICTED: probable polygalacturonase [Oryza sativa Japonica Group]	gi|1002238007|ref|XM_015767722.1|	1813	0	PREDICTED: Oryza sativa Japonica Group probable polygalacturonase (LOC4328920), mRNA	A7PZL3	384	5e-126	Probable polygalacturonase	AGl3361	152	7e-39	COG5434	pfam00295	Glyco_hydro_28	Glycosyl hydrolases family 28. Glycosyl hydrolase family 28 includes polygalacturonase EC:3.2.1.15 as well as rhamnogalacturonase A(RGase A), EC:3.2.1.-. These enzymes is important in cell wall metabolizm.	GO:0005975|carbohydrate metabolic process;	GO:0016021|integral component of membrane;	GO:0004650|polygalacturonase activity;	.	.
OS02G0256200	0	2	6	7	5.9223	29	35	109	48.8685	0.121188	-3.04468	2.94417e-05	0.000553611	down	yes	OS02G0256200	protein_coding	chr2:8842948-8844249:-	gi|1002238215|ref|XP_015623312.1|	672	6e-81	PREDICTED: histidine-rich glycoprotein [Oryza sativa Japonica Group]	gi|1002238214|ref|XM_015767826.1|	1302	0	PREDICTED: Oryza sativa Japonica Group histidine-rich glycoprotein (LOC4328921), mRNA	.	.	.	.	.	.	.	.	pfam10777	YlaC	Inner membrane protein YlaC. Members of this family include proteins annotated as inner membrane protein YlaC in Escherichia coli and Salmonella. The function of this family is unknown.	.	.	.	.	.
OS02G0258800	0	9	24	29	24.374	11	55	450	140.795	0.173116	-2.53019	0.000451937	0.00587101	down	yes	OS02G0258800	protein_coding	chr2:8973633-8977322:+	gi|1002245321|ref|XP_015626835.1|	400	1e-46	PREDICTED: uncharacterized protein LOC4328929 [Oryza sativa Japonica Group]	gi|1002245320|ref|XM_015771349.1|	653	0	PREDICTED: Oryza sativa Japonica Group uncharacterized LOC4328929 (LOC4328929), mRNA	.	.	.	.	.	.	.	.	pfam01151	ELO	GNS1/SUR4 family. Members of this family are involved in long chain fatty acid elongation systems that produce the 26-carbon precursors for ceramide and sphingolipid synthesis. Predicted to be integral membrane proteins, in eukaryotes they are probably located on the endoplasmic reticulum. Yeast ELO3 affects plasma membrane H+-ATPase activity, and may act on a glucose-signaling pathway that contr…	.	.	.	.	.
OS02G0264501	0	13	24	8	18.5112	0	3	2	1.53986	12.0214	3.58753	0.00211457	0.0211279	up	yes	OS02G0264501	protein_coding	chr2:9393288-9393813:+	gi|937902947|dbj|BAS78001.1|	377	6e-43	Os02g0264501 [Oryza sativa Japonica Group]	gi|937901440|dbj|AP014958.1|	526	0	Oryza sativa Japonica Group DNA, chromosome 2, cultivar: Nipponbare, complete sequence	.	.	.	.	.	.	.	.	pfam12029	DUF3516	Domain of unknown function (DUF3516). This presumed domain is functionally uncharacterized. This domain is found in bacteria. This domain is typically between 460 to 473 amino acids in length. This domain is found associated with pfam00270, pfam00271.	.	.	.	.	.
OS02G0265100	0	12	12	14	14.5701	2	0	2	1.09646	13.2883	3.73208	0.0027963	0.0264434	up	yes	OS02G0265100	protein_coding	chr2:9446493-9448541:-	gi|255670784|dbj|BAH91618.1|	443	2e-47	Os02g0265100, partial [Oryza sativa Japonica Group]	gi|32992256|dbj|AK107047.1|	1708	0	Oryza sativa Japonica Group cDNA clone:002-121-C10, full insert sequence	O04609	98.2	4e-21	WRKY transcription factor 22	.	.	.	.	pfam03106	WRKY	WRKY DNA -binding domain.	GO:0006952|defense response;GO:0010150|leaf senescence;GO:0010200|response to chitin;GO:0006351|transcription, DNA-templated;	GO:0005634|nucleus;	GO:0043565|sequence-specific DNA binding;GO:0003700|transcription factor activity, sequence-specific DNA binding;	K13425	WRKY22; WRKY transcription factor 22
OS02G0271000	0	45	18	21	31.0539	149	167	113	128.393	0.241866	-2.04772	0.000196194	0.00287825	down	yes	OS02G0271000	protein_coding	chr2:9778410-9782065:-	gi|1002239600|ref|XP_015624038.1|	3529	0	PREDICTED: subtilisin-like protease SBT3.9 [Oryza sativa Japonica Group]	gi|1002239599|ref|XM_015768552.1|	2457	0	PREDICTED: Oryza sativa Japonica Group subtilisin-like protease SBT3.9 (LOC4328982), mRNA	Q9ZSB0	575	0	Subtilisin-like protease SBT3.9	BS_vpr	81.3	6e-15	COG1404	pfam00082	Peptidase_S8	Subtilase family. Subtilases are a family of serine proteases. They appear to have independently and convergently evolved an Asp/Ser/His catalytic triad, like that found in the trypsin serine proteases (see pfam00089). Structure is an alpha/beta fold containing a 7-stranded parallel beta sheet, order 2314567.	.	GO:0005618|cell wall;GO:0005576|extracellular region;	GO:0004252|serine-type endopeptidase activity;	.	.
OS02G0281101	0	23	35	16	29.8634	2	0	0	0.566884	52.68	5.71918	0.00272164	0.0259231	up	yes	OS02G0281101	protein_coding	chr2:10427372-10427660:-	gi|937903072|dbj|BAS78126.1|	452	2e-56	Os02g0281101 [Oryza sativa Japonica Group]	gi|937901440|dbj|AP014958.1|	289	5e-149	Oryza sativa Japonica Group DNA, chromosome 2, cultivar: Nipponbare, complete sequence	Q9SL76	72	3e-14	Protein phosphatase 2C and cyclic nucleotide-binding/kinase domain-containing protein	.	.	.	.	pfam05088	Bac_GDH	Bacterial NAD-glutamate dehydrogenase. This family consists of several bacterial proteins which are closely related to NAD-glutamate dehydrogenase found in Streptomyces clavuligerus. Glutamate dehydrogenases (GDHs) are a broadly distributed group of enzymes that catalyse the reversible oxidative deamination of glutamate to ketoglutarate and ammonia.	.	GO:0005886|plasma membrane;	GO:0005524|ATP binding;GO:0046872|metal ion binding;GO:0004721|phosphoprotein phosphatase activity;GO:0004674|protein serine/threonine kinase activity;	.	.
OS02G0284550	0	24	35	10	28.1397	2	2	2	1.76998	15.8983	3.9908	0.000271839	0.00381541	up	yes	OS02G0284550	protein_coding	chr2:10694206-10696396:-	gi|1002246651|ref|XP_015627510.1|	3866	0	PREDICTED: protein FAR1-RELATED SEQUENCE 5 isoform X1 [Oryza sativa Japonica Group]	gi|1002246656|ref|XM_015772028.1|	2191	0	PREDICTED: Oryza sativa Japonica Group protein FAR1-RELATED SEQUENCE 5 (LOC4329033), transcript variant X4, mRNA	Q9SZL8	272	5e-78	Protein FAR1-RELATED SEQUENCE 5	.	.	.	.	pfam03101	FAR1	FAR1 DNA-binding domain. This domain contains a WRKY like fold and is therefore most likely a zinc binding DNA-binding domain.	GO:0006355|regulation of transcription, DNA-templated;	GO:0005634|nucleus;	GO:0008270|zinc ion binding;	.	.
OS02G0286891	0	56	80	57	76.4563	14	2	3	5.43608	14.0646	3.814	0.000953456	0.0109392	up	yes	OS02G0286891	protein_coding	chr2:10787293-10789508:+	gi|78708470|gb|ABB47445.1|	415	2e-45	retrotransposon protein, putative, Ty3-gypsy subclass [Oryza sativa Japonica Group]	gi|116010959|dbj|AK241594.1|	1885	0	Oryza sativa Japonica Group cDNA, clone: J065183C07, full insert sequence	.	.	.	.	.	.	.	.	pfam07223	DUF1421	Protein of unknown function (DUF1421). This family represents a conserved region approximately 350 residues long within a number of plant proteins of unknown function.	.	.	.	.	.
OS02G0293350	0	125	74	109	115.024	0	3	2	1.53986	74.6975	6.22299	1.49881e-10	9.05569e-09	up	yes	OS02G0293350	protein_coding	chr2:11156872-11160271:+	gi|125581733|gb|EAZ22664.1|	726	1e-144	hypothetical protein OsJ_06334 [Oryza sativa Japonica Group]	gi|937901440|dbj|AP014958.1|	3400	0	Oryza sativa Japonica Group DNA, chromosome 2, cultivar: Nipponbare, complete sequence	Q8S3N1	231	1e-131	E3 ubiquitin-protein ligase SINAT5	.	.	.	.	pfam03145	Sina	Seven in absentia protein family. The seven in absentia (sina) gene was first identified in Drosophila. The Drosophila Sina protein is essential for the determination of the R7 pathway in photoreceptor cell development: the loss of functional Sina results in the transformation of the R7 precursor cell to a non- neuronal cell type. The Sina protein contains an N-terminal RING finger domain pfam000…	GO:0007275|multicellular organismal development;GO:0043161|proteasome-mediated ubiquitin-dependent protein catabolic process;GO:0042787|protein ubiquitination involved in ubiquitin-dependent protein catabolic process;	GO:0005737|cytoplasm;GO:0005634|nucleus;	GO:0016874|ligase activity;GO:0061630|ubiquitin protein ligase activity;GO:0008270|zinc ion binding;	K04506	SIAH1; E3 ubiquitin-protein ligase SIAH1 [EC:2.3.2.27]
OS02G0297666	0	101	77	45	86.2424	2	4	0	1.91392	45.0606	5.49379	1.66512e-06	4.34897e-05	up	yes	OS02G0297666	protein_coding	chr2:11402103-11403886:-	gi|475523412|gb|EMT06881.1|	388	1e-65	hypothetical protein F775_28460 [Aegilops tauschii]	gi|1002245833|ref|XM_015771619.1|	729	0	PREDICTED: Oryza sativa Japonica Group uncharacterized LOC4329082 (LOC4329082), transcript variant X2, mRNA	.	.	.	.	.	.	.	.	pfam05212	DUF707	Protein of unknown function (DUF707). This family consists of several uncharacterized proteins from Arabidopsis thaliana.	.	.	.	.	.
OS02G0301450	0	65	78	49	75.8259	2	2	6	2.82914	26.8017	4.74425	1.79162e-07	5.87008e-06	up	yes	OS02G0301450	protein_coding	chr2:11668315-11669131:-	gi|222622658|gb|EEE56790.1|	480	2e-51	hypothetical protein OsJ_06372 [Oryza sativa Japonica Group]	gi|1002244074|ref|XM_015770763.1|	817	0	PREDICTED: Oryza sativa Japonica Group probable pre-mRNA-splicing factor ATP-dependent RNA helicase DEAH5 (LOC4329095), mRNA	Q38953	95.1	3e-20	Probable pre-mRNA-splicing factor ATP-dependent RNA helicase DEAH5	SPAC10F6.02c_1	62.8	2e-10	COG1185	pfam15308	CEP170_C	CEP170 C-terminus. This family includes the C-terminus of centrosomal protein of 170 kDa (CEP170).	GO:0000398|mRNA splicing, via spliceosome;	GO:0005737|cytoplasm;GO:0005829|cytosol;GO:0005739|mitochondrion;GO:0009506|plasmodesma;GO:0005681|spliceosomal complex;	GO:0005524|ATP binding;GO:0004004|ATP-dependent RNA helicase activity;GO:0044822|poly(A) RNA binding;	K12818	DHX8, PRP22; ATP-dependent RNA helicase DHX8/PRP22 [EC:3.6.4.13]
OS02G0306801	0	25	48	13	35.6495	0	0	2	0.529581	67.3164	6.07289	0.00284986	0.0268223	up	yes	OS02G0306801	protein_coding	chr2:12019128-12020457:-	gi|1002243139|ref|XP_015625804.1|	502	1e-77	PREDICTED: dnaJ homolog subfamily B member 4 [Oryza sativa Japonica Group]	gi|937901440|dbj|AP014958.1|	493	0	Oryza sativa Japonica Group DNA, chromosome 2, cultivar: Nipponbare, complete sequence	Q5FWN8	82.8	8e-20	DnaJ homolog subfamily B member 6-A	PA4760	79.7	2e-18	COG0484	pfam00226	DnaJ	DnaJ domain. DnaJ domains (J-domains) are associated with hsp70 heat-shock system and it is thought that this domain mediates the interaction. DnaJ-domain is therefore part of a chaperone (protein folding) system. The T-antigens, although not in Prosite are confirmed as DnaJ containing domains from literature.	.	GO:0005634|nucleus;GO:0048471|perinuclear region of cytoplasm;	.	.	.
OS02G0308800	0	11675	973	5735	6410.17	1404	1282	305	910.439	7.04075	2.81573	0.000576299	0.00723939	up	yes	OS02G0308800	protein_coding	chr2:12127913-12129233:-	gi|1002241207|ref|XP_015624897.1|	891	6e-116	PREDICTED: fasciclin-like arabinogalactan protein 13 [Oryza sativa Japonica Group]	gi|937901440|dbj|AP014958.1|	1080	0	Oryza sativa Japonica Group DNA, chromosome 2, cultivar: Nipponbare, complete sequence	Q8LEJ6	148	2e-40	Fasciclin-like arabinogalactan protein 11	.	.	.	.	pfam02469	Fasciclin	Fasciclin domain. This extracellular domain is found repeated four times in grasshopper fasciclin I as well as in proteins from mammals, sea urchins, plants, yeast and bacteria.	GO:0009834|plant-type secondary cell wall biogenesis;	GO:0031225|anchored component of membrane;GO:0005886|plasma membrane;	.	.	.
OS02G0329450	0	47	37	27	42.769	8	4	5	4.93852	8.66028	3.11441	0.000381739	0.00507459	up	yes	OS02G0329450	protein_coding	chr2:13350191-13360454:-	gi|1002242671|ref|XP_015625562.1|	2808	0	PREDICTED: AUGMIN subunit 6 [Oryza sativa Japonica Group]	gi|1002242670|ref|XM_015770076.1|	2297	0	PREDICTED: Oryza sativa Japonica Group AUGMIN subunit 6 (LOC4329199), mRNA	Q94BP7	525	1e-172	AUGMIN subunit 6	.	.	.	.	pfam14661	HAUS6_N	HAUS augmin-like complex subunit 6 N-terminus. This family includes the N-terminus of HAUS augmin-like complex subunit 6. The HAUS augmin-like complex contributes to mitotic spindle assembly, maintenance of chromosome integrity and completion of cytokinesis.	GO:0051301|cell division;GO:0009561|megagametogenesis;GO:0055046|microgametogenesis;GO:0000226|microtubule cytoskeleton organization;GO:0007067|mitotic nuclear division;GO:0051225|spindle assembly;	GO:0070652|HAUS complex;GO:0005874|microtubule;GO:0009524|phragmoplast;GO:0005819|spindle;	GO:0051011|microtubule minus-end binding;	.	.
OS02G0448500	0	93	72	125	108.682	4	2	2	2.33687	46.5078	5.5394	2.43337e-10	1.44135e-08	up	yes	OS02G0448500	protein_coding	chr2:14529889-14537293:+	gi|1002246810|ref|XP_015627579.1|	927	0	PREDICTED: synaptotagmin-2 [Oryza sativa Japonica Group]	gi|1002246809|ref|XM_015772093.1|	1370	0	PREDICTED: Oryza sativa Japonica Group synaptotagmin-2 (LOC4329259), mRNA	Q9SKR2	54.7	2e-06	Synaptotagmin-1	.	.	.	.	pfam00168	C2	C2 domain.	GO:0006897|endocytosis;GO:0016032|viral process;	GO:0010008|endosome membrane;GO:0016021|integral component of membrane;GO:0005886|plasma membrane;	GO:0008289|lipid binding;GO:0046872|metal ion binding;	.	.
OS02G0467000	0	1	0	0	0.340693	4	2	1084	288.84	0.00117952	-9.72758	1.06346e-33	7.12909e-31	down	yes	OS02G0467000	protein_coding	chr2:15717050-15718956:-	gi|937903537|dbj|BAS78591.1|	2811	0	Os02g0467000 [Oryza sativa Japonica Group]	gi|937901440|dbj|AP014958.1|	1095	0	Oryza sativa Japonica Group DNA, chromosome 2, cultivar: Nipponbare, complete sequence	H2DH22	649	0	Cytochrome P450 CYP73A100	BH0579	89.4	5e-18	COG2124	pfam00067	p450	Cytochrome P450. Cytochrome P450s are haem-thiolate proteins involved in the oxidative degradation of various compounds. They are particularly well known for their role in the degradation of environmental toxins and mutagens. They can be divided into 4 classes, according to the method by which electrons from NAD(P)H are delivered to the catalytic site. Sequence conservation is relatively low with…	.	GO:0016021|integral component of membrane;	GO:0020037|heme binding;GO:0005506|iron ion binding;GO:0004497|monooxygenase activity;GO:0016705|oxidoreductase activity, acting on paired donors, with incorporation or reduction of molecular oxygen;	.	.
OS02G0467600	0	10	9	2	8.34368	16	4	1316	354.346	0.0235467	-5.40833	8.23732e-10	4.38144e-08	down	yes	OS02G0467600	protein_coding	chr2:15734828-15736855:+	gi|1002244779|ref|XP_015626579.1|	2407	0	PREDICTED: cytochrome P450 CYP73A100 [Oryza sativa Japonica Group]	gi|1002244778|ref|XM_015771093.1|	1909	0	PREDICTED: Oryza sativa Japonica Group cytochrome P450 CYP73A100 (LOC4329329), mRNA	H2DH22	668	0	Cytochrome P450 CYP73A100	BH0579	99.8	2e-21	COG2124	pfam00067	p450	Cytochrome P450. Cytochrome P450s are haem-thiolate proteins involved in the oxidative degradation of various compounds. They are particularly well known for their role in the degradation of environmental toxins and mutagens. They can be divided into 4 classes, according to the method by which electrons from NAD(P)H are delivered to the catalytic site. Sequence conservation is relatively low with…	.	GO:0016021|integral component of membrane;	GO:0020037|heme binding;GO:0005506|iron ion binding;GO:0004497|monooxygenase activity;GO:0016705|oxidoreductase activity, acting on paired donors, with incorporation or reduction of molecular oxygen;	.	.
OS02G0472700	0	19	6	4	10.6819	24	27	263	85.535	0.124883	-3.00135	0.002246	0.0221642	down	yes	OS02G0472700	protein_coding	chr2:16091726-16094120:+	gi|937903577|dbj|BAS78631.1|	1842	0	Os02g0472700, partial [Oryza sativa Japonica Group]	gi|1002237440|ref|XM_015767443.1|	1034	0	PREDICTED: Oryza sativa Japonica Group cysteine-rich receptor-like protein kinase 10 (LOC9266813), mRNA	Q0D5R3	394	5e-130	Cysteine-rich receptor-like protein kinase 6	.	.	.	.	pfam00069	Pkinase	Protein kinase domain.	GO:0006952|defense response;GO:0006468|protein phosphorylation;	GO:0016021|integral component of membrane;GO:0005886|plasma membrane;GO:0009506|plasmodesma;	GO:0005524|ATP binding;GO:0004674|protein serine/threonine kinase activity;	.	.
OS02G0479700	0	6	12	8	10.4615	35	87	26	46.1031	0.226916	-2.13977	0.00227679	0.0224139	down	yes	OS02G0479700	protein_coding	chr2:16476985-16482171:-	gi|1002301186|ref|XP_015614026.1|	1234	0	PREDICTED: uncharacterized protein LOC4348515 [Oryza sativa Japonica Group]	gi|1002301185|ref|XM_015758540.1|	2348	0	PREDICTED: Oryza sativa Japonica Group uncharacterized LOC4348515 (LOC4348515), mRNA	.	.	.	.	.	.	.	.	pfam02902	Peptidase_C48	Ulp1 protease family, C-terminal catalytic domain. This domain contains the catalytic triad Cys-His-Asn.	.	.	.	.	.
OS02G0483500	0	105	59	235	144.482	326	371	4028	1283.92	0.112532	-3.15159	0.000216027	0.00312448	down	yes	OS02G0483500	protein_coding	chr2:16678288-16680030:-	gi|1002238674|ref|XP_015623555.1|	2306	0	PREDICTED: phenolic glucoside malonyltransferase 1 [Oryza sativa Japonica Group]	gi|1002238673|ref|XM_015768069.1|	1743	0	PREDICTED: Oryza sativa Japonica Group phenolic glucoside malonyltransferase 1 (LOC4329370), mRNA	Q940Z5	155	7e-40	Phenolic glucoside malonyltransferase 1	.	.	.	.	pfam02458	Transferase	Transferase family. This family includes a number of transferase enzymes. These include anthranilate N-hydroxycinnamoyl/benzoyltransferase that catalyses the first committed reaction of phytoalexin biosynthesis. Deacetylvindoline 4-O-acetyltransferase EC:2.3.1.107 catalyses the last step in vindoline biosynthesis is also a member of this family. The motif HXXXD is probably part of the active site…	GO:0009636|response to toxic substance;	GO:0005829|cytosol;	GO:0050736|O-malonyltransferase activity;	.	.
OS02G0503500	0	1	0	0	0.340693	14	8	5626	1496.37	0.000227679	-12.1007	2.41238e-95	2.54705e-91	down	yes	OS02G0503500	protein_coding	chr2:17848182-17852559:-	gi|1002246225|ref|XP_015627285.1|	1386	0	PREDICTED: 3-oxoacyl-[acyl-carrier-protein] reductase 4 [Oryza sativa Japonica Group]	gi|1002246224|ref|XM_015771799.1|	1110	0	PREDICTED: Oryza sativa Japonica Group 3-oxoacyl-[acyl-carrier-protein] reductase 4 (LOC4329424), mRNA	Q949M3	401	3e-137	3-oxoacyl-[acyl-carrier-protein] reductase 3, chloroplastic	.	.	.	.	pfam00106	adh_short	short chain dehydrogenase. This family contains a wide variety of dehydrogenases.	GO:0006633|fatty acid biosynthetic process;	GO:0009507|chloroplast;	GO:0004316|3-oxoacyl-[acyl-carrier-protein] reductase (NADPH) activity;GO:0051287|NAD binding;	K00059	fabG; 3-oxoacyl-[acyl-carrier protein] reductase [EC:1.1.1.100]
OS02G0504700	0	6	6	17	10.7258	76	17	718	217.386	0.0493399	-4.3411	1.76946e-09	8.85422e-08	down	yes	OS02G0504700	protein_coding	chr2:17949851-17950707:+	gi|48716189|dbj|BAD23229.1|	752	9e-99	hypothetical protein [Oryza sativa Japonica Group]	gi|1002238426|ref|XM_015767940.1|	642	0	PREDICTED: Oryza sativa Japonica Group RPM1-interacting protein 4 (LOC9268959), mRNA	.	.	.	.	.	.	.	.	pfam05627	AvrRpt-cleavage	Cleavage site for pathogenic type III effector avirulence factor Avr. This domain is conserved in small families of otherwise unrelated proteins in both mono-cots and di-cots, suggesting that it has a conserved, plant-specific function. It is found both in the plant RIN4 (resistance R membrane-bound host-target protein) where it appears to contribute to the binding of the protein to both RCS (Avr…	.	.	.	.	.
OS02G0505066	0	35	52	35	48.5143	0	0	2	0.529581	91.6089	6.51742	0.000356321	0.00478946	up	yes	OS02G0505066	protein_coding	chr2:17958910-17960644:+	gi|1002245093|ref|XP_015626731.1|	2064	0	PREDICTED: F-box/kelch-repeat protein At1g67480 [Oryza sativa Japonica Group]	gi|1002245092|ref|XM_015771245.1|	1503	0	PREDICTED: Oryza sativa Japonica Group F-box/kelch-repeat protein At1g67480 (LOC4329433), mRNA	Q9CAG8	426	2e-144	F-box/kelch-repeat protein At1g67480	.	.	.	.	pfam01344	Kelch_1	Kelch motif. The kelch motif was initially discovered in Kelch. In this protein there are six copies of the motif. It has been shown that the Drosophila ring canal kelch protein is related to Galactose Oxidase for which a structure has been solved. The kelch motif forms a beta sheet. Several of these sheets associate to form a beta propeller structure as found in pfam00064, pfam00400 and pfam0041…	GO:0016567|protein ubiquitination;	GO:0031463|Cul3-RING ubiquitin ligase complex;	.	.	.
OS02G0516901	0	34	84	56	70.5053	6	4	16	7.28433	9.67903	3.27486	0.000232178	0.00332055	up	yes	OS02G0516901	protein_coding	chr2:18661023-18662179:+	gi|1002238776|ref|XP_015623609.1|	621	5e-73	PREDICTED: trihelix transcription factor ASR3 [Oryza sativa Japonica Group]	gi|116638740|emb|CT835475.1|	1104	0	Oryza sativa (indica cultivar-group) cDNA clone:OSIGCSN038B06, full insert sequence	Q8VZ20	148	1e-39	Trihelix transcription factor ASR3	.	.	.	.	pfam13837	Myb_DNA-bind_4	Myb/SANT-like DNA-binding domain. This presumed domain appears to be related to other Myb/SANT-like DNA binding domains. In particular pfam10545 seems most related. This family is greatly expanded in plants and appears in several proteins annotated as transposon proteins.	GO:0071219|cellular response to molecule of bacterial origin;GO:0006952|defense response;GO:0050777|negative regulation of immune response;GO:0045892|negative regulation of transcription, DNA-templated;GO:0006355|regulation of transcription, DNA-templated;GO:0006351|transcription, DNA-templated;	GO:0005634|nucleus;	GO:0003677|DNA binding;GO:0042803|protein homodimerization activity;GO:0003700|transcription factor activity, sequence-specific DNA binding;	.	.
OS02G0519950	0	1399	1419	1027	1499.86	12	8	39	16.4222	91.331	6.51303	6.6784e-11	4.35933e-09	up	yes	OS02G0519950	protein_coding	chr2:18918349-18921748:-	gi|1002242002|ref|XP_015625235.1|	4379	0	PREDICTED: elongation factor 2 [Oryza sativa Japonica Group]	gi|1002242001|ref|XM_015769749.1|	2732	0	PREDICTED: Oryza sativa Japonica Group elongation factor 2 (LOC4329493), mRNA	Q9ASR1	1568	0	Elongation factor 2	SPCP31B10.07	1106	0	COG0480	pfam00009	GTP_EFTU	Elongation factor Tu GTP binding domain. This domain contains a P-loop motif, also found in several other families such as pfam00071, pfam00025 and pfam00063. Elongation factor Tu consists of three structural domains, this plus two C-terminal beta barrel domains.	GO:0009631|cold acclimation;GO:0009409|response to cold;GO:0009735|response to cytokinin;GO:0006412|translation;	GO:0048046|apoplast;GO:0009507|chloroplast;GO:0005829|cytosol;GO:0016020|membrane;GO:0005730|nucleolus;GO:0005886|plasma membrane;GO:0009506|plasmodesma;GO:0005774|vacuolar membrane;	GO:0005507|copper ion binding;GO:0005525|GTP binding;GO:0003924|GTPase activity;GO:0003746|translation elongation factor activity;	K03234	EEF2; elongation factor 2
OS02G0521100	0	8	6	11	9.34275	8	17	165	51.6829	0.180771	-2.46777	0.000931311	0.0107172	down	yes	OS02G0521100	protein_coding	chr2:18986685-18987266:-	gi|937903896|dbj|BAS78950.1|	119	2e-06	Os02g0521100, partial [Oryza sativa Japonica Group]	gi|937901440|dbj|AP014958.1|	582	0	Oryza sativa Japonica Group DNA, chromosome 2, cultivar: Nipponbare, complete sequence	.	.	.	.	.	.	.	.	pfam10325	7TM_GPCR_Srz	Serpentine type 7TM GPCR chemoreceptor Srz. Chemoreception is mediated in Caenorhabditis elegans by members of the seven-transmembrane G-protein-coupled receptor class (7TM GPCRs) of proteins which are of the serpentine type. Srz is a solo families amongst the superfamilies of chemoreceptors. Chemoperception is one of the central senses of soil nematodes like C. elegans which are otherwise 'blind…	.	.	.	.	.
OS02G0528900	0	38	25	40	38.5109	45	79	463	161.957	0.237785	-2.07227	8.72282e-05	0.00142181	down	yes	OS02G0528900	protein_coding	chr2:19406608-19420786:-	gi|1002244886|ref|XP_015626628.1|	2202	0	PREDICTED: ABC transporter G family member 41 isoform X2 [Oryza sativa Japonica Group]	gi|32990502|dbj|AK105293.1|	3460	0	Oryza sativa Japonica Group cDNA clone:001-116-G09, full insert sequence	Q8GU83	696	0	ABC transporter G family member 41	.	.	.	.	pfam01061	ABC2_membrane	ABC-2 type transporter.	.	GO:0016021|integral component of membrane;GO:0005886|plasma membrane;	GO:0005524|ATP binding;GO:0042626|ATPase activity, coupled to transmembrane movement of substances;	.	.
OS02G0530100	0	456	266	396	417.179	109	99	117	95.2148	4.38145	2.13141	4.46954e-06	0.000105101	up	yes	OS02G0530100	protein_coding	chr2:19472233-19486248:-	gi|937903972|dbj|BAS79026.1|	977	3e-128	Os02g0530100, partial [Oryza sativa Japonica Group]	gi|32968538|dbj|AK058520.1|	1157	0	Oryza sativa Japonica Group cDNA clone:001-016-H06, full insert sequence	O82089	116	1e-30	Copper transport protein CCH	YNL259c	48.1	2e-06	COG2608	pfam00403	HMA	Heavy-metal-associated domain.	GO:0006873|cellular ion homeostasis;	GO:0016021|integral component of membrane;GO:0005886|plasma membrane;	GO:0008308|voltage-gated anion channel activity;	K07213	ATOX1, ATX1, copZ, golB; copper chaperone
OS02G0534550	0	120	298	95	214.246	1	5	8	4.08556	52.4398	5.71259	4.127e-11	2.82489e-09	up	yes	OS02G0534550	protein_coding	chr2:19682581-19686847:-	gi|1002242075|ref|XP_015625273.1|	1879	0	PREDICTED: beta-fructofuranosidase, insoluble isoenzyme 1 [Oryza sativa Japonica Group]	gi|1002242074|ref|XM_015769787.1|	1392	0	PREDICTED: Oryza sativa Japonica Group beta-fructofuranosidase, insoluble isoenzyme 1 (LOC4329561), mRNA	Q0E0P0	280	0	Beta-fructofuranosidase, insoluble isoenzyme 1	TM1414	132	2e-32	COG1621	pfam00251	Glyco_hydro_32N	Glycosyl hydrolases family 32 N-terminal domain. This domain corresponds to the N-terminal domain of glycosyl hydrolase family 32 which forms a five bladed beta propeller structure.	GO:0005975|carbohydrate metabolic process;	GO:0048046|apoplast;GO:0005618|cell wall;	GO:0004575|sucrose alpha-glucosidase activity;	K01193	E3.2.1.26, sacA; beta-fructofuranosidase [EC:3.2.1.26]
OS02G0535801	0	125	83	115	121.337	1	0	11	3.19614	37.9635	5.24654	0.000405434	0.00537098	up	yes	OS02G0535801	protein_coding	chr2:19750289-19754691:-	gi|222622997|gb|EEE57129.1|	1243	1e-165	hypothetical protein OsJ_07023 [Oryza sativa Japonica Group]	gi|1002246942|ref|XM_015772152.1|	1013	0	PREDICTED: Oryza sativa Japonica Group mitochondrial fission protein ELM1 (LOC9270293), mRNA	Q93YN4	305	2e-97	Mitochondrial fission protein ELM1	XF1838	38.9	9e-06	COG3660	pfam06258	Mito_fiss_Elm1	Mitochondrial fission ELM1. In plants, this family is involved in mitochondrial fission. It binds to dynamin-related proteins and plays a role in their relocation from the cytosol to mitochondrial fission sites. Its function in bacteria is unknown.	GO:0000266|mitochondrial fission;	GO:0005741|mitochondrial outer membrane;	.	.	.
OS02G0537000	0	196	9	57	90.6366	15	7	6	8.19769	11.0564	3.46681	4.91765e-05	0.000863205	up	yes	PMEI8	protein_coding	chr2:19834281-19835082:+	gi|1002241329|ref|XP_015624960.1|	670	4e-85	PREDICTED: uncharacterized protein LOC4329573 [Oryza sativa Japonica Group]	gi|937901440|dbj|AP014958.1|	802	0	Oryza sativa Japonica Group DNA, chromosome 2, cultivar: Nipponbare, complete sequence	.	.	.	.	.	.	.	.	pfam04043	PMEI	Plant invertase/pectin methylesterase inhibitor. This domain inhibits pectin methylesterases (PMEs) and invertases through formation of a non-covalent 1:1 complex. It has been implicated in the regulation of fruit development, carbohydrate metabolizm and cell wall extension. It may also be involved in inhibiting microbial pathogen PMEs. It has been observed that it is often expressed as a large i…	.	.	.	.	.
OS02G0537950	0	302	297	189	308.123	6	4	11	5.96038	51.6952	5.69196	1.16405e-14	1.37323e-12	up	yes	OS02G0537950	protein_coding	chr2:19924403-19928309:+	gi|1002242704|ref|XP_015625570.1|	864	0	PREDICTED: threonine--tRNA ligase, chloroplastic/mitochondrial 2 [Oryza sativa Japonica Group]	gi|1002242703|ref|XM_015770084.1|	2140	0	PREDICTED: Oryza sativa Japonica Group threonine--tRNA ligase, chloroplastic/mitochondrial 2 (LOC4329580), mRNA	F4IFC5	120	0	Threonine--tRNA ligase, chloroplastic/mitochondrial 2	all4723	253	0	COG0441	pfam00587	tRNA-synt_2b	tRNA synthetase class II core domain (G, H, P, S and T). Other tRNA synthetase sub-families are too dissimilar to be included. This domain is the core catalytic domain of tRNA synthetases and includes glycyl, histidyl, prolyl, seryl and threonyl tRNA synthetases.	GO:0009793|embryo development ending in seed dormancy;GO:0006435|threonyl-tRNA aminoacylation;	GO:0009507|chloroplast;GO:0009570|chloroplast stroma;GO:0005739|mitochondrion;	GO:0005524|ATP binding;GO:0046872|metal ion binding;GO:0003723|RNA binding;GO:0004829|threonine-tRNA ligase activity;	K01868	TARS, thrS; threonyl-tRNA synthetase [EC:6.1.1.3]
OS02G0539200	0	3	0	2	1.71023	4	52	54	32.9439	0.0519132	-4.26775	1.51165e-05	0.00030931	down	yes	OS02G0539200	protein_coding	chr2:19981534-19983176:-	gi|1002240049|ref|XP_015624272.1|	1446	0	PREDICTED: E3 ubiquitin-protein ligase PUB23 [Oryza sativa Japonica Group]	gi|937901440|dbj|AP014958.1|	1643	0	Oryza sativa Japonica Group DNA, chromosome 2, cultivar: Nipponbare, complete sequence	Q84TG3	242	4e-72	E3 ubiquitin-protein ligase PUB23	.	.	.	.	pfam04564	U-box	U-box domain. This domain is related to the Ring finger pfam00097 but lacks the zinc binding residues.	GO:0006952|defense response;GO:0051865|protein autoubiquitination;GO:0016567|protein ubiquitination;GO:0010200|response to chitin;GO:0009414|response to water deprivation;	GO:0005829|cytosol;	GO:0016874|ligase activity;GO:0004842|ubiquitin-protein transferase activity;	.	.
OS02G0540400	0	18	12	34	23.4958	24	29	513	152.406	0.154166	-2.69745	2.91026e-06	7.18767e-05	down	yes	OS02G0540400	protein_coding	chr2:20056435-20057359:-	gi|255670977|dbj|BAH91742.1|	257	2e-23	Os02g0540400, partial [Oryza sativa Japonica Group]	gi|937901440|dbj|AP014958.1|	925	0	Oryza sativa Japonica Group DNA, chromosome 2, cultivar: Nipponbare, complete sequence	.	.	.	.	.	.	.	.	.	.	.	.	.	.	.	.
OS02G0541150	0	103	113	154	141.422	7	10	28	12.7658	11.0782	3.46965	4.00627e-06	9.54835e-05	up	yes	OS02G0541150	protein_coding	chr2:20109198-20110897:-	gi|1002244986|ref|XP_015626683.1|	398	1e-57	PREDICTED: serine decarboxylase 1 [Oryza sativa Japonica Group]	gi|937901440|dbj|AP014958.1|	282	7e-145	Oryza sativa Japonica Group DNA, chromosome 2, cultivar: Nipponbare, complete sequence	Q6ESZ9	89.4	9e-59	Serine decarboxylase 1	.	.	.	.	pfam01138	RNase_PH	3' exoribonuclease family, domain 1. This family includes 3'-5' exoribonucleases. Ribonuclease PH contains a single copy of this domain, and removes nucleotide residues following the -CCA terminus of tRNA. Polyribonucleotide nucleotidyltransferase (PNPase) contains two tandem copies of the domain. PNPase is involved in mRNA degradation in a 3'-5' direction. The exosome is a 3'-5' exoribonuclease …	GO:0019752|carboxylic acid metabolic process;	.	GO:0016831|carboxy-lyase activity;GO:0030170|pyridoxal phosphate binding;	K01590	hdc, HDC; histidine decarboxylase [EC:4.1.1.22]
OS02G0549650	0	18	8	18	16.1023	1	0	2	0.813023	19.8055	4.30783	0.000582047	0.00728991	up	yes	OS02G0549650	protein_coding	chr2:20649755-20651708:-	gi|573939751|ref|XP_006652294.1|	471	2e-56	PREDICTED: 40S ribosomal protein S10 [Oryza brachyantha]	gi|1002237812|ref|XM_015767635.1|	470	0	PREDICTED: Oryza sativa Japonica Group 40S ribosomal protein S10 (LOC4329619), mRNA	P0DKK9	186	8e-58	40S ribosomal protein S10-2	YOR293w	114	2e-31	COG5045	pfam03501	S10_plectin	Plectin/S10 domain. This presumed domain is found at the N-terminus of some isoforms of the cytoskeletal muscle protein plectin as well as the ribosomal S10 protein. This domain may be involved in RNA binding.	.	GO:0005840|ribosome;	.	K02947	RP-S10e, RPS10; small subunit ribosomal protein S10e
OS02G0550050	0	36	57	47	55.3442	2	3	2	2.10674	26.27	4.71535	8.77728e-07	2.45004e-05	up	yes	OS02G0550050	protein_coding	chr2:20676853-20679479:-	gi|1002244814|ref|XP_015626596.1|	1787	0	PREDICTED: uncharacterized protein At4g26450 isoform X2 [Oryza sativa Japonica Group]	gi|1002244813|ref|XM_015771110.1|	1403	0	PREDICTED: Oryza sativa Japonica Group uncharacterized protein At4g26450 (LOC4329622), transcript variant X2, mRNA	.	.	.	.	.	.	.	.	pfam14296	O-ag_pol_Wzy	O-antigen polysaccharide polymerase Wzy. This family includes O-antigen polysaccharide polymerases. These enzymes link O-units via a glycosidic linkage to form a long O-antigen. These enzymes vary in specificity and sequence.	.	.	.	.	.
OS02G0550650	0	99	157	87	137.777	2	4	14	5.62099	24.5113	4.61537	3.25201e-05	0.000605566	up	yes	OS02G0550650	protein_coding	chr2:20718571-20721049:+	gi|1002243457|ref|XP_015625957.1|	1759	0	PREDICTED: cytosolic invertase 1 [Oryza sativa Japonica Group]	gi|1002243456|ref|XM_015770471.1|	1154	0	PREDICTED: Oryza sativa Japonica Group cytosolic invertase 1 (LOC4329626), mRNA	Q69T31	681	0	Cytosolic invertase 1	.	.	.	.	pfam12899	Glyco_hydro_100	Alkaline and neutral invertase. This is a family of bacterial and plant alkaline and neutral invertases, EC:3.2.1.26, previously known as Invertase_neut pfam04853.	GO:0010311|lateral root formation;GO:0009555|pollen development;GO:0080022|primary root development;GO:0048510|regulation of timing of transition from vegetative to reproductive phase;GO:0005987|sucrose catabolic process;	GO:0005829|cytosol;	GO:0033926|glycopeptide alpha-N-acetylgalactosaminidase activity;GO:0004575|sucrose alpha-glucosidase activity;	.	.
OS02G0556300	0	18	10	4	12.2294	2	1	0	0.903643	13.5335	3.75846	0.00372771	0.0331786	up	yes	OS02G0556300	protein_coding	chr2:21039828-21040638:+	gi|1002237645|ref|XP_015623035.1|	845	2e-107	PREDICTED: tRNA (guanine(10)-N2)-methyltransferase homolog [Oryza sativa Japonica Group]	gi|937901440|dbj|AP014958.1|	811	0	Oryza sativa Japonica Group DNA, chromosome 2, cultivar: Nipponbare, complete sequence	Q54QA6	106	1e-24	tRNA (guanine(10)-N2)-methyltransferase homolog	SPBC16D10.02	73.6	5e-14	COG1041	pfam01170	UPF0020	Putative RNA methylase family UPF0020. This domain is probably a methylase. It is associated with the THUMP domain that also occurs with RNA modification domains.	GO:0008033|tRNA processing;	.	GO:0008168|methyltransferase activity;GO:0000049|tRNA binding;	K15430	TRM11, TRMT11; tRNA (guanine10-N2)-methyltransferase [EC:2.1.1.214]
OS02G0558200	0	91	133	114	133.012	4	4	6	4.06955	32.6848	5.03055	8.99062e-10	4.74626e-08	up	yes	OS02G0558200	protein_coding	chr2:21151016-21156623:+	gi|255671004|dbj|BAF09057.2|	2745	0	Os02g0558100, partial [Oryza sativa Japonica Group]	gi|32976371|dbj|AK066353.1|	2311	0	Oryza sativa Japonica Group cDNA clone:J013063B06, full insert sequence	Q96282	114	1e-24	Chloride channel protein CLC-c	SPBC887.02	55.5	4e-07	COG0038	pfam00654	Voltage_CLC	Voltage gated chloride channel. This family of ion channels contains 10 or 12 transmembrane helices. Each protein forms a single pore. It has been shown that some members of this family form homodimers. In terms of primary structure, they are unrelated to known cation channels or other types of anion channels. Three ClC subfamilies are found in animals. ClC-1 is involved in setting and restoring …	.	GO:0034707|chloride channel complex;GO:0009705|plant-type vacuole membrane;GO:0005774|vacuolar membrane;	GO:0005247|voltage-gated chloride channel activity;	K05016	CLCN7; chloride channel 7
OS02G0566450	0	77	71	38	72.8249	10	2	8	5.62626	12.9437	3.69418	1.08406e-05	0.000230995	up	yes	OS02G0566450	protein_coding	chr2:21525910-21528573:-	gi|1002244318|ref|XP_015626377.1|	983	0	PREDICTED: uncharacterized protein LOC4329709 [Oryza sativa Japonica Group]	gi|1002244317|ref|XM_015770891.1|	1370	0	PREDICTED: Oryza sativa Japonica Group uncharacterized LOC4329709 (LOC4329709), mRNA	.	.	.	.	.	.	.	.	pfam12056	DUF3537	Protein of unknown function (DUF3537). This family of transmembrane proteins are functionally uncharacterized. This protein is found in eukaryotes. Proteins in this family are typically between 427 to 453 amino acids in length.	.	.	.	.	.
OS02G0567450	0	40	19	24	30.8548	4	0	1	1.39856	22.0618	4.46348	0.00123081	0.0135007	up	yes	OS02G0567450	protein_coding	chr2:21569347-21574158:+	gi|514713240|ref|XP_004952709.1|	658	5e-149	PREDICTED: probable protein phosphatase 2C 15 [Setaria italica]	gi|1002242005|ref|XM_015769751.1|	1918	0	PREDICTED: Oryza sativa Japonica Group probable protein phosphatase 2C 15 (LOC4329716), mRNA	Q9FX08	52	4e-119	Probable protein phosphatase 2C 12	.	.	.	.	pfam00481	PP2C	Protein phosphatase 2C. Protein phosphatase 2C is a Mn++ or Mg++ dependent protein serine/threonine phosphatase.	.	GO:0005829|cytosol;	GO:0046872|metal ion binding;GO:0004722|protein serine/threonine phosphatase activity;	.	.
OS02G0567850	0	85	85	61	90.0731	4	2	0	1.80729	49.8388	5.6392	9.87908e-09	4.21864e-07	up	yes	OS02G0567850	protein_coding	chr2:21596661-21600451:-	gi|222623094|gb|EEE57226.1|	774	3e-132	hypothetical protein OsJ_07197 [Oryza sativa Japonica Group]	gi|937901440|dbj|AP014958.1|	3791	0	Oryza sativa Japonica Group DNA, chromosome 2, cultivar: Nipponbare, complete sequence	Q9LEB3	63.5	6e-09	Polyadenylate-binding protein RBP47	SPAC17A2.09c	106	1e-22	COG0724	pfam00076	RRM_1	RNA recognition motif. (a.k.a. RRM, RBD, or RNP domain). The RRM motif is probably diagnostic of an RNA binding protein. RRMs are found in a variety of RNA binding proteins, including various hnRNP proteins, proteins implicated in regulation of alternative splicing, and protein components of snRNPs. The motif also appears in a few single stranded DNA binding proteins. The RRM structure consists o…	GO:0034605|cellular response to heat;GO:0006397|mRNA processing;	GO:0010494|cytoplasmic stress granule;GO:0005634|nucleus;	GO:0000166|nucleotide binding;GO:0008143|poly(A) binding;	.	.
OS02G0568100	0	74	76	88	91.3668	4	14	19	10.8794	8.39814	3.07007	3.54791e-05	0.000648373	up	yes	OS02G0568100	protein_coding	chr2:21608220-21610020:+	gi|46806695|dbj|BAD17765.1|	1131	0	putative non-phototropic hypocotyl 3 (NPH3) [Oryza sativa Japonica Group]	gi|937901440|dbj|AP014958.1|	1801	0	Oryza sativa Japonica Group DNA, chromosome 2, cultivar: Nipponbare, complete sequence	Q5KS50	266	4e-77	Coleoptile phototropism protein 1	.	.	.	.	pfam03000	NPH3	NPH3 family. Phototropism of Arabidopsis thaliana seedlings in response to a blue light source is initiated by nonphototropic hypocotyl 1 (NPH1), a light-activated serine-threonine protein kinase. Mutations in NPH3 disrupt early signaling occurring downstream of the NPH1 photoreceptor. The NPH3 gene encodes a NPH1-interacting protein. NPH3 is a member of a large protein family, apparently specifi…	GO:0009638|phototropism;GO:0016567|protein ubiquitination;	GO:0005886|plasma membrane;	.	.	.
OS02G0569000	0	1	4	2	2.91711	1	101	76	54.4202	0.0536034	-4.22153	3.00949e-06	7.38522e-05	down	yes	CYP76M5	protein_coding	chr2:21662608-21664276:+	gi|1002239768|ref|XP_015624125.1|	2046	0	PREDICTED: cytochrome P450 76M5 [Oryza sativa Japonica Group]	gi|1002239767|ref|XM_015768639.1|	1669	0	PREDICTED: Oryza sativa Japonica Group cytochrome P450 76M5 (LOC4329721), mRNA	Q6YTF5	792	0	Cytochrome P450 76M5	alr4833	90.9	1e-18	COG2124	pfam00067	p450	Cytochrome P450. Cytochrome P450s are haem-thiolate proteins involved in the oxidative degradation of various compounds. They are particularly well known for their role in the degradation of environmental toxins and mutagens. They can be divided into 4 classes, according to the method by which electrons from NAD(P)H are delivered to the catalytic site. Sequence conservation is relatively low with…	GO:0006952|defense response;GO:0051502|diterpene phytoalexin biosynthetic process;GO:0055114|oxidation-reduction process;	GO:0016021|integral component of membrane;GO:0016020|membrane;	GO:0020037|heme binding;GO:0005506|iron ion binding;GO:0004497|monooxygenase activity;GO:0016709|oxidoreductase activity, acting on paired donors, with incorporation or reduction of molecular oxygen, NAD(P)H as one donor, and incorporation of one atom of oxygen;	.	.
OS02G0569400	0	1	1	0	0.81276	0	77	105	53.7335	0.0151258	-6.04685	7.72513e-10	4.12459e-08	down	yes	CYP76M8	protein_coding	chr2:21690378-21692185:+	gi|1002238814|ref|XP_015623630.1|	2445	0	PREDICTED: oryzalexin D synthase [Oryza sativa Japonica Group]	gi|1002238813|ref|XM_015768144.1|	1736	0	PREDICTED: Oryza sativa Japonica Group oryzalexin D synthase (LOC4329722), mRNA	Q6YTF1	768	0	Oryzalexin D synthase	alr4833	97.4	9e-21	COG2124	pfam00067	p450	Cytochrome P450. Cytochrome P450s are haem-thiolate proteins involved in the oxidative degradation of various compounds. They are particularly well known for their role in the degradation of environmental toxins and mutagens. They can be divided into 4 classes, according to the method by which electrons from NAD(P)H are delivered to the catalytic site. Sequence conservation is relatively low with…	GO:0006952|defense response;GO:0051502|diterpene phytoalexin biosynthetic process;GO:0016102|diterpenoid biosynthetic process;GO:0055114|oxidation-reduction process;	GO:0016021|integral component of membrane;GO:0016020|membrane;	GO:0036202|ent-cassa-12,15-diene 11-hydroxylase activity;GO:0020037|heme binding;GO:0005506|iron ion binding;GO:0004497|monooxygenase activity;	K16084	CYP76M7; ent-cassa-12,15-diene 11-hydroxylase [EC:1.14.13.145]
OS02G0570900	0	56	23	48	46.4519	1	294	501	231.951	0.200266	-2.32001	1.79272e-06	4.65919e-05	down	yes	OS02G0570900	protein_coding	chr2:21842023-21843803:+	gi|937904289|dbj|BAS79343.1|	1715	0	Os02g0570900 [Oryza sativa Japonica Group]	gi|1002243452|ref|XM_015770468.1|	950	0	PREDICTED: Oryza sativa Japonica Group ent-copalyl diphosphate synthase 2 (LOC9266189), mRNA	Q6Z5I0	658	0	Ent-copalyl diphosphate synthase 2	.	.	.	.	pfam01397	Terpene_synth	Terpene synthase, N-terminal domain. It has been suggested that this gene family be designated tps (for terpene synthase). It has been split into six subgroups on the basis of phylogeny, called tpsa-tpsf. tpsa includes vetispiridiene synthase, 5-epi- aristolochene synthase, and (+)-delta-cadinene synthase. tpsb includes (-)-limonene synthase. tpsc includes kaurene synthase A. tpsd includes taxadi…	GO:0006952|defense response;GO:0009685|gibberellin metabolic process;	.	GO:0009905|ent-copalyl diphosphate synthase activity;GO:0000287|magnesium ion binding;GO:0010333|terpene synthase activity;	K04120	E5.5.1.13; ent-copalyl diphosphate synthase [EC:5.5.1.13]
OS02G0571100	0	74	57	59	72.4194	6	403	711	325.681	0.222363	-2.16901	3.17539e-07	9.82465e-06	down	yes	OS02G0571100	protein_coding	chr2:21844651-21847532:+	gi|937904291|dbj|BAS79345.1|	1857	0	Os02g0571100, partial [Oryza sativa Japonica Group]	gi|1002243452|ref|XM_015770468.1|	1173	0	PREDICTED: Oryza sativa Japonica Group ent-copalyl diphosphate synthase 2 (LOC9266189), mRNA	Q6Z5I0	718	0	Ent-copalyl diphosphate synthase 2	.	.	.	.	pfam03936	Terpene_synth_C	Terpene synthase family, metal binding domain. It has been suggested that this gene family be designated tps (for terpene synthase). It has been split into six subgroups on the basis of phylogeny, called tpsa-tpsf. tpsa includes vetispiridiene synthase, 5-epi- aristolochene synthase, and (+)-delta-cadinene synthase. tpsb includes (-)-limonene synthase. tpsc includes kaurene synthase A. tpsd inclu…	GO:0006952|defense response;GO:0009685|gibberellin metabolic process;	.	GO:0009905|ent-copalyl diphosphate synthase activity;GO:0000287|magnesium ion binding;GO:0010333|terpene synthase activity;	K04120	E5.5.1.13; ent-copalyl diphosphate synthase [EC:5.5.1.13]
OS02G0574300	0	18	15	14	18.0305	0	1	0	0.336759	53.5412	5.74258	4.69046e-05	0.000829503	up	yes	OS02G0574300	protein_coding	chr2:22015877-22017361:-	gi|1002244604|ref|XP_015626487.1|	2003	0	PREDICTED: sugar transport protein 5 [Oryza sativa Japonica Group]	gi|1002244603|ref|XM_015771001.1|	1363	0	PREDICTED: Oryza sativa Japonica Group sugar transport protein 5 (LOC4329743), mRNA	Q93Y91	395	8e-131	Sugar transport protein 5	.	.	.	.	pfam00083	Sugar_tr	Sugar (and other) transporter.	GO:0046323|glucose import;GO:0035428|hexose transmembrane transport;	GO:0005887|integral component of plasma membrane;	GO:0005355|glucose transmembrane transporter activity;GO:0005351|sugar:proton symporter activity;	.	.
OS02G0577300	0	24	24	16	25.0114	28	53	701	211.403	0.118312	-3.07934	1.03574e-09	5.40029e-08	down	yes	OS02G0577300	protein_coding	chr2:22175977-22178701:+	gi|1002245446|ref|XP_015626902.1|	3209	0	PREDICTED: beta-1,3-galactosyltransferase 15 [Oryza sativa Japonica Group]	gi|1002245445|ref|XM_015771416.1|	1884	0	PREDICTED: Oryza sativa Japonica Group beta-1,3-galactosyltransferase 15 (LOC4329760), mRNA	Q8L7F9	599	0	Beta-1,3-galactosyltransferase GALT1	.	.	.	.	pfam01762	Galactosyl_T	Galactosyltransferase. This family includes the galactosyltransferases UDP-galactose:2-acetamido-2-deoxy-D-glucose3beta-galactosyltransferase and UDP-Gal:beta-GlcNAc beta 1,3-galactosyltranferase. Specific galactosyltransferases transfer galactose to GlcNAc terminal chains in the synthesis of the lacto-series oligosaccharides types 1 and 2.	GO:0010493|Lewis a epitope biosynthetic process;GO:0006486|protein glycosylation;	GO:0005794|Golgi apparatus;GO:0000139|Golgi membrane;GO:0016021|integral component of membrane;	GO:0030246|carbohydrate binding;GO:0010488|UDP-galactose:N-glycan beta-1,3-galactosyltransferase activity;	K14413	GALT1; beta-1,3-galactosyltransferase [EC:2.4.1.-]
OS02G0578500	0	25	30	5	24.3997	0	0	2	0.529581	46.0736	5.52587	0.00554822	0.0458907	up	yes	OS02G0578500	protein_coding	chr2:22234705-22238120:+	gi|1002240248|ref|XP_015624385.1|	463	7e-53	PREDICTED: photosynthetic NDH subunit of lumenal location 2, chloroplastic [Oryza sativa Japonica Group]	gi|937901440|dbj|AP014958.1|	508	0	Oryza sativa Japonica Group DNA, chromosome 2, cultivar: Nipponbare, complete sequence	Q9XI73	120	7e-31	Photosynthetic NDH subunit of lumenal location 2, chloroplastic	.	.	.	.	pfam05757	PsbQ	Oxygen evolving enhancer protein 3 (PsbQ). This family consists of the plant specific oxygen evolving enhancer protein 3 (PsbQ). Photosystem II (PSII)1 is a pigment-protein complex, which consists of at least 25 different protein subunits, at present denoted PsbA-Z according to the genes that encode them. PsbQ plays an important role in the lumenal oxygen-evolving activity of PSII from higher pla…	GO:0009767|photosynthetic electron transport chain;GO:0006810|transport;	GO:0009507|chloroplast;GO:0009534|chloroplast thylakoid;GO:0009543|chloroplast thylakoid lumen;GO:0009535|chloroplast thylakoid membrane;GO:0019898|extrinsic component of membrane;GO:0009344|nitrite reductase complex [NAD(P)H];GO:0009654|photosystem II oxygen evolving complex;	GO:0005509|calcium ion binding;GO:0045156|electron transporter, transferring electrons within the cyclic electron transport pathway of photosynthesis activity;	K08901	psbQ; photosystem II oxygen-evolving enhancer protein 3
OS02G0580983	0	27	20	24	26.8978	2	4	1	2.17871	12.3457	3.62594	0.000260021	0.00366748	up	yes	OS02G0580983	protein_coding	chr2:22381101-22389666:-	gi|113536772|dbj|BAF09155.1|	1662	0	Os02g0581000 [Oryza sativa Japonica Group]	gi|1002236724|ref|XM_015767071.1|	2926	0	PREDICTED: Oryza sativa Japonica Group GPI ethanolamine phosphate transferase 1 (LOC4329782), mRNA	Q2U0S9	100	2e-109	GPI ethanolamine phosphate transferase 1	YKL165c	183	1e-97	COG1524	pfam04987	PigN	Phosphatidylinositolglycan class N (PIG-N). Phosphatidylinositolglycan class N (PIG-N) is a mammalian homologue of the yeast protein MCD4P and is expressed in the endoplasmic reticulum. PIG-N is essential for glycosylphosphatidylinositol anchor synthesis. Glycosylphosphatidylinositol (GPI)-anchored proteins are cell surface-localized proteins that serve many important cellular functions.	GO:0071555|cell wall organization;GO:0006506|GPI anchor biosynthetic process;	GO:0005789|endoplasmic reticulum membrane;GO:0016021|integral component of membrane;	GO:0016740|transferase activity;	K05285	PIGN; phosphatidylinositol glycan, class N [EC:2.7.-.-]
OS02G0589450	0	222	217	98	211.792	9	9	10	8.22972	25.735	4.68566	9.29595e-10	4.89521e-08	up	yes	OS02G0589450	protein_coding	chr2:22742580-22743011:+	gi|1002246419|ref|XP_015627384.1|	663	6e-83	PREDICTED: putative UDP-rhamnose:rhamnosyltransferase 1 [Oryza sativa Japonica Group]	gi|1002246418|ref|XM_015771898.1|	432	0	PREDICTED: Oryza sativa Japonica Group putative UDP-rhamnose:rhamnosyltransferase 1 (LOC4329821), mRNA	Q9LSM0	58.9	2e-09	UDP-glycosyltransferase 91B1	.	.	.	.	pfam13830	DUF4192	Domain of unknown function (DUF4192).	GO:0009813|flavonoid biosynthetic process;GO:0052696|flavonoid glucuronidation;	GO:0043231|intracellular membrane-bounded organelle;	GO:0080043|quercetin 3-O-glucosyltransferase activity;GO:0080044|quercetin 7-O-glucosyltransferase activity;	.	.
OS02G0590700	0	410	265	199	333.252	69	83	39	57.8353	5.76209	2.52659	4.13699e-06	9.8211e-05	up	yes	OS02G0590700	protein_coding	chr2:22820217-22828726:+	gi|1002244465|ref|XP_015626426.1|	1487	0	PREDICTED: serine/threonine-protein kinase Nek6 [Oryza sativa Japonica Group]	gi|32986126|dbj|AK100917.1|	5024	0	Oryza sativa Japonica Group cDNA clone:J023133E20, full insert sequence	Q6YY75	62.8	1e-18	Serine/threonine-protein kinase Nek6	.	.	.	.	pfam00069	Pkinase	Protein kinase domain.	GO:0006468|protein phosphorylation;	.	GO:0005524|ATP binding;GO:0004674|protein serine/threonine kinase activity;	.	.
OS02G0592000	0	0	0	1	0.344074	0	1	407	108.106	0.00318273	-8.29552	7.40973e-17	1.1505e-14	down	yes	OS02G0592000	protein_coding	chr2:22900707-22910523:-	gi|1002238191|ref|XP_015623298.1|	1375	0	PREDICTED: 2-oxoglutarate-dependent dioxygenase DAO-like [Oryza sativa Japonica Group]	gi|1002238190|ref|XM_015767812.1|	913	0	PREDICTED: Oryza sativa Japonica Group 2-oxoglutarate-dependent dioxygenase DAO-like (LOC9266172), mRNA	Q7XKU5	359	3e-122	2-oxoglutarate-dependent dioxygenase DAO	SPAC25B8.13c	75.5	1e-14	COG3491	pfam03171	2OG-FeII_Oxy	2OG-Fe(II) oxygenase superfamily. This family contains members of the 2-oxoglutarate (2OG) and Fe(II)-dependent oxygenase superfamily. This family includes the C-terminal of prolyl 4-hydroxylase alpha subunit. The holoenzyme has the activity EC:1.14.11.2 catalyzing the reaction: Procollagen L-proline + 2-oxoglutarate + O2 <=> procollagen trans- 4-hydroxy-L-proline + succinate + CO2. The full enzy…	GO:0009852|auxin catabolic process;	.	GO:0051213|dioxygenase activity;GO:0046872|metal ion binding;	.	.
OS02G0594651	0	153	74	77	113.553	0	4	1	1.61183	70.4496	6.13852	1.13479e-05	0.000240591	up	yes	OS02G0594651	protein_coding	chr2:23045157-23047102:-	gi|1002238839|ref|XP_015623643.1|	1595	0	PREDICTED: BTB/POZ domain-containing protein At1g67900 [Oryza sativa Japonica Group]	gi|937901440|dbj|AP014958.1|	1946	0	Oryza sativa Japonica Group DNA, chromosome 2, cultivar: Nipponbare, complete sequence	Q9C9V6	292	7e-107	BTB/POZ domain-containing protein At1g67900	.	.	.	.	pfam03000	NPH3	NPH3 family. Phototropism of Arabidopsis thaliana seedlings in response to a blue light source is initiated by nonphototropic hypocotyl 1 (NPH1), a light-activated serine-threonine protein kinase. Mutations in NPH3 disrupt early signaling occurring downstream of the NPH1 photoreceptor. The NPH3 gene encodes a NPH1-interacting protein. NPH3 is a member of a large protein family, apparently specifi…	GO:0016567|protein ubiquitination;	.	.	.	.
OS02G0598350	0	53	64	15	53.4301	0	2	0	0.673519	79.3298	6.30979	0.00271772	0.0259033	up	yes	OS02G0598350	protein_coding	chr2:23270207-23271798:-	gi|1002243155|ref|XP_015625813.1|	810	4e-139	PREDICTED: golgin subfamily A member 4 [Oryza sativa Japonica Group]	gi|1002243154|ref|XM_015770327.1|	978	0	PREDICTED: Oryza sativa Japonica Group golgin subfamily A member 4 (LOC4329875), mRNA	.	.	.	.	.	.	.	.	pfam09586	YfhO	Bacterial membrane protein YfhO. This protein is a conserved membrane protein. The yfhO gene is transcribed in Difco sporulation medium and the transcription is affected by the YvrGHb two-component system. Some members of this family have been annotated as glycosyl transferases of the PMT family.	.	.	.	.	.
OS02G0601350	0	77	66	50	74.5934	0	0	7	1.85353	40.2439	5.3307	0.00365098	0.0326125	up	yes	OS02G0601350	protein_coding	chr2:23528508-23530119:-	gi|218191114|gb|EEC73541.1|	422	2e-95	hypothetical protein OsI_07948 [Oryza sativa Indica Group]	gi|1002242301|ref|XM_015769896.1|	621	0	PREDICTED: Oryza sativa Japonica Group glyceraldehyde-3-phosphate dehydrogenase 3, cytosolic (LOC4329892), mRNA	Q6K5G8	69.7	2e-96	Glyceraldehyde-3-phosphate dehydrogenase 3, cytosolic	SPBC354.12	134	8e-72	COG0057	pfam02800	Gp_dh_C	Glyceraldehyde 3-phosphate dehydrogenase, C-terminal domain. GAPDH is a tetrameric NAD-binding enzyme involved in glycolysis and glyconeogenesis. C-terminal domain is a mixed alpha/antiparallel beta fold.	GO:0006006|glucose metabolic process;GO:0006096|glycolytic process;	GO:0005737|cytoplasm;	GO:0004365|glyceraldehyde-3-phosphate dehydrogenase (NAD+) (phosphorylating) activity;GO:0051287|NAD binding;GO:0050661|NADP binding;	K00134	GAPDH, gapA; glyceraldehyde 3-phosphate dehydrogenase [EC:1.2.1.12]
OS02G0602201	0	349	417	368	442.373	10	7	18	9.95796	44.424	5.47327	5.23383e-17	8.40458e-15	up	yes	OS02G0602201	protein_coding	chr2:23562830-23564338:-	gi|125582784|gb|EAZ23715.1|	1953	0	hypothetical protein OsJ_07417 [Oryza sativa Japonica Group]	gi|1002242423|ref|XR_001543388.1|	1413	0	PREDICTED: Oryza sativa Japonica Group cyclin-dependent kinase G-1 (LOC4329899), transcript variant X7, misc_RNA	Q6K5F8	752	0	Cyclin-dependent kinase G-1	.	.	.	.	pfam00069	Pkinase	Protein kinase domain.	.	.	GO:0005524|ATP binding;GO:0004693|cyclin-dependent protein serine/threonine kinase activity;GO:0008353|RNA polymerase II carboxy-terminal domain kinase activity;	K08818	CDC2L; cell division cycle 2-like [EC:2.7.11.22]
OS02G0603900	0	976	859	610	947.907	16	4	19	10.9131	86.8593	6.44061	6.06963e-20	1.35629e-17	up	yes	OS02G0603900	protein_coding	chr2:23653452-23658263:+	gi|475566359|gb|EMT15013.1|	859	0	4-hydroxy-3-methylbut-2-en-1-yl diphosphate synthase [Aegilops tauschii]	gi|1002242994|ref|XM_015770238.1|	2204	0	PREDICTED: Oryza sativa Japonica Group 4-hydroxy-3-methylbut-2-en-1-yl diphosphate synthase (ferredoxin), chloroplastic (LOC4329911), mRNA	Q6K8J4	238	0	4-hydroxy-3-methylbut-2-en-1-yl diphosphate synthase (ferredoxin), chloroplastic	CT057	155	2e-74	COG0821	pfam04551	GcpE	GcpE protein. In a variety of organisms, including plants and several eubacteria, isoprenoids are synthesized by the mevalonate-independent 2-C-methyl-D-erythritol 4-phosphate (MEP) pathway. Although different enzymes of this pathway have been described, the terminal biosynthetic steps of the MEP pathway have not been fully elucidated. GcpE gene of Escherichia coli is involved in this pathway.	GO:0019288|isopentenyl diphosphate biosynthetic process, methylerythritol 4-phosphate pathway;GO:0009617|response to bacterium;GO:0009862|systemic acquired resistance, salicylic acid mediated signaling pathway;GO:0016114|terpenoid biosynthetic process;	GO:0009507|chloroplast;GO:0009941|chloroplast envelope;GO:0009570|chloroplast stroma;	GO:0051539|4 iron, 4 sulfur cluster binding;GO:0046429|4-hydroxy-3-methylbut-2-en-1-yl diphosphate synthase activity;GO:0005506|iron ion binding;	K03526	gcpE, ispG; (E)-4-hydroxy-3-methylbut-2-enyl-diphosphate synthase [EC:1.17.7.1 1.17.7.3]
OS02G0611250	0	460	465	336	491.839	11	5	14	8.50872	57.804	5.8531	3.30147e-18	5.95859e-16	up	yes	OS02G0611250	protein_coding	chr2:24046420-24048224:-	gi|222623223|gb|EEE57355.1|	2099	0	hypothetical protein OsJ_07492 [Oryza sativa Japonica Group]	gi|385718867|gb|JF969235.1|	1622	0	Oryza sativa clone KCB855C01 S-adenosylmethionine decarboxylase 2 mRNA, complete cds	Q0JC10	639	0	S-adenosylmethionine decarboxylase proenzyme	.	.	.	.	pfam01536	SAM_decarbox	Adenosylmethionine decarboxylase. This is a family of S-adenosylmethionine decarboxylase (SAMDC) proenzymes. In the biosynthesis of polyamines SAMDC produces decarboxylated S-adenosylmethionine, which serves as the aminopropyl moiety necessary for spermidine and spermine biosynthesis from putrescine. The Pfam alignment contains both the alpha and beta chains that are cleaved to form the active en…	GO:0006557|S-adenosylmethioninamine biosynthetic process;GO:0008295|spermidine biosynthetic process;GO:0006597|spermine biosynthetic process;	GO:0005829|cytosol;	GO:0004014|adenosylmethionine decarboxylase activity;	K01611	speD, AMD1; S-adenosylmethionine decarboxylase [EC:4.1.1.50]
OS02G0611650	0	50	61	40	59.5937	2	0	0	0.566884	105.125	6.71596	0.000241958	0.00343829	up	yes	OS02G0611650	protein_coding	chr2:24068962-24074675:+	gi|1002240821|ref|XP_015624699.1|	2135	0	PREDICTED: eukaryotic translation initiation factor isoform 4G-2 [Oryza sativa Japonica Group]	gi|1002240820|ref|XM_015769213.1|	2195	0	PREDICTED: Oryza sativa Japonica Group eukaryotic translation initiation factor isoform 4G-2 (LOC4329958), mRNA	Q6K641	587	0	Eukaryotic translation initiation factor isoform 4G-2	.	.	.	.	pfam02854	MIF4G	MIF4G domain. MIF4G is named after Middle domain of eukaryotic initiation factor 4G (eIF4G). Also occurs in NMD2p and CBP80. The domain is rich in alpha-helices and may contain multiple alpha-helical repeats. In eIF4G, this domain binds eIF4A, eIF3, RNA and DNA.	GO:0006417|regulation of translation;	.	GO:0003743|translation initiation factor activity;	K03260	EIF4G; translation initiation factor 4G
OS02G0613300	0	78	94	110	108.796	2	0	2	1.09646	99.2248	6.63263	1.46317e-11	1.09564e-09	up	yes	OS02G0613300	protein_coding	chr2:24167321-24173310:+	gi|1002243499|ref|XP_015625980.1|	866	0	PREDICTED: F-box/LRR-repeat protein 14 [Oryza sativa Japonica Group]	gi|1002243503|ref|XR_001543491.1|	957	0	PREDICTED: Oryza sativa Japonica Group F-box/LRR-repeat protein 14 (LOC4329969), transcript variant X4, misc_RNA	Q5MJ12	63.9	2e-09	F-box/LRR-repeat protein 16	.	.	.	.	pfam13855	LRR_8	Leucine rich repeat.	.	GO:0005737|cytoplasm;	.	K10282	FBXL16; F-box and leucine-rich repeat protein 16
OS02G0614600	0	5211	1096	4231	3748.51	1284	1424	359	938.545	3.99396	1.99782	0.00397567	0.0350312	up	yes	OS02G0614600	protein_coding	chr2:24276488-24280992:+	gi|1002238466|ref|XP_015623448.1|	3691	0	PREDICTED: filament-like plant protein 7 [Oryza sativa Japonica Group]	gi|1002238465|ref|XM_015767962.1|	2933	0	PREDICTED: Oryza sativa Japonica Group filament-like plant protein 7 (LOC4329978), transcript variant X1, mRNA	Q9SLN1	155	3e-37	Filament-like plant protein 7	.	.	.	.	pfam05911	DUF869	Plant protein of unknown function (DUF869). This family consists of a number of sequences found in Arabidopsis thaliana, Oryza sativa and Lycopersicon esculentum (Tomato). The function of this family is unknown.	GO:0015783|GDP-fucose transport;GO:0009833|plant-type primary cell wall biogenesis;GO:0009624|response to nematode;GO:0072334|UDP-galactose transmembrane transport;GO:0015786|UDP-glucose transport;	GO:0005793|endoplasmic reticulum-Golgi intermediate compartment;GO:0005794|Golgi apparatus;GO:0016021|integral component of membrane;	GO:0005457|GDP-fucose transmembrane transporter activity;GO:0022857|transmembrane transporter activity;GO:0005459|UDP-galactose transmembrane transporter activity;GO:0005460|UDP-glucose transmembrane transporter activity;	.	.
OS02G0614666	0	647	147	323	400.958	4	2	4	2.86645	139.88	7.12804	4.66327e-19	9.28981e-17	up	yes	OS02G0614666	protein_coding	chr2:24277921-24280957:-	gi|1002238466|ref|XP_015623448.1|	2652	0	PREDICTED: filament-like plant protein 7 [Oryza sativa Japonica Group]	gi|932282624|gb|CP012610.1|	1649	0	Oryza sativa Indica Group cultivar RP Bio-226 chromosome 2 sequence	Q0WSY2	102	9e-21	Filament-like plant protein 4	.	.	.	.	pfam05911	DUF869	Plant protein of unknown function (DUF869). This family consists of a number of sequences found in Arabidopsis thaliana, Oryza sativa and Lycopersicon esculentum (Tomato). The function of this family is unknown.	.	GO:0005886|plasma membrane;	.	.	.
OS02G0616100	0	107	30	70	74.7013	4	4	5	3.80476	19.6337	4.29526	2.2885e-07	7.34424e-06	up	yes	OS02G0616100	protein_coding	chr2:24372806-24374439:+	gi|1002237322|ref|XP_015622869.1|	2133	0	PREDICTED: uncharacterized protein At4g06744 [Oryza sativa Japonica Group]	gi|937901440|dbj|AP014958.1|	1589	0	Oryza sativa Japonica Group DNA, chromosome 2, cultivar: Nipponbare, complete sequence	Q8W3M4	182	2e-50	Uncharacterized protein At4g06744	.	.	.	.	pfam13830	DUF4192	Domain of unknown function (DUF4192).	.	GO:0005576|extracellular region;	.	.	.
OS02G0621800	0	383	293	455	425.354	444	421	12949	3696.39	0.115073	-3.11938	2.48272e-27	1.12745e-24	down	yes	OS02G0621800	protein_coding	chr2:24749451-24754760:-	gi|1002236787|ref|XP_015622590.1|	3363	0	PREDICTED: long-chain-alcohol oxidase FAO2 [Oryza sativa Japonica Group]	gi|1002236786|ref|XM_015767104.1|	2726	0	PREDICTED: Oryza sativa Japonica Group long-chain-alcohol oxidase FAO2 (LOC4330017), mRNA	B5WWZ9	702	0	Long-chain-alcohol oxidase FAO2	DRA0127	192	1e-50	COG2303	pfam00732	GMC_oxred_N	GMC oxidoreductase. This family of proteins bind FAD as a cofactor.	.	GO:0016021|integral component of membrane;	GO:0050660|flavin adenine dinucleotide binding;GO:0046577|long-chain-alcohol oxidase activity;	.	.
OS02G0622350	0	102	64	56	84.2311	4	4	1	2.7456	30.6786	4.93916	1.66638e-08	6.77347e-07	up	yes	OS02G0622350	protein_coding	chr2:24777991-24779399:+	gi|937904780|dbj|BAS79834.1|	387	4e-45	Os02g0622350, partial [Oryza sativa Japonica Group]	gi|1002237331|ref|XM_015767389.1|	412	0	PREDICTED: Oryza sativa Japonica Group probable 60S ribosomal protein L14 (LOC4330020), mRNA	Q9SIM4	63.9	2e-29	60S ribosomal protein L14-1	.	.	.	.	pfam01929	Ribosomal_L14e	Ribosomal protein L14. This family includes the eukaryotic ribosomal protein L14.	GO:0042273|ribosomal large subunit biogenesis;GO:0006412|translation;	GO:0022625|cytosolic large ribosomal subunit;GO:0005783|endoplasmic reticulum;GO:0009506|plasmodesma;GO:0005773|vacuole;	GO:0003735|structural constituent of ribosome;	K02875	RP-L14e, RPL14; large subunit ribosomal protein L14e
[truncated: 9,441 more rows]
