# Supplementary material for: Comparative transcriptome-wide identification and differential expression of genes and lncRNAs in rice near-isogenic line (KW-Bph36-NIL) in response to BPH feeding
Source: Front Plant Sci. 2023 Feb 17;13:1095602. doi: 10.3389/fpls.2022.1095602 (PMC9981640; doi:10.3389/fpls.2022.1095602)
Supplement: Supplementary Table 7 — Total DELs identified in the RNA-seq dataset. [file Table_7.xlsx]

## Sheet: Sheet1
Gene	Treatment	NIL0-1_count	NIL0-2_count	NIL0-3_count	NIL0_normalize	KW0-1_count	KW0-2_count	KW0-3_count	KW0_normalize	FoldChange	Log2FoldChange	pval	padj	Up/Down	Significant	GeneName	Biotype	Position	Description
MSTRG.10610	0	16	24	14	21.5977	2	2	0	1.2404	17.4119	4.122	0.000309559	0.00424192	up	yes	--	linc	chr1:43056907-43058922:+	--
MSTRG.10876	0	26	40	55	46.6647	2	4	4	2.97308	15.6957	3.9723	1.6071e-05	0.000326468	up	yes	--	linc	chr10:1192047-1203160:+	--
MSTRG.12088	0	11	25	18	21.7426	2	2	1	1.50519	14.4451	3.85251	0.000594599	0.00742729	up	yes	--	antisense	chr10:10216807-10218247:+	--
MSTRG.12211	0	136	81	63	106.248	10	5	20	9.81402	10.8262	3.43645	4.06544e-06	9.66755e-05	up	yes	--	antisense	chr10:11304987-11311027:+	--
MSTRG.12793	0	43	21	16	30.0684	2	1	1	1.16843	25.7339	4.6856	1.51388e-05	0.000309617	up	yes	--	antisense	chr10:14746386-14747725:+	--
MSTRG.12812	0	3	6	11	7.63929	43	36	51	37.8156	0.202014	-2.30747	0.00194224	0.0197655	down	yes	--	linc	chr10:14853876-14856411:+	--
MSTRG.13920	0	50	42	31	47.5277	0	2	2	1.2031	39.5044	5.30394	3.2058e-07	9.90595e-06	up	yes	--	linc	chr10:19541287-19543422:-	--
MSTRG.1400	0	31	34	31	37.278	10	3	8	5.96302	6.25154	2.64421	0.00277032	0.0262506	up	yes	--	linc	chr1:4731535-4733127:+	--
MSTRG.14350	0	15	10	12	13.9599	1	1	0	0.620201	22.5087	4.49241	0.000734686	0.00883988	up	yes	--	antisense	chr10:21623910-21627573:-	--
MSTRG.14446	0	13	19	5	15.1186	0	1	0	0.336759	44.8945	5.48847	0.000241388	0.00343135	up	yes	--	linc	chr10:22006973-22009908:+	--
MSTRG.15202	0	1060	960	1133	1204.15	21	38	12	21.9266	54.9174	5.77919	2.38813e-15	3.07494e-13	up	yes	--	antisense	chr11:1832604-1838011:+	--
MSTRG.15699	0	6	17	2	10.7574	1	0	0	0.283442	37.9529	5.24614	0.00240764	0.0234452	up	yes	--	antisense	chr11:2910957-2918024:+	--
MSTRG.15963	0	1	1	0	0.81276	64	50	61	51.1305	0.0158958	-5.97521	7.55113e-10	4.04704e-08	down	yes	--	linc	chr11:4172458-4174495:-	--
MSTRG.15965	0	145	100	166	153.723	0	3	13	4.45255	34.5248	5.10956	2.78041e-05	0.000526806	up	yes	--	antisense	chr11:4192336-4204878:-	--
MSTRG.16702	0	62	29	24	43.0707	202	89	358	182.022	0.236624	-2.07933	0.000254451	0.00359526	down	yes	--	linc	chr11:7953907-7956802:-	--
MSTRG.16778	0	3	17	15	14.2083	2	0	1	0.831674	17.084	4.09457	0.00233443	0.0228641	up	yes	--	linc	chr11:8875551-8879158:-	--
MSTRG.16891	0	0	15	0	7.081	348	190	277	235.969	0.0300082	-5.0585	0.00572003	0.0470904	down	yes	--	linc	chr11:8673825-8676602:-	--
MSTRG.19197	0	16	20	10	18.3332	2	0	4	1.62605	11.2747	3.49502	0.00275783	0.0261674	up	yes	--	antisense	chr11:24911518-24912747:-	--
MSTRG.19219	0	1	0	0	0.340693	0	1	67	18.0777	0.018846	-5.7296	0.000125582	0.00194989	down	yes	--	linc	chr11:24970859-24973327:+	--
MSTRG.21226	0	77	60	82	82.7714	1063	985	1289	974.321	0.0849529	-3.55719	1.29614e-26	5.47399e-24	down	yes	--	linc	chr12:5747908-5748587:-	--
MSTRG.21301	0	0	1	0	0.472067	5	15	13	9.91088	0.0476312	-4.39195	0.00321361	0.0296139	down	yes	--	linc	chr12:6598111-6599636:-	--
MSTRG.21463	0	37	34	15	33.817	2	2	6	2.82914	11.9531	3.57931	0.000260472	0.00367173	up	yes	--	linc	chr12:7315741-7318188:-	--
MSTRG.21978	0	0	1	0	0.472067	14	71	8	29.9964	0.0157374	-5.98966	4.81205e-05	0.000847487	down	yes	--	linc	chr12:10897334-10899788:+	--
MSTRG.22175	0	80	69	94	92.171	24	27	18	20.6613	4.46104	2.15738	0.00131207	0.0142413	up	yes	--	linc	chr12:12352051-12353736:+	--
MSTRG.22186	0	1	0	9	3.43735	211	165	148	154.561	0.0222395	-5.49073	0.00240094	0.0233907	down	yes	--	linc	chr12:12401133-12403143:-	--
MSTRG.22299	0	297	136	186	229.385	25	70	34	39.6621	5.78347	2.53194	6.4556e-05	0.0010967	up	yes	--	antisense	chr12:12579654-12582469:-	--
MSTRG.22650	0	28	19	16	24.0138	2	0	0	0.566884	42.3612	5.40467	0.00340665	0.031054	up	yes	--	linc	chr12:15863787-15864985:-	--
MSTRG.23151	0	9	9	12	11.4437	1	0	2	0.813023	14.0755	3.81512	0.00520174	0.0434676	up	yes	--	antisense	chr12:20063284-20063860:+	--
MSTRG.23949	0	5	8	10	8.92073	53	39	67	45.897	0.194364	-2.36317	0.000731137	0.00880722	down	yes	--	linc	chr12:24562053-24563166:+	--
MSTRG.24048	0	25	37	6	28.0482	2	2	4	2.29956	12.1972	3.60848	0.000936263	0.0107683	up	yes	--	linc	chr12:24931001-24933389:-	--
MSTRG.24054	0	118	157	101	149.068	0	0	6	1.58874	93.8275	6.55194	0.00104664	0.0117952	up	yes	--	antisense	chr12:25071261-25077621:-	--
MSTRG.2463	0	42	150	107	121.935	5	6	25	10.0575	12.1238	3.59976	0.00160097	0.0168109	up	yes	--	antisense	chr1:9066405-9066779:+	--
MSTRG.24832	0	26	33	14	29.2532	0	2	0	0.673519	43.4334	5.44073	0.00497018	0.0418723	up	yes	--	linc	chr2:576035-578313:+	--
MSTRG.24833	0	48	52	47	57.0722	0	0	1	0.26479	215.537	7.75179	1.29484e-09	6.62851e-08	up	yes	--	linc	chr2:578398-581395:+	--
MSTRG.25474	0	31	37	30	38.3502	0	0	1	0.26479	144.832	7.17824	8.97689e-08	3.14623e-06	up	yes	--	antisense	chr2:2842632-2846534:-	--
MSTRG.25661	0	55	40	50	54.8245	12	6	10	8.06976	6.79381	2.76422	0.000540211	0.00685745	up	yes	--	antisense	chr2:3546563-3549986:-	--
MSTRG.25998	0	45	26	42	42.056	2	6	2	3.11702	13.4924	3.75407	2.71225e-05	0.000516674	up	yes	--	antisense	chr2:4714522-4715863:-	--
MSTRG.26366	0	8	24	13	18.5281	2	2	1	1.50519	12.3095	3.62169	0.00211417	0.0211279	up	yes	--	linc	chr2:5848569-5849787:-	--
MSTRG.28061	0	46	19	23	32.5548	0	2	0	0.673519	48.3354	5.59501	0.00192654	0.0196483	up	yes	--	antisense	chr2:15441959-15445153:+	--
MSTRG.28546	0	0	1	0	0.472067	0	79	19	31.635	0.0149223	-6.06639	3.94154e-05	0.000712294	down	yes	--	linc	chr2:18051286-18052412:-	--
MSTRG.3046	0	29	29	46	39.3974	142	140	517	224.292	0.175653	-2.5092	1.34251e-07	4.53223e-06	down	yes	--	linc	chr1:11809407-11811880:-	--
MSTRG.31897	0	21	21	8	19.8205	1	0	0	0.283442	69.9281	6.1278	2.92046e-05	0.000549888	up	yes	--	antisense	chr2:31290663-31298721:-	--
MSTRG.31972	0	16	13	13	16.0609	0	0	1	0.26479	60.6552	5.92256	0.000105334	0.00167618	up	yes	--	linc	chr2:31473860-31475912:-	--
MSTRG.37767	0	45	50	33	50.2889	1	2	1	1.22175	41.1614	5.36322	2.23634e-07	7.19324e-06	up	yes	--	antisense	chr3:16279747-16282390:+	--
MSTRG.3853	0	65	57	43	63.848	0	0	2	0.529581	120.563	6.91365	9.59487e-05	0.00154664	up	yes	--	linc	chr1:16364827-16375203:-	--
MSTRG.40092	0	680	746	506	757.934	1	0	0	0.283442	2674.04	11.3848	7.23894e-33	4.56302e-30	up	yes	--	linc	chr3:28404600-28407496:+	--
MSTRG.41353	0	1	0	0	0.340693	80	64	80	65.4112	0.00520848	-7.58492	1.39731e-12	1.21425e-10	down	yes	--	linc	chr3:32799735-32800487:-	--
MSTRG.42260	0	37	23	20	30.3446	2	0	0	0.566884	53.5289	5.74225	0.0015884	0.0167073	up	yes	--	linc	chr3:35527421-35528601:-	--
MSTRG.42346	0	132	56	66	94.1161	9	3	8	5.67958	16.571	4.05059	2.99933e-07	9.34149e-06	up	yes	--	antisense	chr3:35812634-35814608:+	--
MSTRG.43023	0	15	9	1	9.70307	1	0	0	0.283442	34.233	5.09732	0.00232634	0.0228007	up	yes	--	linc	chr4:2728243-2729322:+	--
MSTRG.43717	0	60	24	16	37.2764	4	10	2	5.03094	7.40942	2.88936	0.00381112	0.0337927	up	yes	--	linc	chr4:7293145-7297169:-	--
MSTRG.44563	0	248	216	280	282.799	1	0	0	0.283442	997.732	9.96251	2.90557e-22	8.02032e-20	up	yes	--	linc	chr4:13052710-13053753:+	--
MSTRG.44629	0	48	32	33	42.8138	2	6	2	3.11702	13.7355	3.77984	2.81697e-05	0.000531899	up	yes	--	linc	chr4:13593665-13594350:-	--
MSTRG.44821	0	21	18	12	19.7806	2	2	4	2.29956	8.60191	3.10466	0.00357888	0.0321384	up	yes	--	linc	chr4:15516003-15516798:-	--
MSTRG.45071	0	61	36	64	59.7974	11	6	3	5.93279	10.0791	3.3333	3.5798e-05	0.000653352	up	yes	--	linc	chr4:16670301-16671844:+	--
MSTRG.45103	0	21	13	18	19.4847	4	1	1	1.73532	11.2283	3.48907	0.00128141	0.0139767	up	yes	--	linc	chr4:16863762-16865749:+	--
MSTRG.4568	0	16	20	20	21.7739	0	1	0	0.336759	64.6571	6.01474	1.21497e-05	0.000254902	up	yes	--	antisense	chr1:20479929-20481477:+	--
MSTRG.46651	0	6	16	6	11.6617	0	1	0	0.336759	34.6291	5.11391	0.00128598	0.0140193	up	yes	--	linc	chr4:23617563-23620426:-	--
MSTRG.4793	0	177	221	148	215.552	43	45	86	50.1141	4.30123	2.10475	0.000859317	0.0100475	up	yes	--	antisense	chr1:21698629-21701327:+	--
MSTRG.48271	0	40	66	16	50.2893	3	2	6	3.11259	16.1568	4.01407	6.31688e-05	0.0010779	up	yes	--	antisense	chr4:29799871-29801669:-	--
MSTRG.50114	0	64	66	77	79.4544	0	0	1	0.26479	300.065	8.22913	1.95509e-11	1.41872e-09	up	yes	--	linc	chr5:458973-461234:+	--
MSTRG.50358	0	1	2	1	1.6289	1939	2121	1851	1753.99	0.000928684	-10.0725	7.60963e-101	1.60689e-96	down	yes	--	linc	chr5:1406561-1415062:-	--
MSTRG.50404	0	13	17	12	16.583	0	1	0	0.336759	49.2429	5.62184	0.000103628	0.00165338	up	yes	--	linc	chr5:1579313-1580317:-	--
MSTRG.5064	0	41	40	39	46.2699	0	2	4	1.73268	26.7043	4.739	1.8923e-06	4.88265e-05	up	yes	--	antisense	chr1:22997351-22998327:+	--
MSTRG.52411	0	2	0	0	0.681386	42	35	23	29.7813	0.0228797	-5.44979	0.00325343	0.0299091	down	yes	--	linc	chr5:13791121-13794389:-	--
MSTRG.53383	0	20	17	24	23.0968	2	0	2	1.09646	21.0648	4.39676	0.000127131	0.00196887	up	yes	--	antisense	chr5:19016568-19017344:-	--
MSTRG.56216	0	1	6	9	6.26975	36	22	59	33.2352	0.188648	-2.40623	0.00380318	0.0337436	down	yes	--	antisense	chr6:27189-28943:+	--
MSTRG.56789	0	16	5	26	16.7573	4	0	3	1.92814	8.69094	3.11951	0.00369863	0.0329596	up	yes	--	antisense	chr6:2033945-2034596:-	--
MSTRG.57999	0	14	16	14	17.1398	0	1	0	0.336759	50.8963	5.66949	7.51647e-05	0.00125373	up	yes	--	antisense	chr6:6510194-6513242:+	--
MSTRG.59496	0	5	6	6	6.60031	45	81	9	42.4155	0.155611	-2.68399	0.000541461	0.00686876	down	yes	--	linc	chr6:15147392-15165445:-	--
MSTRG.59652	0	34	26	28	33.4914	1	2	2	1.48654	22.5297	4.49376	1.46358e-05	0.0003002	up	yes	--	antisense	chr6:16041344-16043819:-	--
MSTRG.60089	0	23	20	9	20.3739	179	121	39	101.811	0.200116	-2.32109	0.000119768	0.00187756	down	yes	--	linc	chr6:19276005-19280326:+	--
MSTRG.60999	0	5	76	8	40.3331	0	0	2	0.529581	76.1605	6.25097	0.00325254	0.0299074	up	yes	--	antisense	chr6:23563359-23564947:-	--
MSTRG.61322	0	15	4	6	9.0631	45	38	61	41.704	0.21732	-2.20211	0.00295242	0.0276176	down	yes	--	linc	chr6:25707202-25709653:-	--
MSTRG.6187	0	47	49	23	47.0575	2	0	1	0.831674	56.5817	5.82226	1.77211e-07	5.82879e-06	up	yes	--	antisense	chr1:27587391-27589863:-	--
MSTRG.64073	0	18	23	15	22.1511	0	0	1	0.26479	83.6553	6.38638	1.21252e-05	0.000254515	up	yes	--	antisense	chr7:6019594-6021215:+	--
MSTRG.64812	0	20	10	6	13.599	0	1	0	0.336759	40.3818	5.33563	0.000294232	0.0040742	up	yes	--	antisense	chr7:10844624-10846425:+	--
MSTRG.65075	0	3	5	5	5.10278	4	10	113	34.4227	0.148239	-2.754	0.00104134	0.011756	down	yes	--	linc	chr7:13204662-13206925:-	--
MSTRG.65171	0	1	0	2	1.02884	40	36	3	24.2554	0.042417	-4.55921	5.48569e-05	0.000950665	down	yes	--	linc	chr7:13766114-13767741:-	--
MSTRG.65446	0	12	10	6	10.8734	0	1	0	0.336759	32.2884	5.01294	0.00127719	0.0139451	up	yes	--	antisense	chr7:15739981-15741187:+	--
MSTRG.67502	0	46	10	12	24.5214	2	0	2	1.09646	22.3641	4.48311	0.000111418	0.00176237	up	yes	--	linc	chr7:25607929-25609910:-	--
MSTRG.6780	0	45	41	44	49.8252	0	4	1	1.61183	30.9122	4.9501	0.000612703	0.00760843	up	yes	--	linc	chr1:29655566-29658460:+	--
MSTRG.69406	0	36	8	14	20.8585	3	1	5	2.51104	8.30673	3.05428	0.00260328	0.0250314	up	yes	--	linc	chr8:3553702-3555212:+	--
MSTRG.71186	0	77	36	28	52.8618	2	0	0	0.566884	93.2499	6.54303	0.000208042	0.0030266	up	yes	--	antisense	chr8:14185996-14187869:+	--
MSTRG.71269	0	16	27	15	23.358	3	2	4	2.58301	9.04295	3.17679	0.00252136	0.0243672	up	yes	--	linc	chr8:14745657-14751645:-	--
MSTRG.71526	0	0	0	2	0.688147	53	15	33	28.8119	0.0238841	-5.3878	0.00301391	0.0281109	down	yes	--	antisense	chr8:16704846-16705375:+	--
MSTRG.72159	0	17	15	17	18.722	0	4	3	2.14141	8.74286	3.1281	0.00297815	0.0278266	up	yes	--	antisense	chr8:20207564-20208214:-	--
MSTRG.72236	0	5	3	1	3.46374	63	104	25	59.4996	0.0582145	-4.10248	1.48526e-07	4.93115e-06	down	yes	--	antisense	chr8:20782711-20788650:-	--
MSTRG.72317	0	34	22	29	31.9472	2	4	12	5.09141	6.27472	2.64955	0.00347305	0.0314691	up	yes	--	antisense	chr8:21090534-21091087:+	--
MSTRG.73129	0	80	197	35	132.295	3	0	2	1.37991	95.8726	6.58305	9.9397e-11	6.24678e-09	up	yes	--	antisense	chr8:25007214-25011745:-	--
MSTRG.73148	0	150	271	341	296.363	0	1	1	0.60155	492.666	8.94447	2.77995e-20	6.41561e-18	up	yes	--	antisense	chr8:25116369-25119433:+	--
MSTRG.74339	0	12	7	9	10.4894	31	35	146	59.2327	0.177089	-2.49745	0.00031736	0.00433476	down	yes	--	linc	chr9:1541087-1544377:-	--
MSTRG.74718	0	23	16	12	19.5179	4	1	0	1.47053	13.2727	3.73039	0.0047228	0.0401602	up	yes	--	antisense	chr9:3928678-3930497:-	--
MSTRG.75028	0	141	118	168	161.546	0	0	1	0.26479	610.09	9.25288	1.47944e-16	2.19232e-14	up	yes	--	linc	chr9:6184816-6185304:+	--
MSTRG.75373	0	16	6	8	11.0361	0	1	0	0.336759	32.7714	5.03437	0.000891869	0.0103252	up	yes	--	antisense	chr9:9423939-9425223:+	--
MSTRG.75824	0	35	32	9	30.1271	4	2	1	2.07208	14.5395	3.86191	0.000196511	0.00288068	up	yes	--	antisense	chr9:11947878-11949766:-	--
MSTRG.76436	0	22	31	20	29.0108	1	0	0	0.283442	102.352	6.67739	1.34568e-06	3.61296e-05	up	yes	--	linc	chr9:15316182-15319855:+	--
MSTRG.76781	0	90	141	102	132.319	17	11	26	15.4074	8.58803	3.10233	3.06099e-05	0.000573789	up	yes	--	antisense	chr9:16857913-16859155:+	--
MSTRG.78400	0	0	2	0	0.944133	505	510	453	434.835	0.00217124	-8.84726	1.66033e-05	0.000334864	down	yes	--	linc	chr9:22615366-22618086:-	--
MSTRG.78460	0	10	13	5	11.2642	0	0	1	0.26479	42.5399	5.41075	0.0012611	0.0137908	up	yes	--	linc	chr9:22748174-22749366:-	--
MSTRG.10186	6	82	51	32	53.9518	2	0	0	0.738295	73.0762	6.19133	0.000534159	0.00451938	up	yes	--	antisense	chr1:41728619-41729682:+	--
MSTRG.10876	6	61	39	43	46.3691	2	0	2	1.40077	33.1026	5.04887	1.17653e-09	3.62025e-08	up	yes	--	linc	chr10:1192047-1203160:+	--
MSTRG.12211	6	117	69	118	97.5093	2	7	1	3.24539	30.0455	4.90908	5.42177e-07	9.98357e-06	up	yes	--	antisense	chr10:11304987-11311027:+	--
MSTRG.12793	6	16	26	18	20.2254	2	2	0	1.35997	14.8719	3.89452	7.42942e-05	0.000812843	up	yes	--	antisense	chr10:14746386-14747725:+	--
MSTRG.1303	6	50	37	30	38.3361	1	0	0	0.369148	103.85	6.69836	1.13319e-09	3.49972e-08	up	yes	--	antisense	chr1:4377020-4381412:-	--
MSTRG.13166	6	10	2	14	8.03465	1	0	0	0.369148	21.7654	4.44397	0.00267732	0.0175735	up	yes	--	linc	chr10:16720293-16721903:+	--
MSTRG.13822	6	9	3	9	6.59617	0	0	1	0.331237	19.9138	4.31569	0.00789578	0.0425723	up	yes	--	linc	chr10:19224444-19224862:+	--
MSTRG.14324	6	7	5	13	7.97066	0	0	1	0.331237	24.0633	4.58876	0.00317448	0.0201747	up	yes	--	antisense	chr10:21520225-21520955:-	--
MSTRG.15202	6	1738	1552	871	1381.92	36	25	31	31.3286	44.1105	5.46305	1.81931e-68	1.62584e-65	up	yes	--	antisense	chr11:1832604-1838011:+	--
MSTRG.15965	6	198	171	198	185.21	8	5	2	5.16984	35.8251	5.1629	3.2615e-12	1.52231e-10	up	yes	--	antisense	chr11:4192336-4204878:-	--
MSTRG.16544	6	1	0	0	0.301952	16	3	7	9.15753	0.0329731	-4.92257	0.00232769	0.0156099	down	yes	--	linc	chr11:7179324-7183365:+	--
MSTRG.16891	6	0	4	0	1.52739	197	431	262	293.477	0.00520446	-7.58604	3.30636e-06	5.07209e-05	down	yes	--	linc	chr11:8673825-8676602:-	--
MSTRG.17088	6	120	79	44	79.7618	18	24	15	19.0733	4.18186	2.06414	0.000164208	0.00162782	up	yes	--	linc	chr11:10561542-10567590:-	--
MSTRG.17169	6	3	0	4	2.12055	2	18	23	13.9518	0.151991	-2.71794	0.00922767	0.0481467	down	yes	--	linc	chr11:11257821-11258666:-	--
MSTRG.17236	6	16	17	25	18.9145	0	0	1	0.331237	57.1026	5.83548	3.75068e-06	5.68263e-05	up	yes	--	antisense	chr11:11779204-11780777:-	--
MSTRG.17408	6	1265	801	1730	1213.18	1	0	0	0.369148	3286.45	11.6823	1.95301e-29	3.79771e-27	up	yes	--	linc	chr11:13422525-13425794:-	--
MSTRG.17583	6	389	488	343	407.961	68	103	80	83.6171	4.87891	2.28656	1.92108e-11	8.0448e-10	up	yes	--	linc	chr11:14543251-14546396:+	--
MSTRG.18742	6	2	5	1	2.81681	16	30	16	20.5312	0.137196	-2.86569	0.00247037	0.0164282	down	yes	--	linc	chr11:21701820-21703549:-	--
MSTRG.19174	6	55	26	40	38.6823	7	5	15	9.10677	4.24765	2.08666	0.0015673	0.0112266	up	yes	--	linc	chr11:24723117-24724255:+	--
MSTRG.19219	6	1	2	0	1.06564	1	0	36	12.2937	0.0866824	-3.52812	0.00354857	0.0221631	down	yes	--	linc	chr11:24970859-24973327:+	--
MSTRG.19906	6	12	6	7	8.04022	1	1	0	0.679984	11.8241	3.56366	0.00842792	0.0447861	up	yes	--	antisense	chr11:28947507-28948936:+	--
MSTRG.21226	6	99	107	68	91.4006	728	936	826	833.284	0.109687	-3.18853	1.13143e-18	1.07032e-16	down	yes	--	linc	chr12:5747908-5748587:-	--
MSTRG.21463	6	26	38	20	28.4344	4	4	2	3.38241	8.40655	3.07151	0.0001299	0.00133368	up	yes	--	linc	chr12:7315741-7318188:-	--
MSTRG.21844	6	1	1	5	2.20217	14	11	18	14.5495	0.151357	-2.72398	0.00735232	0.0402256	down	yes	--	linc	chr12:10126856-10127283:+	--
MSTRG.22144	6	17	9	21	14.947	38	56	82	58.5959	0.255086	-1.97095	0.00134749	0.00987733	down	yes	--	linc	chr12:12209408-12211043:-	--
MSTRG.22175	6	123	98	93	102.803	24	25	14	21.2678	4.83373	2.27314	1.05045e-05	0.000141322	up	yes	--	linc	chr12:12352051-12353736:+	--
MSTRG.22186	6	3	10	5	6.24269	181	190	180	185.497	0.0336538	-4.89309	7.82308e-10	2.49306e-08	down	yes	--	linc	chr12:12401133-12403143:-	--
MSTRG.22299	6	218	109	317	203.711	33	37	50	40.2447	5.06183	2.33966	2.66117e-08	6.29716e-07	up	yes	--	antisense	chr12:12579654-12582469:-	--
MSTRG.22860	6	4	5	29	11.9236	0	1	2	0.97331	12.2506	3.61478	0.0029435	0.0189677	up	yes	--	linc	chr12:17932191-17936419:-	--
MSTRG.23151	6	15	14	4	11.0898	1	2	0	0.99082	11.1926	3.48447	0.00368009	0.0228419	up	yes	--	antisense	chr12:20063284-20063860:+	--
MSTRG.23335	6	13	6	9	8.94952	0	0	1	0.331237	27.0185	4.75588	0.00164396	0.0116756	up	yes	--	antisense	chr12:21525886-21527092:+	--
MSTRG.23845	6	258	411	102	265.817	1490	1565	933	1345.53	0.197555	-2.33967	6.31829e-05	0.000702996	down	yes	--	antisense	chr12:23985624-23992677:+	--
MSTRG.23944	6	18	9	4	10.0864	27	33	111	56.9919	0.17698	-2.49834	0.00149228	0.0107585	down	yes	--	linc	chr12:24624467-24626588:-	--
MSTRG.2396	6	14	25	14	18.0249	118	121	65	102.701	0.175509	-2.51039	1.00649e-05	0.000135844	down	yes	--	antisense	chr1:8740742-8744430:+	--
MSTRG.24048	6	28	29	15	24.0833	0	0	2	0.662474	36.3536	5.18403	0.0044233	0.0266133	up	yes	--	linc	chr12:24931001-24933389:-	--
MSTRG.24054	6	96	118	80	98.3392	0	4	3	2.23706	43.9592	5.45809	1.70732e-09	5.12221e-08	up	yes	--	antisense	chr12:25071261-25077621:-	--
MSTRG.24064	6	1	13	1	5.56963	219	82	105	141.112	0.0394696	-4.66311	0.00861866	0.0455691	down	yes	--	linc	chr12:25154906-25156467:+	--
MSTRG.2463	6	77	136	182	130.45	3	4	4	3.67574	35.4895	5.14932	7.08245e-17	5.67704e-15	up	yes	--	antisense	chr1:9066405-9066779:+	--
MSTRG.25474	6	43	34	11	29.3071	2	0	2	1.40077	20.9222	4.38696	1.13043e-06	1.93481e-05	up	yes	--	antisense	chr2:2842632-2846534:-	--
MSTRG.26780	6	10	6	8	7.73999	38	38	30	35.7765	0.216343	-2.20861	0.00188655	0.0131104	down	yes	--	linc	chr2:7779587-7780702:+	--
MSTRG.27714	6	35	32	27	30.9866	6	1	3	3.51943	8.80443	3.13823	0.000410787	0.00360356	up	yes	--	linc	chr2:13048251-13051462:-	--
MSTRG.28292	6	2	0	1	0.907578	47	2	11	21.6152	0.0419879	-4.57388	7.29974e-05	0.000800322	down	yes	--	linc	chr2:16642400-16646661:-	--
MSTRG.28495	6	2	6	1	3.19866	35	20	12	23.1117	0.1384	-2.85309	0.00939712	0.0488427	down	yes	--	linc	chr2:17859717-17860346:+	--
MSTRG.28546	6	0	1	0	0.381847	28	0	15	15.3047	0.0249496	-5.32484	0.000111978	0.00117143	down	yes	--	linc	chr2:18051286-18052412:-	--
MSTRG.28666	6	8	7	10	8.12528	1	0	0	0.369148	22.0109	4.46015	0.00304362	0.0195172	up	yes	--	linc	chr2:18732701-18733212:-	--
MSTRG.2867	6	10	15	45	22.4125	3	9	3	4.89868	4.57522	2.19384	0.00760103	0.041317	up	yes	--	linc	chr1:11020464-11021803:+	--
MSTRG.3046	6	77	72	52	66.5343	316	373	419	371.381	0.179154	-2.48073	5.68965e-10	1.84681e-08	down	yes	--	linc	chr1:11809407-11811880:-	--
MSTRG.31897	6	15	24	10	16.7303	3	2	2	2.39159	6.99549	2.80642	0.00284043	0.0184395	up	yes	--	antisense	chr2:31290663-31298721:-	--
MSTRG.33866	6	26	14	41	25.6472	1	0	5	2.02533	12.6632	3.66257	0.00673101	0.0374062	up	yes	--	linc	chr3:1980130-1981142:+	--
MSTRG.36708	6	2	4	6	3.95333	21	15	19	18.7081	0.211316	-2.24252	0.00911503	0.0476715	down	yes	--	linc	chr3:11657644-11659028:+	--
MSTRG.37760	6	6	5	9	6.45401	1	0	0	0.369148	17.4835	4.12793	0.0094754	0.0491583	up	yes	--	linc	chr3:16273775-16274763:+	--
MSTRG.37767	6	34	23	25	26.6407	0	2	0	0.621673	42.8532	5.42133	0.00208977	0.0142706	up	yes	--	antisense	chr3:16279747-16282390:+	--
MSTRG.38977	6	16	11	13	12.9793	0	0	1	0.331237	39.1844	5.29221	0.000127572	0.00131299	up	yes	--	linc	chr3:23392192-23398211:+	--
MSTRG.41353	6	0	0	6	1.82204	40	77	86	67.1867	0.0271191	-5.20455	0.00183865	0.0128412	down	yes	--	linc	chr3:32799735-32800487:-	--
MSTRG.42274	6	45	59	73	58.285	65	57	1260	459.071	0.126963	-2.97752	9.92444e-10	3.09693e-08	down	yes	--	linc	chr3:35603221-35603539:-	--
MSTRG.42346	6	65	55	162	89.8236	5	6	2	4.37323	20.5394	4.36032	2.10966e-11	8.77328e-10	up	yes	--	antisense	chr3:35812634-35814608:+	--
MSTRG.43005	6	50	29	23	33.1556	0	1	0	0.310836	106.666	6.73696	2.79354e-09	8.03658e-08	up	yes	--	linc	chr4:2674724-2682255:-	--
MSTRG.43154	6	0	0	1	0.303674	21	11	3	12.165	0.0249629	-5.32407	0.000416706	0.00364635	down	yes	--	linc	chr4:3618933-3628913:+	--
MSTRG.43329	6	4	10	9	7.75934	17	56	49	39.9129	0.194407	-2.36285	0.000424073	0.00370233	down	yes	--	linc	chr4:4111522-4116658:+	--
MSTRG.44094	6	0	2	0	0.763693	162	126	105	133.747	0.00570998	-7.4523	1.167e-05	0.000155016	down	yes	--	linc	chr4:9977503-9982108:-	--
MSTRG.44317	6	13	19	5	12.6988	103	109	43	86.1465	0.14741	-2.7621	0.000208314	0.00199899	down	yes	--	linc	chr4:11623260-11632414:-	--
MSTRG.44445	6	20	12	18	16.0873	2	0	3	1.73201	9.28827	3.21541	0.000890291	0.00696999	up	yes	--	linc	chr4:12125183-12125845:+	--
MSTRG.44563	6	217	264	291	254.7	0	1	0	0.310836	819.403	9.67843	6.28998e-38	1.76128e-35	up	yes	--	linc	chr4:13052710-13053753:+	--
MSTRG.4459	6	66	26	108	62.6536	1	7	3	3.53871	17.7052	4.1461	9.69246e-07	1.68503e-05	up	yes	--	linc	chr1:19988588-19989877:+	--
MSTRG.45071	6	102	62	58	72.0867	2	6	0	2.60331	27.6904	4.79131	5.02533e-05	0.000572326	up	yes	--	linc	chr4:16670301-16671844:+	--
MSTRG.45188	6	22	12	14	15.4765	44	86	53	60.53	0.255684	-1.96757	0.00107061	0.00815372	down	yes	--	linc	chr4:17556770-17557683:+	--
MSTRG.45433	6	27	12	35	23.3634	3	2	4	3.05406	7.64996	2.93545	0.000327527	0.00296546	up	yes	--	antisense	chr4:18984699-18985134:-	--
MSTRG.4568	6	28	26	20	24.4561	0	2	0	0.621673	39.3393	5.2979	0.00305762	0.0195861	up	yes	--	antisense	chr1:20479929-20481477:+	--
MSTRG.4793	6	199	194	195	193.383	35	40	31	35.622	5.42876	2.44062	1.85701e-08	4.54263e-07	up	yes	--	antisense	chr1:21698629-21701327:+	--
MSTRG.48271	6	32	31	38	33.0393	3	2	0	1.72912	19.1076	4.25608	6.46159e-06	9.17821e-05	up	yes	--	antisense	chr4:29799871-29801669:-	--
MSTRG.4878	6	19	12	36	21.2515	2	4	2	2.64411	8.03729	3.00671	0.000474696	0.00408151	up	yes	--	antisense	chr1:22139022-22139598:-	--
MSTRG.49703	6	1	0	2	0.9093	25	17	1	14.8441	0.0612565	-4.02899	0.000934168	0.00725577	down	yes	--	antisense	chr4:34697323-34712083:+	--
MSTRG.50358	6	2	0	1	0.907578	2188	2096	1940	2101.81	0.000431808	-11.1773	5.28955e-89	1.00987e-85	down	yes	--	linc	chr5:1406561-1415062:-	--
MSTRG.50404	6	1	17	13	10.7411	0	1	1	0.642073	16.7288	4.06426	0.00255065	0.0168686	up	yes	--	linc	chr5:1579313-1580317:-	--
MSTRG.5064	6	59	37	48	46.5198	2	6	2	3.26579	14.2446	3.83234	2.15596e-07	4.30393e-06	up	yes	--	antisense	chr1:22997351-22998327:+	--
MSTRG.5118	6	3	4	19	8.20305	0	0	1	0.331237	24.7649	4.63023	0.00328171	0.0207401	up	yes	--	antisense	chr1:23224777-23226341:-	--
MSTRG.51401	6	7	3	7	5.38492	40	24	18	28.1882	0.191034	-2.3881	0.00244748	0.0162966	down	yes	--	antisense	chr5:5907852-5908591:-	--
MSTRG.51441	6	1	0	1	0.605626	9	12	7	9.37102	0.0646275	-3.95171	0.00408379	0.0249321	down	yes	--	linc	chr5:6249643-6253214:+	--
MSTRG.52411	6	0	0	1	0.303674	37	27	25	30.332	0.0100117	-6.64217	2.81994e-08	6.6429e-07	down	yes	--	linc	chr5:13791121-13794389:-	--
MSTRG.53328	6	36	22	22	25.9517	0	3	4	2.25746	11.496	3.52306	0.00021075	0.00202006	up	yes	--	antisense	chr5:18758978-18760037:-	--
MSTRG.54259	6	18	25	16	19.8401	0	0	2	0.662474	29.9485	4.90441	0.00780042	0.0421502	up	yes	--	antisense	chr5:22779041-22782425:+	--
MSTRG.56327	6	19	4	18	12.7306	1	1	4	2.00493	6.34965	2.66668	0.00690133	0.038191	up	yes	--	linc	chr6:465858-467640:-	--
MSTRG.56789	6	16	9	5	9.78622	0	0	1	0.331237	29.5445	4.88482	0.00102319	0.00783659	up	yes	--	antisense	chr6:2033945-2034596:-	--
MSTRG.5776	6	117	139	103	119.683	0	1	0	0.310836	385.037	8.58885	8.78338e-22	1.05105e-19	up	yes	--	antisense	chr1:25709288-25714504:-	--
MSTRG.58252	6	19	4	10	10.3012	25	53	354	142.961	0.0720562	-3.79473	3.76219e-06	5.69235e-05	down	yes	--	linc	chr6:7393837-7396303:-	--
MSTRG.58253	6	3	0	2	1.5132	4	0	37	13.7324	0.110193	-3.1819	0.00697275	0.0385202	down	yes	--	linc	chr6:7394879-7397060:+	--
MSTRG.59437	6	4	13	13	10.1196	0	0	1	0.331237	30.5509	4.93314	0.000949493	0.00735669	up	yes	--	antisense	chr6:14589443-14590287:-	--
MSTRG.59652	6	42	12	19	23.0339	4	1	0	1.78743	12.8866	3.68781	0.00646751	0.0362246	up	yes	--	antisense	chr6:16041344-16043819:-	--
MSTRG.60089	6	16	20	8	14.8976	156	155	210	175.326	0.0849704	-3.5569	1.07158e-09	3.32167e-08	down	yes	--	linc	chr6:19276005-19280326:+	--
MSTRG.60521	6	16	8	10	10.9227	0	0	1	0.331237	32.9756	5.04333	0.000454256	0.00392356	up	yes	--	linc	chr6:21105567-21107590:-	--
MSTRG.6187	6	30	23	16	22.6998	2	1	2	1.71161	13.2623	3.72926	4.56706e-05	0.000525262	up	yes	--	antisense	chr1:27587391-27589863:-	--
MSTRG.65184	6	2	5	3	3.42416	31	9	17	19.8721	0.17231	-2.53693	0.00427564	0.0258582	down	yes	--	linc	chr7:13867243-13892968:+	--
MSTRG.69406	6	5	5	33	13.4402	1	3	2	1.96413	6.84284	2.7746	0.00893247	0.0469387	up	yes	--	linc	chr8:3553702-3555212:+	--
MSTRG.69739	6	0	0	1	0.303674	5	12	3	6.56948	0.0462249	-4.43518	0.00865901	0.0457364	down	yes	--	linc	chr8:5168768-5169812:+	--
MSTRG.70200	6	3	0	1	1.20953	14	10	14	12.9137	0.0936622	-3.41639	0.00413639	0.0251938	down	yes	--	linc	chr8:7003615-7008722:-	--
MSTRG.70972	6	6	13	81	31.3733	4	4	2	3.38241	9.27543	3.21341	0.000115674	0.00120499	up	yes	--	linc	chr8:11639980-11642370:+	--
MSTRG.71269	6	50	26	15	29.5807	5	1	0	2.15657	13.7165	3.77784	0.00901116	0.0472223	up	yes	--	linc	chr8:14745657-14751645:-	--
MSTRG.71526	6	2	1	4	2.20045	23	23	37	27.8954	0.0788821	-3.66416	3.19984e-05	0.000382143	down	yes	--	antisense	chr8:16704846-16705375:+	--
MSTRG.72044	6	4	9	19	10.4142	2	0	2	1.40077	7.43466	2.89427	0.00907346	0.0475014	up	yes	--	antisense	chr8:19730286-19731757:-	--
MSTRG.72159	6	27	12	24	20.023	2	2	0	1.35997	14.7232	3.88002	5.70104e-05	0.000639399	up	yes	--	antisense	chr8:20207564-20208214:-	--
MSTRG.72236	6	1	1	5	2.20217	138	39	58	82.2767	0.0267654	-5.22349	6.43013e-07	1.16113e-05	down	yes	--	antisense	chr8:20782711-20788650:-	--
MSTRG.72308	6	0	0	1	0.303674	12	15	7	11.411	0.0266125	-5.23175	0.000406829	0.00357258	down	yes	--	linc	chr8:21070456-21072246:+	--
MSTRG.72696	6	6	12	5	7.91224	1	0	0	0.369148	21.4338	4.42182	0.00434192	0.0261762	up	yes	--	linc	chr8:23886731-23888310:+	--
MSTRG.73129	6	115	128	117	119.131	1	2	5	2.647	45.0058	5.49204	5.53787e-13	2.86103e-11	up	yes	--	antisense	chr8:25007214-25011745:-	--
MSTRG.743	6	0	1	1	0.685521	69	53	39	54.8637	0.012495	-6.32251	2.60409e-11	1.06088e-09	down	yes	--	linc	chr1:2459436-2462468:+	--
MSTRG.74718	6	22	7	8	11.7453	0	1	0	0.310836	37.786	5.23978	0.000253117	0.00237044	up	yes	--	antisense	chr9:3928678-3930497:-	--
MSTRG.74752	6	13	7	8	9.02769	0	1	0	0.310836	29.0432	4.86013	0.00162264	0.0115535	up	yes	--	linc	chr9:4164557-4164998:-	--
MSTRG.75672	6	4	2	4	3.1862	25	40	25	29.9431	0.106409	-3.23231	7.82206e-05	0.000850044	down	yes	--	linc	chr9:11421428-11422473:-	--
MSTRG.76082	6	14	14	11	12.9136	0	1	3	1.30455	9.89891	3.30727	0.00802712	0.043131	up	yes	--	antisense	chr9:13533256-13534097:-	--
MSTRG.76435	6	78	22	218	98.1538	5	15	14	11.1456	8.80651	3.13857	2.01035e-07	4.03626e-06	up	yes	--	linc	chr9:15279092-15279681:-	--
MSTRG.76436	6	10	18	35	20.5213	4	5	1	3.36201	6.10389	2.60973	0.00189502	0.0131583	up	yes	--	linc	chr9:15316182-15319855:+	--
MSTRG.76769	6	5	8	12	8.20862	1	0	1	0.700384	11.7202	3.55092	0.00814092	0.0436197	up	yes	--	linc	chr9:16792731-16793827:+	--
MSTRG.76781	6	108	138	87	111.725	43	14	15	25.1936	4.43467	2.14883	0.00764679	0.0414962	up	yes	--	antisense	chr9:16857913-16859155:+	--
MSTRG.947	6	0	1	0	0.381847	79	44	51	59.7325	0.0063926	-7.28938	2.03202e-09	6.01047e-08	down	yes	--	linc	chr1:3379403-3380863:+	--
MSTRG.10186	24	54	120	25	67.7243	8	2	0	2.97444	22.7688	4.50899	0.0025441	0.0219157	up	yes	--	antisense	chr1:41728619-41729682:+	--
MSTRG.10876	24	30	43	33	36.9256	2	2	4	2.55436	14.4559	3.85359	1.10179e-05	0.000214824	up	yes	--	linc	chr10:1192047-1203160:+	--
MSTRG.12088	24	17	39	10	22.5588	0	2	3	1.64384	13.7232	3.77855	0.000126243	0.00179709	up	yes	--	antisense	chr10:10216807-10218247:+	--
MSTRG.12211	24	90	93	46	78.0601	6	0	2	2.40135	32.5068	5.02267	0.000132001	0.00186959	up	yes	--	antisense	chr10:11304987-11311027:+	--
MSTRG.12371	24	1	0	0	0.317856	18	25	0	13.3878	0.0237422	-5.39641	0.00130797	0.0127111	down	yes	--	antisense	chr10:12121788-12125224:-	--
MSTRG.13920	24	40	36	8	28.0751	4	0	2	1.82104	15.4171	3.94646	0.00011261	0.00162251	up	yes	--	linc	chr10:19541287-19543422:-	--
MSTRG.1400	24	16	38	13	23.057	1	4	3	2.5872	8.91195	3.15574	0.000642992	0.00705219	up	yes	--	linc	chr1:4731535-4733127:+	--
MSTRG.14175	24	4	23	2	9.8854	0	1	0	0.326602	30.2674	4.91969	0.00153832	0.0145824	up	yes	--	linc	chr10:20685797-20686557:-	--
MSTRG.15202	24	805	1216	322	794.701	39	11	38	27.4567	28.9438	4.85518	1.00671e-11	7.72306e-10	up	yes	--	antisense	chr11:1832604-1838011:+	--
MSTRG.15963	24	0	4	7	4.06375	163	58	79	92.3248	0.0440158	-4.50584	3.12967e-05	0.000529472	down	yes	--	linc	chr11:4172458-4174495:-	--
MSTRG.15965	24	364	148	62	190.078	22	5	3	9.00704	21.1032	4.39939	0.000546301	0.00614013	up	yes	--	antisense	chr11:4192336-4204878:-	--
MSTRG.17088	24	26	235	71	115.779	22	36	12	22.1036	5.23801	2.38902	0.000804805	0.00849779	up	yes	--	linc	chr11:10561542-10567590:-	--
MSTRG.17408	24	1507	800	630	994.779	1	0	0	0.290154	3428.45	11.7433	1.95656e-70	5.89664e-67	up	yes	--	linc	chr11:13422525-13425794:-	--
MSTRG.17612	24	49	11	17	25.8824	226	213	207	203.495	0.12719	-2.97495	9.81308e-05	0.00144367	down	yes	--	linc	chr11:14707317-14709966:+	--
MSTRG.18201	24	104	42	20	55.0921	15	9	19	13.5658	4.06111	2.02187	0.00338749	0.0276725	up	yes	--	antisense	chr11:18858035-18860946:-	--
MSTRG.18382	24	12	23	19	18.9849	0	2	4	1.97405	9.61724	3.26562	0.00353047	0.0285859	up	yes	--	linc	chr11:19911434-19913179:-	--
MSTRG.19219	24	1	1	0	0.658839	49	19	9	23.3949	0.0281616	-5.15013	0.000109079	0.00157994	down	yes	--	linc	chr11:24970859-24973327:+	--
MSTRG.21226	24	106	87	64	88.0423	906	1069	831	886.424	0.099323	-3.33173	3.03439e-11	2.15539e-09	down	yes	--	linc	chr12:5747908-5748587:-	--
MSTRG.21388	24	103	20	12	44.1871	9	2	3	4.25523	10.3842	3.37632	0.000149142	0.00206455	up	yes	--	linc	chr12:6909497-6910817:+	--
MSTRG.21463	24	18	36	22	26.4819	4	5	0	2.79363	9.4794	3.2448	0.00184134	0.0169189	up	yes	--	linc	chr12:7315741-7318188:-	--
MSTRG.22108	24	63	19	43	43.0882	10	12	4	8.14162	5.29234	2.4039	0.00144517	0.0138519	up	yes	--	antisense	chr12:12107672-12111875:-	--
MSTRG.22175	24	115	95	87	102.502	38	25	19	25.4649	4.02521	2.00906	0.00105952	0.010679	up	yes	--	linc	chr12:12352051-12353736:+	--
MSTRG.22186	24	6	13	7	9.03973	223	174	237	199.793	0.0452454	-4.46609	4.67821e-09	2.16197e-07	down	yes	--	linc	chr12:12401133-12403143:-	--
MSTRG.23845	24	194	60	177	150.39	1437	1226	1043	1161.78	0.129448	-2.94955	3.9463e-09	1.86876e-07	down	yes	--	antisense	chr12:23985624-23992677:+	--
MSTRG.23944	24	6	5	1	3.99774	262	93	160	159.228	0.025107	-5.31577	7.64971e-10	4.15933e-08	down	yes	--	linc	chr12:24624467-24626588:-	--
MSTRG.23949	24	24	12	12	16.3486	121	94	91	95.8586	0.170549	-2.55174	0.000725912	0.00781007	down	yes	--	linc	chr12:24562053-24563166:+	--
MSTRG.24054	24	51	138	43	79.8508	2	1	0	0.906911	88.0471	6.4602	2.5788e-12	2.20258e-10	up	yes	--	antisense	chr12:25071261-25077621:-	--
MSTRG.24064	24	4	0	0	1.27142	174	75	89	104.371	0.0121818	-6.35913	0.000562014	0.00628861	down	yes	--	linc	chr12:25154906-25156467:+	--
MSTRG.2463	24	117	161	85	124.871	3	6	6	4.81135	25.9534	4.69785	1.18008e-11	8.87539e-10	up	yes	--	antisense	chr1:9066405-9066779:+	--
MSTRG.24833	24	29	65	29	42.5666	2	0	0	0.580308	73.3518	6.19676	0.00113262	0.0112922	up	yes	--	linc	chr2:578398-581395:+	--
MSTRG.25330	24	7	8	8	8.03836	0	0	1	0.330212	24.343	4.60544	0.00402089	0.0317525	up	yes	--	antisense	chr2:2274856-2283482:-	--
MSTRG.25474	24	19	35	7	20.6735	2	1	2	1.56733	13.1902	3.7214	0.000249999	0.00318966	up	yes	--	antisense	chr2:2842632-2846534:-	--
MSTRG.28488	24	23	31	23	26.752	119	105	126	110.428	0.242257	-2.04539	0.00349978	0.0283864	down	yes	--	linc	chr2:17762419-17763984:-	--
MSTRG.3046	24	52	107	88	86.9542	458	387	265	346.792	0.250739	-1.99574	0.000151685	0.00209357	down	yes	--	linc	chr1:11809407-11811880:-	--
MSTRG.30826	24	1	0	0	0.317856	7	19	9	11.2084	0.0283587	-5.14007	0.00237326	0.0207608	down	yes	--	antisense	chr2:27402179-27403857:-	--
MSTRG.31085	24	3	10	12	8.99165	0	0	1	0.330212	27.2299	4.76712	0.00248597	0.0215248	up	yes	--	antisense	chr2:28520071-28521271:+	--
MSTRG.31758	24	6	17	10	11.5607	0	0	1	0.330212	35.01	5.1297	0.000517343	0.00586938	up	yes	--	antisense	chr2:30757538-30758004:-	--
MSTRG.32640	24	2	27	12	14.4705	0	2	2	1.31363	11.0157	3.46149	0.00204041	0.0183211	up	yes	--	antisense	chr2:34009665-34016002:+	--
MSTRG.33866	24	21	6	19	16.0489	1	0	0	0.290154	55.3118	5.78951	4.76855e-05	0.000774985	up	yes	--	linc	chr3:1980130-1981142:+	--
MSTRG.37760	24	6	9	13	9.98992	1	0	0	0.290154	34.4297	5.10558	0.00136019	0.0131358	up	yes	--	linc	chr3:16273775-16274763:+	--
MSTRG.3853	24	35	56	15	36.0053	1	0	0	0.290154	124.09	6.95525	1.13929e-08	4.80222e-07	up	yes	--	linc	chr1:16364827-16375203:-	--
MSTRG.42346	24	91	51	30	57.8857	5	10	6	6.69807	8.64214	3.11139	2.1784e-05	0.000388639	up	yes	--	antisense	chr3:35812634-35814608:+	--
MSTRG.42827	24	1	4	50	20.9662	3	5	3	3.49411	6.00043	2.58507	0.0069844	0.0492632	up	yes	--	antisense	chr4:1172354-1198790:+	--
MSTRG.44273	24	10	9	9	9.7186	134	38	54	69.123	0.140599	-2.83035	0.000886469	0.00923982	down	yes	--	linc	chr4:11364252-11367146:+	--
MSTRG.44317	24	12	4	2	5.94958	200	133	64	122.603	0.0485274	-4.36506	2.27721e-06	5.51866e-05	down	yes	--	linc	chr4:11623260-11632414:-	--
MSTRG.44445	24	37	21	33	31.649	4	5	6	4.7749	6.6282	2.72862	0.000960527	0.00984156	up	yes	--	linc	chr4:12125183-12125845:+	--
MSTRG.4459	24	138	64	54	86.5142	11	16	9	11.3892	7.59613	2.92526	1.04284e-05	0.000205132	up	yes	--	linc	chr1:19988588-19989877:+	--
MSTRG.45071	24	72	62	63	68.3249	4	0	0	1.16062	58.8695	5.87945	0.00643948	0.0461763	up	yes	--	linc	chr4:16670301-16671844:+	--
MSTRG.45103	24	14	24	9	16.1048	4	3	1	2.47064	6.51847	2.70453	0.00710361	0.049928	up	yes	--	linc	chr4:16863762-16865749:+	--
MSTRG.45433	24	30	31	14	25.5058	3	4	2	2.8373	8.98947	3.16824	0.000456583	0.0052722	up	yes	--	antisense	chr4:18984699-18985134:-	--
MSTRG.47042	24	36	110	29	60.1359	280	361	170	255.283	0.235566	-2.0858	0.00307942	0.025683	down	yes	--	linc	chr4:24983991-24986063:-	--
MSTRG.47519	24	7	1	1	2.95166	40	22	33	29.6884	0.0994214	-3.3303	0.00552627	0.0409047	down	yes	--	linc	chr4:26860427-26873139:-	--
MSTRG.4786	24	1	113	114	82.8173	10	9	15	10.7941	7.67243	2.93968	2.62469e-05	0.000456486	up	yes	--	linc	chr1:21690588-21692074:-	--
MSTRG.47877	24	16	12	8	12.263	1	1	0	0.616757	19.883	4.31347	0.000983201	0.0100276	up	yes	--	linc	chr4:28174696-28175632:-	--
MSTRG.4793	24	131	239	82	154.76	52	9	44	32.5568	4.75356	2.24901	0.00357924	0.0288865	up	yes	--	antisense	chr1:21698629-21701327:+	--
MSTRG.48134	24	0	1	0	0.340983	14	16	11	12.9201	0.0263916	-5.24378	0.00106269	0.0107037	down	yes	--	linc	chr4:29320040-29321757:+	--
MSTRG.48271	24	45	40	24	37.1993	1	0	1	0.620366	59.9635	5.90601	3.90124e-08	1.44771e-06	up	yes	--	antisense	chr4:29799871-29801669:-	--
MSTRG.48839	24	1	0	1	0.703544	17	13	5	10.8295	0.0649654	-3.94418	0.00615396	0.0444613	down	yes	--	linc	chr4:31710699-31711250:-	--
MSTRG.50358	24	3	0	0	0.953568	2495	1953	2076	2047.31	0.000465767	-11.0681	2.64558e-12	2.25505e-10	down	yes	--	linc	chr5:1406561-1415062:-	--
MSTRG.5064	24	35	32	11	26.279	2	0	0	0.580308	45.2845	5.50095	0.00329271	0.0270667	up	yes	--	antisense	chr1:22997351-22998327:+	--
MSTRG.52411	24	2	4	1	2.38533	50	28	31	33.8891	0.0703863	-3.82856	0.00018461	0.00246319	down	yes	--	linc	chr5:13791121-13794389:-	--
MSTRG.5776	24	125	96	101	111.421	0	2	0	0.653205	170.576	7.41427	0.00021328	0.00278604	up	yes	--	antisense	chr1:25709288-25714504:-	--
MSTRG.58252	24	34	7	6	15.5081	231	280	59	177.957	0.0871454	-3.52043	0.00226639	0.0199946	down	yes	--	linc	chr6:7393837-7396303:-	--
MSTRG.58646	24	66	16	12	31.0625	10	5	1	4.86477	6.38519	2.67473	0.00574136	0.0420491	up	yes	--	linc	chr6:9572339-9574462:+	--
MSTRG.59228	24	15	6	6	9.12786	1	1	0	0.616757	14.7998	3.8875	0.00514242	0.0385663	up	yes	--	linc	chr6:13203856-13205666:+	--
MSTRG.59496	24	7	18	5	10.2911	202	152	177	166.702	0.0617336	-4.0178	3.02291e-07	9.07152e-06	down	yes	--	linc	chr6:15147392-15165445:-	--
MSTRG.59497	24	6	3	4	4.47284	65	33	48	45.4881	0.0983299	-3.34623	0.000274778	0.00344948	down	yes	--	linc	chr6:15165499-15167326:-	--
MSTRG.60077	24	8	10	4	7.49543	1	0	0	0.290154	25.8326	4.69112	0.00524839	0.0392077	up	yes	--	linc	chr6:19182184-19182500:-	--
MSTRG.60089	24	16	10	21	16.595	276	136	280	216.96	0.0764887	-3.70861	1.03341e-07	3.49941e-06	down	yes	--	linc	chr6:19276005-19280326:+	--
MSTRG.60461	24	23	38	73	48.4232	1	7	8	5.21807	9.27992	3.21411	0.000205168	0.00269594	up	yes	--	linc	chr6:21325453-21326909:+	--
MSTRG.60999	24	6	14	7	9.38071	1	0	1	0.620366	15.1212	3.91851	0.00488702	0.0371079	up	yes	--	antisense	chr6:23563359-23564947:-	--
MSTRG.6187	24	31	34	12	26.0752	0	0	1	0.330212	78.9651	6.30314	4.27833e-07	1.25271e-05	up	yes	--	antisense	chr1:27587391-27589863:-	--
MSTRG.62199	24	1	1	1	1.04453	36	29	16	25.2004	0.0414488	-4.59253	0.000110368	0.00159587	down	yes	--	linc	chr6:29331343-29340496:-	--
MSTRG.63058	24	0	0	1	0.385688	42	28	14	25.9543	0.0148603	-6.0724	1.00065e-05	0.000197938	down	yes	--	linc	chr7:1504606-1505308:+	--
MSTRG.63713	24	58	36	18	37.6534	15	7	6	8.6198	4.36825	2.12705	0.00521084	0.0389825	up	yes	--	antisense	chr7:4493096-4496088:-	--
MSTRG.65184	24	3	10	3	5.52046	84	22	36	43.4458	0.127065	-2.97636	0.00119391	0.0118084	down	yes	--	linc	chr7:13867243-13892968:+	--
MSTRG.69034	24	0	1	0	0.340983	20	5	45	22.2956	0.0152937	-6.03092	8.31685e-05	0.00125595	down	yes	--	linc	chr8:1700915-1704160:-	--
MSTRG.69645	24	16	20	11	16.1479	2	1	3	1.89755	8.50989	3.08914	0.00281617	0.0238408	up	yes	--	antisense	chr8:4610789-4611560:+	--
MSTRG.71186	24	18	68	22	37.3934	1	0	0	0.290154	128.874	7.00982	9.07107e-09	3.96207e-07	up	yes	--	antisense	chr8:14185996-14187869:+	--
MSTRG.71269	24	15	27	16	20.1454	3	0	2	1.53089	13.1593	3.71801	0.000344438	0.00416534	up	yes	--	linc	chr8:14745657-14751645:-	--
MSTRG.71507	24	59	18	28	35.6905	1	4	2	2.25699	15.8133	3.98307	7.12882e-06	0.00014861	up	yes	--	linc	chr8:16573602-16577454:+	--
MSTRG.72236	24	1	0	8	3.40336	259	111	123	152.019	0.0223877	-5.48115	0.000265646	0.0033528	down	yes	--	antisense	chr8:20782711-20788650:-	--
MSTRG.73129	24	30	35	67	47.3112	9	0	4	3.93223	12.0316	3.58876	0.0033594	0.027503	up	yes	--	antisense	chr8:25007214-25011745:-	--
MSTRG.74002	24	122	2	7	42.1602	7	4	3	4.32812	9.74099	3.28407	0.000110139	0.00159311	up	yes	--	linc	chr8:28046449-28053267:-	--
MSTRG.75373	24	12	12	2	8.67744	1	0	0	0.290154	29.9063	4.90238	0.00236019	0.0206691	up	yes	--	antisense	chr9:9423939-9425223:+	--
MSTRG.76396	24	529	602	1518	958.892	9266	4963	4605	5830.12	0.164472	-2.60409	8.35181e-05	0.00125898	down	yes	--	linc	chr9:15102244-15106497:+	--
MSTRG.76436	24	24	12	6	14.0345	4	0	2	1.82104	7.70684	2.94614	0.00598706	0.0435388	up	yes	--	linc	chr9:15316182-15319855:+	--
MSTRG.76781	24	138	123	28	96.6043	18	13	24	17.3937	5.55398	2.47352	7.53891e-05	0.00115291	up	yes	--	antisense	chr9:16857913-16859155:+	--
MSTRG.77120	24	12	15	5	10.8575	117	46	59	68.4542	0.158609	-2.65645	0.000927801	0.00956235	down	yes	--	linc	chr9:18167812-18169643:+	--
MSTRG.78291	24	23	10	2	11.4919	0	0	1	0.330212	34.8016	5.12108	0.000420014	0.00491869	up	yes	--	linc	chr9:22125546-22127639:-	--
MSTRG.78565	24	8	5	11	8.49033	1	0	0	0.290154	29.2614	4.87093	0.00320361	0.0264728	up	yes	--	linc	chrAP008246:27882-45237:-	--
MSTRG.8286	24	1	1	0	0.658839	17	34	3	17.0277	0.0386921	-4.69182	0.00108816	0.0109238	down	yes	--	linc	chr1:35202687-35205649:-	--
MSTRG.904	24	8	55	16	27.4679	0	0	1	0.330212	83.1827	6.37821	4.1728e-07	1.22521e-05	up	yes	--	antisense	chr1:3104117-3105216:+	--
MSTRG.1035	48	0	4	4	2.5334	97	0	5	41.1029	0.0616356	-4.02009	0.000122195	0.00227258	down	yes	--	linc	chr1:3606184-3606628:+	--
MSTRG.11613	48	0	0	4	1.10378	59	179	162	138.697	0.00795822	-6.97334	0.00157465	0.0182621	down	yes	--	linc	chr10:6351684-6353608:-	--
MSTRG.12371	48	1	4	7	3.67021	194	5	0	81.0391	0.0452894	-4.46468	6.8481e-08	3.44437e-06	down	yes	--	antisense	chr10:12121788-12125224:-	--
MSTRG.12404	48	5	8	13	7.9914	46	23	42	39.8763	0.200405	-2.31901	0.00394805	0.0377971	down	yes	--	linc	chr10:12565012-12568300:-	--
MSTRG.15963	48	0	1	0	0.357406	52	95	103	87.1743	0.0040999	-7.93019	7.55893e-11	7.24682e-09	down	yes	--	linc	chr11:4172458-4174495:-	--
MSTRG.15965	48	271	263	181	227.676	21	3	4	10.8803	20.9255	4.38719	0.00035684	0.00550574	up	yes	--	antisense	chr11:4192336-4204878:-	--
MSTRG.16884	48	3	0	2	1.47881	22	8	9	14.6327	0.101062	-3.30669	0.00527529	0.0474555	down	yes	--	linc	chr11:8631467-8632975:-	--
MSTRG.17408	48	1000	1179	1512	1147.58	1	0	0	0.40824	2811.05	11.4569	2.38876e-22	1.03786e-19	up	yes	--	linc	chr11:13422525-13425794:-	--
MSTRG.17612	48	79	45	39	51.2541	222	326	384	326.114	0.157166	-2.66964	2.665e-07	1.15852e-05	down	yes	--	linc	chr11:14707317-14709966:+	--
MSTRG.17653	48	0	1	1	0.633351	22	6	4	12.3929	0.051106	-4.29036	0.00203806	0.0224055	down	yes	--	antisense	chr11:15037881-15043699:-	--
MSTRG.18170	48	18	13	37	20.4178	192	36	39	103.363	0.197535	-2.33982	0.000932111	0.0119561	down	yes	--	linc	chr11:18709740-18715907:-	--
MSTRG.18617	48	29	59	58	46.052	2	6	14	7.23537	6.36485	2.67013	0.00421435	0.039613	up	yes	--	antisense	chr11:20962968-20965741:+	--
MSTRG.19211	48	1	0	0	0.308975	46	24	40	39.6429	0.00779395	-7.00343	1.30554e-08	7.74992e-07	down	yes	--	linc	chr11:24960265-24962254:+	--
MSTRG.19219	48	0	0	1	0.275944	108	2	8	47.232	0.00584232	-7.41924	3.92094e-09	2.56585e-07	down	yes	--	linc	chr11:24970859-24973327:+	--
MSTRG.19357	48	75	93	28	64.1383	208	560	443	424.28	0.15117	-2.72576	0.000149421	0.00268513	down	yes	--	linc	chr11:25940283-25940890:+	--
MSTRG.21226	48	67	78	119	81.4164	1000	837	967	1007.16	0.0808379	-3.62882	1.39588e-16	2.98476e-14	down	yes	--	linc	chr12:5747908-5748587:-	--
MSTRG.21388	48	144	94	99	105.407	11	1	20	10.8733	9.69409	3.2771	0.000389281	0.00586209	up	yes	--	linc	chr12:6909497-6910817:+	--
MSTRG.21978	48	0	0	2	0.551889	71	194	172	152.124	0.00362788	-8.10666	2.75358e-05	0.000647805	down	yes	--	linc	chr12:10897334-10899788:+	--
MSTRG.22186	48	2	8	9	5.9607	135	214	223	200.951	0.0296624	-5.07522	8.6129e-13	1.1804e-10	down	yes	--	linc	chr12:12401133-12403143:-	--
MSTRG.22860	48	24	32	21	24.6472	0	1	1	0.668842	36.8506	5.20362	0.000102891	0.00197284	up	yes	--	linc	chr12:17932191-17936419:-	--
MSTRG.23446	48	1	1	1	0.942325	13	20	20	18.684	0.050435	-4.30943	0.00020914	0.00354418	down	yes	--	linc	chr12:22422072-22424227:-	--
MSTRG.23845	48	100	285	7	134.69	1745	791	1254	1380.67	0.097554	-3.35766	0.00518284	0.0467681	down	yes	--	antisense	chr12:23985624-23992677:+	--
MSTRG.23944	48	1	2	2	1.57568	6	140	221	120.446	0.013082	-6.25628	1.29683e-13	1.9472e-11	down	yes	--	linc	chr12:24624467-24626588:-	--
MSTRG.2396	48	23	14	8	14.3177	76	75	52	74.2726	0.192772	-2.37503	0.000685144	0.00932468	down	yes	--	antisense	chr1:8740742-8744430:+	--
MSTRG.24064	48	0	0	1	0.275944	15	21	9	16.5605	0.0166628	-5.90723	7.20119e-05	0.00145885	down	yes	--	linc	chr12:25154906-25156467:+	--
MSTRG.25682	48	0	0	1	0.275944	11	23	18	18.3704	0.0150212	-6.05686	2.63502e-05	0.000624591	down	yes	--	antisense	chr2:3580605-3583203:-	--
MSTRG.28286	48	5	2	0	2.25969	12	23	32	22.9888	0.098295	-3.34674	0.00374867	0.0362366	down	yes	--	linc	chr2:16651211-16655665:-	--
MSTRG.28482	48	4	1	4	2.69708	8	24	28	20.521	0.13143	-2.92763	0.00297482	0.030313	down	yes	--	antisense	chr2:17649526-17674311:+	--
MSTRG.28546	48	1	0	0	0.308975	361	0	0	147.375	0.00209653	-8.89778	9.25706e-18	2.31943e-15	down	yes	--	linc	chr2:18051286-18052412:-	--
MSTRG.3046	48	46	52	31	41.3522	792	231	229	477.227	0.0866511	-3.52864	7.65263e-12	9.19238e-10	down	yes	--	linc	chr1:11809407-11811880:-	--
MSTRG.32390	48	144	121	108	117.541	8	32	22	21.6616	5.42622	2.43995	0.00129226	0.0155273	up	yes	--	linc	chr2:33098913-33102020:+	--
MSTRG.34985	48	249	154	45	144.393	1	3	7	3.61768	39.9131	5.31879	6.38174e-08	3.23371e-06	up	yes	--	linc	chr3:5558865-5561783:-	--
MSTRG.38338	48	0	0	1	0.275944	6	17	10	11.7147	0.0235555	-5.40779	0.000654539	0.00898858	down	yes	--	linc	chr3:19946525-19947305:-	--
MSTRG.39873	48	2	2	0	1.33276	0	33	6	13.9521	0.0955241	-3.38799	0.00408453	0.0387494	down	yes	--	antisense	chr3:27469190-27470272:-	--
MSTRG.40049	48	5	0	7	3.47648	52	9	55	41.0816	0.0846239	-3.56279	0.000786702	0.0104081	down	yes	--	linc	chr3:28204360-28210064:-	--
MSTRG.41353	48	2	0	1	0.893894	64	84	68	77.4984	0.0115344	-6.43792	2.43664e-11	2.62572e-09	down	yes	--	linc	chr3:32799735-32800487:-	--
MSTRG.43154	48	0	0	1	0.275944	20	6	27	18.4932	0.0149214	-6.06647	2.35231e-05	0.00056652	down	yes	--	linc	chr4:3618933-3628913:+	--
MSTRG.43272	48	5	4	5	4.35422	4	55	42	34.5098	0.126173	-2.98652	0.000541818	0.00774533	down	yes	--	linc	chr4:4889945-4893408:+	--
MSTRG.43321	48	124	122	81	104.268	0	1	0	0.368113	283.25	8.14593	1.17473e-10	1.08545e-08	up	yes	--	antisense	chr4:4034164-4037131:-	--
MSTRG.44127	48	16	25	27	21.3293	113	58	119	103.268	0.206542	-2.27549	0.000440395	0.00652619	down	yes	--	antisense	chr4:10069235-10075400:-	--
MSTRG.44317	48	8	20	1	9.89587	39	242	104	136.281	0.0726139	-3.78361	0.00528003	0.0474801	down	yes	--	linc	chr4:11623260-11632414:-	--
MSTRG.44445	48	51	24	30	32.6138	0	6	3	3.11087	10.4838	3.39009	0.00452277	0.0419329	up	yes	--	linc	chr4:12125183-12125845:+	--
MSTRG.44607	48	56	16	20	28.54	1	2	1	1.4452	19.7482	4.30365	0.00024485	0.00404832	up	yes	--	linc	chr4:13582895-13584699:+	--
MSTRG.44721	48	61	75	83	68.5563	3	14	16	11.19	6.12659	2.61508	0.00212796	0.0232375	up	yes	--	antisense	chr4:13914599-13916317:-	--
MSTRG.45071	48	63	64	66	60.5517	2	0	7	2.92158	20.7257	4.37335	0.0004219	0.00628862	up	yes	--	linc	chr4:16670301-16671844:+	--
MSTRG.47042	48	67	29	33	40.1723	1356	115	130	635.001	0.0632633	-3.98249	1.86939e-09	1.32075e-07	down	yes	--	linc	chr4:24983991-24986063:-	--
MSTRG.50358	48	4	0	4	2.33968	1354	2222	2053	1988.1	0.00117684	-9.73087	5.49716e-20	1.81056e-17	down	yes	--	linc	chr5:1406561-1415062:-	--
MSTRG.50404	48	27	14	16	17.7611	0	2	1	1.03696	17.1281	4.0983	0.00151005	0.0176508	up	yes	--	linc	chr5:1579313-1580317:-	--
MSTRG.51441	48	1	1	0	0.666381	19	0	18	13.1697	0.0505996	-4.30473	0.000992074	0.0125713	down	yes	--	linc	chr5:6249643-6253214:+	--
MSTRG.51921	48	13	14	14	12.8836	0	0	1	0.300729	42.8411	5.42092	0.00143238	0.0168831	up	yes	--	linc	chr5:8774620-8775036:+	--
MSTRG.52411	48	4	0	1	1.51184	27	58	33	42.2971	0.0357434	-4.80618	0.00162487	0.0186776	down	yes	--	linc	chr5:13791121-13794389:-	--
MSTRG.53267	48	29	1	8	11.5252	0	0	1	0.300729	38.3243	5.26019	0.00373891	0.0361679	up	yes	--	linc	chr5:18458785-18461076:+	--
MSTRG.53278	48	4	9	7	6.38417	44	18	35	35.1141	0.181812	-2.45948	0.00277803	0.0287334	down	yes	--	linc	chr5:18366075-18367754:-	--
MSTRG.54003	48	0	2	2	1.2667	30	2	2	13.5849	0.0932435	-3.42285	0.00557188	0.0494375	down	yes	--	linc	chr5:21182313-21183764:-	--
MSTRG.5776	48	124	119	111	111.474	0	2	1	1.03696	107.501	6.74821	6.93763e-10	5.44884e-08	up	yes	--	antisense	chr1:25709288-25714504:-	--
MSTRG.58252	48	33	11	12	17.439	240	31	128	147.882	0.117925	-3.08406	0.000403008	0.00603966	down	yes	--	linc	chr6:7393837-7396303:-	--
MSTRG.58253	48	0	2	1	0.990757	15	6	31	17.6549	0.056118	-4.15539	0.000266009	0.00434216	down	yes	--	linc	chr6:7394879-7397060:+	--
MSTRG.58646	48	16	60	74	46.8079	0	5	1	2.14129	21.8596	4.4502	0.00423232	0.0397361	up	yes	--	linc	chr6:9572339-9574462:+	--
MSTRG.59496	48	5	14	1	6.82451	151	162	207	183.529	0.0371848	-4.74914	0.000333694	0.00519705	down	yes	--	linc	chr6:15147392-15165445:-	--
MSTRG.59497	48	4	0	4	2.33968	46	32	61	48.9031	0.0478431	-4.38555	5.19499e-06	0.000154333	down	yes	--	linc	chr6:15165499-15167326:-	--
MSTRG.59605	48	40	51	16	35.0018	80	170	147	139.446	0.251007	-1.9942	0.005036	0.0456527	down	yes	--	linc	chr6:15832960-15833542:+	--
MSTRG.60089	48	24	15	25	19.6751	35	186	142	125.461	0.156822	-2.6728	2.92759e-05	0.000683623	down	yes	--	linc	chr6:19276005-19280326:+	--
MSTRG.60743	48	1	0	0	0.308975	0	9	17	8.42541	0.0366718	-4.76919	0.00289418	0.0296616	down	yes	--	linc	chr6:22903279-22908462:+	--
MSTRG.61963	48	18	8	53	23.0458	0	2	5	2.23987	10.2889	3.36302	0.00385185	0.0370585	up	yes	--	linc	chr6:28378285-28379404:-	--
MSTRG.65184	48	6	7	7	6.2873	53	22	22	36.3512	0.17296	-2.53149	0.00257599	0.0270244	down	yes	--	linc	chr7:13867243-13892968:+	--
MSTRG.66177	48	7	10	10	8.49633	79	22	25	47.8677	0.177496	-2.49414	0.00190805	0.0212914	down	yes	--	linc	chr7:19989546-19995801:+	--
MSTRG.68893	48	57	2	17	23.0174	1	1	0	0.776353	29.6482	4.88987	0.000332229	0.0051828	up	yes	--	linc	chr8:1073623-1075012:-	--
MSTRG.71269	48	26	30	22	24.8263	1	0	4	1.61116	15.409	3.9457	0.00146842	0.0172382	up	yes	--	linc	chr8:14745657-14751645:-	--
MSTRG.71526	48	1	1	1	0.942325	39	17	61	40.5238	0.0232537	-5.4264	1.3052e-07	6.12709e-06	down	yes	--	antisense	chr8:16704846-16705375:+	--
MSTRG.71550	48	2	1	0	0.975356	5	7	22	11.234	0.0868215	-3.5258	0.00404896	0.0384745	down	yes	--	linc	chr8:16911177-16911674:-	--
MSTRG.743	48	1	0	0	0.308975	43	64	73	63.0668	0.00489917	-7.67325	2.09547e-11	2.30677e-09	down	yes	--	linc	chr1:2459436-2462468:+	--
MSTRG.74314	48	9	1	6	4.79385	40	14	28	29.9036	0.16031	-2.64106	0.00472263	0.0434114	down	yes	--	linc	chr9:1436200-1438554:-	--
MSTRG.74339	48	5	9	2	5.31342	593	11	30	255.157	0.0208241	-5.5856	2.12244e-08	1.2278e-06	down	yes	--	linc	chr9:1541087-1544377:-	--
MSTRG.76396	48	644	634	205	482.144	1280	7918	4991	4938.21	0.0976355	-3.35645	8.97806e-06	0.000249554	down	yes	--	linc	chr9:15102244-15106497:+	--
MSTRG.77120	48	16	7	13	11.0327	45	71	66	64.3549	0.171435	-2.54426	0.000513442	0.00740448	down	yes	--	linc	chr9:18167812-18169643:+	--
MSTRG.78400	48	0	0	3	0.827833	318	470	342	405.683	0.00204059	-8.9368	6.39772e-05	0.00131831	down	yes	--	linc	chr9:22615366-22618086:-	--
MSTRG.8286	48	3	5	1	2.9899	114	4	32	57.6351	0.0518763	-4.26878	8.2746e-07	3.1702e-05	down	yes	--	linc	chr1:35202687-35205649:-	--
