# Supplementary material for: Comparative transcriptome-wide identification and differential expression of genes and lncRNAs in rice near-isogenic line (KW-Bph36-NIL) in response to BPH feeding
Source: Front Plant Sci. 2023 Feb 17;13:1095602. doi: 10.3389/fpls.2022.1095602 (PMC9981640; doi:10.3389/fpls.2022.1095602)
Supplement: Supplementary Table 8 — WRKY TFs identified in the study. [file Table_8.xlsx]

## Sheet: Sheet1
Gene ID	Annotation	Expression
os03g0798500	WRKY21 | WRKY21; calmodulin binding / transcription factor | chr2:13033891-13035303 FORWARDWRKY protein|WRKY6, expressed	-3.9
os01g0656400	WRKY53, ATWRKY53 | WRKY53; DNA binding / protein binding / transcription activator| chr4:12392666-12393739 protein|WRKY15, expressed	3.3
os01g0820400	WRKY55, ATWRKY55 | WRKY55; transcription factor | chr2:16997177-16999276 FORWARDWRKY protein|WRKY22, expressed	5.9
os01g0821600	WRKY21, expressed	5.6
os01g0821300	WRKY41, AtWRKY41 | WRKY41; transcription factor | chr4:6759303-6760763 FORWARDWRKY protein|WRKY108, expressed	4
os12g0116700	WRKY64, expressed	3.7
os02g0770500	WRKY9, ATWRKY9 | WRKY9; transcription factor | chr1:25543970-25545615 FORWARDWRKY protein|WRKY32, expressed	5.1
os11g0117400	WRKY104, expressed	2.7
os08g0386200	WRKY30, ATWRKY30 | WRKY30; transcription factor | chr5:8153416-8154633 REVERSEWRKY protein|WRKY69, expressed	3.2
os05g0474800	WRKY33, ATWRKY33 | WRKY33; transcription factor | chr2:16108476-16110539 FORWARDWRKY protein|WRKY70, expressed	2.1
os05g0571200	WRKY41, AtWRKY41 | WRKY41; transcription factor | chr4:6759303-6760763 FORWARDWRKY protein|WRKY19, expressed	-5.9
os03g0335200	WRKY70, ATWRKY70 | WRKY70; transcription factor/ transcription repressor | chr3:20909082-20910409 REVERSEWRKY protein|WRKY79, expressed	-2.9
os11g0117600	WRKY50, expressed	5.3
os11g0116600	WRKY41, AtWRKY41 | WRKY41; transcription factor | chr4:6759303-6760763 FORWARD protein|WRKY52, expressed	-5.4
